# Supplementary material for: Metabolic Variation Dictates Cardiac Pathogenesis in Patients With Tetralogy of Fallot
Source: Front Pediatr. 2022 Jan 31;9:819195. doi: 10.3389/fped.2021.819195 (PMC8841742; doi:10.3389/fped.2021.819195)
Supplement: Supplementary Table 1 — Differentially expressed genes and functional enrichment analysis results pertaining to ToF-related myocardial damage. [file Table_1.XLSX]

## Sheet: S1 DEGs and Functional detction
LimmaTab_DEGs Detection									Up-regulated DEGs functional enrichment results
	logFC	AveExpr	t	P.Value	adj.P.Val	B			Category	ID	Name	p-value	q-value Bonferroni	q-value FDR B&H	q-value FDR B&Y	Hit Count in Query List	Hit Count in Genome	Hit in Query List
GNRHR2	-0.82353	3.93158	-20.7648	3.49e-15	3.21e-11	24.3082			GO: Molecular Function	GO:0005201	extracellular matrix structural constituent	0.0004351	0.04612	0.04612	0.2419	3	185	MMRN1,COL5A2,VCAN
STAG3	-1.09553	5.4684	-20.5602	4.23e-15	3.21e-11	24.1397			GO: Molecular Function	GO:0015132	prostaglandin transmembrane transporter activity	0.001648	0.1746	0.05237	0.2747	1	2	SLCO2A1
DGCR6L	-0.939764	4.07429	-20.419	4.84e-15	3.21e-11	24.0221			GO: Molecular Function	GO:0047290	(alpha-N-acetylneuraminyl-2,3-beta-galactosyl-1,3)-N-acetyl-galactosaminide 6-alpha-sialyltransferase activity	0.001648	0.1746	0.05237	0.2747	1	2	ST6GALNAC3
EPS8L1	-0.796475	3.78418	-19.2602	1.5e-14	7.49e-11	23.0188			GO: Molecular Function	GO:0046332	SMAD binding	0.002287	0.2424	0.05237	0.2747	2	87	COL5A2,FOS
RGS9	-0.922	3.92563	-17.7777	7.04e-14	2.63e-10	21.6268			GO: Molecular Function	GO:0071714	icosanoid transmembrane transporter activity	0.00247	0.2619	0.05237	0.2747	1	3	SLCO2A1
RPL13AP17	-0.875468	5.33943	-17.6681	7.93e-14	2.63e-10	21.5187			GO: Molecular Function	GO:0001665	alpha-N-acetylgalactosaminide alpha-2,6-sialyltransferase activity	0.004935	0.5231	0.08719	0.4573	1	6	ST6GALNAC3
ABCG8	-0.787116	3.78524	-16.9984	1.66e-13	4.73e-10	20.8414			GO: Molecular Function	GO:0005319	lipid transporter activity	0.008922	0.9457	0.1204	0.6316	2	175	ABCA6,SLCO2A1
KLHL11	0.67752	3.60961	16.8251	2.02e-13	5.03e-10	20.6614			GO: Molecular Function	GO:0039706	co-receptor binding	0.01066	1	0.1204	0.6316	1	13	DKK1
NEIL2	-1.0209	5.25725	-16.5131	2.89e-13	5.83e-10	20.3321			GO: Molecular Function	GO:0050839	cell adhesion molecule binding	0.01075	1	0.1204	0.6316	3	573	ANLN,CDH10,ADAMTS5
SYN3	-0.578269	3.55872	-16.5014	2.93e-13	5.83e-10	20.3196			GO: Molecular Function	GO:0015347	sodium-independent organic anion transmembrane transporter activity	0.01311	1	0.1204	0.6316	1	16	SLCO2A1
PI16	-1.64389	5.21245	-15.5422	9.1e-13	1.65e-09	19.2634			GO: Molecular Function	GO:0019903	protein phosphatase binding	0.01707	1	0.1204	0.6316	2	246	VCAN,PHACTR3
WIF1	-1.06065	3.46274	-15.2062	1.37e-12	2.23e-09	18.8772			GO: Molecular Function	GO:0008373	sialyltransferase activity	0.01717	1	0.1204	0.6316	1	21	ST6GALNAC3
LOC100268168	-0.713769	4.02019	-15.1082	1.55e-12	2.23e-09	18.7629			GO: Molecular Function	GO:0005539	glycosaminoglycan binding	0.01786	1	0.1204	0.6316	2	252	VCAN,ADAMTS5
ARHGEF5	-0.844756	4.26059	-15.0779	1.61e-12	2.23e-09	18.7275			GO: Molecular Function	GO:0000979	RNA polymerase II core promoter sequence-specific DNA binding	0.01798	1	0.1204	0.6316	1	22	FOS
MTMR8	-0.499732	3.72476	-15.0437	1.68e-12	2.23e-09	18.6874			GO: Molecular Function	GO:0030021	extracellular matrix structural constituent conferring compression resistance	0.01879	1	0.1204	0.6316	1	23	VCAN
XAB2	-0.881935	4.29386	-14.9113	1.98e-12	2.47e-09	18.5311			GO: Molecular Function	GO:0070412	R-SMAD binding	0.0196	1	0.1204	0.6316	1	24	FOS
PCNXL2	-0.637113	3.99068	-14.8493	2.14e-12	2.51e-09	18.4574			GO: Molecular Function	GO:0005198	structural molecule activity	0.02154	1	0.1204	0.6316	3	743	MMRN1,COL5A2,VCAN
ZNF625	-0.60745	4.20442	-14.7002	2.59e-12	2.86e-09	18.2789			GO: Molecular Function	GO:0005540	hyaluronic acid binding	0.02203	1	0.1204	0.6316	1	27	VCAN
APOA4	-0.732329	3.75508	-14.582	3.01e-12	3.16e-09	18.1362			GO: Molecular Function	GO:0005509	calcium ion binding	0.0239	1	0.1204	0.6316	3	773	MMRN1,CDH10,VCAN
RRP9	-0.791919	4.74268	-14.3138	4.26e-12	4.04e-09	17.808			GO: Molecular Function	GO:0019902	phosphatase binding	0.02506	1	0.1204	0.6316	2	302	VCAN,PHACTR3
C10orf103	-0.774882	4.28047	-14.2992	4.34e-12	4.04e-09	17.79			GO: Molecular Function	GO:0050750	low-density lipoprotein particle receptor binding	0.02525	1	0.1204	0.6316	1	31	DKK1
KCNK17	-1.89789	5.87915	-14.2765	4.47e-12	4.04e-09	17.7618			GO: Biological Process	GO:1903224	regulation of endodermal cell differentiation	8.795e-06	0.006104	0.006104	0.04346	2	6	COL5A2,DKK1
LMAN1L	-1.07505	4.9239	-13.9195	7.15e-12	5.75e-09	17.3144			GO: Biological Process	GO:1905606	regulation of presynapse assembly	0.0004502	0.3125	0.04229	0.3011	2	40	SLITRK3,DKK1
LOC283177	-0.76325	4.72866	-13.9054	7.28e-12	5.75e-09	17.2965			GO: Biological Process	GO:0099174	regulation of presynapse organization	0.0005205	0.3612	0.04229	0.3011	2	43	SLITRK3,DKK1
NAT9	-0.762627	5.69853	-13.8855	7.48e-12	5.75e-09	17.2712			GO: Biological Process	GO:0035987	endodermal cell differentiation	0.0005958	0.4135	0.04229	0.3011	2	46	COL5A2,DKK1
KRTAP1-5	-0.673404	4.77455	-13.8829	7.51e-12	5.75e-09	17.2678			GO: Biological Process	GO:1905607	negative regulation of presynapse assembly	0.0007922	0.5498	0.04229	0.3011	1	1	DKK1
ARHGAP30	-0.723363	4.84411	-13.6836	9.81e-12	7.1e-09	17.0125			GO: Biological Process	GO:1904701	Wnt-Frizzled-LRP5/6 complex assembly	0.0007922	0.5498	0.04229	0.3011	1	1	DKK1
ADAM8	-0.461287	3.65696	-13.6706	9.98e-12	7.1e-09	16.9957			GO: Biological Process	GO:1904723	negative regulation of Wnt-Frizzled-LRP5/6 complex assembly	0.0007922	0.5498	0.04229	0.3011	1	1	DKK1
ATXN8OS	-0.597322	3.53656	-13.4699	1.31e-11	9e-09	16.7347			GO: Biological Process	GO:1904711	regulation of Wnt-Frizzled-LRP5/6 complex assembly	0.0007922	0.5498	0.04229	0.3011	1	1	DKK1
C7orf62	0.692434	4.712	13.2193	1.85e-11	1.23e-08	16.4036			GO: Biological Process	GO:0045813	positive regulation of Wnt signaling pathway, calcium modulating pathway	0.0007922	0.5498	0.04229	0.3011	1	1	DKK1
ORC1L	-0.630685	3.82231	-13.1746	1.97e-11	1.27e-08	16.344			GO: Biological Process	GO:1901296	negative regulation of canonical Wnt signaling pathway involved in cardiac muscle cell fate commitment	0.0007922	0.5498	0.04229	0.3011	1	1	DKK1
PLUNC	-0.595781	4.21692	-13.1087	2.16e-11	1.34e-08	16.2557			GO: Biological Process	GO:0000921	septin ring assembly	0.0007922	0.5498	0.04229	0.3011	1	1	ANLN
BYSL	-0.769817	5.05316	-12.5552	4.74e-11	2.85e-08	15.4973			GO: Biological Process	GO:0008591	regulation of Wnt signaling pathway, calcium modulating pathway	0.0007922	0.5498	0.04229	0.3011	1	1	DKK1
FAM188B	-0.528435	4.41845	-12.5368	4.87e-11	2.85e-08	15.4715			GO: Biological Process	GO:1905067	negative regulation of canonical Wnt signaling pathway involved in heart development	0.0007922	0.5498	0.04229	0.3011	1	1	DKK1
FLJ32224	-0.775276	4.40014	-12.4906	5.21e-11	2.96e-08	15.4068			GO: Biological Process	GO:0099054	presynapse assembly	0.0009463	0.6567	0.04691	0.334	2	58	SLITRK3,DKK1
ZNF259P1	0.803636	3.89868	12.4491	5.53e-11	3.06e-08	15.3484			GO: Biological Process	GO:0099172	presynapse organization	0.001187	0.8237	0.05491	0.391	2	65	SLITRK3,DKK1
C2orf81	-0.696868	4.21622	-12.4123	5.83e-11	3.14e-08	15.2965			GO: Biological Process	GO:0031106	septin ring organization	0.001583	1	0.06461	0.46	1	2	ANLN
CCIN	-0.812304	3.79612	-12.3176	6.7e-11	3.43e-08	15.1624			GO: Biological Process	GO:1904172	positive regulation of bleb assembly	0.001583	1	0.06461	0.46	1	2	ANLN
RNF181	-0.800387	6.14911	-12.3148	6.73e-11	3.43e-08	15.1583			GO: Biological Process	GO:0042662	negative regulation of mesodermal cell fate specification	0.002373	1	0.0716	0.5098	1	3	DKK1
PTPDC1	-0.486657	5.52184	-12.2939	6.94e-11	3.43e-08	15.1286			GO: Biological Process	GO:0042663	regulation of endodermal cell fate specification	0.002373	1	0.0716	0.5098	1	3	DKK1
C19orf34	-0.673139	4.34224	-12.2825	7.05e-11	3.43e-08	15.1124			GO: Biological Process	GO:1905771	negative regulation of mesodermal cell differentiation	0.002373	1	0.0716	0.5098	1	3	DKK1
CPEB1	-0.892219	3.96452	-12.2601	7.29e-11	3.45e-08	15.0804			GO: Biological Process	GO:1901295	regulation of canonical Wnt signaling pathway involved in cardiac muscle cell fate commitment	0.002373	1	0.0716	0.5098	1	3	DKK1
REM2	-0.529758	4.07959	-12.246	7.44e-11	3.45e-08	15.0602			GO: Cellular Component	GO:0070938	contractile ring	4.534e-05	0.005078	0.005078	0.02691	2	13	ANLN,PRC1
DENND1C	-0.803184	4.8464	-11.9751	1.11e-10	4.99e-08	14.6694			GO: Cellular Component	GO:0062023	collagen-containing extracellular matrix	0.000518	0.05802	0.02901	0.1538	4	498	MMRN1,COL5A2,VCAN,ADAMTS5
SHPK	-0.649678	4.75459	-11.9663	1.13e-10	4.99e-08	14.6565			GO: Cellular Component	GO:0031012	extracellular matrix	0.001271	0.1423	0.036	0.1908	4	633	MMRN1,COL5A2,VCAN,ADAMTS5
WNT9B	-0.722984	4.16484	-11.9123	1.22e-10	5.3e-08	14.5777			GO: Cellular Component	GO:0030312	external encapsulating structure	0.001286	0.144	0.036	0.1908	4	635	MMRN1,COL5A2,VCAN,ADAMTS5
C8orf51	-0.615942	4.41105	-11.8933	1.26e-10	5.34e-08	14.5498			GO: Cellular Component	GO:0005788	endoplasmic reticulum lumen	0.001925	0.2156	0.03866	0.2049	3	323	COL5A2,VCAN,ADAMTS5
SIRPD	-0.50913	4.3216	-11.8641	1.32e-10	5.39e-08	14.507			GO: Cellular Component	GO:0099060	integral component of postsynaptic specialization membrane	0.003099	0.3471	0.03866	0.2049	2	106	CDH10,SLITRK3
GOLGA7B	-0.653387	4.1481	-11.859	1.33e-10	5.39e-08	14.4994			GO: Cellular Component	GO:0005588	collagen type V trimer	0.003154	0.3533	0.03866	0.2049	1	4	COL5A2
INE1	-0.637162	3.95776	-11.7708	1.52e-10	5.97e-08	14.3695			GO: Cellular Component	GO:0035976	transcription factor AP-1 complex	0.003154	0.3533	0.03866	0.2049	1	4	FOS
SMPD2	-0.677188	4.6387	-11.7655	1.53e-10	5.97e-08	14.3616			GO: Cellular Component	GO:0098982	GABA-ergic synapse	0.003273	0.3666	0.03866	0.2049	2	109	CDH10,SLITRK3
SERPINF2	-0.693484	3.52513	-11.5787	2.03e-10	7.79e-08	14.0833			GO: Cellular Component	GO:0098948	intrinsic component of postsynaptic specialization membrane	0.003452	0.3866	0.03866	0.2049	2	112	CDH10,SLITRK3
POMT1	-0.721629	4.6941	-11.5636	2.08e-10	7.82e-08	14.0606			GO: Cellular Component	GO:0072534	perineuronal net	0.004728	0.5295	0.04409	0.2337	1	6	VCAN
MUC17	-0.504679	3.95387	-11.5324	2.18e-10	8.05e-08	14.0138			GO: Cellular Component	GO:0033165	interphotoreceptor matrix	0.004728	0.5295	0.04409	0.2337	1	6	VCAN
MOGS	-0.738407	4.32176	-11.5191	2.23e-10	8.07e-08	13.9937			GO: Cellular Component	GO:0098966	perisynaptic extracellular matrix	0.005513	0.6175	0.04409	0.2337	1	7	VCAN
ZNF696	-0.69772	3.77912	-11.4658	2.42e-10	8.6e-08	13.9133			GO: Cellular Component	GO:0005826	actomyosin contractile ring	0.005513	0.6175	0.04409	0.2337	1	7	ANLN
MCHR2	-0.490904	3.93812	-11.397	2.69e-10	9.41e-08	13.809			GO: Cellular Component	GO:0099634	postsynaptic specialization membrane	0.006257	0.7008	0.04409	0.2337	2	152	CDH10,SLITRK3
FXYD7	0.581187	4.09785	11.33	2.99e-10	1.03e-07	13.7069			GO: Cellular Component	GO:0099535	synapse-associated extracellular matrix	0.006299	0.7055	0.04409	0.2337	1	8	VCAN
OCEL1	-0.751003	5.18275	-11.2844	3.21e-10	1.04e-07	13.6371			GO: Cellular Component	GO:0032059	bleb	0.007083	0.7933	0.04667	0.2473	1	9	ANLN
CD101	-0.588994	4.6306	-11.2815	3.22e-10	1.04e-07	13.6327			GO: Cellular Component	GO:0099055	integral component of postsynaptic membrane	0.00768	0.8602	0.04779	0.2533	2	169	CDH10,SLITRK3
LOC390595	-0.594595	4.00131	-11.2733	3.27e-10	1.04e-07	13.6201			GO: Cellular Component	GO:0098936	intrinsic component of postsynaptic membrane	0.008488	0.9506	0.05003	0.2652	2	178	CDH10,SLITRK3
PYCR1	-0.735185	4.72574	-11.2729	3.27e-10	1.04e-07	13.6195			GO: Cellular Component	GO:0005583	fibrillar collagen trimer	0.009434	1	0.05032	0.2667	1	12	COL5A2
BPIL2	-0.698333	4.02573	-11.2674	3.3e-10	1.04e-07	13.611			GO: Cellular Component	GO:0098643	banded collagen fibril	0.009434	1	0.05032	0.2667	1	12	COL5A2
INSL6	-0.427399	3.60519	-11.2311	3.49e-10	1.09e-07	13.5553
LOC643988	-0.595572	3.58218	-11.1978	3.68e-10	1.13e-07	13.504
IL29	-0.61402	3.71315	-11.1812	3.78e-10	1.14e-07	13.4784			Down-regulated DEGs functional enrichment results
KCTD19	-0.710576	4.12093	-11.1592	3.91e-10	1.16e-07	13.4444
TRPM2	-0.559091	4.08308	-11.1135	4.2e-10	1.23e-07	13.3735			Category	ID	Name	p-value	q-value Bonferroni	q-value FDR B&H	q-value FDR B&Y	Hit Count in Query List	Hit Count in Genome	Hit in Query List
C11orf53	-0.654212	3.53822	-11.0947	4.33e-10	1.25e-07	13.3443			GO: Molecular Function	GO:0017075	syntaxin-1 binding	0.0002686	0.1179	0.07383	0.4919	3	27	SYNPR,SYPL2,SYT4
PCDHB1	-0.633319	4.19036	-11.0092	4.96e-10	1.41e-07	13.211			GO: Molecular Function	GO:0061134	peptidase regulator activity	0.0008913	0.3913	0.07383	0.4919	6	238	SFRP2,PI16,BIRC3,ITIH5,SLPI,C3
UBL7	-0.613589	5.79823	-10.9561	5.4e-10	1.51e-07	13.1279			GO: Molecular Function	GO:0030492	hemoglobin binding	0.001163	0.5104	0.07383	0.4919	2	11	HP,LRP2
TP53I11	-0.794778	4.93212	-10.9452	5.5e-10	1.52e-07	13.1107			GO: Molecular Function	GO:0002020	protease binding	0.00129	0.5665	0.07383	0.4919	7	350	CHL1,SFRP2,PI16,BIRC3,ITIH5,SLPI,C3
ATHL1	-0.689359	4.50864	-10.9209	5.71e-10	1.56e-07	13.0725			GO: Molecular Function	GO:0019104	DNA N-glycosylase activity	0.001906	0.8368	0.07383	0.4919	2	14	NEIL2,UNG
SDHAF1	-0.573613	5.5886	-10.8975	5.93e-10	1.59e-07	13.0356			GO: Molecular Function	GO:0030414	peptidase inhibitor activity	0.001961	0.8608	0.07383	0.4919	5	189	PI16,BIRC3,ITIH5,SLPI,C3
FCER1A	-0.873124	3.61491	-10.8932	5.97e-10	1.59e-07	13.0287			GO: Molecular Function	GO:0005200	structural constituent of cytoskeleton	0.002101	0.9222	0.07383	0.4919	4	115	KRT19,ACTA1,TUBA4A,PPL
CCDC87	-0.554505	3.98653	-10.8621	6.28e-10	1.65e-07	12.9796			GO: Molecular Function	GO:0061135	endopeptidase regulator activity	0.002197	0.9644	0.07383	0.4919	5	194	SFRP2,BIRC3,ITIH5,SLPI,C3
SLITRK3	1.2202	3.85116	10.8368	6.54e-10	1.68e-07	12.9396			GO: Molecular Function	GO:0017171	serine hydrolase activity	0.002603	1	0.07383	0.4919	6	294	KLK11,AADAC,CFI,ITIH5,HP,SLPI
FLJ39080	-0.755777	4.3476	-10.8351	6.56e-10	1.68e-07	12.937			GO: Molecular Function	GO:0030246	carbohydrate binding	0.002647	1	0.07383	0.4919	6	295	CD248,ENPP2,CHI3L2,PPP1R3A,LMAN1L,PYGL
C2orf70	-0.45978	3.76742	-10.8242	6.68e-10	1.68e-07	12.9197			GO: Molecular Function	GO:0005509	calcium ion binding	0.00331	1	0.07383	0.4919	10	773	CALB2,MYL3,CD248,ENPP2,SCGN,S100A4,AOC3,LRP2,PLA2G2A,SYT4
VHL	0.366389	3.49937	10.8175	6.75e-10	1.68e-07	12.9091			GO: Molecular Function	GO:0031714	C5a anaphylatoxin chemotactic receptor binding	0.004709	1	0.07383	0.4919	1	1	C3
SMO	0.51664	4.56461	10.7836	7.13e-10	1.75e-07	12.8551			GO: Molecular Function	GO:0031715	C5L2 anaphylatoxin chemotactic receptor binding	0.004709	1	0.07383	0.4919	1	1	C3
LOC100131117	-0.535017	3.66107	-10.7494	7.54e-10	1.83e-07	12.8007			GO: Molecular Function	GO:0031839	type 1 neuromedin U receptor binding	0.004709	1	0.07383	0.4919	1	1	NMU
SEMA4A	-0.502646	3.74741	-10.7113	8.02e-10	1.92e-07	12.7399			GO: Molecular Function	GO:0042922	neuromedin U receptor binding	0.004709	1	0.07383	0.4919	1	1	NMU
TCP10L	-0.605297	4.37104	-10.6274	9.2e-10	2.18e-07	12.6053			GO: Molecular Function	GO:0031840	type 2 neuromedin U receptor binding	0.004709	1	0.07383	0.4919	1	1	NMU
DEFB4A	-0.667057	3.82962	-10.6127	9.42e-10	2.21e-07	12.5816			GO: Molecular Function	GO:0004055	argininosuccinate synthase activity	0.004709	1	0.07383	0.4919	1	1	ASS1
PHYHIP	-0.941037	4.53955	-10.5907	9.77e-10	2.24e-07	12.5462			GO: Molecular Function	GO:0008898	S-adenosylmethionine-homocysteine S-methyltransferase activity	0.004709	1	0.07383	0.4919	1	1	BHMT2
LOC283314	-0.509287	4.74959	-10.5896	9.78e-10	2.24e-07	12.5445			GO: Molecular Function	GO:0050263	ribosylpyrimidine nucleosidase activity	0.004709	1	0.07383	0.4919	1	1	UNG
MRGPRX4	-0.479547	3.90275	-10.5785	9.96e-10	2.25e-07	12.5266			GO: Molecular Function	GO:0019772	low-affinity IgG receptor activity	0.004709	1	0.07383	0.4919	1	1	FCGR2B
ZNF77	-0.658794	4.63161	-10.5667	1.02e-09	2.27e-07	12.5075			GO: Molecular Function	GO:0045437	uridine nucleosidase activity	0.004709	1	0.07383	0.4919	1	1	UNG
FBXL8	-0.484094	3.0676	-10.5556	1.03e-09	2.29e-07	12.4895			GO: Biological Process	GO:0009617	response to bacterium	3.679e-06	0.009919	0.009919	0.08409	15	831	CD52,RARRES2,CCDC80,TRAC,ADIPOQ,FCGR2B,HP,ASS1,SLPI,PLA2G2A,PYGL,C3,CCL5,TRBC1,IL7R
LOC100131642	0.498084	3.59519	10.539	1.06e-09	2.33e-07	12.4627			GO: Biological Process	GO:0002526	acute inflammatory response	2.21e-05	0.05957	0.02979	0.2525	6	127	FCGR2B,HP,ASS1,AOC3,C3,CCL5
FAM178B	-0.67087	3.69631	-10.5254	1.09e-09	2.35e-07	12.4406			GO: Biological Process	GO:0048806	genitalia development	0.0001054	0.2841	0.0655	0.5552	4	55	RBP4,AR,DHCR24,LRP2
LY6G6C	-0.529682	3.98347	-10.4998	1.13e-09	2.43e-07	12.3991			GO: Biological Process	GO:0002673	regulation of acute inflammatory response	0.0001131	0.3049	0.0655	0.5552	4	56	FCGR2B,AOC3,C3,CCL5
DUS2L	-0.310684	4.60587	-10.4565	1.22e-09	2.57e-07	12.3287			GO: Biological Process	GO:0001796	regulation of type IIa hypersensitivity	0.0001944	0.524	0.0655	0.5552	2	5	FCGR2B,C3
NUDCD3	-0.553772	5.32972	-10.4536	1.22e-09	2.57e-07	12.3239			GO: Biological Process	GO:0001794	type IIa hypersensitivity	0.0001944	0.524	0.0655	0.5552	2	5	FCGR2B,C3
FLJ31713	-0.508246	4.28002	-10.4228	1.29e-09	2.66e-07	12.2737			GO: Biological Process	GO:0002892	regulation of type II hypersensitivity	0.0001944	0.524	0.0655	0.5552	2	5	FCGR2B,C3
IL17C	-0.52726	4.2608	-10.4184	1.3e-09	2.66e-07	12.2665			GO: Biological Process	GO:0002445	type II hypersensitivity	0.0001944	0.524	0.0655	0.5552	2	5	FCGR2B,C3
LOC100288409	0.557652	3.98094	10.3338	1.49e-09	3.04e-07	12.1277			GO: Biological Process	GO:0010647	positive regulation of cell communication	0.0003063	0.8258	0.08483	0.7191	20	1952	SFRP2,CALB2,ZNF423,RBP4,BIRC3,SCGN,AR,NMU,S100A4,ADIPOQ,CD8A,FCGR2B,LRP2,PLA2G2A,C3,CCL5,ARHGEF3,ALDH1A3,IL7R,TPD52L1
SP7	-0.478342	3.92776	-10.3233	1.52e-09	3.06e-07	12.1106			GO: Biological Process	GO:0023056	positive regulation of signaling	0.0003147	0.8483	0.08483	0.7191	20	1956	SFRP2,CALB2,ZNF423,RBP4,BIRC3,SCGN,AR,NMU,S100A4,ADIPOQ,CD8A,FCGR2B,LRP2,PLA2G2A,C3,CCL5,ARHGEF3,ALDH1A3,IL7R,TPD52L1
HIST1H4F	-0.425242	3.47487	-10.2945	1.6e-09	3.18e-07	12.0631			GO: Biological Process	GO:0051707	response to other organism	0.0004391	1	0.08738	0.7407	18	1700	CD52,RARRES2,BIRC3,CCDC80,TRAC,CFI,ADIPOQ,CD8A,FCGR2B,HP,ASS1,SLPI,PLA2G2A,PYGL,C3,CCL5,TRBC1,IL7R
CAPN13	-0.311671	3.58703	-10.2802	1.63e-09	3.22e-07	12.0394			GO: Biological Process	GO:0043207	response to external biotic stimulus	0.0004453	1	0.08738	0.7407	18	1702	CD52,RARRES2,BIRC3,CCDC80,TRAC,CFI,ADIPOQ,CD8A,FCGR2B,HP,ASS1,SLPI,PLA2G2A,PYGL,C3,CCL5,TRBC1,IL7R
NEURL4	-0.660603	5.32321	-10.26	1.69e-09	3.3e-07	12.0061			GO: Biological Process	GO:0002675	positive regulation of acute inflammatory response	0.0004622	1	0.08738	0.7407	3	34	AOC3,C3,CCL5
LOC100294414	-0.516798	3.40777	-10.2476	1.73e-09	3.31e-07	11.9856			GO: Biological Process	GO:0045008	depyrimidination	0.0005395	1	0.08738	0.7407	2	8	NEIL2,UNG
LOC199899	-0.398047	3.58682	-10.2473	1.73e-09	3.31e-07	11.9851			GO: Biological Process	GO:0015727	lactate transport	0.0005395	1	0.08738	0.7407	2	8	EMB,SLC5A12
MGC34796	-0.538944	5.32241	-10.2309	1.78e-09	3.37e-07	11.9578			GO: Biological Process	GO:0035873	lactate transmembrane transport	0.0005395	1	0.08738	0.7407	2	8	EMB,SLC5A12
COX6B2	-0.525887	4.20598	-10.1964	1.88e-09	3.54e-07	11.9006			GO: Biological Process	GO:0045597	positive regulation of cell differentiation	0.000566	1	0.08738	0.7407	13	1020	MUSTN1,SFRP2,RARRES2,ENPP2,NAP1L2,AR,BNC1,ADIPOQ,WIF1,LRP2,PLA2G2A,CCL5,IL7R
LOC284749	-0.583492	3.65527	-10.1529	2.03e-09	3.77e-07	11.8282			GO: Biological Process	GO:0009607	response to biotic stimulus	0.0005834	1	0.08738	0.7407	18	1741	CD52,RARRES2,BIRC3,CCDC80,TRAC,CFI,ADIPOQ,CD8A,FCGR2B,HP,ASS1,SLPI,PLA2G2A,PYGL,C3,CCL5,TRBC1,IL7R
NEK8	-0.683592	5.04315	-10.1209	2.14e-09	3.94e-07	11.7749			GO: Biological Process	GO:0001915	negative regulation of T cell mediated cytotoxicity	0.000862	1	0.1162	0.985	2	10	FCGR2B,IL7R
FAM26E	-0.53279	4.33849	-10.1161	2.15e-09	3.94e-07	11.7669			GO: Biological Process	GO:0006285	base-excision repair, AP site formation	0.000862	1	0.1162	0.985	2	10	NEIL2,UNG
LOC392555	0.502424	3.11398	10.1017	2.21e-09	3.96e-07	11.7427			GO: Biological Process	GO:0016042	lipid catabolic process	0.001042	1	0.1182	1	7	355	AADAC,RARRES2,ENPP2,ADIPOQ,HSD17B6,PLA2G2A,PLIN1
MUC5AC	-0.533386	4.02398	-10.1013	2.21e-09	3.96e-07	11.7421			GO: Cellular Component	GO:0009986	cell surface	0.0003422	0.09582	0.05045	0.3135	14	1053	TSPAN15,CD248,ITGBL1,ADIPOQ,CD8A,FCGR2B,WIF1,AOC3,LRP2,C3,TRBC1,HSPA2,IL7R,MSLN
CD27	-0.491985	4.43494	-10.0961	2.23e-09	3.96e-07	11.7334			GO: Cellular Component	GO:0062023	collagen-containing extracellular matrix	0.000508	0.1422	0.05045	0.3135	9	498	MXRA5,SFRP2,RARRES2,CCDC80,ITIH5,S100A4,LMAN1L,ADIPOQ,SLPI
PRSS30P	-0.470223	4.26756	-10.0652	2.35e-09	4.14e-07	11.6817			GO: Cellular Component	GO:0031012	extracellular matrix	0.0007035	0.197	0.05045	0.3135	10	633	MXRA5,SFRP2,RARRES2,CD248,CCDC80,ITIH5,S100A4,LMAN1L,ADIPOQ,SLPI
PPAN	-0.577903	4.60601	-10.0502	2.41e-09	4.21e-07	11.6564			GO: Cellular Component	GO:0030312	external encapsulating structure	0.0007208	0.2018	0.05045	0.3135	10	635	MXRA5,SFRP2,RARRES2,CD248,CCDC80,ITIH5,S100A4,LMAN1L,ADIPOQ,SLPI
DAB2IP	-0.581414	4.99019	-10.0451	2.43e-09	4.21e-07	11.6479			GO: Cellular Component	GO:0030285	integral component of synaptic vesicle membrane	0.001436	0.4022	0.08044	0.4998	3	48	SYNPR,MAL2,SYT4
SLC4A9	-0.406512	3.50358	-9.99007	2.67e-09	4.56e-07	11.5552			GO: Cellular Component	GO:0043195	terminal bouton	0.00371	1	0.1138	0.7072	4	136	CALB2,SCGN,NMU,MAL2
PLEKHG4	-0.674888	3.74887	-9.98565	2.69e-09	4.56e-07	11.5478			GO: Cellular Component	GO:0099501	exocytic vesicle membrane	0.00371	1	0.1138	0.7072	4	136	SYNPR,MAL2,SYPL2,SYT4
NAT15	-0.611728	6.51878	-9.98347	2.7e-09	4.56e-07	11.5441			GO: Cellular Component	GO:0030672	synaptic vesicle membrane	0.00371	1	0.1138	0.7072	4	136	SYNPR,MAL2,SYPL2,SYT4
RHBDD3	-0.590538	4.39339	-9.97821	2.73e-09	4.56e-07	11.5352			GO: Cellular Component	GO:0098563	intrinsic component of synaptic vesicle membrane	0.003734	1	0.1138	0.7072	3	67	SYNPR,MAL2,SYT4
ADAM20	-0.40661	3.45557	-9.95178	2.85e-09	4.73e-07	11.4905			GO: Cellular Component	GO:0001673	male germ cell nucleus	0.004627	1	0.1138	0.7072	2	22	HSPA2,STAG3
RAB3A	-0.915971	4.61827	-9.93859	2.92e-09	4.8e-07	11.4682			GO: Cellular Component	GO:0072562	blood microparticle	0.005007	1	0.1138	0.7072	4	148	ACTA1,HP,C3,HSPA2
MOGAT1	-0.50047	3.79799	-9.89968	3.12e-09	5.09e-07	11.4022			GO: Cellular Component	GO:0030658	transport vesicle membrane	0.005036	1	0.1138	0.7072	5	238	SCGN,SYNPR,MAL2,SYPL2,SYT4
LOC100130353	-0.481992	3.36886	-9.87872	3.23e-09	5.2e-07	11.3666			GO: Cellular Component	GO:0099503	secretory vesicle	0.005284	1	0.1138	0.7072	12	1113	KLK11,RARRES2,CHGB,SYNPR,MAL2,HP,SLPI,SYPL2,PLA2G2A,PYGL,SYT4,C3
C7orf43	-0.398725	4.3825	-9.87816	3.24e-09	5.2e-07	11.3656			GO: Cellular Component	GO:0044306	neuron projection terminus	0.006927	1	0.1385	0.8608	5	257	CALB2,SCGN,NMU,MAL2,SYT4
RHPN1	-0.692943	4.2947	-9.85152	3.39e-09	5.37e-07	11.3203			GO: Cellular Component	GO:0043073	germ cell nucleus	0.008507	1	0.1588	0.9867	2	30	HSPA2,STAG3
TIMM17B	-0.462654	4.63572	-9.85009	3.4e-09	5.37e-07	11.3178			GO: Cellular Component	GO:0098956	intrinsic component of dense core granule membrane	0.01385	1	0.2041	1	1	3	SYT4
LILRB5	-0.844263	4.14685	-9.84516	3.43e-09	5.37e-07	11.3094			GO: Cellular Component	GO:0098675	intrinsic component of neuronal dense core vesicle membrane	0.01385	1	0.2041	1	1	3	SYT4
PRR22	-0.351343	3.89298	-9.82019	3.58e-09	5.56e-07	11.2668			GO: Cellular Component	GO:0000802	transverse filament	0.01385	1	0.2041	1	1	3	STAG3
MGC16121	1.97192	5.63018	9.80083	3.7e-09	5.71e-07	11.2337			GO: Cellular Component	GO:0099066	integral component of neuronal dense core vesicle membrane	0.01385	1	0.2041	1	1	3	SYT4
FLJ41649	-0.394996	3.03001	-9.79227	3.75e-09	5.75e-07	11.2191			GO: Cellular Component	GO:0005788	endoplasmic reticulum lumen	0.01728	1	0.2078	1	5	323	TSPAN15,CHGB,CHRDL1,C3,MSLN
LY6H	-0.498579	3.53832	-9.76437	3.94e-09	5.99e-07	11.1712			GO: Cellular Component	GO:0034774	secretory granule lumen	0.01749	1	0.2078	1	5	324	RARRES2,HP,SLPI,PYGL,C3
SCGB3A2	-0.400553	3.11197	-9.75693	3.99e-09	6.02e-07	11.1585
ASTN2	-0.356727	3.98167	-9.75076	4.03e-09	6.04e-07	11.1479
DPYS	-0.457404	3.29535	-9.74316	4.09e-09	6.07e-07	11.1348
MIP	-0.586423	3.82186	-9.73646	4.14e-09	6.1e-07	11.1233
NBEAL2	-0.470943	4.21121	-9.72959	4.18e-09	6.13e-07	11.1115
SERTAD1	1.11092	5.73354	9.70111	4.4e-09	6.37e-07	11.0624
GPRC6A	0.495932	4.19984	9.69863	4.42e-09	6.37e-07	11.0582
OXER1	-0.62915	5.0814	-9.68728	4.5e-09	6.45e-07	11.0386
ZNF33B	-0.406937	4.13962	-9.67284	4.62e-09	6.54e-07	11.0137
TTC7A	-0.401736	3.5584	-9.6714	4.63e-09	6.54e-07	11.0112
PTPMT1	-0.614828	4.25477	-9.65322	4.78e-09	6.7e-07	10.9797
PRSS22	-0.755406	4.10298	-9.64944	4.81e-09	6.7e-07	10.9732
APOM	-0.368159	4.21304	-9.59467	5.3e-09	7.33e-07	10.8782
FLJ16124	-0.499172	3.55229	-9.58167	5.42e-09	7.42e-07	10.8556
CLIC6	-1.24931	3.78072	-9.57966	5.44e-09	7.42e-07	10.8521
FAM133A	-0.722998	3.68409	-9.56881	5.54e-09	7.51e-07	10.8332
WDR31	-0.435263	3.94948	-9.56437	5.59e-09	7.52e-07	10.8255
PORCN	-0.644732	4.49363	-9.55484	5.68e-09	7.58e-07	10.8089
DACT2	-0.518126	3.71267	-9.55209	5.71e-09	7.58e-07	10.8041
C11orf21	-1.0889	4.59145	-9.54475	5.78e-09	7.62e-07	10.7913
ERCC6	-0.462528	4.57151	-9.54164	5.82e-09	7.62e-07	10.7859
ACER1	-0.382227	3.54161	-9.52802	5.96e-09	7.75e-07	10.7621
A1BG	-0.608887	3.38918	-9.51876	6.05e-09	7.83e-07	10.7459
SLC17A2	-0.400762	3.37703	-9.48906	6.38e-09	8.15e-07	10.694
OR1D2	-0.754093	4.39784	-9.48901	6.38e-09	8.15e-07	10.6939
CCR8	-0.347099	3.23728	-9.47853	6.5e-09	8.25e-07	10.6755
DCST1	-0.485947	3.36735	-9.47365	6.56e-09	8.27e-07	10.667
SCGN	-1.85235	4.23837	-9.46317	6.68e-09	8.37e-07	10.6486
LOC145945	-0.456462	3.62623	-9.45742	6.75e-09	8.4e-07	10.6385
MIER2	-0.371578	4.34776	-9.44787	6.86e-09	8.44e-07	10.6217
C1orf177	-0.471018	4.33055	-9.44731	6.87e-09	8.44e-07	10.6208
C20orf56	-0.421656	3.27461	-9.44448	6.91e-09	8.44e-07	10.6158
ANO7	-0.515238	4.03701	-9.42896	7.1e-09	8.62e-07	10.5885
LOC284578	-0.59866	4.75164	-9.41366	7.29e-09	8.8e-07	10.5616
PRICKLE3	-0.596101	3.55732	-9.3767	7.79e-09	9.26e-07	10.4964
NT5C1A	-0.398727	3.96379	-9.37402	7.83e-09	9.26e-07	10.4917
GOLT1A	-0.436779	3.25402	-9.36672	7.93e-09	9.26e-07	10.4788
VARS	-0.383966	5.03957	-9.36454	7.96e-09	9.26e-07	10.4749
SH2D4A	-0.557998	4.572	-9.36378	7.97e-09	9.26e-07	10.4736
CSHL1	-0.413962	3.30391	-9.36263	7.99e-09	9.26e-07	10.4715
PGBD3	-0.641947	4.19018	-9.36181	8e-09	9.26e-07	10.4701
BIRC3	-1.10387	3.65635	-9.35823	8.05e-09	9.27e-07	10.4637
LUZP2	-0.451901	3.7668	-9.33947	8.32e-09	9.48e-07	10.4306
AEN	-0.373591	3.73046	-9.3387	8.34e-09	9.48e-07	10.4292
MED15	-0.724543	5.38594	-9.33572	8.38e-09	9.48e-07	10.4239
ANKDD1A	-0.676643	4.49634	-9.33151	8.44e-09	9.5e-07	10.4165
PER4	-0.332071	3.47622	-9.30386	8.87e-09	9.93e-07	10.3674
PRDM9	-0.630305	4.76857	-9.29417	9.03e-09	1e-06	10.3502
ETV4	-0.494037	4.07565	-9.28409	9.19e-09	1.02e-06	10.3323
RDH16	-0.617125	4.83225	-9.27439	9.35e-09	1.03e-06	10.315
KLF17	-0.424523	4.51445	-9.26126	9.58e-09	1.05e-06	10.2916
PTCRA	-0.64985	4.98301	-9.25594	9.67e-09	1.05e-06	10.2822
APOA5	-0.490606	4.10501	-9.24951	9.78e-09	1.06e-06	10.2707
EPB41L4B	-0.341904	3.77478	-9.24052	9.94e-09	1.07e-06	10.2547
C9orf103	-0.531291	5.3315	-9.2206	1.03e-08	1.1e-06	10.2191
PRDM13	-0.359039	3.21061	-9.2138	1.04e-08	1.11e-06	10.207
LOC283693	-0.508721	3.5589	-9.19899	1.07e-08	1.13e-06	10.1805
SDS	-0.309609	3.57745	-9.19803	1.07e-08	1.13e-06	10.1788
ZNF70	-0.524424	4.19189	-9.19424	1.08e-08	1.13e-06	10.172
RTKN	-0.434582	3.66453	-9.17321	1.12e-08	1.17e-06	10.1343
ADCK1	-0.510894	4.91387	-9.15453	1.16e-08	1.2e-06	10.1008
ATPAF1	-0.63555	8.04748	-9.15313	1.16e-08	1.2e-06	10.0983
EMB	-1.91895	4.75602	-9.14829	1.17e-08	1.21e-06	10.0896
IGSF21	-0.353973	3.26181	-9.11543	1.25e-08	1.26e-06	10.0305
BTN3A1	-0.858193	4.93941	-9.11416	1.25e-08	1.26e-06	10.0282
TSPAN17	-0.426709	4.15687	-9.11353	1.25e-08	1.26e-06	10.027
IL7R	-1.47223	4.85162	-9.08442	1.32e-08	1.33e-06	9.97456
LOC100128074	-0.672544	3.56471	-9.07284	1.35e-08	1.35e-06	9.95367
LOC100310756	0.499489	4.43318	9.06991	1.35e-08	1.35e-06	9.94836
CPPED1	-0.535873	4.69742	-9.06635	1.36e-08	1.35e-06	9.94193
PARP1	-0.475876	6.85274	-9.06313	1.37e-08	1.35e-06	9.93611
SPRYD3	-0.620072	5.99868	-9.05857	1.38e-08	1.36e-06	9.92787
ZNF17	-0.465727	3.84219	-9.04197	1.42e-08	1.39e-06	9.89784
FGF22	-0.409407	3.8871	-9.02893	1.46e-08	1.42e-06	9.87421
ULK3	-0.636152	5.18934	-9.01583	1.49e-08	1.44e-06	9.85046
PFKFB4	-0.371717	3.97899	-8.9916	1.56e-08	1.5e-06	9.80646
AVPR1B	-0.630567	4.93389	-8.98144	1.59e-08	1.52e-06	9.78799
SLC12A3	-0.326885	3.57136	-8.9769	1.6e-08	1.53e-06	9.77974
TTTY13	-0.566924	3.37854	-8.97373	1.61e-08	1.53e-06	9.77397
C1orf210	-0.376226	3.60914	-8.97032	1.62e-08	1.53e-06	9.76777
C12orf45	-0.415602	5.33635	-8.95543	1.67e-08	1.55e-06	9.74065
MYO5B	-0.591372	3.36607	-8.95342	1.67e-08	1.55e-06	9.73698
ADH7	-0.36302	3.48737	-8.95269	1.68e-08	1.55e-06	9.73566
BPIL1	-0.378492	3.62244	-8.94974	1.69e-08	1.55e-06	9.73027
HNF4A	-0.33696	3.75385	-8.94942	1.69e-08	1.55e-06	9.7297
TMEM8B	-0.461975	4.54084	-8.94764	1.69e-08	1.55e-06	9.72646
LOC100129716	-0.559161	4.3541	-8.92113	1.78e-08	1.62e-06	9.67807
MIIP	-0.461242	5.43512	-8.91912	1.78e-08	1.62e-06	9.67439
FPGS	-0.577384	5.07203	-8.91297	1.8e-08	1.63e-06	9.66315
PRR5	-0.662063	3.9815	-8.90981	1.81e-08	1.64e-06	9.65739
LOC113230	-0.764047	4.33618	-8.89791	1.85e-08	1.66e-06	9.63561
C15orf21	-0.397447	2.86973	-8.89584	1.86e-08	1.66e-06	9.63184
OSGIN1	-0.706982	3.89504	-8.88219	1.91e-08	1.69e-06	9.60684
LOC283859	-0.502172	3.4811	-8.88139	1.91e-08	1.69e-06	9.60538
PARP16	-0.392765	5.03297	-8.879	1.92e-08	1.69e-06	9.601
MGC70870	-0.850196	6.54704	-8.87515	1.93e-08	1.7e-06	9.59394
ANAPC7	-0.507001	5.88292	-8.86513	1.97e-08	1.72e-06	9.57557
FLJ45244	-0.521136	3.92225	-8.85617	2e-08	1.74e-06	9.55912
SOD3	-0.81433	3.96046	-8.85155	2.02e-08	1.75e-06	9.55064
CST2	-0.319989	3.07151	-8.84017	2.06e-08	1.78e-06	9.52974
C11orf9	-0.617007	3.86009	-8.83355	2.09e-08	1.79e-06	9.51757
EDA2R	0.377663	3.84077	8.82487	2.12e-08	1.81e-06	9.50161
PBX4	-0.399465	3.12322	-8.81862	2.15e-08	1.83e-06	9.49011
SLC39A2	-0.726757	3.68443	-8.80164	2.22e-08	1.87e-06	9.45882
PLA2G1B	0.391572	3.17476	8.79915	2.23e-08	1.87e-06	9.45424
C14orf56	-0.343998	3.43957	-8.79898	2.23e-08	1.87e-06	9.45392
RAX	-0.736807	3.85319	-8.79731	2.23e-08	1.87e-06	9.45085
ZNF546	-0.542526	3.72879	-8.78883	2.27e-08	1.89e-06	9.43521
SLC16A1	-0.628647	6.44379	-8.78156	2.3e-08	1.91e-06	9.4218
RNF26	-0.420115	4.41649	-8.77506	2.33e-08	1.92e-06	9.40978
MGC45922	-0.535964	3.99248	-8.77215	2.34e-08	1.93e-06	9.40442
LACRT	-0.40291	4.06061	-8.75645	2.41e-08	1.97e-06	9.3754
C1QTNF7	-0.795693	3.93865	-8.75412	2.42e-08	1.98e-06	9.3711
PCDHGB5	-0.536675	3.96943	-8.75059	2.44e-08	1.98e-06	9.36457
C12orf42	0.37035	3.78597	8.7406	2.48e-08	2.01e-06	9.34607
GAL3ST4	-1.08909	5.19558	-8.73561	2.5e-08	2.02e-06	9.33684
APLP1	-0.846376	4.39236	-8.73425	2.51e-08	2.02e-06	9.33431
EXOSC7	-0.607883	5.53537	-8.73182	2.52e-08	2.02e-06	9.32982
COL8A2	-0.618784	4.2415	-8.72941	2.53e-08	2.02e-06	9.32536
FAM170B	-0.303257	3.34928	-8.72703	2.55e-08	2.02e-06	9.32095
C21orf58	-0.267423	3.40131	-8.72455	2.56e-08	2.02e-06	9.31635
LOC92973	-0.355466	3.11431	-8.71728	2.59e-08	2.04e-06	9.30287
C1orf95	-0.559156	4.50049	-8.71596	2.6e-08	2.04e-06	9.30043
PTRH2	-0.517832	5.91499	-8.70511	2.65e-08	2.07e-06	9.28029
INHA	-0.636414	4.44995	-8.69658	2.69e-08	2.09e-06	9.26446
DMC1	-0.477207	3.97921	-8.69259	2.71e-08	2.09e-06	9.25704
NCAN	-0.490374	3.74681	-8.69187	2.72e-08	2.09e-06	9.2557
JAKMIP3	-0.459565	3.86466	-8.69148	2.72e-08	2.09e-06	9.25498
DYNC1I1	-0.670834	3.93833	-8.68907	2.73e-08	2.09e-06	9.2505
FGGY	-0.581043	3.99728	-8.68541	2.75e-08	2.1e-06	9.2437
OTX1	-0.59994	4.16702	-8.66072	2.88e-08	2.19e-06	9.19777
FLJ25694	-0.429617	3.23657	-8.6453	2.97e-08	2.25e-06	9.16904
MYCL1	-0.425207	3.65613	-8.64019	2.99e-08	2.26e-06	9.15951
CD163L1	-0.457109	3.78453	-8.63857	3e-08	2.26e-06	9.15648
CYBASC3	-0.75533	4.18567	-8.63139	3.04e-08	2.27e-06	9.14307
LOC100130815	-0.441132	3.88846	-8.63013	3.05e-08	2.27e-06	9.14074
LYPD1	-0.426552	3.46228	-8.62969	3.05e-08	2.27e-06	9.1399
SURF2	-0.518738	5.24289	-8.60574	3.19e-08	2.36e-06	9.09516
FLJ31485	-0.410836	3.60826	-8.59787	3.24e-08	2.39e-06	9.08044
APOA1	-0.603621	5.17858	-8.5883	3.3e-08	2.42e-06	9.06255
CD209	-0.449804	4.43101	-8.58738	3.31e-08	2.42e-06	9.06082
KIF17	-0.36176	3.93639	-8.5805	3.35e-08	2.43e-06	9.04793
TP53I13	-0.455293	4.48265	-8.57906	3.36e-08	2.43e-06	9.04524
FZD9	-0.698422	3.57624	-8.57842	3.36e-08	2.43e-06	9.04404
STX18	-0.546699	5.86355	-8.57785	3.37e-08	2.43e-06	9.04298
BHMT2	-1.05301	4.38413	-8.57671	3.37e-08	2.43e-06	9.04084
TMCO2	-0.396317	3.54923	-8.55278	3.53e-08	2.53e-06	8.99596
C20orf195	-0.37972	3.89002	-8.54594	3.57e-08	2.55e-06	8.98311
P2RX1	-0.478645	4.72571	-8.53502	3.65e-08	2.59e-06	8.96259
ABCB8	-0.414919	4.13467	-8.53287	3.66e-08	2.59e-06	8.95856
ARRB1	-0.421604	4.1482	-8.53204	3.67e-08	2.59e-06	8.957
GCKR	-0.28104	3.48753	-8.53013	3.68e-08	2.59e-06	8.9534
LOC219688	-0.466679	3.56894	-8.5295	3.69e-08	2.59e-06	8.95222
FAM163A	-0.397776	3.5665	-8.52597	3.71e-08	2.59e-06	8.94558
NIPAL1	-0.282772	3.09779	-8.52526	3.72e-08	2.59e-06	8.94425
FBP1	-0.704	4.16699	-8.52136	3.74e-08	2.6e-06	8.93691
MPDU1	0.380862	4.94208	8.51689	3.78e-08	2.61e-06	8.9285
SARS2	-0.496195	4.52121	-8.51493	3.79e-08	2.61e-06	8.92482
CEACAM6	-0.351843	3.54325	-8.51382	3.8e-08	2.61e-06	8.92272
OR13C4	-0.348488	3.79365	-8.50469	3.86e-08	2.64e-06	8.90554
TIMM16	-0.611557	4.51287	-8.50207	3.88e-08	2.65e-06	8.90059
LOC100128946	-0.413858	4.29134	-8.49726	3.92e-08	2.66e-06	8.89154
MAPK8IP2	-0.473314	3.71317	-8.49329	3.95e-08	2.67e-06	8.88404
KRTAP5-2	-0.278022	3.28461	-8.48805	3.99e-08	2.69e-06	8.87417
BCAN	-0.322638	3.68149	-8.47724	4.07e-08	2.74e-06	8.85378
LOC100288271	-0.360987	3.70422	-8.47473	4.09e-08	2.74e-06	8.84903
KIR3DS1	-0.475272	3.69074	-8.4735	4.1e-08	2.74e-06	8.84671
LOC730236	-0.444574	4.16864	-8.45813	4.22e-08	2.81e-06	8.81768
FAM131C	-0.339761	3.53369	-8.44127	4.36e-08	2.89e-06	8.78579
C11orf36	-0.684251	4.27711	-8.43986	4.37e-08	2.89e-06	8.78313
KRTAP8-1	-0.462609	3.6381	-8.43664	4.4e-08	2.9e-06	8.77702
SERPINB7	-0.454121	4.23565	-8.43514	4.41e-08	2.9e-06	8.77419
DNLZ	-0.9463	4.78142	-8.41785	4.56e-08	2.98e-06	8.74143
FLJ38668	-0.638521	3.43599	-8.41637	4.57e-08	2.98e-06	8.73864
PRKACG	-0.558884	3.90463	-8.40747	4.65e-08	3.03e-06	8.72175
C19orf23	-0.370855	3.79038	-8.39332	4.77e-08	3.09e-06	8.6949
SH2D3A	-0.359459	3.20902	-8.393	4.78e-08	3.09e-06	8.69428
APOL2	-0.692854	4.84531	-8.38692	4.83e-08	3.12e-06	8.68274
ZFYVE27	0.650984	4.4701	8.3813	4.89e-08	3.14e-06	8.67207
ACCN1	-0.431178	3.50742	-8.3758	4.94e-08	3.16e-06	8.6616
CD3E	-0.639689	3.63518	-8.37196	4.97e-08	3.16e-06	8.6543
GUCA1B	-0.450087	3.9549	-8.37123	4.98e-08	3.16e-06	8.65291
ACCN4	-0.530733	3.54101	-8.37116	4.98e-08	3.16e-06	8.65278
CIITA	-0.412031	3.53204	-8.33328	5.36e-08	3.39e-06	8.58064
ZNF626	-0.379106	4.3287	-8.32351	5.46e-08	3.43e-06	8.562
LOC100134259	-0.454729	4.76418	-8.3222	5.47e-08	3.43e-06	8.55949
DKFZp761P0212	-0.555253	3.98815	-8.32171	5.48e-08	3.43e-06	8.55856
CHCHD6	-0.627065	4.18566	-8.31507	5.55e-08	3.46e-06	8.54588
CASP5	-0.502852	3.49391	-8.30907	5.61e-08	3.49e-06	8.53442
RCOR2	-0.669312	4.33088	-8.302	5.69e-08	3.53e-06	8.52091
FAM83H	-0.301121	3.52861	-8.29949	5.71e-08	3.53e-06	8.51611
CHL1	-1.15441	3.91128	-8.29435	5.77e-08	3.56e-06	8.50628
GBX1	-0.489312	4.30139	-8.29241	5.79e-08	3.56e-06	8.50256
LYPLA2	-0.587928	5.95686	-8.28562	5.87e-08	3.6e-06	8.48958
DCAF15	-0.438527	3.68386	-8.26052	6.16e-08	3.76e-06	8.44149
COBLL1	-0.396285	3.98164	-8.25579	6.21e-08	3.78e-06	8.43242
ACSM1	-0.285718	4.05113	-8.25228	6.26e-08	3.8e-06	8.42568
SLC25A42	-0.418448	3.39603	-8.24221	6.38e-08	3.86e-06	8.40637
FAIM3	-0.638294	4.28661	-8.23953	6.41e-08	3.87e-06	8.40122
ZNF259	-0.557014	5.62836	-8.23617	6.45e-08	3.88e-06	8.39477
TRMT12	-0.564848	4.95746	-8.23369	6.48e-08	3.88e-06	8.39
PML	-0.241341	3.68365	-8.23344	6.49e-08	3.88e-06	8.38952
ANXA7	-0.483894	8.66754	-8.23161	6.51e-08	3.88e-06	8.386
PTPN1	-0.351671	3.95573	-8.21928	6.67e-08	3.96e-06	8.36231
CHRNB2	-0.507775	5.33438	-8.21765	6.69e-08	3.96e-06	8.35916
AIRE	-0.381117	4.68487	-8.2151	6.72e-08	3.97e-06	8.35426
PGAM5	-0.379605	3.66487	-8.2126	6.75e-08	3.98e-06	8.34944
HTN1	-0.36391	3.2311	-8.20834	6.81e-08	4e-06	8.34126
PIP4K2B	-0.400711	4.96262	-8.20552	6.85e-08	4.01e-06	8.33583
GALNT12	-0.542739	3.499	-8.18749	7.09e-08	4.14e-06	8.30109
RIMKLA	0.349056	3.64774	8.17952	7.2e-08	4.19e-06	8.28573
PLXDC1	-0.94217	5.378	-8.15474	7.55e-08	4.39e-06	8.23789
LOC339539	-0.634546	4.26699	-8.14777	7.66e-08	4.43e-06	8.22442
E2F4	-0.379103	5.32576	-8.12491	8e-08	4.58e-06	8.18019
CDCP1	-0.336745	3.81534	-8.12484	8e-08	4.58e-06	8.18007
OR1J4	-0.500252	3.97342	-8.12481	8.01e-08	4.58e-06	8.18
TSPAN16	-0.361043	4.16916	-8.12469	8.01e-08	4.58e-06	8.17977
HAPLN3	-0.481306	4.99329	-8.12309	8.03e-08	4.58e-06	8.17667
PLA2G16	-1.07848	6.42187	-8.11869	8.1e-08	4.6e-06	8.16815
SLC38A3	-0.576012	3.6829	-8.11813	8.11e-08	4.6e-06	8.16706
TTLL13	-0.477444	3.72434	-8.11326	8.19e-08	4.63e-06	8.15763
FGFBP1	-0.289668	4.36067	-8.10644	8.3e-08	4.68e-06	8.14441
LOC285758	-0.414947	3.55778	-8.10272	8.36e-08	4.7e-06	8.1372
FAM135B	-0.394654	4.34354	-8.09707	8.45e-08	4.74e-06	8.12624
SPAG6	-0.35769	3.70304	-8.09398	8.5e-08	4.76e-06	8.12023
ALDH1B1	-0.62525	3.84231	-8.09249	8.52e-08	4.76e-06	8.11735
NEK6	-0.287329	3.57238	-8.0834	8.68e-08	4.82e-06	8.09971
PARP10	-0.440317	4.55601	-8.08298	8.68e-08	4.82e-06	8.09888
HFE	-0.261652	4.27753	-8.0678	8.94e-08	4.95e-06	8.06938
LOC90499	-0.472681	4.32318	-8.05247	9.22e-08	5.08e-06	8.03956
FBXO24	-0.332301	3.29359	-8.04285	9.39e-08	5.17e-06	8.02083
KIAA1429	-0.263732	4.72476	-8.03653	9.51e-08	5.22e-06	8.00852
LOC100289641	-0.746552	4.05124	-8.02993	9.63e-08	5.27e-06	7.99566
SHC4	-0.603868	3.87689	-8.02758	9.68e-08	5.28e-06	7.99108
HIST1H4A	-0.265313	2.9864	-8.00483	1.01e-07	5.5e-06	7.94669
SETD8	-0.350776	4.50647	-8.00182	1.02e-07	5.52e-06	7.94079
HSF4	-0.793681	4.56861	-7.99727	1.03e-07	5.56e-06	7.93191
TTLL9	-0.332471	4.52049	-7.99572	1.03e-07	5.56e-06	7.92889
NOTCH3	-0.765679	4.10205	-7.98965	1.04e-07	5.61e-06	7.91701
CES2	-0.387865	6.3772	-7.98727	1.05e-07	5.62e-06	7.91237
C17orf90	-0.515335	5.50505	-7.97941	1.06e-07	5.68e-06	7.89699
LOC404266	-0.344231	3.33879	-7.97908	1.06e-07	5.68e-06	7.89634
FAM43B	-0.541822	4.11804	-7.97794	1.07e-07	5.68e-06	7.89411
C1orf190	-0.59623	4.66488	-7.97622	1.07e-07	5.68e-06	7.89075
SLC37A2	-0.570335	3.57547	-7.97429	1.07e-07	5.69e-06	7.88697
OR3A3	-0.333007	3.39588	-7.96939	1.08e-07	5.72e-06	7.87738
ZFP2	-0.564424	3.87965	-7.96654	1.09e-07	5.72e-06	7.87179
C12orf68	-0.595046	3.89793	-7.96455	1.09e-07	5.72e-06	7.8679
LEFTY2	-0.367528	4.03887	-7.96405	1.1e-07	5.72e-06	7.86693
MIA	-0.667802	4.2253	-7.96379	1.1e-07	5.72e-06	7.86642
CABP4	-0.376561	4.25499	-7.9631	1.1e-07	5.72e-06	7.86507
FLJ32063	-0.458274	3.62628	-7.95398	1.12e-07	5.78e-06	7.8472
AGXT2	-0.367027	3.63424	-7.9531	1.12e-07	5.78e-06	7.84547
SLC16A9	-0.743472	4.00513	-7.95212	1.12e-07	5.78e-06	7.84354
C16orf89	-1.45075	5.05743	-7.95158	1.12e-07	5.78e-06	7.84248
ADAM28	-0.246545	3.37466	-7.95126	1.12e-07	5.78e-06	7.84185
LRRN4CL	-1.93445	5.51959	-7.94611	1.14e-07	5.82e-06	7.83176
SLC5A5	-0.523267	4.36662	-7.94532	1.14e-07	5.82e-06	7.83022
LOC100288809	-0.650491	4.7601	-7.94158	1.15e-07	5.85e-06	7.82287
ANXA2P3	-0.514821	3.99171	-7.93799	1.15e-07	5.87e-06	7.81584
RPL39L	-0.601706	5.2199	-7.9343	1.16e-07	5.9e-06	7.80859
ADH4	-0.213362	3.30171	-7.93272	1.17e-07	5.91e-06	7.80549
PDYN	-0.413836	3.43461	-7.93012	1.17e-07	5.92e-06	7.80039
NLRC3	-0.513949	3.63939	-7.92672	1.18e-07	5.95e-06	7.7937
GOLPH3L	-0.530941	6.64487	-7.90282	1.24e-07	6.22e-06	7.74672
LRRC8E	-0.297508	3.1838	-7.9007	1.24e-07	6.23e-06	7.74256
CA9	-0.509566	4.47446	-7.89371	1.26e-07	6.3e-06	7.7288
CHST8	-0.542607	3.64198	-7.89139	1.26e-07	6.31e-06	7.72423
CCL22	-0.474738	4.51011	-7.88528	1.28e-07	6.37e-06	7.71221
PRRT3	-0.452469	3.97143	-7.88432	1.28e-07	6.37e-06	7.71032
DHDDS	-0.495117	4.7794	-7.86464	1.33e-07	6.6e-06	7.67152
LOC642620	-0.371547	4.12445	-7.8571	1.35e-07	6.69e-06	7.65663
FLJ35816	0.304784	3.27649	7.85391	1.36e-07	6.71e-06	7.65033
RIMS3	-0.345393	3.84287	-7.84281	1.39e-07	6.84e-06	7.62842
ALDH1A3	-1.58872	4.84711	-7.8372	1.41e-07	6.9e-06	7.61734
CD7	-0.315173	3.80703	-7.81621	1.47e-07	7.18e-06	7.57583
KHDC1	-0.641543	3.78275	-7.81207	1.48e-07	7.22e-06	7.56763
CCDC61	-0.3183	3.49136	-7.8069	1.49e-07	7.28e-06	7.5574
ASB15	-0.660858	4.91049	-7.80464	1.5e-07	7.29e-06	7.5529
IL27	-0.576848	4.05101	-7.79987	1.52e-07	7.3e-06	7.54346
PHGR1	-0.424279	3.32291	-7.79923	1.52e-07	7.3e-06	7.54219
CST11	-0.254857	3.32814	-7.79896	1.52e-07	7.3e-06	7.54166
ZNF343	-0.268283	3.86829	-7.79881	1.52e-07	7.3e-06	7.54137
C16orf74	-0.477523	3.3873	-7.79348	1.53e-07	7.36e-06	7.5308
NUDT10	0.309872	4.12382	7.79283	1.54e-07	7.36e-06	7.5295
OR10J1	-0.450463	4.269	-7.7794	1.58e-07	7.54e-06	7.50287
INSL3	-0.520287	3.46483	-7.7771	1.59e-07	7.55e-06	7.4983
CNNM1	-0.370088	4.2912	-7.77602	1.59e-07	7.55e-06	7.49616
NAALADL1	-0.45813	4.30341	-7.76988	1.61e-07	7.61e-06	7.48397
IFNA10	-0.453414	4.81392	-7.76969	1.61e-07	7.61e-06	7.48359
EAF2	-0.29415	3.39752	-7.76268	1.63e-07	7.69e-06	7.46966
LOC100289210	-0.330984	4.11192	-7.76248	1.63e-07	7.69e-06	7.46926
TRAC	-1.14263	3.84359	-7.75715	1.65e-07	7.75e-06	7.45868
C9orf148	-0.458364	3.33397	-7.75396	1.66e-07	7.78e-06	7.45233
TGM1	-0.928803	3.7721	-7.7416	1.7e-07	7.95e-06	7.42775
CUEDC1	-0.680884	5.51463	-7.73697	1.72e-07	7.97e-06	7.41855
KCNAB3	-0.407734	3.8148	-7.73635	1.72e-07	7.97e-06	7.41731
SLC5A10	-0.516684	4.48592	-7.73487	1.72e-07	7.97e-06	7.41436
HSPA12A	-0.508674	4.45304	-7.73422	1.73e-07	7.97e-06	7.41307
PTK2B	-0.476654	4.25573	-7.73307	1.73e-07	7.97e-06	7.41077
S1PR4	-0.455288	4.27249	-7.73254	1.73e-07	7.97e-06	7.40972
HLA-DOA	-0.340414	3.82254	-7.73217	1.73e-07	7.97e-06	7.40898
VWCE	-0.467516	3.88179	-7.73066	1.74e-07	7.98e-06	7.40597
RETNLB	-0.34229	3.63424	-7.72675	1.75e-07	8.02e-06	7.39818
SNRPE	-0.340944	6.29925	-7.72347	1.76e-07	8.06e-06	7.39166
N6AMT1	-0.261768	3.65007	-7.71598	1.79e-07	8.16e-06	7.37672
LOC284798	-0.399247	3.83404	-7.70669	1.82e-07	8.3e-06	7.35821
CCL7	0.318372	3.27451	7.70306	1.84e-07	8.34e-06	7.35096
SAMD10	-0.428923	4.14875	-7.70152	1.84e-07	8.34e-06	7.34789
SUMF2	-0.838812	5.82103	-7.69874	1.85e-07	8.35e-06	7.34234
CDKN1A	0.637246	4.89946	7.69763	1.86e-07	8.35e-06	7.34012
ARHGAP4	-0.433842	3.93963	-7.69754	1.86e-07	8.35e-06	7.33995
DNMT3L	-0.597259	3.53132	-7.69584	1.86e-07	8.36e-06	7.33656
ARRB2	-0.638401	3.9634	-7.69391	1.87e-07	8.36e-06	7.3327
NAP1L2	-1.64589	4.06169	-7.69357	1.87e-07	8.36e-06	7.33203
PRRG4	-0.524316	3.71541	-7.69181	1.88e-07	8.37e-06	7.3285
APLN	-0.809542	5.09795	-7.69025	1.89e-07	8.38e-06	7.3254
44443	-0.430035	4.30241	-7.67879	1.93e-07	8.56e-06	7.3025
C2orf24	-0.330991	5.95391	-7.67594	1.94e-07	8.57e-06	7.2968
SLC22A13	-0.435599	3.62445	-7.67573	1.94e-07	8.57e-06	7.29638
MAP4K1	-0.454209	3.71262	-7.67438	1.95e-07	8.57e-06	7.29367
C2orf83	-0.353413	2.91331	-7.66584	1.98e-07	8.7e-06	7.2766
CHD5	-0.286012	3.94735	-7.66144	2e-07	8.76e-06	7.2678
LOC100134361	-0.45181	4.86508	-7.64813	2.05e-07	8.98e-06	7.24116
IQSEC2	-0.497848	4.48136	-7.63738	2.1e-07	9.15e-06	7.21962
MON1A	-0.504844	3.8669	-7.63639	2.1e-07	9.15e-06	7.21764
MGC45800	-0.362154	3.50197	-7.63006	2.13e-07	9.25e-06	7.20495
LOC100288758	-0.296479	3.26538	-7.62826	2.13e-07	9.26e-06	7.20133
IL22RA1	-0.291842	3.99734	-7.62246	2.16e-07	9.32e-06	7.18969
LOC440863	-0.681754	3.65278	-7.62169	2.16e-07	9.32e-06	7.18816
DHCR7	-0.776486	4.41535	-7.62146	2.16e-07	9.32e-06	7.18769
TMEM132A	-0.3491	4.44336	-7.62063	2.17e-07	9.32e-06	7.18602
RGS12	-0.223268	3.60794	-7.60806	2.22e-07	9.54e-06	7.16079
CRTC1	-0.337999	4.50517	-7.60704	2.23e-07	9.54e-06	7.15874
LOC100288099	-0.25398	3.45486	-7.59976	2.26e-07	9.66e-06	7.14412
NCRNA00175	-0.406585	3.26762	-7.59293	2.29e-07	9.76e-06	7.13038
SLMO1	-0.405883	3.57761	-7.59239	2.29e-07	9.76e-06	7.12929
ZZZ3	-0.392128	5.92588	-7.59134	2.3e-07	9.76e-06	7.12718
CORO7	-0.553629	4.09558	-7.58841	2.31e-07	9.8e-06	7.1213
CASP3	0.348391	4.12121	7.58349	2.34e-07	9.86e-06	7.11139
PPARGC1B	-0.543515	4.7567	-7.58314	2.34e-07	9.86e-06	7.1107
LOC100129461	-0.673601	3.77802	-7.57227	2.39e-07	1.01e-05	7.08881
OR8B8	0.464731	3.91789	7.56613	2.42e-07	1.02e-05	7.07644
ADCY7	-0.940457	4.87648	-7.5579	2.46e-07	1.03e-05	7.05987
GTF2I	-0.369186	3.93911	-7.55268	2.49e-07	1.04e-05	7.04934
UCN	-0.47824	3.44517	-7.55045	2.5e-07	1.04e-05	7.04486
METTL6	-0.297082	3.70737	-7.53916	2.55e-07	1.06e-05	7.02207
DLK2	-0.484204	4.26286	-7.53706	2.57e-07	1.07e-05	7.01783
ACAT2	-0.687879	5.07207	-7.52288	2.64e-07	1.1e-05	6.9892
ZSCAN12P1	-0.776145	4.4293	-7.51818	2.67e-07	1.1e-05	6.9797
L3MBTL	-0.249926	3.69173	-7.51647	2.67e-07	1.11e-05	6.97624
ProSAPiP1	-0.603319	6.01384	-7.51213	2.7e-07	1.11e-05	6.96747
C13orf27	-0.454175	4.80199	-7.50581	2.73e-07	1.12e-05	6.9547
ZFYVE19	-0.559946	4.57811	-7.49848	2.77e-07	1.14e-05	6.93986
OR12D2	-0.574213	5.43728	-7.4984	2.77e-07	1.14e-05	6.93971
METTL8	-0.295693	3.72287	-7.49735	2.78e-07	1.14e-05	6.93757
C14orf80	-0.65699	4.2739	-7.49279	2.81e-07	1.15e-05	6.92834
ANKRD53	-0.272897	3.5901	-7.48903	2.83e-07	1.15e-05	6.92073
LOC400043	-1.14657	3.96509	-7.48529	2.85e-07	1.16e-05	6.91315
FAM59B	-0.460592	4.27056	-7.48099	2.87e-07	1.17e-05	6.90446
BCL7A	-0.574821	5.38532	-7.47925	2.88e-07	1.17e-05	6.90092
DHRS13	-0.522005	3.65986	-7.47608	2.9e-07	1.17e-05	6.89449
ALDOAP2	-0.526303	3.99174	-7.47247	2.92e-07	1.18e-05	6.88717
LOC100131848	-0.409679	4.00745	-7.4719	2.93e-07	1.18e-05	6.88602
C4orf17	-0.580291	3.92251	-7.46234	2.98e-07	1.2e-05	6.86663
GPRIN2	-0.401282	3.83278	-7.45366	3.04e-07	1.22e-05	6.84902
SMPD3	-0.621652	3.54548	-7.4516	3.05e-07	1.22e-05	6.84483
FCN3	0.571338	4.31264	7.45014	3.06e-07	1.22e-05	6.84187
HRNBP3	-0.355532	3.96044	-7.44758	3.08e-07	1.22e-05	6.83667
NKAIN3	-0.298354	3.51948	-7.44742	3.08e-07	1.22e-05	6.83636
ARVCF	-0.575586	5.46413	-7.44617	3.08e-07	1.22e-05	6.83382
LOC340074	-0.415426	3.92719	-7.43954	3.13e-07	1.24e-05	6.82033
MYL6	0.481065	8.19792	7.43221	3.17e-07	1.25e-05	6.80545
TMEM191A	-0.477976	3.24936	-7.43072	3.18e-07	1.25e-05	6.80242
CDH10	1.21637	4.72732	7.43041	3.18e-07	1.25e-05	6.80178
SGK196	-0.575012	4.3713	-7.42238	3.24e-07	1.27e-05	6.78546
TOMM34	-0.628133	5.36014	-7.42085	3.25e-07	1.27e-05	6.78235
C2CD4C	-0.505902	4.07616	-7.42011	3.25e-07	1.27e-05	6.78084
ZNF788	-0.442524	3.827	-7.41802	3.27e-07	1.27e-05	6.77658
MFI2	-0.44993	3.70967	-7.41759	3.27e-07	1.27e-05	6.77572
LOC642891	-0.585603	3.84367	-7.41601	3.28e-07	1.27e-05	6.77248
BAIAP2L1	-0.283266	3.45715	-7.41538	3.28e-07	1.27e-05	6.77122
CDH3	-0.883251	3.93793	-7.41339	3.3e-07	1.28e-05	6.76715
IQSEC1	-0.511784	5.93443	-7.413	3.3e-07	1.28e-05	6.76637
LOC340107	-0.347751	3.44956	-7.4096	3.32e-07	1.28e-05	6.75945
DCUN1D4	-0.449921	5.46583	-7.40939	3.32e-07	1.28e-05	6.75901
DUT	-0.378908	7.28521	-7.40687	3.34e-07	1.28e-05	6.75389
NTN5	-0.353189	3.78319	-7.40498	3.35e-07	1.29e-05	6.75003
COPS7B	-0.368984	4.58505	-7.40478	3.36e-07	1.29e-05	6.74963
LOC729683	-0.296446	4.40986	-7.40275	3.37e-07	1.29e-05	6.74549
PCDHGB6	-0.396106	3.0867	-7.40248	3.37e-07	1.29e-05	6.74495
LOC100132707	-0.622844	4.15484	-7.39067	3.45e-07	1.32e-05	6.72087
NCLN	-0.282996	3.25115	-7.38751	3.48e-07	1.32e-05	6.71444
LPA	-0.258322	3.11094	-7.38661	3.48e-07	1.32e-05	6.7126
C1orf35	-0.525658	3.97113	-7.38659	3.48e-07	1.32e-05	6.71256
DCTN5	-0.52578	4.57375	-7.38202	3.51e-07	1.33e-05	6.70323
AMN1	-0.641504	4.54173	-7.38108	3.52e-07	1.33e-05	6.70132
LRRC14	-0.447816	3.86761	-7.37851	3.54e-07	1.33e-05	6.69607
PUSL1	-0.443186	5.14425	-7.37522	3.56e-07	1.34e-05	6.68936
IGFBP1	0.808201	3.8009	7.36829	3.61e-07	1.36e-05	6.67522
SYNPO	-0.404873	6.10777	-7.36683	3.63e-07	1.36e-05	6.67223
CCT8L2	0.341779	3.74539	7.36667	3.63e-07	1.36e-05	6.6719
RAD54B	-0.358692	3.29283	-7.36496	3.64e-07	1.36e-05	6.66842
SLC4A1AP	-0.345529	6.00024	-7.3582	3.69e-07	1.37e-05	6.6546
MAOB	-0.520773	4.65954	-7.35791	3.69e-07	1.37e-05	6.65402
LOC100129726	-0.492934	4.0394	-7.3508	3.75e-07	1.39e-05	6.63947
CHPF	-0.880139	5.09728	-7.34333	3.8e-07	1.41e-05	6.6242
LOC100288954	-0.348415	3.56035	-7.33949	3.83e-07	1.42e-05	6.61636
C21orf122	-0.420715	3.751	-7.33772	3.85e-07	1.42e-05	6.61273
GHRL	-0.297491	4.07858	-7.33554	3.87e-07	1.42e-05	6.60827
LOC100289297	1.10987	5.1618	7.32782	3.93e-07	1.44e-05	6.59246
PCDHB12	-0.510184	3.73653	-7.3261	3.94e-07	1.45e-05	6.58894
NCRNA00112	0.280127	3.4746	7.32057	3.99e-07	1.46e-05	6.57761
KIR3DL1	-0.485145	4.54036	-7.31843	4e-07	1.46e-05	6.57322
DAXX	-0.484826	5.24872	-7.31536	4.03e-07	1.47e-05	6.56695
ZNF507	-0.264491	4.81087	-7.31349	4.04e-07	1.47e-05	6.56312
GSK3A	-0.414843	4.48771	-7.31083	4.07e-07	1.48e-05	6.55766
LIN28A	-0.306308	3.59137	-7.30151	4.14e-07	1.5e-05	6.53856
SUSD2	-0.425095	3.89166	-7.29704	4.18e-07	1.51e-05	6.52937
OR4D2	-0.628633	4.04388	-7.29576	4.19e-07	1.52e-05	6.52675
AIFM3	-0.420183	4.55037	-7.28818	4.26e-07	1.54e-05	6.5112
NSUN3	-0.283967	3.98577	-7.28776	4.26e-07	1.54e-05	6.51033
DAK	-0.346259	3.72659	-7.28458	4.29e-07	1.54e-05	6.50381
HOXA6	-0.645005	3.95953	-7.28409	4.3e-07	1.54e-05	6.5028
C20orf27	-0.468453	4.68873	-7.28104	4.32e-07	1.55e-05	6.49653
LOC100128003	-0.337031	3.55121	-7.27774	4.35e-07	1.55e-05	6.48975
LOC645355	-0.491943	3.29428	-7.27746	4.35e-07	1.55e-05	6.48918
DHX37	-0.334101	4.09988	-7.26905	4.43e-07	1.58e-05	6.47189
TSPAN15	-1.02646	4.23666	-7.26239	4.49e-07	1.6e-05	6.45821
APOBEC3A	-0.291768	2.86629	-7.25585	4.55e-07	1.62e-05	6.44475
LOC100287576	-0.431102	3.76853	-7.25358	4.57e-07	1.62e-05	6.44009
SFI1	-0.357102	3.95416	-7.25297	4.58e-07	1.62e-05	6.43883
PTH1R	-0.611235	4.18122	-7.25104	4.6e-07	1.62e-05	6.43485
LIMK1	-0.319303	3.98942	-7.25053	4.6e-07	1.62e-05	6.4338
RPP25	-0.622992	4.37563	-7.25014	4.61e-07	1.62e-05	6.433
C11orf20	-0.440939	4.31318	-7.24455	4.66e-07	1.63e-05	6.42149
ALKBH2	-0.401154	4.67821	-7.24421	4.66e-07	1.63e-05	6.42078
C19orf21	-0.511915	4.91437	-7.24073	4.7e-07	1.64e-05	6.41363
CXorf21	-0.481134	4.58122	-7.24012	4.7e-07	1.64e-05	6.41237
SLC25A35	-0.478858	4.34201	-7.23654	4.74e-07	1.65e-05	6.40499
DHCR24	-1.28332	5.60051	-7.23572	4.75e-07	1.65e-05	6.40331
FUT7	-0.385602	3.6363	-7.23381	4.76e-07	1.65e-05	6.39938
LOC647310	-0.385859	3.55742	-7.23373	4.76e-07	1.65e-05	6.39921
RABL3	-0.366896	4.7207	-7.2297	4.8e-07	1.66e-05	6.39091
C2orf19	-0.368756	3.79459	-7.22222	4.88e-07	1.69e-05	6.37549
UPK3B	-2.26649	4.96031	-7.21885	4.91e-07	1.7e-05	6.36854
RASA3	-0.382418	4.5222	-7.21002	5e-07	1.72e-05	6.35031
TLE3	-0.298297	3.71808	-7.20792	5.03e-07	1.73e-05	6.34597
PIGQ	-0.292071	3.93903	-7.20576	5.05e-07	1.73e-05	6.34153
SERPINA9	-0.528935	4.8568	-7.20184	5.09e-07	1.74e-05	6.33343
RGR	-0.29059	3.83558	-7.20088	5.1e-07	1.74e-05	6.33144
PLD4	-0.321645	3.37986	-7.19796	5.13e-07	1.75e-05	6.32543
SSC5D	-0.579962	5.85596	-7.19791	5.13e-07	1.75e-05	6.32531
ATP4B	-0.257181	3.43692	-7.19395	5.17e-07	1.76e-05	6.31714
LOC147646	-0.531845	4.4408	-7.19377	5.17e-07	1.76e-05	6.31676
CHAD	-0.363652	3.19978	-7.18962	5.22e-07	1.77e-05	6.30819
ZNF80	-0.228701	3.03489	-7.18886	5.23e-07	1.77e-05	6.30663
IHH	-0.397442	3.65494	-7.18536	5.27e-07	1.78e-05	6.29938
GHSR	-0.220629	3.35011	-7.18248	5.3e-07	1.79e-05	6.29342
SERPINC1	-0.264979	3.30716	-7.17713	5.36e-07	1.8e-05	6.28236
KLC2	-0.784245	4.92045	-7.17576	5.37e-07	1.8e-05	6.27953
CLDN16	-0.282525	3.94782	-7.17548	5.37e-07	1.8e-05	6.27896
C20orf203	-0.449872	4.54992	-7.16985	5.44e-07	1.82e-05	6.26731
LOC152024	-0.2477	3.03203	-7.168	5.46e-07	1.83e-05	6.26347
MBLAC1	-0.431169	5.50429	-7.1672	5.47e-07	1.83e-05	6.26183
KCNK9	-0.324075	3.71383	-7.16132	5.53e-07	1.85e-05	6.24965
SPATS1	-0.363588	3.65601	-7.15639	5.59e-07	1.86e-05	6.23945
TAF8	-0.297132	3.84897	-7.15514	5.6e-07	1.86e-05	6.23686
GRHL1	-0.314045	3.47729	-7.15057	5.66e-07	1.88e-05	6.22737
CEP250	-0.343704	4.41595	-7.14518	5.72e-07	1.9e-05	6.21621
ORC4L	-0.468872	5.76694	-7.14384	5.74e-07	1.9e-05	6.21344
RHOF	-0.352319	3.52222	-7.1433	5.74e-07	1.9e-05	6.21232
MMP28	-0.391756	4.21641	-7.1415	5.77e-07	1.9e-05	6.20858
RSL1D1	-0.681717	6.70092	-7.14047	5.78e-07	1.9e-05	6.20645
SYT2	-0.605406	4.26446	-7.13518	5.84e-07	1.92e-05	6.19548
TTC23L	-0.226124	3.1891	-7.12417	5.98e-07	1.96e-05	6.17263
CCDC106	-0.597483	3.90692	-7.12276	5.99e-07	1.96e-05	6.1697
IAPP	0.366376	3.49241	7.12173	6.01e-07	1.96e-05	6.16758
CCL1	-0.414592	3.47116	-7.12124	6.01e-07	1.96e-05	6.16655
PRKRIP1	-0.265299	5.2043	-7.10791	6.18e-07	2.02e-05	6.13888
AADAC	-2.03156	4.23894	-7.09841	6.31e-07	2.05e-05	6.11912
44447	-0.619852	5.63589	-7.09752	6.32e-07	2.05e-05	6.11727
LOC100287584	-0.523371	4.95343	-7.09571	6.34e-07	2.06e-05	6.11351
IL18RAP	-0.406204	4.57734	-7.09425	6.36e-07	2.06e-05	6.11048
GAS2L2	-0.446301	3.58206	-7.0932	6.37e-07	2.06e-05	6.10829
SFTPA2	-0.342472	3.20509	-7.0919	6.39e-07	2.06e-05	6.10559
TSNARE1	-0.37373	3.73427	-7.0892	6.43e-07	2.07e-05	6.09997
CHCHD5	-0.348558	4.09498	-7.08865	6.43e-07	2.07e-05	6.09882
KIAA0196	-0.529122	6.14934	-7.08758	6.45e-07	2.07e-05	6.0966
ACTG2	-0.663998	4.17033	-7.08675	6.46e-07	2.07e-05	6.09488
SH3GLB2	-0.24007	4.59774	-7.08356	6.5e-07	2.08e-05	6.08825
RTN1	-0.988286	3.91842	-7.08096	6.54e-07	2.09e-05	6.08282
ADAM15	-0.359646	4.31247	-7.07252	6.65e-07	2.12e-05	6.06526
PFKL	-0.432594	4.88173	-7.07157	6.67e-07	2.12e-05	6.06327
ZNF32	-0.4342	6.82921	-7.06728	6.73e-07	2.14e-05	6.05434
RNASE3	0.519067	4.19054	7.06709	6.73e-07	2.14e-05	6.05394
EPHB3	-0.359473	3.86229	-7.06696	6.73e-07	2.14e-05	6.05366
CCDC109B	-0.701328	5.57097	-7.06077	6.82e-07	2.16e-05	6.04078
SIAH3	-0.325162	2.77988	-7.06075	6.82e-07	2.16e-05	6.04074
AQP10	-0.475013	3.49154	-7.05914	6.84e-07	2.16e-05	6.03738
LOC154822	-0.302969	3.78341	-7.05349	6.92e-07	2.18e-05	6.0256
SPRN	-0.368221	3.76047	-7.04738	7.01e-07	2.21e-05	6.01285
PNPO	-0.551085	5.75209	-7.04544	7.04e-07	2.21e-05	6.00881
NELL2	-0.718443	4.21584	-7.03613	7.18e-07	2.25e-05	5.98938
FRMPD4	-0.365703	3.6269	-7.03527	7.19e-07	2.25e-05	5.98758
BTBD3	0.699411	7.92113	7.03511	7.19e-07	2.25e-05	5.98724
GPR21	-0.588455	5.20785	-7.03332	7.22e-07	2.25e-05	5.9835
FCN2	-0.316112	3.33175	-7.03037	7.27e-07	2.26e-05	5.97735
ZP2	0.282616	3.6677	7.02792	7.3e-07	2.27e-05	5.97224
SAMD3	-0.248619	3.17624	-7.02119	7.41e-07	2.3e-05	5.95818
TMEM30B	-0.525709	3.58313	-7.02079	7.41e-07	2.3e-05	5.95733
LOC283587	0.270078	2.79392	7.01473	7.51e-07	2.33e-05	5.94468
ZNF579	-0.510438	5.55784	-7.01282	7.54e-07	2.33e-05	5.94067
NCR1	-0.290007	3.7573	-7.00634	7.64e-07	2.36e-05	5.92713
FAM167B	-0.324124	3.6677	-7.00564	7.65e-07	2.36e-05	5.92566
CLEC4F	-0.456438	4.3687	-7.00561	7.65e-07	2.36e-05	5.9256
IL17RA	-0.378734	4.37537	-7.00489	7.66e-07	2.36e-05	5.9241
EPB42	-0.553064	3.9385	-7.00314	7.69e-07	2.36e-05	5.92044
ALPPL2	-0.353779	4.29078	-7.00291	7.7e-07	2.36e-05	5.91996
ALDH3B1	-0.252979	5.42806	-7.0019	7.71e-07	2.36e-05	5.91783
C4orf38	-0.364548	3.84504	-7.00027	7.74e-07	2.36e-05	5.91444
CENPB	-0.403607	4.67123	-6.99848	7.77e-07	2.37e-05	5.91069
SHROOM1	-0.414737	4.22234	-6.99733	7.79e-07	2.37e-05	5.90828
MTOR	-0.291049	4.27246	-6.99543	7.82e-07	2.37e-05	5.90429
CTRC	-0.540242	4.22164	-6.9946	7.83e-07	2.37e-05	5.90256
TMC7	-0.212794	2.86622	-6.99442	7.83e-07	2.37e-05	5.90218
TARP	-0.83933	4.10054	-6.99423	7.84e-07	2.37e-05	5.90179
LOC286382	-0.293674	3.42266	-6.99097	7.89e-07	2.38e-05	5.89496
DNA2	0.521448	3.52525	6.99028	7.9e-07	2.38e-05	5.89352
IRF5	-0.328991	4.33427	-6.98628	7.97e-07	2.4e-05	5.88513
APBA2	-0.379796	4.40056	-6.97993	8.08e-07	2.43e-05	5.87184
CLEC1B	0.318844	3.87236	6.97876	8.09e-07	2.43e-05	5.8694
YBX2	0.366256	5.32132	6.9672	8.29e-07	2.49e-05	5.84515
DOK1	-0.388848	3.87157	-6.96468	8.34e-07	2.5e-05	5.83987
RCE1	-0.413293	4.16965	-6.95481	8.51e-07	2.54e-05	5.81917
FLJ30679	-0.323037	3.81653	-6.95417	8.52e-07	2.54e-05	5.81783
ZNF223	0.581427	4.06136	6.95094	8.58e-07	2.56e-05	5.81104
CCDC24	-0.590744	4.44686	-6.94192	8.75e-07	2.6e-05	5.7921
VAX2	-0.301911	3.24939	-6.94162	8.75e-07	2.6e-05	5.79148
GSC	-0.282623	3.09211	-6.93888	8.8e-07	2.61e-05	5.78572
ZZEF1	-0.378789	4.92518	-6.93776	8.82e-07	2.61e-05	5.78337
MRGPRF	-0.888319	3.82785	-6.93661	8.84e-07	2.62e-05	5.78095
INSM2	-0.35512	3.45076	-6.93464	8.88e-07	2.62e-05	5.7768
NCRNA00085	-0.317609	3.49084	-6.92632	9.04e-07	2.66e-05	5.75931
ADAMTS16	-0.345461	3.46072	-6.92607	9.04e-07	2.66e-05	5.75879
GLI1	-0.597134	4.2204	-6.92554	9.05e-07	2.66e-05	5.75768
HCFC1	-0.284412	4.71126	-6.92352	9.09e-07	2.67e-05	5.75343
RAG1AP1	-0.377373	4.3863	-6.91883	9.18e-07	2.69e-05	5.74357
NCR3	-0.399373	3.83804	-6.91525	9.25e-07	2.71e-05	5.73603
LOC339352	-0.539905	5.02088	-6.91369	9.28e-07	2.71e-05	5.73275
NPLOC4	-0.447668	7.83859	-6.91137	9.33e-07	2.72e-05	5.72787
LOC100287896	-0.747282	4.76185	-6.90783	9.4e-07	2.74e-05	5.72041
FAM169B	-0.29821	3.26196	-6.90408	9.47e-07	2.76e-05	5.71253
LOC153684	-0.948163	5.37559	-6.90346	9.48e-07	2.76e-05	5.71123
IL25	-0.475844	4.56622	-6.90016	9.55e-07	2.77e-05	5.70427
TXNRD2	-0.367183	4.28921	-6.89888	9.57e-07	2.78e-05	5.70158
KCTD11	-0.418901	3.91153	-6.89486	9.66e-07	2.79e-05	5.69312
KIAA1543	-0.365568	3.54493	-6.8944	9.67e-07	2.79e-05	5.69213
UBTD1	-0.693706	4.61176	-6.8892	9.77e-07	2.82e-05	5.68117
CRYBB2	-0.569462	5.59381	-6.88588	9.84e-07	2.83e-05	5.67419
NPY	-0.385476	3.22188	-6.88574	9.84e-07	2.83e-05	5.67389
C3orf27	-0.479078	3.40219	-6.87922	9.98e-07	2.87e-05	5.66014
POR	-0.508984	4.62967	-6.87665	1e-06	2.88e-05	5.65473
PVT1	-0.200199	3.47504	-6.87505	1.01e-06	2.88e-05	5.65135
C4orf37	0.315348	3.20635	6.87361	1.01e-06	2.89e-05	5.64832
CDR2L	-0.411588	4.85836	-6.87231	1.01e-06	2.89e-05	5.64556
RORC	-0.43985	4.10987	-6.8682	1.02e-06	2.91e-05	5.63689
MAST3	-0.521219	4.76578	-6.86302	1.03e-06	2.94e-05	5.62595
PLCH1	-0.314147	3.33885	-6.86227	1.03e-06	2.94e-05	5.62439
LOC100289043	-0.505117	3.63857	-6.86025	1.04e-06	2.95e-05	5.62012
HAPLN2	-0.497522	3.88679	-6.8572	1.05e-06	2.97e-05	5.61367
NCDN	-0.283655	4.41645	-6.85457	1.05e-06	2.97e-05	5.60812
NOTUM	-0.537973	4.26752	-6.8536	1.05e-06	2.97e-05	5.60608
ABCA2	-0.249929	3.86053	-6.85335	1.05e-06	2.97e-05	5.60555
GCNT1	-0.492715	4.18045	-6.85257	1.06e-06	2.97e-05	5.60389
SERPINA7	-0.251585	3.16657	-6.85241	1.06e-06	2.97e-05	5.60356
MTHFS	-0.662067	5.9158	-6.85066	1.06e-06	2.98e-05	5.59986
TTC16	-0.282859	2.96534	-6.8489	1.06e-06	2.99e-05	5.59615
KCNJ4	-0.652698	3.92813	-6.8462	1.07e-06	3e-05	5.59044
EN2	-0.433748	3.47867	-6.84217	1.08e-06	3.02e-05	5.58192
NELF	-0.360559	4.71758	-6.83942	1.09e-06	3.04e-05	5.5761
BPIL3	-0.393595	4.70302	-6.83785	1.09e-06	3.04e-05	5.57278
AK5	-0.274553	3.64157	-6.83766	1.09e-06	3.04e-05	5.57239
CNGA1	-0.487216	3.78999	-6.83706	1.09e-06	3.04e-05	5.57111
IL34	-0.752022	4.01615	-6.83404	1.1e-06	3.05e-05	5.56473
NPEPL1	-0.523772	4.89271	-6.83218	1.1e-06	3.06e-05	5.5608
RAB43	-0.361789	3.81488	-6.83015	1.11e-06	3.07e-05	5.55651
ORAOV1	-0.235075	3.34709	-6.83008	1.11e-06	3.07e-05	5.55635
LOC729083	-0.286345	3.32258	-6.82918	1.11e-06	3.07e-05	5.55446
RIPK4	-0.413776	3.74592	-6.82845	1.11e-06	3.07e-05	5.55291
IGSF8	-0.465585	4.69657	-6.82828	1.11e-06	3.07e-05	5.55255
LOC100131510	0.562737	3.64905	6.82667	1.12e-06	3.07e-05	5.54913
ATN1	-0.343066	4.5027	-6.82606	1.12e-06	3.07e-05	5.54784
ZNF548	-0.380197	4.94604	-6.8213	1.13e-06	3.1e-05	5.53778
ITGA11	-0.450845	4.32536	-6.81876	1.13e-06	3.11e-05	5.5324
GAFA3	-0.238915	2.99101	-6.81523	1.14e-06	3.13e-05	5.52493
C20orf118	-0.385772	3.319	-6.8121	1.15e-06	3.15e-05	5.5183
C8orf56	-0.54942	4.86069	-6.81131	1.15e-06	3.15e-05	5.51663
SLC22A24	-0.356747	3.7798	-6.81081	1.15e-06	3.15e-05	5.51557
PPM1D	0.674018	5.12242	6.80453	1.17e-06	3.18e-05	5.50227
PCBP4	-0.479056	6.14469	-6.79625	1.19e-06	3.23e-05	5.4847
FIGLA	-0.35731	3.70422	-6.79581	1.19e-06	3.23e-05	5.48378
ZIC4	-0.2143	3.35428	-6.79199	1.2e-06	3.26e-05	5.47568
SLC7A3	0.515174	3.58515	6.78359	1.22e-06	3.31e-05	5.45787
LOC100288675	-0.345	3.05601	-6.77892	1.23e-06	3.34e-05	5.44796
BCL9L	-0.443741	4.6901	-6.77722	1.24e-06	3.35e-05	5.44434
ITPRIPL2	-0.480555	5.56471	-6.77589	1.24e-06	3.35e-05	5.44152
ADM2	-0.555781	4.23741	-6.7753	1.24e-06	3.35e-05	5.44027
KRT16	-0.485138	3.8959	-6.76677	1.27e-06	3.41e-05	5.42216
SP140L	-0.446168	3.49274	-6.7631	1.28e-06	3.43e-05	5.41436
MTAP	-0.222893	3.53489	-6.76119	1.28e-06	3.44e-05	5.41031
LOC100289577	-0.380454	4.12202	-6.75986	1.28e-06	3.44e-05	5.40748
C10orf96	-0.292721	3.47822	-6.75851	1.29e-06	3.45e-05	5.40461
ZNF324B	-0.448226	3.43148	-6.75734	1.29e-06	3.45e-05	5.40213
SLITRK2	-0.410892	3.99775	-6.7568	1.29e-06	3.45e-05	5.40098
LOC283711	-0.252364	3.19853	-6.75582	1.3e-06	3.45e-05	5.39891
UBASH3A	-0.505228	3.77907	-6.74493	1.33e-06	3.53e-05	5.37575
FAM113A	-0.386044	4.13633	-6.74368	1.33e-06	3.54e-05	5.37309
LOC255512	-0.488679	3.67386	-6.73703	1.35e-06	3.58e-05	5.35893
LOC390705	-0.433745	4.25142	-6.732	1.36e-06	3.62e-05	5.34824
LOC220980	-0.541734	3.96838	-6.72814	1.37e-06	3.64e-05	5.34001
CYP2A7P1	-0.224539	3.27616	-6.7267	1.38e-06	3.64e-05	5.33694
LOC728723	0.175432	3.23343	6.72661	1.38e-06	3.64e-05	5.33675
GTPBP5	-0.276752	4.00238	-6.72287	1.39e-06	3.67e-05	5.3288
H2BFXP	0.336564	3.54412	6.72207	1.39e-06	3.67e-05	5.32709
SMC1B	-0.245842	3.33065	-6.71897	1.4e-06	3.69e-05	5.32048
NUDT16P1	-0.516473	4.02995	-6.70881	1.43e-06	3.76e-05	5.29883
CDK20	-0.354639	3.81562	-6.7047	1.44e-06	3.79e-05	5.29008
ACTL8	-0.356361	3.85817	-6.70334	1.45e-06	3.8e-05	5.28718
PRSS16	-0.273502	2.95639	-6.70205	1.45e-06	3.8e-05	5.28442
CD5L	-0.660656	4.3405	-6.69965	1.46e-06	3.82e-05	5.2793
TAF7	-0.322181	9.27012	-6.69817	1.47e-06	3.82e-05	5.27614
TMEM125	-0.419476	4.94066	-6.69775	1.47e-06	3.82e-05	5.27525
TSPAN1	-0.405094	3.7893	-6.69737	1.47e-06	3.82e-05	5.27445
HAVCR2	-0.295131	3.74067	-6.69369	1.48e-06	3.85e-05	5.2666
DDC	-0.212154	3.2897	-6.69134	1.49e-06	3.86e-05	5.26159
LOC440149	-0.37776	3.30463	-6.69004	1.49e-06	3.87e-05	5.25881
FRMD7	0.370853	2.95796	6.68817	1.5e-06	3.88e-05	5.25481
AMN	-0.355713	3.60372	-6.68635	1.5e-06	3.89e-05	5.25093
MUTYH	-0.345161	5.51526	-6.67752	1.53e-06	3.96e-05	5.23207
VSIG2	-0.541018	3.89069	-6.67447	1.54e-06	3.97e-05	5.22556
C9orf89	-0.438156	4.51335	-6.67436	1.54e-06	3.97e-05	5.22532
DPP4	-0.983916	4.57522	-6.67209	1.55e-06	3.99e-05	5.22047
SLC48A1	-0.350754	5.17129	-6.67131	1.55e-06	3.99e-05	5.21882
IL20RA	-0.329076	3.44073	-6.67083	1.55e-06	3.99e-05	5.21779
ITIH1	-0.443412	3.66669	-6.66584	1.57e-06	4.02e-05	5.20712
PLS1	-0.593102	3.79952	-6.66571	1.57e-06	4.02e-05	5.20685
SLC8A2	-0.35157	3.54199	-6.65963	1.59e-06	4.07e-05	5.19385
HRASLS2	-0.353049	3.49348	-6.65779	1.6e-06	4.08e-05	5.18991
DHDH	-0.427447	3.37031	-6.65638	1.6e-06	4.08e-05	5.1869
TMEM154	-0.49952	3.77739	-6.65605	1.6e-06	4.08e-05	5.18619
NOL11	-0.416807	7.29753	-6.65515	1.61e-06	4.09e-05	5.18426
MIXL1	-0.232044	3.30252	-6.64975	1.62e-06	4.12e-05	5.17272
NUMBL	-0.45049	6.54028	-6.64949	1.63e-06	4.12e-05	5.17216
GEN1	0.328151	3.72568	6.64927	1.63e-06	4.12e-05	5.1717
AZI1	-0.378321	4.1062	-6.64867	1.63e-06	4.12e-05	5.1704
NACAP1	-0.273662	10.3564	-6.64574	1.64e-06	4.14e-05	5.16414
TJP3	-0.224693	3.39667	-6.64015	1.66e-06	4.19e-05	5.15217
MATN4	-0.33498	3.22678	-6.6381	1.67e-06	4.2e-05	5.14778
LOC100130264	-0.319209	3.08618	-6.63801	1.67e-06	4.2e-05	5.14759
SCARB1	-0.448821	4.46874	-6.63733	1.67e-06	4.2e-05	5.14614
KLHL36	-0.314808	6.45264	-6.63679	1.67e-06	4.2e-05	5.14498
ZNF671	-0.471587	5.78733	-6.63452	1.68e-06	4.21e-05	5.14011
LIMCH1	-0.599016	7.24634	-6.62507	1.71e-06	4.29e-05	5.11988
CPLX2	-0.343914	3.63247	-6.62295	1.72e-06	4.3e-05	5.11534
C11orf35	-0.333046	3.65764	-6.62256	1.72e-06	4.3e-05	5.11449
TMEM143	-0.490815	5.15447	-6.6202	1.73e-06	4.32e-05	5.10944
CYP27A1	-0.49071	7.16102	-6.6196	1.73e-06	4.32e-05	5.10815
SHARPIN	-0.675795	4.91459	-6.61798	1.74e-06	4.32e-05	5.1047
S1PR5	-0.208534	3.25126	-6.61798	1.74e-06	4.32e-05	5.10469
CDHR2	-0.412546	4.19155	-6.61269	1.76e-06	4.37e-05	5.09336
CACHD1	-0.671156	4.41223	-6.6084	1.78e-06	4.4e-05	5.08415
DQX1	-0.381834	3.32981	-6.60785	1.78e-06	4.4e-05	5.08297
PATZ1	-0.242359	4.0512	-6.60691	1.78e-06	4.41e-05	5.08094
LOC642031	-0.269053	3.68166	-6.60214	1.8e-06	4.45e-05	5.07072
STK40	-0.433007	4.9124	-6.60005	1.81e-06	4.46e-05	5.06623
LDOC1	-0.612372	5.75146	-6.5983	1.81e-06	4.47e-05	5.06248
UNG	-1.00379	5.99686	-6.59565	1.82e-06	4.49e-05	5.0568
LOC284379	-0.441889	4.94083	-6.59491	1.83e-06	4.49e-05	5.05521
LOC283501	-0.292681	4.29287	-6.59383	1.83e-06	4.5e-05	5.05289
BCKDK	-0.556023	5.52799	-6.58938	1.85e-06	4.54e-05	5.04333
MMP24	-0.283605	3.95623	-6.58404	1.87e-06	4.58e-05	5.03187
TOMM40L	-0.670151	6.66856	-6.58335	1.87e-06	4.58e-05	5.03037
TRAF3	-0.692323	4.11283	-6.58008	1.89e-06	4.61e-05	5.02336
LOC283112	-0.2844	3.52874	-6.57913	1.89e-06	4.61e-05	5.02131
RAD54L2	-0.610366	4.73191	-6.57899	1.89e-06	4.61e-05	5.02101
ZNF498	-0.314888	4.13745	-6.57659	1.9e-06	4.63e-05	5.01585
OXCT2	-0.606445	4.16353	-6.57574	1.9e-06	4.63e-05	5.01403
ANTXR1	-0.258284	4.82421	-6.57513	1.91e-06	4.63e-05	5.01271
GIPR	-0.518546	3.52031	-6.57456	1.91e-06	4.63e-05	5.01149
VSTM1	-0.316037	2.96526	-6.57367	1.91e-06	4.63e-05	5.00958
GIT1	-0.433888	5.57696	-6.5717	1.92e-06	4.65e-05	5.00535
H6PD	-0.330423	4.81775	-6.56906	1.93e-06	4.67e-05	4.99966
TOP3B	-0.335167	3.70972	-6.56299	1.96e-06	4.72e-05	4.98662
RORB	-0.254826	2.95006	-6.56281	1.96e-06	4.72e-05	4.98623
AMH	-0.341265	3.4317	-6.56107	1.97e-06	4.73e-05	4.98248
FSCN3	-0.464302	3.91958	-6.55761	1.98e-06	4.76e-05	4.97506
FXN	-0.426734	4.81337	-6.55574	1.99e-06	4.78e-05	4.97103
HIST1H3G	0.32892	3.71359	6.5514	2.01e-06	4.81e-05	4.96169
TMEM179	-0.307062	3.20284	-6.54879	2.02e-06	4.83e-05	4.95608
CRYGC	-0.479779	3.89904	-6.54856	2.02e-06	4.83e-05	4.95558
GGT1	-0.283074	4.126	-6.54762	2.02e-06	4.84e-05	4.95356
MBOAT2	0.442831	5.37688	6.5461	2.03e-06	4.85e-05	4.95028
PANK3	0.39972	6.2366	6.54135	2.05e-06	4.89e-05	4.94005
TRIM9	-0.213058	3.01933	-6.5394	2.06e-06	4.91e-05	4.93585
CCDC120	-0.222973	3.27987	-6.53658	2.07e-06	4.93e-05	4.92978
BOD1P	-0.325045	3.09919	-6.53347	2.09e-06	4.96e-05	4.92309
JPH3	-0.250745	3.65174	-6.52471	2.13e-06	5.04e-05	4.9042
HMP19	-0.586222	4.29003	-6.52438	2.13e-06	5.04e-05	4.90348
SLC2A4	-0.453069	3.5784	-6.52221	2.14e-06	5.06e-05	4.89881
GRIK5	-0.31759	4.56799	-6.52181	2.14e-06	5.06e-05	4.89794
FAM123B	-0.336559	3.8522	-6.51981	2.15e-06	5.07e-05	4.89364
C19orf28	-0.308883	4.46142	-6.51972	2.15e-06	5.07e-05	4.89344
CASP8	-0.375458	4.0642	-6.5166	2.16e-06	5.1e-05	4.88671
TNFRSF4	-0.226267	3.47908	-6.51441	2.17e-06	5.12e-05	4.88198
LOC284930	0.257863	4.01944	6.50289	2.23e-06	5.24e-05	4.85713
SARNP	-0.301054	6.43918	-6.49945	2.24e-06	5.27e-05	4.8497
FAM179A	-1.26086	5.25658	-6.49924	2.25e-06	5.27e-05	4.84927
CLASP1	-0.281571	6.02631	-6.48163	2.33e-06	5.46e-05	4.81121
NKX3-1	-0.524653	4.73277	-6.48117	2.33e-06	5.46e-05	4.81022
CEACAM21	-0.333571	3.64495	-6.48047	2.34e-06	5.47e-05	4.80872
LOC100287428	-0.548147	4.01209	-6.47848	2.35e-06	5.48e-05	4.80441
CLLU1	0.727185	4.55093	6.47721	2.35e-06	5.49e-05	4.80166
HACL1	-0.413769	5.27797	-6.47712	2.36e-06	5.49e-05	4.80147
HOXC4	-0.533525	4.14675	-6.47374	2.37e-06	5.52e-05	4.79416
LOC553137	-0.294313	3.29067	-6.47037	2.39e-06	5.55e-05	4.78689
ANKRD29	-0.946436	4.33058	-6.47003	2.39e-06	5.55e-05	4.78615
SNORA71B	-0.370575	4.99457	-6.46809	2.4e-06	5.57e-05	4.78195
GZMH	-0.456022	3.75358	-6.46614	2.41e-06	5.59e-05	4.77774
EFTUD1	-0.378395	5.10373	-6.46523	2.42e-06	5.59e-05	4.77576
LIN7B	-0.723287	5.05871	-6.4634	2.43e-06	5.61e-05	4.77181
PCDH19	-0.443712	3.80583	-6.45834	2.45e-06	5.66e-05	4.76085
LGALS14	-0.541589	3.55679	-6.45798	2.45e-06	5.66e-05	4.76007
LOC339751	-0.273483	3.02733	-6.45349	2.48e-06	5.71e-05	4.75037
RRP12	-0.287023	4.17438	-6.4481	2.51e-06	5.76e-05	4.73868
ZNF703	-0.648489	4.59728	-6.44789	2.51e-06	5.76e-05	4.73823
HRG	-0.237127	3.30656	-6.44399	2.53e-06	5.81e-05	4.72978
RASGRP4	-0.278594	3.35381	-6.44329	2.53e-06	5.81e-05	4.72828
TLR5	-0.605211	4.41835	-6.44214	2.54e-06	5.81e-05	4.72578
LOC100130872	-0.530935	5.29965	-6.44144	2.54e-06	5.81e-05	4.72426
DDI1	-0.306985	3.05557	-6.44116	2.55e-06	5.81e-05	4.72365
L1CAM	-0.531403	4.57609	-6.44096	2.55e-06	5.81e-05	4.72322
PELP1	-0.454741	5.98054	-6.4393	2.56e-06	5.82e-05	4.71963
ZNF839	-0.239518	4.63796	-6.43627	2.57e-06	5.86e-05	4.71306
TUSC2	-0.33511	5.39898	-6.43313	2.59e-06	5.88e-05	4.70626
C17orf67	-0.513215	4.51155	-6.43303	2.59e-06	5.88e-05	4.70604
PPP2R3C	0.434767	5.31032	6.43151	2.6e-06	5.9e-05	4.70274
PLLP	-0.978229	4.22959	-6.43057	2.6e-06	5.9e-05	4.7007
SPG11	-0.269454	4.77965	-6.4288	2.61e-06	5.91e-05	4.69687
BTBD1	-0.575177	9.15012	-6.42852	2.62e-06	5.91e-05	4.69627
GRASPOS	0.473679	3.853	6.42808	2.62e-06	5.91e-05	4.69532
FOXP4	-0.36109	4.56627	-6.42547	2.63e-06	5.94e-05	4.68966
AHSP	0.292735	3.52743	6.42265	2.65e-06	5.97e-05	4.68354
NCAPG2	0.686132	4.61149	6.41907	2.67e-06	6.01e-05	4.67577
ZG16B	-0.350573	3.26174	-6.41747	2.68e-06	6.02e-05	4.67231
YDJC	-0.415484	4.73084	-6.41402	2.7e-06	6.06e-05	4.66482
TSKU	-0.657165	4.57681	-6.41163	2.71e-06	6.08e-05	4.65964
GABRG1	0.18148	3.00066	6.41135	2.72e-06	6.08e-05	4.65903
NGLY1	0.489297	6.17954	6.40988	2.72e-06	6.1e-05	4.65585
CUL9	-0.299216	4.04877	-6.40893	2.73e-06	6.1e-05	4.65379
PPAPDC2	-0.52507	4.19837	-6.40393	2.76e-06	6.16e-05	4.64293
LOC440602	-0.445828	3.64308	-6.40365	2.76e-06	6.16e-05	4.64231
C19orf60	-0.656587	6.77089	-6.40008	2.78e-06	6.2e-05	4.63456
MICALL2	-0.387987	3.7388	-6.39951	2.79e-06	6.2e-05	4.63333
PSD2	-0.371233	3.87807	-6.39579	2.81e-06	6.24e-05	4.62524
FAM9A	0.224822	2.95308	6.39548	2.81e-06	6.24e-05	4.62458
LOC653110	-0.39025	4.51474	-6.39396	2.82e-06	6.25e-05	4.62128
SPSB4	-0.470056	4.30027	-6.39281	2.83e-06	6.26e-05	4.61878
NCRNA00113	-0.288894	3.06844	-6.39141	2.84e-06	6.27e-05	4.61573
PUS1	-0.327105	4.39875	-6.39123	2.84e-06	6.27e-05	4.61534
DEPDC5	-0.386252	4.19705	-6.39104	2.84e-06	6.27e-05	4.61493
FATE1	-0.368545	3.92337	-6.38908	2.85e-06	6.29e-05	4.61068
CCL13	-0.562349	4.00817	-6.3866	2.87e-06	6.31e-05	4.60529
PXMP2	0.661948	7.59125	6.38641	2.87e-06	6.31e-05	4.60488
DOK4	-0.365786	3.99987	-6.38507	2.88e-06	6.32e-05	4.60196
DLEC1	-0.235329	3.38939	-6.38369	2.88e-06	6.33e-05	4.59895
KIAA0226	-0.231141	4.18781	-6.38139	2.9e-06	6.36e-05	4.59396
TRAF3IP1	-0.501942	4.52361	-6.37771	2.92e-06	6.4e-05	4.58595
LOC643395	-0.482358	3.61052	-6.37515	2.94e-06	6.43e-05	4.58038
CHGB	-2.81626	5.15055	-6.37411	2.94e-06	6.44e-05	4.57813
ELF5	-0.264603	3.37257	-6.3718	2.96e-06	6.46e-05	4.5731
ZNF229	-0.29691	3.30708	-6.37081	2.97e-06	6.47e-05	4.57095
PGBD1	-0.383008	3.4478	-6.3679	2.98e-06	6.49e-05	4.56461
FCHO1	-0.570997	4.0068	-6.36788	2.98e-06	6.49e-05	4.56458
TFDP3	-0.374337	4.00679	-6.36777	2.99e-06	6.49e-05	4.56435
LTBP4	-0.509129	5.29667	-6.36759	2.99e-06	6.49e-05	4.56395
AHDC1	-0.309091	3.65739	-6.36616	3e-06	6.5e-05	4.56083
HAS1	-0.671467	3.69617	-6.36376	3.01e-06	6.53e-05	4.55561
LOC100101266	-0.45855	3.78427	-6.36097	3.03e-06	6.56e-05	4.54953
LOC647323	-0.39451	3.94378	-6.35649	3.06e-06	6.62e-05	4.5398
UBE2J2	-0.338774	5.07796	-6.35251	3.09e-06	6.66e-05	4.53112
TBC1D24	-0.51154	4.74686	-6.3524	3.09e-06	6.66e-05	4.5309
KLK4	-0.35442	4.20806	-6.3479	3.12e-06	6.72e-05	4.52108
CST3	-0.508187	7.05379	-6.34675	3.13e-06	6.73e-05	4.51859
C18orf49	-0.421214	3.45228	-6.3391	3.18e-06	6.83e-05	4.50192
FGF2	-0.776368	4.38046	-6.33566	3.2e-06	6.88e-05	4.49443
LHX4	-0.245918	3.43048	-6.3353	3.2e-06	6.88e-05	4.49364
CCDC70	-0.493518	3.64603	-6.33409	3.21e-06	6.89e-05	4.49101
LOC148987	-0.250506	3.21299	-6.33296	3.22e-06	6.9e-05	4.48854
LOC100289042	-0.369412	3.5774	-6.3323	3.23e-06	6.9e-05	4.4871
SCARA3	-0.58613	4.19609	-6.33041	3.24e-06	6.92e-05	4.48299
RECQL4	-0.337853	4.66399	-6.32855	3.25e-06	6.94e-05	4.47893
SNX33	-0.363558	5.91191	-6.32814	3.25e-06	6.94e-05	4.47804
CAMK2N1	-0.647416	4.17511	-6.31845	3.32e-06	7.08e-05	4.4569
NOV	-1.04357	5.20095	-6.31829	3.33e-06	7.08e-05	4.45655
PSG5	-0.312688	3.86646	-6.31465	3.35e-06	7.12e-05	4.44861
LOC729986	-0.466581	3.65939	-6.31175	3.37e-06	7.16e-05	4.44228
EPHB6	-0.89166	4.31799	-6.30979	3.39e-06	7.19e-05	4.43799
ZNF593	-0.754332	4.79114	-6.30793	3.4e-06	7.21e-05	4.43395
FLJ40852	-0.274284	3.57394	-6.30715	3.41e-06	7.21e-05	4.43223
GPR63	-0.318534	3.11212	-6.30133	3.45e-06	7.3e-05	4.41953
ARHGEF18	-0.416614	6.22222	-6.3007	3.46e-06	7.3e-05	4.41816
CXorf31	0.480732	4.21059	6.29705	3.48e-06	7.35e-05	4.41018
TAAR8	-0.296342	4.40133	-6.29623	3.49e-06	7.35e-05	4.40839
ADIG	-0.434521	4.01689	-6.29412	3.51e-06	7.38e-05	4.40378
TMEM132B	-0.292288	3.19499	-6.29287	3.52e-06	7.39e-05	4.40104
KCP	-0.248491	4.31006	-6.29005	3.54e-06	7.42e-05	4.39488
C17orf56	-0.374315	4.17098	-6.29002	3.54e-06	7.42e-05	4.39483
CARD9	-0.439352	3.47034	-6.28967	3.54e-06	7.42e-05	4.39407
LOC100132460	-0.267714	3.1263	-6.28926	3.54e-06	7.42e-05	4.39316
LOC100128343	-0.350056	4.1351	-6.28834	3.55e-06	7.43e-05	4.39115
TRIM36	-0.217243	3.47385	-6.28762	3.56e-06	7.43e-05	4.38958
AR	-1.29018	5.24522	-6.28601	3.57e-06	7.44e-05	4.38607
CALM2	-0.243037	7.20431	-6.28583	3.57e-06	7.44e-05	4.38566
ENAM	-0.349632	3.59206	-6.28482	3.58e-06	7.45e-05	4.38346
MVP	-0.793296	5.63536	-6.28365	3.59e-06	7.46e-05	4.38091
FAM170A	-0.370505	4.05322	-6.28275	3.59e-06	7.47e-05	4.37894
LOC440570	-0.368899	3.27818	-6.28207	3.6e-06	7.47e-05	4.37744
SPATC1	-0.35867	4.00089	-6.28099	3.61e-06	7.48e-05	4.37509
NFATC1	-0.401448	4.12309	-6.28004	3.62e-06	7.49e-05	4.37302
ARF6	-0.370224	6.52754	-6.27696	3.64e-06	7.54e-05	4.36628
THG1L	0.424469	4.03424	6.27401	3.66e-06	7.58e-05	4.35983
COL8A1	-0.224932	3.07132	-6.26656	3.72e-06	7.69e-05	4.34353
CDC37L1	-0.669126	5.59161	-6.26559	3.73e-06	7.69e-05	4.3414
TNFSF12	-0.403082	4.4582	-6.26557	3.73e-06	7.69e-05	4.34136
GPR64	-0.592363	4.01544	-6.2653	3.73e-06	7.69e-05	4.34077
ANKRD42	-0.301686	3.04845	-6.26507	3.74e-06	7.69e-05	4.34026
ISM1	-0.437428	3.30678	-6.26357	3.75e-06	7.7e-05	4.33698
LOC100130797	-0.473838	4.16649	-6.25988	3.78e-06	7.76e-05	4.3289
ZNF747	-0.269438	4.49202	-6.25935	3.78e-06	7.76e-05	4.32774
TERF2	-0.218675	4.09047	-6.25761	3.8e-06	7.78e-05	4.32393
SDC1	-0.20919	3.35525	-6.25671	3.8e-06	7.78e-05	4.32197
TMC6	-0.443623	3.88134	-6.25663	3.81e-06	7.78e-05	4.32179
BZRAP1	-0.684864	4.35269	-6.25601	3.81e-06	7.78e-05	4.32044
CARTPT	-0.368646	3.8429	-6.25274	3.84e-06	7.83e-05	4.31327
NR1H4	-0.219716	3.23124	-6.25226	3.84e-06	7.83e-05	4.31222
CIB3	-0.213757	3.42634	-6.2508	3.85e-06	7.85e-05	4.30903
RMND5B	-0.400603	4.95634	-6.24881	3.87e-06	7.87e-05	4.30467
ADAM23	0.638332	5.41137	6.24528	3.9e-06	7.92e-05	4.29694
LOC151534	-0.509322	4.29851	-6.24504	3.9e-06	7.92e-05	4.2964
NEU4	-0.369952	4.44744	-6.24452	3.91e-06	7.92e-05	4.29526
FAM40A	-0.510421	4.97541	-6.24067	3.94e-06	7.98e-05	4.28685
TTC18	-0.403645	4.31891	-6.23729	3.97e-06	8.04e-05	4.27944
KNG1	-0.245145	3.2933	-6.23634	3.98e-06	8.04e-05	4.27734
LOC730755	-0.470825	4.12269	-6.23325	4.01e-06	8.09e-05	4.27057
CTXN1	-0.669547	4.2584	-6.23284	4.01e-06	8.09e-05	4.26968
ENTPD7	-0.363743	3.98211	-6.23179	4.02e-06	8.1e-05	4.26738
CCDC107	-0.384314	6.27161	-6.23151	4.02e-06	8.1e-05	4.26677
NAGS	-0.444711	3.89496	-6.23107	4.02e-06	8.1e-05	4.2658
GAS8	-0.407528	5.77965	-6.23063	4.03e-06	8.1e-05	4.26484
RASGRF2	-0.754304	4.14886	-6.22715	4.06e-06	8.15e-05	4.2572
GEFT	-0.320638	4.63619	-6.21992	4.12e-06	8.27e-05	4.24133
TRAPPC6A	-0.658977	4.89244	-6.21864	4.14e-06	8.29e-05	4.23853
LRP3	-0.359	3.84559	-6.21585	4.16e-06	8.33e-05	4.23241
LRTM1	-0.225899	3.10693	-6.21499	4.17e-06	8.34e-05	4.23053
EDAR	-0.423427	4.79758	-6.21413	4.18e-06	8.34e-05	4.22864
ELF3	-0.325086	3.83145	-6.21269	4.19e-06	8.36e-05	4.22547
LOC150381	-0.683048	7.92799	-6.2115	4.2e-06	8.38e-05	4.22287
GVIN1	-0.232225	3.74461	-6.2091	4.22e-06	8.41e-05	4.2176
LOC644450	-0.632875	3.81343	-6.20835	4.23e-06	8.42e-05	4.21597
FAM189A1	0.803276	4.47363	6.20383	4.27e-06	8.49e-05	4.20604
HERC5	-0.829383	5.14804	-6.20077	4.3e-06	8.54e-05	4.19932
LOC284801	-0.306812	3.30717	-6.19999	4.31e-06	8.55e-05	4.1976
SP3	-0.248302	5.43244	-6.19911	4.32e-06	8.55e-05	4.19568
LOC100131541	1.17428	5.48959	6.19165	4.39e-06	8.67e-05	4.17929
TFE3	-0.29451	4.92125	-6.1916	4.39e-06	8.67e-05	4.17917
ACY1	-0.438275	4.42351	-6.19117	4.39e-06	8.67e-05	4.17822
LOC340178	-0.473374	3.23634	-6.19054	4.4e-06	8.67e-05	4.17685
C1orf83	-0.302825	3.43701	-6.19046	4.4e-06	8.67e-05	4.17667
DLX3	-0.265876	3.23323	-6.1904	4.4e-06	8.67e-05	4.17654
RSPO4	-0.356305	3.69476	-6.19007	4.4e-06	8.67e-05	4.17581
UBTF	-0.256955	4.65579	-6.18914	4.41e-06	8.67e-05	4.17376
STX7	-0.372048	6.35387	-6.18905	4.41e-06	8.67e-05	4.17357
LOC400622	-0.225626	3.64469	-6.18522	4.45e-06	8.73e-05	4.16515
CREB3L1	-0.55096	5.05945	-6.18489	4.45e-06	8.73e-05	4.16444
FLYWCH1	-0.317026	4.9278	-6.18436	4.46e-06	8.73e-05	4.16327
LIN37	-0.362499	4.5854	-6.18315	4.47e-06	8.75e-05	4.1606
MNS1	-0.501213	3.43872	-6.17474	4.55e-06	8.9e-05	4.14211
AIM1	-1.07352	3.69203	-6.17288	4.57e-06	8.93e-05	4.13803
ATP8A1	-0.299195	4.91089	-6.16935	4.61e-06	8.99e-05	4.13025
BAHD1	-0.393747	5.04487	-6.16818	4.62e-06	9e-05	4.12769
C5orf45	-0.48063	4.99603	-6.16639	4.64e-06	9.03e-05	4.12374
MAPKAPK5	-0.645517	4.62257	-6.16305	4.67e-06	9.09e-05	4.1164
CRB2	-0.259052	3.73322	-6.16267	4.68e-06	9.09e-05	4.11555
CARNS1	-1.70802	5.73628	-6.15987	4.71e-06	9.14e-05	4.10939
SRCAP	-0.215468	4.01266	-6.15776	4.73e-06	9.17e-05	4.10475
CD79A	-0.277775	4.05063	-6.15729	4.73e-06	9.17e-05	4.10372
IPO4	-0.462036	4.47716	-6.15543	4.75e-06	9.19e-05	4.09963
PAPPA2	-0.282232	4.0113	-6.15512	4.76e-06	9.19e-05	4.09894
OR7C2	-0.290907	3.47952	-6.15498	4.76e-06	9.19e-05	4.09862
KCNA4	0.600451	4.37929	6.14847	4.83e-06	9.31e-05	4.08431
KBTBD11	-0.672156	3.94834	-6.1461	4.85e-06	9.35e-05	4.07909
GDF5	-0.431356	4.40562	-6.14439	4.87e-06	9.38e-05	4.07532
SCARNA2	-0.286944	3.34588	-6.1436	4.88e-06	9.39e-05	4.07358
LOC100289294	-0.523023	5.84464	-6.14261	4.89e-06	9.4e-05	4.07138
FLT4	-0.233313	3.50688	-6.13739	4.95e-06	9.5e-05	4.05988
ETV7	-0.324725	3.40175	-6.13687	4.95e-06	9.5e-05	4.05874
HCG4	-0.611826	3.29203	-6.1362	4.96e-06	9.5e-05	4.05727
SYCE1	-0.240367	3.1164	-6.13601	4.96e-06	9.5e-05	4.05684
NOB1	-0.373127	5.4447	-6.13501	4.97e-06	9.51e-05	4.05466
STK24	0.316503	6.88419	6.13475	4.97e-06	9.51e-05	4.05407
KCNMB3	-0.420242	3.93548	-6.13371	4.99e-06	9.52e-05	4.05178
C10orf57	-0.386076	4.10512	-6.13137	5.01e-06	9.56e-05	4.04663
ZNF691	-0.532208	4.38667	-6.1311	5.01e-06	9.56e-05	4.04602
ZSWIM4	-0.204782	2.84182	-6.12959	5.03e-06	9.58e-05	4.0427
TNFRSF13C	-0.435811	4.66824	-6.12848	5.04e-06	9.59e-05	4.04024
LOC728743	-0.253133	3.72946	-6.12704	5.06e-06	9.6e-05	4.03709
LOC284385	-0.498998	4.90069	-6.12704	5.06e-06	9.6e-05	4.03707
SLC6A12	-0.338813	3.51535	-6.12689	5.06e-06	9.6e-05	4.03674
HAUS7	-0.534618	6.22752	-6.12226	5.11e-06	9.69e-05	4.02654
SLC22A18AS	-0.288338	3.77948	-6.12025	5.14e-06	9.72e-05	4.02211
RAB37	-0.349186	3.6352	-6.11863	5.15e-06	9.75e-05	4.01852
LOC400960	-0.27813	3.9942	-6.11671	5.18e-06	9.78e-05	4.0143
NALCN	-0.870212	3.86054	-6.11366	5.21e-06	9.83e-05	4.00758
GPRC5A	-0.563052	4.52268	-6.11363	5.21e-06	9.83e-05	4.0075
PLCG1	-0.276359	6.07629	-6.11166	5.23e-06	9.86e-05	4.00315
NTF3	-0.529116	4.01216	-6.10886	5.27e-06	9.9e-05	3.99698
KCNN1	-0.313692	3.97462	-6.10874	5.27e-06	9.9e-05	3.9967
SETD7	-0.315918	6.01916	-6.10853	5.27e-06	9.9e-05	3.99625
SLC2A3	0.688745	4.07354	6.1071	5.29e-06	9.92e-05	3.9931
ARHGEF3	-1.0294	6.22635	-6.10648	5.29e-06	9.92e-05	3.99172
ANKRD45	-0.211822	2.86981	-6.10625	5.3e-06	9.92e-05	3.99121
CASR	-0.211646	3.78902	-6.10527	5.31e-06	9.94e-05	3.98906
TMPRSS13	-0.393705	3.49816	-6.10475	5.31e-06	9.94e-05	3.9879
DKFZp779M0652	-0.580087	4.00525	-6.10395	5.32e-06	9.94e-05	3.98613
VAT1	-0.586584	7.88211	-6.10355	5.33e-06	9.94e-05	3.98526
FABP2	-0.602264	3.53225	-6.10347	5.33e-06	9.94e-05	3.98508
SEZ6L2	-0.400026	3.77674	-6.10265	5.34e-06	9.94e-05	3.98326
CRYBB3	-0.343874	3.31917	-6.10251	5.34e-06	9.94e-05	3.98295
PTRH1	-0.345346	3.77157	-6.09962	5.37e-06	9.99e-05	3.97658
CBX8	-0.276762	3.42387	-6.09952	5.38e-06	9.99e-05	3.97635
FASTKD1	-0.412676	7.84455	-6.0937	5.45e-06	0.000101075	3.96351
CLN6	-0.304949	3.89857	-6.0902	5.49e-06	0.000101767	3.95577
ISCU	-0.504119	10.3412	-6.0885	5.51e-06	0.000102054	3.95202
TSHB	-0.284662	3.90014	-6.0851	5.55e-06	0.000102682	3.94451
FBLL1	-0.392	3.67949	-6.08489	5.55e-06	0.000102682	3.94403
MAPK13	-0.299915	3.38744	-6.08061	5.61e-06	0.000103516	3.93458
SEMA4D	-0.843271	4.92934	-6.08039	5.61e-06	0.000103516	3.93409
SLC9A3R1	-0.944286	3.86017	-6.07964	5.62e-06	0.000103591	3.93244
ASL	0.334064	4.31764	6.07792	5.64e-06	0.000103819	3.92864
NPCDR1	0.455633	3.09635	6.07757	5.64e-06	0.000103819	3.92786
C1orf134	-0.453425	3.74223	-6.07739	5.65e-06	0.000103819	3.92747
KCNF1	-0.422353	4.22236	-6.07596	5.66e-06	0.000104052	3.92431
C22orf31	-0.426449	3.75877	-6.07516	5.67e-06	0.000104141	3.92253
ABHD14B	-0.726309	6.24034	-6.07446	5.68e-06	0.000104207	3.92098
KCNMA1	-0.501183	3.5089	-6.07381	5.69e-06	0.000104261	3.91954
MAGEA10	-0.353172	3.26038	-6.07263	5.71e-06	0.000104436	3.91695
USP48	-0.277881	5.9125	-6.07101	5.73e-06	0.000104716	3.91335
SLC46A1	-0.286637	4.10638	-6.06882	5.75e-06	0.000105063	3.90851
FKBP8	-0.2764	4.1817	-6.06868	5.76e-06	0.000105063	3.90821
ASPHD1	-0.314692	3.41966	-6.06821	5.76e-06	0.000105077	3.90717
LOC148709	-0.411273	3.64632	-6.06521	5.8e-06	0.00010568	3.90053
C15orf41	-0.275653	3.49207	-6.06098	5.85e-06	0.000106576	3.89118
KHK	-0.394769	3.61253	-6.0591	5.88e-06	0.000106924	3.88701
NEK11	-0.263823	3.69694	-6.05816	5.89e-06	0.000107049	3.88493
KIAA1377	-0.514505	4.4753	-6.05396	5.95e-06	0.000107951	3.87563
KLK15	-0.268771	3.5535	-6.05311	5.96e-06	0.000108055	3.87376
COPS4	-0.278339	5.94315	-6.05036	5.99e-06	0.000108616	3.86767
TRIM65	-0.303293	3.77498	-6.04911	6.01e-06	0.000108819	3.8649
MMP3	0.223573	2.7707	6.04796	6.03e-06	0.000108868	3.86236
SYT13	-0.689049	4.36221	-6.04774	6.03e-06	0.000108868	3.86187
CENPQ	0.673161	4.36109	6.04733	6.03e-06	0.000108868	3.86097
APEH	-0.37548	5.13488	-6.04726	6.03e-06	0.000108868	3.8608
KLK11	-1.6861	5.03661	-6.04635	6.05e-06	0.000108868	3.85878
GSTZ1	-0.854271	4.76007	-6.04615	6.05e-06	0.000108868	3.85834
GOLGA9P	-0.344159	4.36759	-6.04604	6.05e-06	0.000108868	3.85811
FLJ25758	-0.320742	4.2985	-6.0424	6.1e-06	0.000109614	3.85005
LOC348761	-0.384651	4.48302	-6.04187	6.11e-06	0.000109614	3.84886
GPR172B	-0.342441	3.51616	-6.04174	6.11e-06	0.000109614	3.84858
KLK14	-0.410223	3.57061	-6.04007	6.13e-06	0.000109921	3.84489
TUFM	-0.307634	6.36651	-6.03869	6.15e-06	0.000110159	3.84183
FLJ45825	-0.417926	3.76976	-6.03764	6.16e-06	0.000110316	3.8395
NLRC5	-0.938132	5.05248	-6.03161	6.25e-06	0.0001117	3.82615
C20orf71	-0.611773	4.69182	-6.02948	6.28e-06	0.000112128	3.82142
HHIPL2	-0.481594	3.75108	-6.02739	6.31e-06	0.000112548	3.8168
RPS21	-0.431148	5.76897	-6.02403	6.35e-06	0.000113289	3.80934
C2orf27A	-0.325268	3.68923	-6.0232	6.37e-06	0.000113396	3.8075
OSBPL7	-0.242446	3.70305	-6.02247	6.38e-06	0.000113479	3.80588
CYB561D1	-0.412571	4.58252	-6.01938	6.42e-06	0.000114156	3.79904
LOC646168	-0.254973	3.30259	-6.01699	6.45e-06	0.000114576	3.79373
CORO1B	-0.299383	4.82811	-6.01693	6.45e-06	0.000114576	3.79359
FLJ22536	-0.203138	3.5772	-6.00746	6.59e-06	0.00011683	3.7726
C16orf42	-0.29376	4.35991	-6.00735	6.59e-06	0.00011683	3.77234
LOC93444	0.301709	3.79806	6.00686	6.6e-06	0.000116853	3.77126
RHBDD1	-0.250653	4.73858	-6.00586	6.62e-06	0.000116907	3.76904
C11orf72	-0.438534	3.89519	-6.00566	6.62e-06	0.000116907	3.7686
CCDC147	-0.304535	3.58474	-6.00545	6.62e-06	0.000116907	3.76813
AMIGO1	-0.706727	5.00861	-6.0046	6.63e-06	0.000116987	3.76624
DNAJB2	-0.574966	5.26728	-6.00434	6.64e-06	0.000116987	3.76568
FOXRED1	0.440461	6.34002	6.00342	6.65e-06	0.000117124	3.76363
TTTY11	-0.331911	3.88879	-5.99904	6.72e-06	0.000118134	3.75391
CBFA2T3	-0.626231	3.92978	-5.99876	6.72e-06	0.000118134	3.75328
IL31RA	0.165103	3.67252	5.99554	6.77e-06	0.000118876	3.74614
WNK3	0.807281	4.09466	5.99296	6.81e-06	0.000119393	3.74041
MMP11	-0.292319	4.12839	-5.9928	6.81e-06	0.000119393	3.74005
CATSPER1	-0.375808	6.50703	-5.99211	6.82e-06	0.000119471	3.73852
FBXO44	-0.377571	4.36124	-5.99129	6.83e-06	0.000119584	3.73669
TFPT	-0.529345	4.49066	-5.99046	6.85e-06	0.000119698	3.73486
CACNB3	-0.535932	4.46849	-5.98944	6.86e-06	0.000119819	3.73258
FAM49A	-0.468122	3.58572	-5.98922	6.86e-06	0.000119819	3.7321
LOC342918	-0.226724	2.90134	-5.98845	6.88e-06	0.000119889	3.73039
GSDMB	-0.277133	3.3692	-5.98817	6.88e-06	0.000119889	3.72977
NKAP	-0.38198	5.54711	-5.9872	6.9e-06	0.000120041	3.72762
BAHCC1	-0.230002	4.18881	-5.98647	6.91e-06	0.000120131	3.726
FBXW4P1	0.47626	4.32329	5.98476	6.93e-06	0.000120458	3.72219
SIAH1	0.350279	5.4386	5.98447	6.94e-06	0.000120458	3.72154
ABCC10	-0.336833	4.47742	-5.98404	6.94e-06	0.000120466	3.7206
CHST13	-0.21001	3.42859	-5.98044	7e-06	0.00012133	3.7126
UNC45A	-0.325556	5.73734	-5.97995	7.01e-06	0.000121355	3.71152
HSD11B1	-0.497161	3.82206	-5.97709	7.05e-06	0.000122025	3.70515
CHN2	-0.318306	3.94644	-5.97235	7.13e-06	0.000123211	3.69462
C20orf94	-0.433682	3.694	-5.97046	7.16e-06	0.000123549	3.69042
LYNX1	-0.3059	4.52837	-5.97034	7.16e-06	0.000123549	3.69015
IFI27L2	-0.653854	4.97985	-5.96852	7.19e-06	0.000123943	3.6861
PARS2	-0.408073	4.8146	-5.96782	7.2e-06	0.000124029	3.68454
CLEC4D	-0.228915	3.5893	-5.96695	7.21e-06	0.000124161	3.68262
LOC254559	-0.256485	3.43101	-5.96537	7.24e-06	0.00012449	3.67911
FTHL5	-0.250659	10.987	-5.96489	7.25e-06	0.000124515	3.67805
RBP2	-0.369216	3.80578	-5.96382	7.26e-06	0.000124706	3.67565
WRB	-0.49431	8.31615	-5.96239	7.29e-06	0.000124994	3.67249
COMMD7	-0.335199	5.57927	-5.96082	7.31e-06	0.000125323	3.669
TMEM101	-0.426029	5.08893	-5.94924	7.5e-06	0.000128445	3.64322
LOC732275	0.18796	2.74194	5.949	7.51e-06	0.000128445	3.6427
SLC24A6	-0.341975	4.53839	-5.94597	7.56e-06	0.000129204	3.63595
TMEM95	-0.477136	4.85842	-5.94414	7.59e-06	0.00012962	3.63189
C19orf47	-0.254646	5.04546	-5.94344	7.6e-06	0.000129631	3.63031
PRDM1	-0.480165	4.16688	-5.94334	7.6e-06	0.000129631	3.63009
OR7E19P	-0.302046	3.50631	-5.94266	7.61e-06	0.000129716	3.62858
LOC100287552	-0.281196	7.86435	-5.94176	7.63e-06	0.000129769	3.62658
TRMT2A	0.319951	4.68987	5.94145	7.63e-06	0.000129769	3.62588
LRRC1	-0.520272	3.93679	-5.94133	7.64e-06	0.000129769	3.62561
HNF1A	-0.288192	3.71088	-5.94062	7.65e-06	0.000129862	3.62404
KHSRP	-0.368153	4.78046	-5.9371	7.71e-06	0.000130693	3.6162
OR1I1	-0.443821	4.12144	-5.93699	7.71e-06	0.000130693	3.61597
GRAMD2	-0.235364	3.45954	-5.93577	7.73e-06	0.000130937	3.61325
PRDM4	-0.273419	5.68818	-5.93417	7.76e-06	0.000131295	3.60967
FAM129C	-0.22195	3.49048	-5.93351	7.77e-06	0.000131375	3.60822
C19orf61	-0.287359	3.97385	-5.92881	7.85e-06	0.000132543	3.59774
TMPRSS11B	0.298309	3.14023	5.92878	7.85e-06	0.000132543	3.59768
QRICH2	-0.450365	4.16935	-5.92783	7.87e-06	0.000132585	3.59555
MLL2	-0.255802	4.68281	-5.92751	7.88e-06	0.000132585	3.59484
CCDC62	0.304992	3.71685	5.9275	7.88e-06	0.000132585	3.59483
KIFC3	-0.268028	3.59482	-5.92612	7.9e-06	0.000132776	3.59175
NDST3	-0.244826	3.07574	-5.9261	7.9e-06	0.000132776	3.5917
PARD6A	-0.421393	4.45499	-5.92462	7.93e-06	0.000133103	3.5884
SYNPR	-1.27194	5.46628	-5.92359	7.94e-06	0.000133296	3.58611
SRCIN1	-0.180022	4.21332	-5.91688	8.06e-06	0.00013508	3.57116
NR1H2	-0.533294	4.67216	-5.91687	8.06e-06	0.00013508	3.57115
VPS33A	-0.321479	3.76996	-5.91541	8.09e-06	0.000135307	3.56789
AMPD3	-0.443985	4.18143	-5.91537	8.09e-06	0.000135307	3.56779
SLC9A5	-0.216743	3.53253	-5.91194	8.15e-06	0.000136232	3.56014
IPPK	-0.262468	5.05018	-5.908	8.23e-06	0.000137319	3.55137
GZMK	-0.964086	4.49066	-5.90715	8.24e-06	0.000137465	3.54947
EXOC3L	-0.280672	4.23239	-5.90565	8.27e-06	0.000137546	3.54611
PRKCB	-0.252745	3.79014	-5.9053	8.28e-06	0.000137546	3.54534
MBD3	-0.487131	5.65593	-5.90523	8.28e-06	0.000137546	3.54519
TFF1	-0.380807	3.95747	-5.90521	8.28e-06	0.000137546	3.54515
HSPC159	-0.876869	6.16704	-5.90502	8.28e-06	0.000137546	3.5447
AKAP8	-0.314292	5.53174	-5.90404	8.3e-06	0.000137732	3.54252
LOC284630	-0.340761	3.65252	-5.90096	8.36e-06	0.000138568	3.53565
C8orf44	-0.516344	3.92358	-5.89918	8.39e-06	0.000139004	3.53168
STX1A	-0.396407	3.90572	-5.89624	8.44e-06	0.000139803	3.52512
HOXB5	-0.349357	3.78947	-5.89582	8.45e-06	0.000139816	3.5242
RPL10L	-0.554115	5.34029	-5.89501	8.47e-06	0.000139893	3.52239
LHX2	0.200812	2.93578	5.89483	8.47e-06	0.000139893	3.52199
LETM1	-0.293339	4.47079	-5.89409	8.49e-06	0.000140009	3.52033
ZNF829	-0.330551	3.61662	-5.8937	8.49e-06	0.000140016	3.51945
TNK1	-0.39785	4.23997	-5.89265	8.51e-06	0.000140181	3.51711
MAGEA1	-0.290897	3.41288	-5.89243	8.52e-06	0.000140181	3.51662
UPK2	-0.267335	3.19863	-5.89142	8.54e-06	0.000140383	3.51436
CELF3	-0.365416	3.64857	-5.8901	8.56e-06	0.00014068	3.51143
MC1R	-0.444662	3.94018	-5.88968	8.57e-06	0.000140695	3.5105
BRSK1	-0.473656	3.66038	-5.8888	8.59e-06	0.000140856	3.50853
LOC400236	-0.331788	4.15333	-5.88838	8.59e-06	0.000140874	3.50758
LOC286126	-0.182661	2.74496	-5.8818	8.72e-06	0.00014284	3.49291
ZNF821	-0.280632	3.78092	-5.88099	8.74e-06	0.000142983	3.4911
KAT2B	-0.475612	6.18154	-5.87943	8.77e-06	0.000143365	3.48761
NCRNA00119	-0.311939	3.67809	-5.87773	8.8e-06	0.000143793	3.48381
LOC100133321	-0.198547	3.33333	-5.87598	8.84e-06	0.00014424	3.47989
TBC1D16	-0.254395	4.7254	-5.87164	8.92e-06	0.000145525	3.47021
NR1I2	-0.332301	4.14081	-5.86917	8.97e-06	0.000146212	3.46469
LOXL3	-0.266509	4.48448	-5.86399	9.08e-06	0.000147795	3.45311
TRPV6	-0.304641	3.74522	-5.86265	9.1e-06	0.000148068	3.45011
C17orf78	-0.350729	3.2636	-5.86219	9.11e-06	0.000148068	3.4491
OR6B1	-0.338389	3.40702	-5.86166	9.12e-06	0.000148068	3.44791
KCNJ14	-0.259101	3.77319	-5.86157	9.13e-06	0.000148068	3.4477
NDUFA2	-0.235276	5.77977	-5.86134	9.13e-06	0.000148068	3.4472
IGKV3-20	-0.355357	3.43293	-5.85887	9.18e-06	0.000148769	3.44166
SCLT1	0.399883	3.48318	5.85746	9.21e-06	0.000149116	3.43853
RPUSD2	-0.377677	4.22133	-5.85611	9.24e-06	0.00014934	3.43549
HSPC072	-0.507155	4.6832	-5.85607	9.24e-06	0.00014934	3.4354
MED18	-0.255319	4.50465	-5.8543	9.27e-06	0.000149798	3.43146
VNN2	-0.479539	4.02706	-5.85397	9.28e-06	0.000149798	3.43073
C21orf70	0.456356	4.07875	5.85318	9.3e-06	0.000149941	3.42896
TREML2P1	-0.335449	3.46545	-5.85113	9.34e-06	0.000150509	3.42438
WNT8A	-0.292715	3.82695	-5.84932	9.38e-06	0.000150809	3.42032
ALDH16A1	-0.304561	4.24759	-5.84919	9.38e-06	0.000150809	3.42004
TMEM54	-0.383848	3.48714	-5.84916	9.38e-06	0.000150809	3.41997
TEKT1	-0.297867	3.36224	-5.8483	9.4e-06	0.000150977	3.41805
RBKS	-0.627755	5.07849	-5.84421	9.49e-06	0.000152245	3.40889
EVX1	-0.250238	3.24311	-5.84249	9.52e-06	0.000152661	3.40505
C12orf43	-0.509787	4.79611	-5.84227	9.53e-06	0.000152661	3.40455
TOR3A	-0.293458	4.20513	-5.84156	9.54e-06	0.000152781	3.40297
DNAH12	-0.170134	3.13483	-5.8402	9.57e-06	0.000153124	3.39992
MARVELD1	-0.486093	5.48851	-5.83811	9.62e-06	0.000153719	3.39525
C14orf50	-0.291872	3.66339	-5.83665	9.65e-06	0.000154092	3.39198
P2RX5	-0.84778	4.49337	-5.83619	9.66e-06	0.000154092	3.39094
RFNG	-0.542459	4.84916	-5.83581	9.67e-06	0.000154092	3.39009
C6orf217	-0.287884	4.14145	-5.8356	9.67e-06	0.000154092	3.38963
AURKC	-0.399561	4.37509	-5.83377	9.71e-06	0.000154507	3.38554
LOC100131662	-0.243085	2.84135	-5.83369	9.71e-06	0.000154507	3.38534
SCN1B	-0.790378	7.91178	-5.83221	9.75e-06	0.000154896	3.38204
NPR2	-0.540452	4.26893	-5.83113	9.77e-06	0.000155148	3.37961
HEY2	-0.486548	3.72332	-5.83003	9.79e-06	0.000155406	3.37716
SYN1	-0.330203	3.88104	-5.82797	9.84e-06	0.000156	3.37255
TMEM140	-0.935081	5.1571	-5.82611	9.88e-06	0.000156529	3.36838
NENF	-0.326073	7.31356	-5.82412	9.92e-06	0.000157103	3.36393
BTBD12	-0.36343	4.17237	-5.81952	1e-05	0.000158606	3.35362
TTC9	-0.347761	3.96707	-5.81877	1e-05	0.000158747	3.35195
OAZ3	-0.278392	3.4365	-5.81661	1.01e-05	0.000159389	3.34712
C10orf27	0.431689	4.46484	5.81479	1.01e-05	0.000159914	3.34305
IMMT	0.216925	6.52367	5.81341	1.02e-05	0.000160283	3.33996
SLC17A6	-0.308338	3.28099	-5.81269	1.02e-05	0.000160416	3.33833
HSD17B1	-0.208306	4.57504	-5.80956	1.03e-05	0.000161418	3.33132
LOC339822	-0.279671	3.27809	-5.80836	1.03e-05	0.000161727	3.32862
LOC100131170	0.296403	3.21852	5.80751	1.03e-05	0.000161907	3.32672
CYSLTR1	-0.277889	3.22951	-5.80712	1.03e-05	0.00016192	3.32586
ZNF706	-0.434417	7.18631	-5.80526	1.04e-05	0.000162469	3.32169
BCL7C	-0.523337	5.51937	-5.80486	1.04e-05	0.000162486	3.3208
ITGB4	-0.226981	3.9078	-5.80357	1.04e-05	0.00016283	3.3179
C17orf82	-0.519855	4.23714	-5.80315	1.04e-05	0.000162855	3.31696
CDH24	-0.367992	4.79193	-5.8027	1.04e-05	0.000162893	3.31595
LAX1	-0.25685	3.0331	-5.79813	1.05e-05	0.000164039	3.3057
GDF11	-0.29029	4.27995	-5.79807	1.05e-05	0.000164039	3.30556
VWA3A	-0.391939	4.84611	-5.79798	1.05e-05	0.000164039	3.30538
NEU3	-0.28038	3.72941	-5.79795	1.05e-05	0.000164039	3.30531
KRTAP10-11	-0.420444	5.01743	-5.79783	1.05e-05	0.000164039	3.30503
TK2	-0.28389	4.34993	-5.79738	1.05e-05	0.000164075	3.30403
PDLIM1	-0.361571	9.86905	-5.79642	1.06e-05	0.000164302	3.30187
PLCB3	-0.419271	5.22541	-5.79326	1.06e-05	0.000165341	3.29479
WRAP53	-0.28191	4.85552	-5.79164	1.07e-05	0.000165764	3.29116
LOC692247	-0.305742	4.42388	-5.79143	1.07e-05	0.000165764	3.29068
LOC285033	-0.447679	4.75971	-5.79072	1.07e-05	0.000165899	3.28909
PRDM12	-0.401652	3.79018	-5.78959	1.07e-05	0.000166192	3.28655
MAGEE1	-0.505468	4.74802	-5.78759	1.08e-05	0.00016681	3.28207
ITFG2	0.297779	4.76989	5.78615	1.08e-05	0.000167222	3.27883
LOC100131262	-0.711711	3.94179	-5.78556	1.08e-05	0.000167289	3.27752
LOC348817	0.27354	3.53782	5.78527	1.08e-05	0.000167289	3.27687
KRBA2	0.348454	4.47408	5.7824	1.09e-05	0.000168243	3.27042
ERLEC1P1	-0.220683	2.98991	-5.78074	1.09e-05	0.000168742	3.26669
LOC644620	-0.200977	3.26124	-5.77764	1.1e-05	0.000169788	3.25975
DISP1	-0.826846	4.25992	-5.77657	1.1e-05	0.000170066	3.25734
SUV420H2	-0.376502	4.25803	-5.77605	1.11e-05	0.000170131	3.25619
ETV3	-0.195171	4.55736	-5.77309	1.11e-05	0.000171137	3.24953
ANKRD22	-0.341772	3.75193	-5.7706	1.12e-05	0.000171966	3.24394
INTS12	0.320295	6.81539	5.76993	1.12e-05	0.000172089	3.24245
EIF2C1	-0.429756	5.36822	-5.76892	1.12e-05	0.000172348	3.24018
C1orf168	-0.600701	4.14865	-5.76798	1.13e-05	0.000172571	3.23806
MLL4	-0.221478	3.72965	-5.76766	1.13e-05	0.000172571	3.23735
RTDR1	-0.303343	3.83941	-5.76364	1.14e-05	0.000174006	3.22831
CCDC57	-0.232202	3.98037	-5.76275	1.14e-05	0.000174218	3.22633
TBC1D29	-0.363771	3.98479	-5.75955	1.15e-05	0.000175342	3.21914
FPGT	0.569955	5.0833	5.75655	1.15e-05	0.000176216	3.21241
OSBP2	-0.321661	4.32687	-5.75652	1.16e-05	0.000176216	3.21234
TMEM59L	-0.373621	3.6622	-5.75632	1.16e-05	0.000176216	3.21188
POM121L10P	-0.352697	3.5219	-5.75558	1.16e-05	0.000176375	3.21021
LCE3D	-0.270456	4.36758	-5.75446	1.16e-05	0.000176563	3.20771
TMPRSS3	-0.239551	3.08182	-5.75443	1.16e-05	0.000176563	3.20762
GAB4	0.328877	3.76687	5.75364	1.16e-05	0.000176639	3.20587
FLJ46875	-0.353308	3.50223	-5.75355	1.16e-05	0.000176639	3.20567
PITPNM1	0.279388	5.0555	5.75293	1.16e-05	0.000176751	3.20428
LOC100129935	-0.383631	3.54006	-5.75202	1.17e-05	0.000176979	3.20223
YARS2	-0.359416	5.2235	-5.75102	1.17e-05	0.000177245	3.19997
RARRES2	-1.26595	7.11788	-5.75028	1.17e-05	0.000177332	3.19831
OSGIN2	-0.262563	3.88851	-5.75012	1.17e-05	0.000177332	3.19796
RNF41	-0.333093	5.59821	-5.74802	1.18e-05	0.000178019	3.19324
PVRL1	-0.404614	4.62039	-5.74773	1.18e-05	0.000178019	3.19258
ATAD3A	-0.307634	4.7953	-5.74704	1.18e-05	0.000178161	3.19103
POLR2H	-0.469765	6.30556	-5.7437	1.19e-05	0.000179368	3.18353
DTD1	-0.301329	5.13205	-5.74237	1.19e-05	0.000179697	3.18053
SEMA6B	-0.348291	3.77764	-5.74188	1.19e-05	0.000179697	3.17943
LTB	-0.371297	4.69158	-5.74157	1.19e-05	0.000179697	3.17874
UBL4B	-0.459975	3.86282	-5.74154	1.19e-05	0.000179697	3.17868
GSTA1	-0.288782	3.58214	-5.73812	1.2e-05	0.00018084	3.17099
UVRAG	-0.405346	5.26525	-5.73806	1.2e-05	0.00018084	3.17084
SPINK7	-0.313679	3.14172	-5.7361	1.21e-05	0.000181501	3.16644
C1orf53	-0.41073	3.58837	-5.73538	1.21e-05	0.000181658	3.16483
C20orf96	-0.356274	3.61304	-5.73484	1.21e-05	0.000181742	3.16362
GLIS1	-0.528392	4.18507	-5.73306	1.22e-05	0.000182336	3.15961
SIT1	-0.356503	3.85608	-5.73164	1.22e-05	0.000182785	3.1564
ATOH8	-0.519158	5.00057	-5.72758	1.23e-05	0.000184324	3.14728
NUP37	-0.453432	6.36007	-5.725	1.24e-05	0.000185259	3.14148
CD22	-0.230481	3.48423	-5.72133	1.25e-05	0.000186658	3.13322
MCF2	-0.225214	2.97518	-5.71889	1.26e-05	0.000187546	3.12773
CNGA4	0.233741	3.10398	5.7173	1.26e-05	0.00018797	3.12417
PCSK2	-0.678544	3.98123	-5.71722	1.26e-05	0.00018797	3.12399
HSPA4L	-0.391314	3.50583	-5.71289	1.27e-05	0.000189674	3.11423
TTLL7	-0.505111	4.26112	-5.71159	1.28e-05	0.000190088	3.11131
PRR15L	-0.666605	3.75264	-5.70902	1.29e-05	0.00019105	3.10552
PCDP1	-0.220912	3.4487	-5.70731	1.29e-05	0.000191646	3.10167
MAP1A	-0.412358	4.41817	-5.70602	1.29e-05	0.000192058	3.09878
ZMYND19	-0.460369	4.48696	-5.70399	1.3e-05	0.000192799	3.09419
CSH1	-0.197159	3.38183	-5.70284	1.3e-05	0.000193154	3.09161
ERMP1	-0.603778	6.53658	-5.70187	1.31e-05	0.000193432	3.08943
LOC100287182	-0.285506	3.27896	-5.70013	1.31e-05	0.00019405	3.08551
C1orf224	-0.352209	3.31614	-5.69899	1.31e-05	0.000194407	3.08293
NCRNA00028	-0.372023	3.78266	-5.69853	1.32e-05	0.000194465	3.08189
PNOC	-0.268402	3.36294	-5.69697	1.32e-05	0.00019488	3.07838
AIFM2	-0.630587	4.66289	-5.69692	1.32e-05	0.00019488	3.07828
RLN1	-0.309048	3.01653	-5.69649	1.32e-05	0.000194925	3.07731
CASP1	-0.833282	4.47079	-5.69481	1.33e-05	0.000195524	3.07351
CDS1	0.245752	3.64277	5.69413	1.33e-05	0.000195677	3.07199
CA5BP	0.360789	4.65248	5.69323	1.33e-05	0.000195929	3.06997
GTPBP2	-0.283245	3.9673	-5.68989	1.34e-05	0.000197269	3.06243
SCIN	-0.218867	3.48784	-5.68895	1.34e-05	0.000197357	3.06032
TADA2B	-0.53854	5.78381	-5.68891	1.35e-05	0.000197357	3.06023
BAT2	-0.466353	5.19862	-5.68871	1.35e-05	0.000197357	3.05978
SNHG1	0.59658	7.4765	5.68274	1.36e-05	0.000199767	3.04633
STAT5B	-0.245476	5.33049	-5.68268	1.36e-05	0.000199767	3.04619
KGFLP2	-0.916345	5.04679	-5.67768	1.38e-05	0.000201887	3.03491
VGF	-0.395851	4.05121	-5.67645	1.38e-05	0.000202284	3.03215
LOC339593	-0.311147	4.087	-5.67567	1.39e-05	0.000202284	3.03038
FAM73B	0.374132	5.94441	5.67553	1.39e-05	0.000202284	3.03007
FAM165B	-0.284357	5.42862	-5.67551	1.39e-05	0.000202284	3.03003
LOC146429	-0.617586	4.76205	-5.67501	1.39e-05	0.000202363	3.02891
CHCHD4	-0.533114	6.39776	-5.67174	1.4e-05	0.000203716	3.02152
ACTL7B	-0.219902	3.63952	-5.66948	1.41e-05	0.000204609	3.01643
LPAR2	-0.314852	4.32781	-5.66586	1.42e-05	0.000206058	3.00827
PNPLA1	-0.445276	3.66027	-5.66571	1.42e-05	0.000206058	3.00793
LOC100130219	-0.461374	4.5032	-5.66422	1.42e-05	0.000206469	3.00458
LRRC66	-0.565746	4.20331	-5.66399	1.42e-05	0.000206469	3.00404
EGFL6	-0.296013	3.47442	-5.66367	1.42e-05	0.000206469	3.00332
SSX5	-0.319364	3.33685	-5.66354	1.42e-05	0.000206469	3.00303
CBLN1	-0.304405	4.04311	-5.66215	1.43e-05	0.000206964	2.99991
WSCD1	-0.53734	4.24976	-5.6615	1.43e-05	0.000207119	2.99844
PDZD3	-0.407855	4.08316	-5.66084	1.43e-05	0.000207278	2.99694
YY2	0.402465	4.17629	5.66037	1.43e-05	0.000207349	2.99588
CXCR1	-0.279753	3.36453	-5.65968	1.44e-05	0.000207386	2.99433
FAM149A	-0.514617	3.91569	-5.65965	1.44e-05	0.000207386	2.99425
SKAP1	-0.307535	3.78285	-5.65804	1.44e-05	0.00020799	2.99063
HTR3C	-0.382176	4.2844	-5.65731	1.44e-05	0.000208168	2.98898
LRRN4	-0.589602	3.80424	-5.65671	1.45e-05	0.000208168	2.98762
ZNF563	-0.560597	4.51788	-5.6567	1.45e-05	0.000208168	2.98761
GZMM	-0.318908	3.917	-5.65342	1.46e-05	0.000209566	2.98021
DGKI	0.992409	4.54342	5.65276	1.46e-05	0.000209661	2.97871
PALM2	1.12154	5.21387	5.65258	1.46e-05	0.000209661	2.97831
ARHGAP12	-0.419938	6.7702	-5.65094	1.47e-05	0.000210057	2.97461
GLRX2	-0.480443	6.41785	-5.65086	1.47e-05	0.000210057	2.97443
IL2RG	-0.457509	4.62119	-5.65079	1.47e-05	0.000210057	2.97427
PPIL2	-0.266357	4.58814	-5.64971	1.47e-05	0.000210421	2.97183
C16orf54	-0.903053	3.27422	-5.64929	1.47e-05	0.000210469	2.97088
CDK2AP2	0.946696	6.33304	5.64893	1.47e-05	0.000210489	2.97007
PIWIL2	-0.187772	3.62923	-5.64831	1.47e-05	0.000210635	2.96866
CST6	-0.348586	3.42139	-5.64794	1.48e-05	0.00021066	2.96783
TMEM150A	-0.666799	4.10635	-5.64733	1.48e-05	0.0002108	2.96645
APOBEC3G	-0.816008	4.653	-5.64701	1.48e-05	0.0002108	2.96574
FCGR2B	-1.39516	5.13279	-5.64393	1.49e-05	0.000212121	2.95878
C20orf70	0.399023	3.92334	5.64331	1.49e-05	0.000212267	2.95738
VDR	-0.307139	4.072	-5.64186	1.5e-05	0.000212813	2.95411
NFE2L3	-0.258045	2.95158	-5.64026	1.5e-05	0.00021343	2.9505
TGM5	-0.553216	4.7795	-5.63985	1.5e-05	0.000213476	2.94958
SLCO2A1	1.28463	5.43867	5.63844	1.51e-05	0.000213927	2.94639
PCDHB6	-0.168028	3.20143	-5.63826	1.51e-05	0.000213927	2.94597
HOXB4	-0.42948	3.70597	-5.63798	1.51e-05	0.000213927	2.94534
ITIH5L	-0.373835	3.8401	-5.63733	1.51e-05	0.000213998	2.94388
HRASLS5	-0.605676	4.17217	-5.6372	1.51e-05	0.000213998	2.94359
TUBGCP6	0.28828	4.45755	5.63588	1.52e-05	0.000214483	2.94062
DMRTB1	-0.338148	3.65432	-5.63552	1.52e-05	0.000214509	2.93979
UBIAD1	-0.289855	4.39883	-5.63504	1.52e-05	0.000214589	2.93871
CYP4X1	-1.78876	4.67081	-5.63332	1.53e-05	0.000215274	2.93482
LOC339978	-0.300641	3.50065	-5.63098	1.53e-05	0.000216262	2.92954
POC1A	-0.297661	4.0868	-5.62896	1.54e-05	0.000216836	2.92498
RNF20	-0.384528	7.88507	-5.62895	1.54e-05	0.000216836	2.92495
STK32C	-0.325053	3.96824	-5.62877	1.54e-05	0.000216836	2.92455
ELAVL1	0.262751	5.50685	5.62856	1.54e-05	0.000216836	2.92408
BCAR1	-0.324287	4.75275	-5.62612	1.55e-05	0.000217776	2.91856
TRBV7-8	-0.267113	3.17252	-5.62603	1.55e-05	0.000217776	2.91835
LOC100129633	0.393229	3.18483	5.62316	1.56e-05	0.00021904	2.91187
RIMBP2	-0.195615	3.13375	-5.62244	1.56e-05	0.000219244	2.91024
TMEM175	-0.236613	4.39914	-5.62062	1.57e-05	0.000219995	2.90612
METTL12	-0.267789	3.68142	-5.61969	1.57e-05	0.0002202	2.90403
PMP2	-0.732083	3.2254	-5.61922	1.57e-05	0.0002202	2.90296
HTRA3	-0.623209	6.46097	-5.61898	1.58e-05	0.0002202	2.90244
FAM198A	-0.277437	3.34288	-5.61875	1.58e-05	0.0002202	2.90191
OGFOD1	-0.360337	5.18834	-5.61865	1.58e-05	0.0002202	2.90169
MASP2	0.190824	3.45844	5.6151	1.59e-05	0.000221823	2.89366
CIAPIN1	-0.266963	5.4619	-5.61377	1.59e-05	0.000222337	2.89065
GALE	-0.249025	4.5492	-5.6128	1.6e-05	0.000222671	2.88845
PNMT	0.689084	5.99839	5.61006	1.61e-05	0.000223813	2.88225
GALNT8	-0.326913	3.76778	-5.60971	1.61e-05	0.000223813	2.88146
ZBTB7C	-0.267232	3.7228	-5.60955	1.61e-05	0.000223813	2.88111
ALOX5AP	-0.56132	4.78547	-5.60931	1.61e-05	0.000223813	2.88056
DMKN	-0.562583	3.99951	-5.60499	1.63e-05	0.000225853	2.87081
TMUB1	-0.596745	4.27548	-5.60401	1.63e-05	0.000226197	2.86859
KIAA0391	-0.372805	4.16485	-5.60341	1.63e-05	0.000226311	2.86721
ZBTB7A	-0.254193	4.65659	-5.60318	1.63e-05	0.000226311	2.8667
ZNF264	-0.34524	4.67265	-5.60264	1.63e-05	0.000226317	2.86549
AGR2	-0.218547	3.06801	-5.60255	1.64e-05	0.000226317	2.86529
HPS6	-0.372007	4.39363	-5.60215	1.64e-05	0.000226366	2.86438
EXOSC5	-0.456124	4.91815	-5.60091	1.64e-05	0.000226848	2.86156
KIF12	-0.368506	4.24654	-5.60016	1.64e-05	0.000227053	2.85988
G3BP1	-0.245175	4.94077	-5.5999	1.65e-05	0.000227053	2.85928
ZNF565	-0.412017	4.02409	-5.59556	1.66e-05	0.000228887	2.84947
FLJ20712	0.344048	3.79661	5.59546	1.66e-05	0.000228887	2.84925
ITGAE	-0.415054	7.93675	-5.59543	1.66e-05	0.000228887	2.84917
DHRS7	-0.277051	4.93369	-5.59288	1.67e-05	0.000230058	2.84339
C5orf49	0.286417	3.34099	5.59195	1.67e-05	0.000230381	2.8413
PYGL	-1.01943	4.34974	-5.59079	1.68e-05	0.000230831	2.83867
CD3D	-0.901812	5.20911	-5.59048	1.68e-05	0.000230833	2.83797
DLX2	-0.272288	3.3433	-5.58966	1.68e-05	0.000231102	2.83612
FARP2	-0.250971	4.1862	-5.58536	1.7e-05	0.000233058	2.82639
OGFOD2	-0.32429	4.45711	-5.58534	1.7e-05	0.000233058	2.82634
LTB4R2	-0.46191	3.1676	-5.58321	1.71e-05	0.000234024	2.82152
WDR4	-0.240881	3.80278	-5.57921	1.72e-05	0.000235997	2.81246
ACADSB	-0.569335	6.29986	-5.57855	1.73e-05	0.000236184	2.81098
SUPT5H	-0.371639	6.37925	-5.5775	1.73e-05	0.000236586	2.8086
DGKZ	-0.402004	5.5423	-5.57641	1.74e-05	0.000236934	2.80612
SAMD11	-0.458175	5.07316	-5.57625	1.74e-05	0.000236934	2.80576
LOC728855	-0.471646	6.35409	-5.57395	1.74e-05	0.000238009	2.80056
ANXA11	-0.363333	6.886	-5.57343	1.75e-05	0.000238023	2.79938
USHBP1	-0.577472	4.62226	-5.57332	1.75e-05	0.000238023	2.79914
LOC283674	0.205243	3.51218	5.57237	1.75e-05	0.000238377	2.79698
LOC728716	-0.220173	3.8618	-5.57115	1.76e-05	0.000238798	2.79421
ZNF76	-0.435206	5.63854	-5.57099	1.76e-05	0.000238798	2.79385
FLJ39739	-0.1796	3.63749	-5.57033	1.76e-05	0.000238994	2.79235
LRRC8C	-0.41749	5.19279	-5.56798	1.77e-05	0.000240105	2.78704
EBAG9	-0.612502	7.14953	-5.56379	1.79e-05	0.000242136	2.77754
ANGPT4	0.22633	3.53871	5.56367	1.79e-05	0.000242136	2.77728
LYST	-0.266214	4.30601	-5.56305	1.79e-05	0.000242315	2.77586
LOC389199	-0.277851	4.06592	-5.55994	1.8e-05	0.000243864	2.76883
ZNF35	-0.268796	3.31565	-5.55926	1.8e-05	0.000244077	2.76728
C1QTNF2	-0.907683	4.69585	-5.55801	1.81e-05	0.000244605	2.76445
RNASEL	-0.509773	4.73795	-5.55755	1.81e-05	0.000244694	2.7634
PHLDB1	-0.26666	4.79732	-5.5555	1.82e-05	0.000245654	2.75876
MANBAL	-0.449667	6.62501	-5.55523	1.82e-05	0.000245654	2.75814
TRPM4	-0.428192	4.93037	-5.55271	1.83e-05	0.000246869	2.75243
PAX3	-0.293783	3.35481	-5.55246	1.83e-05	0.000246869	2.75187
BMP8A	0.2026	3.60062	5.5504	1.84e-05	0.000247857	2.74721
FAM181A	-0.272991	3.4271	-5.54975	1.84e-05	0.000247904	2.74573
LOC283104	-0.348469	3.90647	-5.54972	1.84e-05	0.000247904	2.74567
MED16	-0.347912	4.70625	-5.54892	1.85e-05	0.00024819	2.74385
KLF16	-0.399692	3.79093	-5.54752	1.85e-05	0.000248812	2.74068
TMEM132E	-0.368978	3.74389	-5.54682	1.86e-05	0.00024904	2.73909
SELENBP1	-0.691884	5.77026	-5.54537	1.86e-05	0.000249439	2.7358
GH1	-0.243844	4.01128	-5.54508	1.86e-05	0.000249439	2.73515
C21orf2	-0.200212	4.08999	-5.54505	1.86e-05	0.000249439	2.73509
ANXA2P1	-0.422408	3.62544	-5.54493	1.86e-05	0.000249439	2.73481
GLI2	-0.334837	3.63434	-5.54423	1.87e-05	0.000249671	2.73321
COL4A2	0.945409	7.9987	5.54385	1.87e-05	0.000249718	2.73236
C17orf59	-0.287481	3.63047	-5.54012	1.88e-05	0.000251673	2.7239
GATAD2A	-0.345592	4.67457	-5.53891	1.89e-05	0.000252197	2.72116
AQP6	0.300265	4.45701	5.53774	1.89e-05	0.000252677	2.71851
FLJ40292	-0.425285	4.48394	-5.53749	1.9e-05	0.000252677	2.71793
FAM160A1	-0.242802	4.64943	-5.53519	1.91e-05	0.000253833	2.71271
CCL19	-0.707167	5.46964	-5.53445	1.91e-05	0.000254088	2.71104
UTP14A	-0.297303	3.69701	-5.53413	1.91e-05	0.000254101	2.71032
SNHG6	-0.288175	10.9152	-5.53329	1.91e-05	0.000254339	2.7084
FAM104B	-0.233361	3.84291	-5.53262	1.92e-05	0.000254339	2.70689
XDH	-0.384533	4.03846	-5.53261	1.92e-05	0.000254339	2.70688
EPO	-0.233634	3.25084	-5.53244	1.92e-05	0.000254339	2.70647
LOC170425	-0.359032	3.96521	-5.53226	1.92e-05	0.000254339	2.70606
CCDC51	-0.461136	5.42122	-5.5292	1.93e-05	0.000255939	2.69914
PPP1R14A	-0.66564	4.69003	-5.52836	1.94e-05	0.00025616	2.69721
UBE3B	-0.214262	4.21013	-5.52824	1.94e-05	0.00025616	2.69695
KIAA0895L	0.59105	5.27924	5.52771	1.94e-05	0.0002563	2.69575
BRSK2	-0.173174	3.6948	-5.52726	1.94e-05	0.00025634	2.69473
ZNF8	0.427517	4.31277	5.52706	1.94e-05	0.00025634	2.69426
CPXM2	-0.325875	3.87684	-5.52606	1.95e-05	0.000256606	2.692
NUDT18	-0.420278	4.72202	-5.52602	1.95e-05	0.000256606	2.69191
TDP1	-0.275193	3.35074	-5.52535	1.95e-05	0.000256826	2.69039
GUCA2B	-0.262914	3.57967	-5.52484	1.95e-05	0.000256953	2.68924
C3orf20	-0.246617	3.42173	-5.5236	1.96e-05	0.00025751	2.68642
MYH14	-0.358391	4.7404	-5.52228	1.96e-05	0.000258115	2.68342
FAM189B	-0.257375	4.50746	-5.52128	1.97e-05	0.000258531	2.68115
CHRM4	-0.330898	3.38485	-5.51895	1.98e-05	0.000259732	2.67587
NCAPH2	-0.240183	4.17408	-5.51842	1.98e-05	0.000259876	2.67466
PQLC3	-0.512483	5.33944	-5.51752	1.98e-05	0.000260239	2.67261
AQP8	-0.385974	3.66513	-5.51719	1.99e-05	0.00026026	2.67188
OR7A17	-0.273142	3.39507	-5.51557	1.99e-05	0.000261051	2.66819
PHOSPHO1	-0.326136	3.16848	-5.51329	2e-05	0.000262237	2.66301
SLC26A1	-0.270952	3.40082	-5.51262	2.01e-05	0.000262461	2.66151
PLEKHG3	-0.364879	4.33941	-5.51092	2.01e-05	0.000263305	2.65765
KLHL10	0.197526	3.21018	5.50856	2.02e-05	0.000264554	2.65227
CD180	-0.284955	4.44973	-5.50757	2.03e-05	0.000264838	2.65005
ZBTB24	-0.177413	3.38675	-5.50751	2.03e-05	0.000264838	2.6499
NCRNA00171	-0.209474	3.22798	-5.50719	2.03e-05	0.000264855	2.64918
PAMR1	-0.917347	6.6508	-5.50347	2.05e-05	0.000266863	2.64073
PCGF1	-0.389972	4.66123	-5.5033	2.05e-05	0.000266863	2.64034
CCR6	-0.22457	2.92156	-5.49995	2.06e-05	0.00026873	2.63273
LARP4	-0.252	4.72288	-5.49948	2.07e-05	0.000268841	2.63167
C6orf122	-0.450323	3.80265	-5.49803	2.07e-05	0.000269558	2.62836
RP1-177G6.2	0.513054	3.75116	5.49628	2.08e-05	0.000270454	2.6244
LRRC36	-0.393271	3.99898	-5.4951	2.09e-05	0.000271007	2.62171
DNAJC5B	-0.290711	4.00328	-5.49223	2.1e-05	0.000272604	2.6152
C1orf51	-1.49514	4.87632	-5.49067	2.11e-05	0.0002734	2.61164
G6PD	-0.434706	3.32443	-5.48715	2.13e-05	0.000275321	2.60364
PFAS	-0.434763	5.24288	-5.48702	2.13e-05	0.000275321	2.60336
KCNH3	0.38604	4.98846	5.48475	2.14e-05	0.000276321	2.59819
CALB2	-1.49966	4.00654	-5.48465	2.14e-05	0.000276321	2.59797
CLDN14	-0.350455	3.37846	-5.48458	2.14e-05	0.000276321	2.5978
RAET1E	-0.413987	3.89752	-5.48365	2.14e-05	0.000276726	2.5957
OSBPL1A	-0.370753	6.87352	-5.48244	2.15e-05	0.000277311	2.59294
LOC284632	-0.301499	3.45764	-5.48209	2.15e-05	0.000277317	2.59215
TSPAN32	-0.516639	4.50861	-5.48185	2.15e-05	0.000277317	2.59161
VWA1	-0.233692	3.47269	-5.48158	2.15e-05	0.000277317	2.59098
DKK1	1.18036	3.94483	5.4808	2.16e-05	0.000277513	2.58923
ADAT2	-0.245931	3.52256	-5.4807	2.16e-05	0.000277513	2.58899
PDE6G	-0.508256	4.4152	-5.48001	2.16e-05	0.000277773	2.58741
KBTBD3	0.388803	3.99428	5.47901	2.17e-05	0.000278223	2.58515
TECPR2	-0.309539	5.21675	-5.47536	2.18e-05	0.000280365	2.57686
PDZRN4	-0.311908	2.75686	-5.47429	2.19e-05	0.00028087	2.57442
GRWD1	-0.454626	4.68731	-5.47284	2.2e-05	0.000281622	2.57112
PLSCR3	-0.391769	6.22753	-5.47094	2.21e-05	0.000282662	2.5668
LRRC68	-0.197274	3.20482	-5.47041	2.21e-05	0.000282822	2.56559
AASDHPPT	-0.456792	6.02774	-5.46982	2.21e-05	0.00028302	2.56425
C7orf58	-0.549413	5.28241	-5.46771	2.22e-05	0.000284199	2.55947
C20orf57	-0.51002	3.41559	-5.46728	2.22e-05	0.000284298	2.55848
FLJ13744	-0.220849	3.0579	-5.46653	2.23e-05	0.0002846	2.55678
IFI27L1	-0.517345	5.62728	-5.46479	2.24e-05	0.000285548	2.55282
NUDT9P1	-0.297881	3.84993	-5.46444	2.24e-05	0.000285595	2.55202
EPHX3	-0.202423	3.40552	-5.46155	2.25e-05	0.000287297	2.54545
PNPLA3	-0.325738	3.80744	-5.45638	2.28e-05	0.000290522	2.53368
TARS2	-0.629189	5.55114	-5.45406	2.29e-05	0.000291878	2.5284
SPACA4	-0.372967	3.58807	-5.45316	2.3e-05	0.000292249	2.52635
SIGLEC16	-0.349453	3.76381	-5.45294	2.3e-05	0.000292249	2.52586
TXLNA	-0.385936	4.19129	-5.45263	2.3e-05	0.000292272	2.52515
SIM2	-0.357411	3.65907	-5.44895	2.32e-05	0.000294387	2.51678
CAMKK1	-0.338964	4.52911	-5.44891	2.32e-05	0.000294387	2.51669
C17orf96	-0.504033	4.93303	-5.44717	2.33e-05	0.000295367	2.51274
NXPH3	-0.243742	5.4977	-5.44539	2.34e-05	0.000296386	2.50867
NUDT9	-0.280707	6.13395	-5.44077	2.36e-05	0.000299339	2.49815
LOC100130285	-0.464609	3.38914	-5.44046	2.36e-05	0.000299354	2.49746
AARS2	-0.27332	5.10334	-5.4397	2.37e-05	0.000299684	2.49573
ZSCAN5A	-0.275047	3.40511	-5.43726	2.38e-05	0.000301168	2.49017
C21orf87	-0.243893	3.30043	-5.43681	2.38e-05	0.000301285	2.48915
MGC15705	-0.183591	3.24999	-5.43492	2.39e-05	0.000302352	2.48483
C11orf65	-0.176608	2.62846	-5.43471	2.4e-05	0.000302352	2.48436
WFDC6	-0.358759	3.28206	-5.43384	2.4e-05	0.000302765	2.48237
LOC728073	-0.521508	4.41377	-5.4313	2.41e-05	0.000304332	2.47659
FXYD6	0.679718	7.56511	5.43099	2.42e-05	0.000304352	2.47589
PLCB2	-0.322231	4.20768	-5.42897	2.43e-05	0.000305569	2.47128
ZNF861P	-0.354569	4.30088	-5.42668	2.44e-05	0.000306976	2.46607
MAL2	-1.58498	4.26032	-5.4263	2.44e-05	0.00030705	2.4652
PRR15	-1.23515	4.23894	-5.42392	2.46e-05	0.00030853	2.45978
LOC100128281	0.297032	3.31566	5.42191	2.47e-05	0.000309752	2.45521
ZNF836	-0.251493	4.44953	-5.42149	2.47e-05	0.000309853	2.45426
LRFN4	-0.26742	3.78797	-5.4202	2.48e-05	0.000310486	2.45132
PDE1B	-0.386193	4.02441	-5.42005	2.48e-05	0.000310486	2.45096
PTPRF	-0.806791	4.76137	-5.41655	2.5e-05	0.000312785	2.44298
GGTLC2	-0.434437	4.22595	-5.41617	2.5e-05	0.000312857	2.44213
TEX264	-0.425148	5.13471	-5.41546	2.5e-05	0.000313151	2.4405
LOC285548	0.229528	3.04716	5.4152	2.5e-05	0.000313151	2.43992
MMD2	-0.251333	3.56244	-5.41494	2.51e-05	0.000313151	2.43931
ERN2	-0.292002	6.46767	-5.4123	2.52e-05	0.000314846	2.4333
ABCB6	-0.372593	4.10118	-5.41178	2.52e-05	0.000315021	2.43213
KIAA0586	-0.303137	4.42956	-5.41123	2.53e-05	0.000315156	2.43087
PIKFYVE	-0.246097	5.6074	-5.41097	2.53e-05	0.000315156	2.43028
VAC14	-0.245179	3.63192	-5.41077	2.53e-05	0.000315156	2.42983
BTNL8	-0.246827	3.24507	-5.40807	2.55e-05	0.000316908	2.42367
SPTBN2	-0.406627	3.89175	-5.40779	2.55e-05	0.000316918	2.42302
TULP3	0.546218	6.46043	5.40621	2.56e-05	0.000317865	2.41942
RGS11	-0.300061	3.89455	-5.40588	2.56e-05	0.000317907	2.41867
CA11	-0.657857	4.39074	-5.40434	2.57e-05	0.000318827	2.41517
IL16	-0.27381	3.87459	-5.4027	2.58e-05	0.000319693	2.41143
PRKCA	-0.250232	4.29078	-5.40261	2.58e-05	0.000319693	2.41122
BDKRB2	-0.585488	3.48329	-5.40208	2.58e-05	0.000319886	2.41
ODF3B	-0.453671	3.69888	-5.39913	2.6e-05	0.000321846	2.40329
AGRP	-0.329407	3.23656	-5.39759	2.61e-05	0.000322691	2.39977
LOC100287483	-0.182046	3.16663	-5.3971	2.61e-05	0.000322691	2.39865
LOC284100	-0.29626	4.27378	-5.39698	2.61e-05	0.000322691	2.39837
PURG	0.281865	4.14694	5.3969	2.61e-05	0.000322691	2.3982
PHF13	0.679454	5.8967	5.39633	2.62e-05	0.000322914	2.39689
TEKT3	0.194269	3.0435	5.3958	2.62e-05	0.000322955	2.39569
LOC100287558	-0.338758	3.62504	-5.39573	2.62e-05	0.000322955	2.39553
STARD6	-0.16496	3.19359	-5.3948	2.62e-05	0.000323413	2.39341
LOC729307	-0.204657	3.16337	-5.39457	2.63e-05	0.000323413	2.39288
CCDC37	-0.274616	3.55121	-5.39412	2.63e-05	0.000323546	2.39186
CELF4	-0.199841	3.17694	-5.39355	2.63e-05	0.000323718	2.39055
GFOD2	-0.25023	4.57989	-5.39329	2.63e-05	0.000323718	2.38997
INPPL1	-0.383715	5.01635	-5.393	2.64e-05	0.000323718	2.3893
CSRP3	-0.241257	11.4195	-5.39281	2.64e-05	0.000323718	2.38886
CYMP	-0.327164	3.37384	-5.3925	2.64e-05	0.000323746	2.38816
CMTM8	-0.684678	4.95426	-5.39121	2.65e-05	0.000324502	2.38522
HK3	-0.276686	4.07954	-5.39013	2.65e-05	0.000325107	2.38275
XGPY2	0.281862	3.46588	5.38811	2.66e-05	0.00032641	2.37815
UBQLNL	-0.233991	3.63486	-5.38682	2.67e-05	0.000327179	2.3752
ZNF219	-0.205742	3.96779	-5.38588	2.68e-05	0.000327681	2.37306
ADRA2C	-0.37472	3.82666	-5.38398	2.69e-05	0.000328905	2.36873
VTN	-0.530659	3.82709	-5.37865	2.72e-05	0.000332741	2.35655
OCA2	-0.395527	4.08934	-5.37629	2.74e-05	0.000334339	2.35117
WNT2B	-0.322183	3.72342	-5.37446	2.75e-05	0.000335532	2.347
YARS	-0.319513	4.96078	-5.3718	2.77e-05	0.000337377	2.34093
ACAD9	-0.316017	5.37409	-5.37143	2.77e-05	0.000337396	2.34009
ABCF2	-0.290796	4.05124	-5.37124	2.77e-05	0.000337396	2.33965
TBXA2R	-0.271595	4.74362	-5.37091	2.77e-05	0.000337446	2.3389
MRPL40	-0.469787	8.05682	-5.36877	2.79e-05	0.000338894	2.33402
IGFN1	-0.280242	3.40589	-5.36474	2.81e-05	0.000341829	2.32482
WDR55	-0.281297	4.23726	-5.36436	2.81e-05	0.000341918	2.32395
SLC2A4RG	-0.500881	4.49199	-5.36303	2.82e-05	0.000342753	2.32091
TSPYL1	-0.341367	5.37586	-5.36217	2.83e-05	0.000343222	2.31894
C17orf103	-0.410365	5.61513	-5.36183	2.83e-05	0.000343281	2.31816
DIO2	-0.206048	3.69365	-5.36085	2.84e-05	0.00034384	2.31593
VIPAR	0.485733	5.55152	5.36015	2.84e-05	0.000344144	2.31433
C8orf58	-0.522218	4.29016	-5.35993	2.84e-05	0.000344144	2.31384
C14orf181	-0.463991	3.9152	-5.35592	2.87e-05	0.000347114	2.30467
C10orf62	-0.283276	3.47518	-5.35174	2.9e-05	0.00035024	2.29513
EIF4G2	-0.168658	5.72419	-5.35081	2.9e-05	0.000350777	2.29299
LOC285857	0.380775	3.46361	5.35003	2.91e-05	0.000351186	2.29123
SERTAD3	0.560509	5.00425	5.34766	2.92e-05	0.000352591	2.2858
ATP2C2	-0.206638	3.0995	-5.34757	2.92e-05	0.000352591	2.28559
ANGPTL2	-0.748048	5.32444	-5.3475	2.92e-05	0.000352591	2.28544
FAM125B	-0.391976	4.46419	-5.34692	2.93e-05	0.000352842	2.28413
ATP6V1C2	-0.225181	3.17444	-5.34631	2.93e-05	0.000352919	2.28271
CPXCR1	0.193777	2.80507	5.3463	2.93e-05	0.000352919	2.2827
KIAA0831	-0.530283	7.20684	-5.34445	2.95e-05	0.000354203	2.27848
MED7	-0.412902	4.9972	-5.34144	2.97e-05	0.000356446	2.27159
SLC34A3	-0.19206	5.05295	-5.34025	2.97e-05	0.000357125	2.26887
IK	-0.405821	7.82947	-5.34008	2.97e-05	0.000357125	2.26849
C3orf49	-0.375996	4.1008	-5.33921	2.98e-05	0.000357622	2.2665
NDEL1	-0.292769	7.23061	-5.33836	2.99e-05	0.000358106	2.26456
LRRC31	-0.239097	2.93909	-5.3355	3.01e-05	0.000360164	2.25801
TMEM222	-0.351634	6.06701	-5.33534	3.01e-05	0.000360164	2.25764
CCDC85B	-0.318911	4.46779	-5.33376	3.02e-05	0.000361253	2.25404
PGCP	-0.524298	6.95431	-5.33009	3.04e-05	0.000364085	2.24566
MREG	-0.253896	3.32938	-5.32835	3.06e-05	0.000365166	2.24168
NR2F6	-0.323766	5.07904	-5.32828	3.06e-05	0.000365166	2.24151
ZNF775	-0.247798	3.70842	-5.328	3.06e-05	0.00036518	2.24087
ERAL1	-0.253664	5.95432	-5.32757	3.06e-05	0.000365316	2.2399
P2RY8	-0.308988	3.93931	-5.32583	3.07e-05	0.000366518	2.23591
LOC100289420	-0.32488	4.007	-5.32562	3.08e-05	0.000366518	2.23543
C7orf29	-0.3977	4.32381	-5.32533	3.08e-05	0.000366545	2.23476
LRP2	-1.40057	4.04186	-5.32368	3.09e-05	0.00036771	2.23101
C14orf128	0.674681	5.84375	5.32341	3.09e-05	0.000367725	2.23037
SPRYD4	-0.451134	4.24329	-5.32214	3.1e-05	0.000368379	2.22747
UBXN10	-0.486943	4.05989	-5.32211	3.1e-05	0.000368379	2.22741
LOC339685	0.325605	3.95505	5.32078	3.11e-05	0.000369282	2.22438
C6orf134	-0.324937	3.71801	-5.31969	3.12e-05	0.000369986	2.22188
N4BP3	-0.346643	3.74016	-5.319	3.12e-05	0.000370355	2.2203
GRINA	-0.556533	4.72405	-5.31866	3.12e-05	0.000370425	2.21952
FGF18	-0.362211	3.50382	-5.31773	3.13e-05	0.000370998	2.21738
PARP11	-0.227075	4.0078	-5.31571	3.15e-05	0.000371997	2.21277
VPS37C	-0.30524	6.08175	-5.31561	3.15e-05	0.000371997	2.21255
RNF126	-0.457146	4.56629	-5.31558	3.15e-05	0.000371997	2.21247
HPSE2	-0.53015	5.01531	-5.31552	3.15e-05	0.000371997	2.21234
TRPC2	-0.439232	3.58293	-5.31464	3.15e-05	0.000372523	2.21034
ZNF564	0.372849	5.56671	5.30935	3.19e-05	0.000376653	2.19822
ODF1	0.365067	4.26883	5.30933	3.19e-05	0.000376653	2.19817
SRRM3	-0.192751	3.2319	-5.30829	3.2e-05	0.000377139	2.1958
ART4	-0.655498	4.57826	-5.30825	3.2e-05	0.000377139	2.1957
MUC3A	-0.429652	3.92757	-5.30773	3.2e-05	0.000377366	2.19452
FOXK1	-0.270538	5.12634	-5.30701	3.21e-05	0.000377683	2.19287
HGC6.3	-0.579557	4.29687	-5.30685	3.21e-05	0.000377683	2.1925
VIPR2	-0.249128	5.10888	-5.3062	3.22e-05	0.000378021	2.19102
TMPRSS15	-0.384791	3.8465	-5.30504	3.22e-05	0.000378723	2.18835
NOS1AP	-0.277314	4.12669	-5.30488	3.23e-05	0.000378723	2.188
TPPP3	-0.828095	4.16018	-5.30402	3.23e-05	0.000379244	2.18604
LOC727924	0.198697	3.10314	5.30247	3.24e-05	0.000380229	2.18248
CCDC142	-0.413735	3.65277	-5.30238	3.24e-05	0.000380229	2.18228
DIXDC1	-0.296392	5.96139	-5.30163	3.25e-05	0.000380573	2.18056
CNNM2	-0.198984	3.77802	-5.30148	3.25e-05	0.000380573	2.18021
HUNK	-0.28191	3.60236	-5.30067	3.26e-05	0.00038105	2.17837
UBL5	-0.351076	8.88403	-5.29952	3.27e-05	0.000381757	2.17573
CNTN2	-0.271166	3.38577	-5.29936	3.27e-05	0.000381757	2.17536
C3orf36	0.289814	3.58707	5.29762	3.28e-05	0.000383061	2.17137
AHCTF1	-0.378295	4.96606	-5.29722	3.28e-05	0.000383183	2.17047
PCDHB11	-0.369951	3.93851	-5.29615	3.29e-05	0.000383906	2.16801
CNBP	-0.371859	8.87138	-5.29528	3.3e-05	0.000384447	2.16603
NFIL3	1.0274	6.85009	5.29377	3.31e-05	0.000385367	2.16257
XPO6	-0.288216	6.00075	-5.29373	3.31e-05	0.000385367	2.16248
ZNF358	-0.409939	5.08709	-5.2906	3.33e-05	0.000387735	2.15533
GMEB2	0.217209	5.56122	5.29055	3.33e-05	0.000387735	2.15521
GRIN2A	-0.680126	3.54756	-5.28843	3.35e-05	0.000389402	2.15035
GSTO2	-0.286114	4.12993	-5.28618	3.37e-05	0.000391195	2.1452
SQRDL	-0.64115	6.87883	-5.28476	3.38e-05	0.000392248	2.14194
FUT5	-0.53072	4.71659	-5.28404	3.38e-05	0.000392668	2.14029
LOC280665	-0.49326	4.68042	-5.28305	3.39e-05	0.000393333	2.13802
LOC283856	-0.285233	4.2806	-5.28226	3.4e-05	0.000393816	2.13622
RHBDF1	0.253994	4.90096	5.28156	3.4e-05	0.000394116	2.13463
DAND5	-0.790618	4.49561	-5.28142	3.4e-05	0.000394116	2.1343
ZNF385A	-0.52127	4.00292	-5.28038	3.41e-05	0.000394828	2.13193
EREG	-0.358664	3.56332	-5.27819	3.43e-05	0.000396596	2.1269
DBNDD1	-0.424638	3.52729	-5.27739	3.44e-05	0.000397089	2.12508
C1orf213	-0.63259	5.61107	-5.2766	3.44e-05	0.000397586	2.12326
IFNAR2	-0.405576	6.75742	-5.27605	3.45e-05	0.000397852	2.12201
CKB	0.563062	8.83211	5.27565	3.45e-05	0.000397989	2.12109
C4orf45	0.200416	3.16345	5.27352	3.47e-05	0.000399715	2.1162
DPYD	-0.331124	4.87903	-5.27228	3.48e-05	0.000400622	2.11337
BMS1P5	0.756566	4.72927	5.26964	3.5e-05	0.000402827	2.10732
TBCD	-0.234617	4.23338	-5.2692	3.5e-05	0.000403008	2.1063
COL7A1	-0.380157	4.26159	-5.26741	3.52e-05	0.000404435	2.1022
ISY1	-0.261401	5.10661	-5.26494	3.54e-05	0.000406498	2.09656
TRAP1	-0.282736	4.85095	-5.26456	3.54e-05	0.000406627	2.09567
GPAT2	-0.637971	4.25334	-5.26424	3.54e-05	0.000406685	2.09495
L3MBTL4	0.504417	4.17648	5.26301	3.55e-05	0.000407546	2.09213
PFKFB2	-0.438154	3.81689	-5.26282	3.55e-05	0.000407546	2.0917
PPP1R9B	-0.262776	3.96441	-5.26144	3.56e-05	0.000408613	2.08852
TMEM170A	0.339277	4.62002	5.25887	3.58e-05	0.000410793	2.08265
SEMA3B	-0.395137	4.53471	-5.25847	3.59e-05	0.000410933	2.08173
ENPP7	-0.467787	3.99596	-5.25671	3.6e-05	0.000412369	2.07769
XRCC3	-0.249898	3.26638	-5.25616	3.61e-05	0.000412648	2.07644
LOC388692	-0.263652	3.60653	-5.24994	3.66e-05	0.000418323	2.06218
LSP1	-0.731342	4.36404	-5.24973	3.66e-05	0.000418323	2.06169
LOC389634	-0.240446	3.39256	-5.24865	3.67e-05	0.000419032	2.05921
AMPD2	-0.599528	4.90513	-5.2485	3.67e-05	0.000419032	2.05886
LOC285827	-0.263255	3.79693	-5.24766	3.68e-05	0.0004196	2.05694
C1orf172	-0.222618	3.14585	-5.24527	3.7e-05	0.000421673	2.05147
C11orf16	-0.501814	4.52017	-5.24416	3.71e-05	0.00042251	2.04892
TLE6	-0.224373	3.54844	-5.24332	3.72e-05	0.000423085	2.047
TWF2	-0.614096	4.91746	-5.24181	3.73e-05	0.000424317	2.04353
RASAL3	-0.449809	4.14611	-5.24128	3.73e-05	0.000424589	2.04232
RPS10P7	-0.325645	3.95484	-5.23775	3.76e-05	0.000427807	2.03423
LOC642864	0.265454	3.14724	5.2374	3.77e-05	0.00042791	2.03343
DYNLL2	-0.655039	4.54275	-5.23644	3.77e-05	0.000428614	2.03122
SEL1L2	-0.300492	3.38063	-5.23609	3.78e-05	0.000428616	2.03041
FAM71D	-0.377273	3.87461	-5.23594	3.78e-05	0.000428616	2.03008
PCSK6	-0.225934	3.85584	-5.23371	3.8e-05	0.000430501	2.02496
SLPI	-2.0386	7.57059	-5.23354	3.8e-05	0.000430501	2.02458
MYL5	-0.618542	4.38382	-5.23261	3.81e-05	0.000431186	2.02243
C12orf60	-0.42553	3.86083	-5.22925	3.84e-05	0.000434286	2.01473
FLJ46026	-0.236729	3.82866	-5.22898	3.84e-05	0.00043431	2.01411
SRRT	-0.208097	5.33752	-5.22757	3.85e-05	0.00043547	2.01088
GLI3	-0.490752	4.61879	-5.2269	3.86e-05	0.000435898	2.00934
ZNF554	-0.271307	4.94127	-5.22566	3.87e-05	0.000436897	2.0065
HCN2	-0.228094	4.04502	-5.22502	3.88e-05	0.000437295	2.00503
C4orf6	-0.215615	3.36705	-5.22462	3.88e-05	0.000437448	2.00411
LOC729177	-0.406466	3.07295	-5.22361	3.89e-05	0.00043822	2.00179
CPT2	-0.545189	5.49736	-5.22317	3.89e-05	0.000438243	2.00079
TSGA10IP	-0.44306	4.5118	-5.2231	3.89e-05	0.000438243	2.00061
LOC641298	0.239183	3.3092	5.22161	3.91e-05	0.000439496	1.99721
B4GALT2	-0.525947	4.41867	-5.22135	3.91e-05	0.000439516	1.9966
ALDH3A1	-0.541185	3.66967	-5.22109	3.91e-05	0.000439529	1.99601
PIK3IP1	-0.354349	5.00878	-5.2207	3.91e-05	0.000439673	1.99512
ANXA4	-0.623069	7.1636	-5.2195	3.93e-05	0.000440645	1.99236
SBNO2	-0.313848	4.60141	-5.21794	3.94e-05	0.000441978	1.98879
LOC654780	-0.405422	4.41744	-5.21372	3.98e-05	0.000446055	1.97909
ARHGEF4	-0.20067	3.42082	-5.21346	3.98e-05	0.000446065	1.9785
PCGF3	0.310192	4.51904	5.21287	3.99e-05	0.000446424	1.97714
STEAP3	-0.65678	4.10694	-5.21151	4e-05	0.000447576	1.97402
SOBP	-0.191012	4.1333	-5.21002	4.01e-05	0.000448859	1.97061
AQP5	0.333696	3.86702	5.20825	4.03e-05	0.000450443	1.96654
CDRT15L2	-0.450001	3.08624	-5.20779	4.03e-05	0.000450665	1.96549
CACNA1G	-0.261257	3.79146	-5.20588	4.05e-05	0.000452148	1.96111
INF2	-0.175891	3.78567	-5.20588	4.05e-05	0.000452148	1.9611
LOC729059	0.25201	3.03537	5.20428	4.07e-05	0.000453223	1.95743
PNLDC1	-0.219414	3.36811	-5.20416	4.07e-05	0.000453223	1.95716
TPD52L1	-1.41038	5.93636	-5.20412	4.07e-05	0.000453223	1.95706
LOC100288640	-0.479674	3.91385	-5.20286	4.08e-05	0.000454289	1.95417
TMSB15A	0.45656	3.29227	5.2001	4.1e-05	0.000456932	1.94783
GJD2	-0.298384	3.77905	-5.19973	4.11e-05	0.000457063	1.94699
ZNF474	0.33135	3.26696	5.19818	4.12e-05	0.000458449	1.94342
SBSN	-0.239556	3.38391	-5.1978	4.13e-05	0.00045859	1.94256
RASL10A	-0.400021	4.17223	-5.19632	4.14e-05	0.000459901	1.93916
DUSP23	-0.310868	5.9165	-5.19604	4.14e-05	0.00045995	1.9385
C2orf57	-0.320537	3.58988	-5.19578	4.15e-05	0.00045997	1.9379
LOC284551	-0.275898	3.75837	-5.19416	4.16e-05	0.000461426	1.9342
LOC100288357	-0.417956	3.50569	-5.19339	4.17e-05	0.000461988	1.93243
COL4A6	0.763868	5.34277	5.18399	4.26e-05	0.00047186	1.91083
VPS4A	-0.479189	7.23582	-5.18235	4.28e-05	0.000473387	1.90706
FADD	0.348178	5.07766	5.1801	4.3e-05	0.000475588	1.90189
CKAP2	0.676158	3.45714	5.17938	4.31e-05	0.00047611	1.90024
CCDC140	-0.294671	3.02949	-5.17833	4.32e-05	0.000477004	1.89782
DTNBP1	-0.428627	5.31791	-5.17481	4.35e-05	0.000480625	1.88974
LOC400655	-0.213005	2.90908	-5.17424	4.36e-05	0.000480991	1.88843
NKG7	-0.532636	3.94949	-5.17351	4.36e-05	0.000481531	1.88676
LOC550113	-0.310803	4.57509	-5.17247	4.37e-05	0.000482428	1.88436
SPRR3	-0.28103	3.4792	-5.17206	4.38e-05	0.000482612	1.88343
C12orf74	0.200408	3.06094	5.17179	4.38e-05	0.000482643	1.88281
BCL6B	-0.229041	4.55501	-5.17069	4.39e-05	0.000483608	1.88027
ARHGAP39	-0.199145	3.36885	-5.17036	4.4e-05	0.000483709	1.87952
CCDC27	-0.450442	3.77333	-5.16946	4.41e-05	0.000484448	1.87745
TBCEL	-0.493622	3.73426	-5.16746	4.43e-05	0.000486416	1.87286
C1orf86	-0.211237	3.75401	-5.16693	4.43e-05	0.000486542	1.87163
SLC38A5	-0.350702	3.79549	-5.16686	4.43e-05	0.000486542	1.87147
LOC339298	-0.444189	4.22307	-5.16663	4.43e-05	0.000486542	1.87096
IFRD2	-0.439096	6.60451	-5.1663	4.44e-05	0.000486647	1.8702
C1orf151	-0.324613	7.81317	-5.16579	4.44e-05	0.000486959	1.86901
SEMA4F	-0.237751	4.45507	-5.16543	4.45e-05	0.000487097	1.86818
ERI2	0.160315	4.02641	5.16508	4.45e-05	0.00048722	1.86738
METTL10	-0.362483	4.03984	-5.16185	4.48e-05	0.000490598	1.85995
FEM1C	-0.996189	5.35805	-5.16139	4.49e-05	0.000490696	1.85891
LOC728099	-0.344897	4.89919	-5.16129	4.49e-05	0.000490696	1.85866
ZAN	-0.156634	3.41986	-5.1605	4.5e-05	0.000491313	1.85687
C1QTNF4	-0.249969	3.45957	-5.15821	4.52e-05	0.000493654	1.85159
YIPF2	-0.241075	4.55745	-5.15792	4.52e-05	0.000493708	1.85093
LOC728769	-0.456601	4.64185	-5.157	4.53e-05	0.000494487	1.84882
MRPL45	0.369254	6.79176	5.15612	4.54e-05	0.000495223	1.84679
AGER	-0.290701	3.4658	-5.15472	4.56e-05	0.000496385	1.84357
SNX16	0.679111	4.94018	5.15457	4.56e-05	0.000496385	1.84322
DPP6	-0.210453	3.94367	-5.1544	4.56e-05	0.000496385	1.84283
CINP	-0.356183	4.12663	-5.15158	4.59e-05	0.000499352	1.83635
ATAD3C	-0.27784	3.47533	-5.15032	4.6e-05	0.000500499	1.83346
ALG5	-0.370068	6.94386	-5.15012	4.61e-05	0.000500499	1.83298
CHIC1	-0.242104	4.31538	-5.1472	4.64e-05	0.000503612	1.82627
C2orf85	-0.363361	4.1592	-5.1465	4.65e-05	0.000504146	1.82467
GNL2	-0.419731	6.1955	-5.14501	4.66e-05	0.000505608	1.82124
RAB3IP	0.210691	3.61181	5.14426	4.67e-05	0.00050621	1.81952
RAB7B	-0.374386	3.74521	-5.14114	4.7e-05	0.000509601	1.81233
PEX7	-0.721784	5.47875	-5.13803	4.74e-05	0.000512989	1.80519
ST6GALNAC2	-0.784907	4.65237	-5.13767	4.74e-05	0.000513143	1.80436
ADORA3	0.568674	4.74976	5.13719	4.75e-05	0.000513436	1.80325
DDX28	-0.192531	4.10809	-5.13571	4.76e-05	0.000514913	1.79985
STON2	-0.237889	3.897	-5.1351	4.77e-05	0.000515283	1.79844
TOMM40	-0.421399	4.15057	-5.1347	4.77e-05	0.000515283	1.79753
HOXB13	-0.20252	3.04713	-5.1347	4.77e-05	0.000515283	1.79751
POU3F4	-0.197973	3.16789	-5.13414	4.78e-05	0.000515666	1.79623
BLVRA	-0.221469	5.37335	-5.13314	4.79e-05	0.000516578	1.79394
SLC22A16	-0.248631	3.66368	-5.13238	4.8e-05	0.000517207	1.79219
CDK15	-0.317653	4.17672	-5.13139	4.81e-05	0.000518114	1.7899
LGALS2	-0.476413	3.55108	-5.13101	4.81e-05	0.000518289	1.78903
PEX3	-0.482378	5.35268	-5.13021	4.82e-05	0.000518967	1.78719
STMN4	-0.257788	4.28098	-5.12978	4.83e-05	0.000519198	1.78621
NMU	-1.17323	3.74909	-5.12759	4.85e-05	0.000521553	1.78117
LPPR3	-0.364863	3.47971	-5.12696	4.86e-05	0.000522031	1.77972
PGAP2	-0.453332	4.96818	-5.12653	4.86e-05	0.000522266	1.77874
TULP4	-0.357673	5.07479	-5.12517	4.88e-05	0.000523629	1.77561
SCRN2	-0.50141	5.3894	-5.12493	4.88e-05	0.000523645	1.77504
KAZ	-0.318487	4.11782	-5.12412	4.89e-05	0.00052413	1.77318
LOC283480	-0.222634	3.18703	-5.12406	4.89e-05	0.00052413	1.77305
BRCA1	-0.366172	4.4653	-5.12249	4.91e-05	0.000525758	1.76943
RNF141	-0.22487	4.68078	-5.12103	4.93e-05	0.000527253	1.76606
SEMA3F	-0.248496	4.77594	-5.1188	4.95e-05	0.000529694	1.76093
ST6GALNAC4	-0.24437	4.37523	-5.11835	4.96e-05	0.000529964	1.75989
UCA1	-0.596707	4.87856	-5.11774	4.96e-05	0.000530429	1.75849
VIL1	-0.179177	3.88717	-5.11507	5e-05	0.000533143	1.75235
SLC27A5	-0.341436	4.56513	-5.11507	5e-05	0.000533143	1.75234
SRXN1	-0.675909	6.82471	-5.11365	5.01e-05	0.000534607	1.74908
ANO9	-0.339344	3.8692	-5.11322	5.02e-05	0.000534854	1.74809
IRGM	-0.278534	2.8921	-5.11286	5.02e-05	0.000535015	1.74725
UNC13D	-0.268997	3.50724	-5.11233	5.03e-05	0.00053538	1.74604
DPP9	-0.18049	4.31287	-5.11167	5.03e-05	0.000535916	1.74452
SIRT4	-0.422352	4.26417	-5.11091	5.04e-05	0.000536529	1.74277
REEP2	-0.434537	6.20426	-5.11071	5.05e-05	0.000536529	1.74231
RGP1	-0.406229	6.16787	-5.11002	5.05e-05	0.000537098	1.74073
QRICH1	-0.226843	5.51564	-5.10922	5.06e-05	0.000537811	1.73888
REG4	-0.184184	3.33819	-5.10853	5.07e-05	0.000538382	1.73729
FXYD3	-0.355523	4.09434	-5.10609	5.1e-05	0.000540974	1.73167
NR2E3	-0.219782	3.18776	-5.10599	5.1e-05	0.000540974	1.73145
RBM38	-0.766551	6.50485	-5.10474	5.12e-05	0.000542261	1.72856
C11orf68	-0.327127	6.6026	-5.10412	5.12e-05	0.000542742	1.72715
IKZF2	-0.340034	4.18475	-5.10334	5.13e-05	0.000543437	1.72534
MR1	-0.179229	3.96974	-5.10168	5.15e-05	0.000545243	1.72151
TRIB1	-0.266737	4.79974	-5.10125	5.16e-05	0.000545497	1.72052
TMEM63C	-0.220844	3.37714	-5.10076	5.16e-05	0.00054569	1.71939
LOC100292996	-0.393028	4.23377	-5.10063	5.16e-05	0.00054569	1.71911
C1orf203	-0.290008	4.12106	-5.10009	5.17e-05	0.000546041	1.71786
COPZ2	-0.399954	5.87835	-5.0999	5.17e-05	0.000546041	1.71742
FGL2	-0.840502	8.09518	-5.09931	5.18e-05	0.000546226	1.71606
CMTM7	-0.397015	5.09147	-5.09923	5.18e-05	0.000546226	1.71589
OVGP1	-0.489117	4.97485	-5.0988	5.19e-05	0.000546226	1.7149
CELA2B	-0.281809	3.1611	-5.09879	5.19e-05	0.000546226	1.71487
KCNB2	-0.336954	3.82954	-5.09861	5.19e-05	0.000546226	1.71445
TELO2	-0.312105	5.25564	-5.09667	5.21e-05	0.000548392	1.70998
ZFHX4	-0.509457	3.595	-5.09532	5.23e-05	0.000549821	1.70687
AGAP11	-0.2586	3.30167	-5.09503	5.23e-05	0.000549898	1.7062
ALLC	0.389724	3.90421	5.09479	5.24e-05	0.000549914	1.70565
GBP5	-0.201876	3.13178	-5.0923	5.27e-05	0.0005528	1.69992
CELA3A	-0.241429	4.11851	-5.09156	5.27e-05	0.000553064	1.69823
CD74	-0.551096	5.38734	-5.09143	5.28e-05	0.000553064	1.69791
ZC3H13	-0.217929	6.11614	-5.09141	5.28e-05	0.000553064	1.69787
OBFC2B	-0.340799	4.27193	-5.09018	5.29e-05	0.000554347	1.69504
KIF21B	-0.394237	4.04662	-5.08577	5.35e-05	0.000559734	1.68489
FKBP1B	-0.335907	4.60725	-5.08555	5.35e-05	0.000559734	1.68438
E2F2	-0.174566	3.62151	-5.08248	5.39e-05	0.000563435	1.67729
TRAF1	-0.233139	4.07217	-5.07993	5.42e-05	0.000566471	1.67143
ABCC3	-0.218512	3.98203	-5.0755	5.47e-05	0.000571471	1.6612
SECTM1	-0.90964	4.83155	-5.07535	5.48e-05	0.000571471	1.66086
NRGN	-0.396605	5.16504	-5.07531	5.48e-05	0.000571471	1.66077
DYX1C1	-0.266037	2.94664	-5.07523	5.48e-05	0.000571471	1.6606
ABCA3	-0.38269	4.19845	-5.07291	5.51e-05	0.000573571	1.65523
HCP5P10	-0.395002	4.20469	-5.07282	5.51e-05	0.000573571	1.65505
OPRD1	-0.276984	3.12164	-5.07275	5.51e-05	0.000573571	1.65487
PDE4A	-0.33295	3.58269	-5.07275	5.51e-05	0.000573571	1.65487
STK10	-0.28626	4.02403	-5.07094	5.53e-05	0.000575318	1.6507
SLC39A11	-0.384107	3.85403	-5.07089	5.53e-05	0.000575318	1.65059
ARHGAP18	-1.1341	4.44608	-5.07076	5.53e-05	0.000575318	1.65028
PTH2	-0.285107	5.28534	-5.06692	5.58e-05	0.000580149	1.64144
ZC3H12B	0.199735	3.39296	5.06656	5.59e-05	0.000580339	1.6406
CAD	-0.353015	3.7076	-5.06605	5.6e-05	0.000580638	1.63942
MAPK8IP1	-0.432357	4.26125	-5.06569	5.6e-05	0.000580638	1.63861
LOC283143	-0.248362	3.35366	-5.06566	5.6e-05	0.000580638	1.63853
USP22	-0.154917	4.53149	-5.06373	5.63e-05	0.000582943	1.63407
C11orf24	-0.49072	5.84927	-5.06339	5.63e-05	0.000583089	1.63331
CCNJL	-0.248361	3.28657	-5.06221	5.65e-05	0.000584388	1.63058
MICAL1	-0.516454	5.0313	-5.06149	5.65e-05	0.000585062	1.62891
RPL23	-0.390785	3.8133	-5.06013	5.67e-05	0.000586261	1.62578
CYS1	-1.52564	5.72409	-5.06009	5.67e-05	0.000586261	1.6257
ZFAND2B	-0.306356	5.89747	-5.05978	5.68e-05	0.000586261	1.62497
NCRNA00173	-0.332595	3.93456	-5.05971	5.68e-05	0.000586261	1.62481
CEND1	-0.428621	4.87818	-5.05917	5.69e-05	0.000586691	1.62357
GPHA2	-0.2444	3.25658	-5.05601	5.73e-05	0.000590457	1.61628
ZNF18	-0.335417	4.63574	-5.05596	5.73e-05	0.000590457	1.61617
YIF1A	-0.407549	6.68268	-5.05515	5.74e-05	0.000591263	1.6143
TRADD	-0.252588	4.73347	-5.05386	5.76e-05	0.00059272	1.61134
NFIX	-0.494715	5.11753	-5.05102	5.79e-05	0.000596333	1.60478
PLG	-0.216198	3.32541	-5.04984	5.81e-05	0.000597654	1.60207
GYLTL1B	0.257356	4.50498	5.04794	5.84e-05	0.00059999	1.59767
TMEM187	-0.511688	4.97125	-5.04704	5.85e-05	0.000600907	1.5956
KLK10	-0.356949	3.42731	-5.04683	5.85e-05	0.000600907	1.59513
AP4M1	-0.364735	4.79246	-5.04559	5.87e-05	0.000602329	1.59226
PRAP1	-0.232814	3.23396	-5.04388	5.89e-05	0.000604414	1.58832
GGCT	0.407919	7.51036	5.04332	5.9e-05	0.000604892	1.58702
TUBA4B	-0.297503	3.14179	-5.04255	5.91e-05	0.000605654	1.58525
CRYGN	-0.314311	3.18546	-5.0423	5.91e-05	0.000605703	1.58466
LMBRD2	-0.339914	3.25445	-5.04137	5.92e-05	0.000606692	1.58253
C9orf9	-0.230357	3.62582	-5.0369	5.99e-05	0.000612354	1.5722
C2orf55	-0.346895	3.71519	-5.03689	5.99e-05	0.000612354	1.57219
CLCA4	0.189831	3.03612	5.0367	5.99e-05	0.000612354	1.57175
OR10A5	-0.320244	3.2589	-5.03548	6.01e-05	0.000613774	1.56894
LOC339442	-0.292602	5.02748	-5.03322	6.04e-05	0.000616683	1.56373
GNPNAT1	-0.611334	4.92242	-5.03211	6.05e-05	0.000617963	1.56116
PGC	-0.223269	4.33634	-5.03153	6.06e-05	0.00061848	1.55982
PNCK	-0.254422	3.48621	-5.03085	6.07e-05	0.000619134	1.55825
VAT1L	-1.253	6.96125	-5.0297	6.09e-05	0.000620467	1.55561
CENPL	0.23136	3.41378	5.02944	6.09e-05	0.000620532	1.55499
CLDN15	-0.698192	5.12355	-5.02859	6.1e-05	0.000621433	1.55304
CD8A	-1.17992	4.32841	-5.02678	6.13e-05	0.000623722	1.54888
PRODH2	-0.315649	4.46993	-5.02434	6.16e-05	0.000626951	1.54323
SIPA1L3	-0.204675	4.25136	-5.02385	6.17e-05	0.000627349	1.5421
LRRC2	-2.29577	5.31437	-5.02087	6.21e-05	0.000631374	1.53523
HEMK1	-0.242507	4.92282	-5.01947	6.23e-05	0.000633111	1.53199
VAMP2	-0.667039	5.42706	-5.0165	6.28e-05	0.000637164	1.52514
CD3G	-0.365505	3.59312	-5.01413	6.31e-05	0.000640356	1.51966
ADAMTS13	-0.342456	4.17514	-5.01123	6.35e-05	0.000644034	1.51299
MYEOV2	-0.21042	6.16123	-5.01122	6.35e-05	0.000644034	1.51295
ZNF197	-0.251714	3.78608	-5.01084	6.36e-05	0.000644277	1.51207
GNGT2	0.47555	4.9316	5.01053	6.36e-05	0.000644407	1.51137
DHX38	-0.221026	5.48982	-5.00923	6.38e-05	0.000646037	1.50835
ICMT	-0.255026	5.27654	-5.0086	6.39e-05	0.000646414	1.50691
C1orf87	-0.246161	3.5787	-5.00854	6.39e-05	0.000646414	1.50676
LOC100130950	-0.221164	3.61819	-5.00727	6.41e-05	0.000647744	1.50383
MIB2	-0.208461	4.17741	-5.00716	6.41e-05	0.000647744	1.50359
SLC4A5	-0.215651	3.41784	-5.007	6.42e-05	0.000647744	1.5032
ZSCAN20	-0.185234	3.65528	-5.0062	6.43e-05	0.000648445	1.50137
ATG4D	-0.453671	3.96004	-5.00597	6.43e-05	0.000648445	1.50082
OR3A2	-0.237618	2.95337	-5.00588	6.43e-05	0.000648445	1.50062
PRKACA	-0.278861	5.69304	-5.00442	6.46e-05	0.000650314	1.49725
MED9	-0.310233	3.9768	-5.00405	6.46e-05	0.000650536	1.49641
CSF2	-0.226921	4.07438	-5.00325	6.47e-05	0.000651422	1.49456
KHDC1L	-0.194944	2.85102	-5.00292	6.48e-05	0.000651588	1.4938
NCRNA00213	-0.271659	3.42344	-5.00145	6.5e-05	0.000653495	1.49039
C17orf28	-0.231672	3.73201	-5.00079	6.51e-05	0.000654164	1.48887
YIF1B	-0.239704	4.26318	-5.00037	6.52e-05	0.000654213	1.4879
LOC100289109	0.221672	2.89541	5.00032	6.52e-05	0.000654213	1.4878
GAGE3	-0.321414	3.29445	-4.99961	6.53e-05	0.000654963	1.48616
FAM18B2	0.306342	4.48206	4.99735	6.56e-05	0.000658086	1.48093
AFP	-0.251642	3.30476	-4.99511	6.6e-05	0.000661177	1.47577
FLVCR1	0.389982	3.74615	4.99337	6.62e-05	0.00066353	1.47173
ATOH1	-0.279931	3.34013	-4.99214	6.64e-05	0.000665089	1.4689
HSD17B14	-0.313507	3.71152	-4.9897	6.68e-05	0.000668539	1.46326
ARL16	-0.487765	5.11314	-4.98857	6.7e-05	0.000669569	1.46065
FOXH1	-0.317454	3.95216	-4.98849	6.7e-05	0.000669569	1.46048
FAM20C	-0.273739	4.5804	-4.98832	6.7e-05	0.000669569	1.46009
LYG1	0.312248	3.49227	4.98817	6.7e-05	0.000669569	1.45973
LOC158434	-0.158384	2.77247	-4.98746	6.71e-05	0.000670065	1.45808
USH1G	-0.280797	4.73558	-4.98726	6.72e-05	0.000670065	1.45764
NCRNA00029	-0.255429	3.21062	-4.9872	6.72e-05	0.000670065	1.4575
TMEM106A	-0.164781	3.4918	-4.98636	6.73e-05	0.000671038	1.45556
[truncated: 17,918 more rows]
