# Supplementary material for: Metabolic Variation Dictates Cardiac Pathogenesis in Patients With Tetralogy of Fallot
Source: Front Pediatr. 2022 Jan 31;9:819195. doi: 10.3389/fped.2021.819195 (PMC8841742; doi:10.3389/fped.2021.819195)
Supplement: Supplementary Table 2 — Gene set enrichment analysis. [file Table_2.XLSX]

## Sheet: Sheet1
ONTOLOGY	ID	Description	setSize	enrichmentScore	NES	pvalue	p.adjust	qvalues	rank	leading_edge	core_enrichment
GO:0098644	CC	GO:0098644	complex of collagen trimers	17	0.833842	2.92685	1.88899e-09	1.3716e-05	1.2694e-05	295	tags=65%, list=2%, signal=63%	1290/1289/1284/1282/1288/1286/1278/1277/1281/50509/1287
GO:0005201	MF	GO:0005201	extracellular matrix structural constituent	128	0.388408	2.21976	1.11276e-08	4.03988e-05	3.73888e-05	688	tags=30%, list=5%, signal=28%	1290/1462/22915/1289/1284/10631/1282/1288/2006/1286/1278/3908/1277/1281/4811/50509/255743/10516/91522/8406/7837/4237/1287/83872/80781/8076/3912/3371/2201/4969/266/6678/6779/1307/7057/1293/1303/10418
GO:0030017	CC	GO:0030017	sarcomere	154	-0.502298	-1.92279	2.7673e-08	6.03273e-05	5.58325e-05	1849	tags=35%, list=14%, signal=30%	2317/9759/84700/1466/9124/1073/3270/26287/85366/11346/219537/57159/92235/442721/56203/129446/8850/1674/2316/7170/171024/8736/84033/1465/202333/25802/91977/8789/2275/7140/6261/6271/29765/7136/7138/4892/825/2318/9499/274/4606/4620/4703/3880/7125/844/4604/4619/4632/58529/81493/4633/4634/58
GO:0030020	MF	GO:0030020	extracellular matrix structural constituent conferring tensile strength	38	0.628653	2.6693	3.32336e-08	6.03273e-05	5.58325e-05	670	tags=42%, list=5%, signal=40%	1290/1289/1284/1282/1288/1286/1278/1277/1281/50509/91522/1287/80781/1307/1293/1303
GO:0140014	BP	GO:0140014	mitotic nuclear division	180	0.325704	1.98497	7.96258e-08	0.000115633	0.000107017	1479	tags=27%, list=11%, signal=24%	54443/9055/29127/9232/51203/148479/11065/1063/2059/701/891/27338/10460/10403/79003/9319/4085/348654/79142/9918/11130/64105/7283/55125/51547/9735/57520/9787/3643/23126/991/22974/10735/56647/1062/8379/83540/9126/3832/5885/10051/51143/9587/83987/64151/9184/79980/1843
GO:0043292	CC	GO:0043292	contractile fiber	179	-0.477333	-1.8376	1.85588e-07	0.000224592	0.000207859	1849	tags=34%, list=14%, signal=29%	2317/9759/84700/1466/9124/1073/3270/26287/85366/11346/219537/57159/92235/442721/56203/129446/23336/8850/1674/140465/4629/2316/7170/171024/8736/84033/1465/202333/25802/91977/11344/4636/8789/2275/7140/6261/6271/29765/7136/7138/4892/825/2318/9499/274/4606/29895/4620/4703/3880/7125/844/4604/4619/4632/58529/81493/4633/4634/58
GO:0000070	BP	GO:0000070	mitotic sister chromatid segregation	106	0.396052	2.12155	3.39008e-07	0.00032983	0.000305255	1479	tags=31%, list=11%, signal=28%	9055/29127/9232/51203/148479/1063/701/891/10460/10403/79003/9319/4085/348654/79142/9918/11130/64105/7283/57520/9787/23126/991/1062/8379/83540/5885/10051/51143/64151/9184/79980/1843
GO:0030016	CC	GO:0030016	myofibril	171	-0.478054	-1.83554	3.63398e-07	0.00032983	0.000305255	1849	tags=33%, list=14%, signal=29%	2317/9759/84700/1466/9124/1073/3270/26287/85366/11346/219537/57159/92235/442721/56203/129446/23336/8850/1674/2316/7170/171024/8736/84033/1465/202333/25802/91977/11344/8789/2275/7140/6261/6271/29765/7136/7138/4892/825/2318/9499/274/4606/4620/4703/3880/7125/844/4604/4619/4632/58529/81493/4633/4634/58
GO:0008307	MF	GO:0008307	structural constituent of muscle	42	-0.658748	-2.16791	9.05118e-07	0.000730229	0.000675821	1077	tags=43%, list=8%, signal=39%	23336/140465/4629/8736/84033/1465/4636/825/9499/4606/89/29895/4703/3880/4604/4632/4633/4634
GO:0000819	BP	GO:0000819	sister chromatid segregation	124	0.354753	1.99153	1.03333e-06	0.000750299	0.000694396	1479	tags=29%, list=11%, signal=26%	9055/29127/9232/51203/148479/7153/1063/701/891/10460/10403/79003/9319/4085/348654/79142/9918/11130/64105/7283/57520/9787/23126/991/10735/1062/8379/83540/9126/5885/10051/51143/64151/9184/79980/1843
GO:0002250	BP	GO:0002250	adaptive immune response	344	-0.40129	-1.58737	1.89316e-06	0.00121284	0.00112247	3143	tags=33%, list=24%, signal=26%	7535/3077/54923/51043/9025/84695/28590/201294/3126/5585/5532/973/732/3105/50852/55824/6774/257101/708/177/2475/7030/84868/10384/717/8631/716/5971/8741/924/3004/11277/4049/3142/3665/384/3111/3570/3717/28912/27240/917/10288/3134/8417/913/28908/326/100/27242/8807/8320/10462/135250/962/54795/3123/115650/909/6097/30835/3446/3109/8764/2185/1445/639/939/1075/11118/64218/1178/5788/64167/972/5580/28786/11…
GO:0098813	BP	GO:0098813	nuclear chromosome segregation	166	0.315219	1.90407	2.00441e-06	0.00121284	0.00112247	1500	tags=26%, list=11%, signal=23%	9055/29127/9232/51203/148479/55166/7153/1063/701/891/10460/10403/79003/9319/23353/4085/348654/79142/9918/11130/64105/57820/7283/57520/9787/23126/991/10735/1062/8379/83540/9126/5885/10051/100130958/51143/64151/150465/9184/79980/1843/256006/10097
GO:0071560	BP	GO:0071560	cellular response to transforming growth factor beta stimulus	171	0.303211	1.82753	2.68071e-06	0.00145244	0.00134423	1469	tags=25%, list=11%, signal=23%	2353/1284/10631/27063/1278/1277/1281/4092/3397/6662/25805/255743/1003/5796/27122/2201/64750/135228/7049/8692/23089/55198/7057/9141/8837/2534/5045/7474/2022/406991/7041/10891/10979/3309/56940/6664/2661/5179/4015/6497/7791/1785/4093
GO:0000280	BP	GO:0000280	nuclear division	267	0.263452	1.612	2.80047e-06	0.00145244	0.00134423	1810	tags=27%, list=14%, signal=23%	54443/9055/1164/29127/9232/51203/148479/11065/7153/1063/2059/701/891/27338/10460/10403/79003/9319/23353/4085/348654/79142/9918/11130/64105/57820/7283/55125/51547/9735/57520/9787/3643/7474/23126/991/22974/10735/56647/1062/8379/83540/9126/3832/5885/50511/10051/54456/100130958/51143/9587/84930/83987/64151/9184/79980/1843/256006/5573/10097/10201/2175/4603/259266/7272/56603/8621/9639/286053/7756/5139
GO:0030049	BP	GO:0030049	muscle filament sliding	35	-0.671663	-2.14108	4.09151e-06	0.0018476	0.00170994	908	tags=46%, list=7%, signal=43%	1674/140465/7170/7140/7136/7138/4606/89/4620/4703/7125/4604/4632/4633/4634/58
GO:0033275	BP	GO:0033275	actin-myosin filament sliding	35	-0.671663	-2.14108	4.09151e-06	0.0018476	0.00170994	908	tags=46%, list=7%, signal=43%	1674/140465/7170/7140/7136/7138/4606/89/4620/4703/7125/4604/4632/4633/4634/58
GO:0005583	CC	GO:0005583	fibrillar collagen trimer	10	0.840784	2.48321	4.58019e-06	0.0018476	0.00170994	165	tags=60%, list=1%, signal=59%	1290/1289/1278/1277/1281/50509
GO:0098643	CC	GO:0098643	banded collagen fibril	10	0.840784	2.48321	4.58019e-06	0.0018476	0.00170994	165	tags=60%, list=1%, signal=59%	1290/1289/1278/1277/1281/50509
GO:0034508	BP	GO:0034508	centromere complex assembly	22	0.66504	2.54198	5.03495e-06	0.00192414	0.00178078	2053	tags=64%, list=16%, signal=54%	55166/1063/79003/8607/64105/23421/4678/23126/91687/387103/1062/5928/79172/201161
GO:0030198	BP	GO:0030198	extracellular matrix organization	286	0.24875	1.61985	5.60426e-06	0.00203463	0.00188303	983	tags=19%, list=7%, signal=18%	1290/1462/11096/1289/1284/10631/1282/9508/1288/2006/1286/871/1278/3908/1277/1281/4811/6662/5175/50509/255743/10516/91522/8515/2824/7837/5806/4237/1287/80781/5352/8076/3912/3371/2201/6678/3384/7982/1307/7057/5351/1293/1303/3679/6696/8837/3678/5045/2191/5645/2022/11005/55959
GO:0006936	BP	GO:0006936	muscle contraction	275	-0.407024	-1.59481	6.52162e-06	0.00225493	0.00208692	2075	tags=29%, list=16%, signal=25%	5592/2281/9312/384/6901/5224/1180/30845/9759/79784/6547/152/8291/1193/3270/26287/100/85366/56923/1147/5348/442721/56203/54795/6329/23336/7349/5023/5997/1674/140465/493829/4629/3778/2316/1141/3768/7170/8736/10627/25802/126306/126393/624/1145/2593/4636/10848/246329/72/79041/7852/487/7140/6261/5606/6324/29765/7136/6330/7138/23213/9499/274/4606/89/3357/29895/4620/4703/10874/7125/844/4604/4619/4632/46…
GO:0090207	BP	GO:0090207	regulation of triglyceride metabolic process	26	-0.695185	-2.07063	8.8642e-06	0.0028251	0.00261461	1113	tags=35%, list=8%, signal=32%	949/116519/6653/7376/84649/337/718/7069/13
GO:0000922	CC	GO:0000922	spindle pole	108	0.342253	1.90141	8.94881e-06	0.0028251	0.00261461	1983	tags=36%, list=15%, signal=31%	9055/26586/255758/115106/1063/10769/891/10460/51199/4085/8502/85378/7283/10101/9735/9787/991/22974/10735/56647/8379/140609/55171/9126/3832/5885/150468/51143/84140/79980/4739/259266/81610/4957/10426/10129/2010/84056/134492
GO:0015629	CC	GO:0015629	actin cytoskeleton	369	-0.379287	-1.50392	1.12655e-05	0.00340829	0.00315434	1864	tags=24%, list=14%, signal=21%	54857/2317/9759/81569/84700/2620/79784/10603/9124/5358/1809/1073/5880/2764/79778/6804/11346/6712/23242/2633/219537/4542/134549/10307/644150/442721/4983/56203/395/11151/6242/3936/129446/101/29999/29109/8850/6710/140465/6624/7122/4629/53405/2316/64780/7170/171024/8736/10627/25802/91977/4645/5357/22998/11344/4636/440915/140735/2275/7140/4046/2634/822/4854/29765/7136/7984/7138/9499/274/4606/89/29895/…
GO:0043062	BP	GO:0043062	extracellular structure organization	287	0.247763	1.61972	1.37407e-05	0.00399086	0.00369351	983	tags=18%, list=7%, signal=17%	1290/1462/11096/1289/1284/10631/1282/9508/1288/2006/1286/871/1278/3908/1277/1281/4811/6662/5175/50509/255743/10516/91522/8515/2824/7837/5806/4237/1287/80781/5352/8076/3912/3371/2201/6678/3384/7982/1307/7057/5351/1293/1303/3679/6696/8837/3678/5045/2191/5645/2022/11005/55959
GO:0003823	MF	GO:0003823	antigen binding	54	-0.577188	-1.97297	2.0111e-05	0.00557858	0.00516294	1854	tags=35%, list=14%, signal=30%	28912/3134/913/28908/962/3123/909/30835/911/3119/10417/3507/3113/3122/3117/3115/1718/3575/28639
GO:0007059	BP	GO:0007059	chromosome segregation	204	0.277465	1.59394	2.08331e-05	0.00557858	0.00516294	1500	tags=24%, list=11%, signal=21%	9055/29127/9232/51203/148479/55166/7153/1063/701/891/292/10460/10403/79003/9319/23353/4085/348654/79142/9918/11130/64105/57820/7283/57520/9787/23126/991/387103/10735/1062/8379/83540/9126/220134/5885/10051/100130958/51143/64151/150465/64210/9184/348235/79980/1843/256006/10097
GO:0048285	BP	GO:0048285	organelle fission	289	0.238975	1.55715	2.15122e-05	0.00557858	0.00516294	1621	tags=23%, list=12%, signal=20%	54443/9055/1164/29127/9232/51203/148479/11065/7153/1063/2059/701/891/27338/10460/10403/79003/9319/23353/4085/348654/79142/9918/11130/64105/57820/7283/55125/51547/9735/57520/9787/3643/7474/23126/991/22974/10735/56647/1062/8379/10891/83540/9126/3832/5885/50511/10051/54456/100130958/51143/9587/84930/83987/64151/9184/79980/1843/256006/5573/10097/10201/2175/4603/259266/7272
GO:0005859	CC	GO:0005859	muscle myosin complex	14	-0.784797	-2.04778	2.40733e-05	0.00600908	0.00556136	892	tags=57%, list=7%, signal=53%	140465/4629/4636/29895/4620/4619/4632/4634
GO:0030239	BP	GO:0030239	myofibril assembly	59	-0.567445	-1.9641	2.49402e-05	0.00600908	0.00556136	1242	tags=42%, list=9%, signal=39%	4628/5159/84665/1466/1073/442721/56203/4629/8736/84033/1465/25802/7140/29765/7138/4892/825/4606/4703/3880/844/4604/58529/4633/58
GO:0007088	BP	GO:0007088	regulation of mitotic nuclear division	110	0.332034	1.82886	2.62152e-05	0.00600908	0.00556136	1801	tags=30%, list=14%, signal=26%	54443/9232/51203/11065/1063/701/891/10460/10403/9319/4085/348654/9735/57520/9787/3643/991/10735/1062/8379/9126/3832/5885/51143/9587/83987/9184/1843/10201/7272/8621/286053/7756
GO:0003012	BP	GO:0003012	muscle system process	340	-0.384496	-1.52063	2.72158e-05	0.00600908	0.00556136	2075	tags=27%, list=16%, signal=23%	5592/2281/9312/384/6901/2660/5224/1180/30845/9759/79784/6547/152/8291/1193/3270/26287/100/85366/56923/53632/2931/1147/5348/442721/56203/54795/7132/2539/6329/23336/142/7349/5023/818/5997/1674/23493/140465/493829/4629/3778/2316/1141/3768/7170/8736/10627/25802/126306/126393/624/1145/6588/2593/4636/10848/246329/72/79041/7852/487/7140/4653/6261/5606/6324/29765/7136/6330/7138/23213/9499/274/4606/89/335…
GO:0051383	BP	GO:0051383	kinetochore organization	12	0.758892	2.4205	2.73102e-05	0.00600908	0.00556136	1222	tags=75%, list=9%, signal=68%	1063/10403/79003/64105/23126/387103/1062/83540/10051
GO:0036379	CC	GO:0036379	myofilament	26	-0.676316	-2.01443	3.02695e-05	0.00617807	0.00571776	1242	tags=50%, list=9%, signal=45%	442721/56203/7170/8736/25802/7140/29765/7136/7138/4606/7125/4604/58
GO:0071559	BP	GO:0071559	response to transforming growth factor beta	176	0.283806	1.75183	3.02918e-05	0.00617807	0.00571776	1469	tags=24%, list=11%, signal=22%	2353/1284/10631/27063/1278/1277/1281/4092/3397/6662/25805/255743/1003/5796/27122/2201/64750/135228/7049/8692/23089/55198/7057/9141/8837/2534/5045/7474/2022/406991/7041/10891/10979/3309/56940/6664/2661/5179/4015/6497/7791/1785/4093
GO:0055002	BP	GO:0055002	striated muscle cell development	122	-0.474481	-1.78079	3.06308e-05	0.00617807	0.00571776	2062	tags=35%, list=16%, signal=30%	4628/3792/5159/84665/9759/84700/1466/1073/8291/596/79810/2931/442721/56203/2539/5997/6495/23493/4629/7345/8736/84033/1465/25802/246329/7504/7140/6261/4618/29765/7138/4892/825/2318/4606/4703/3880/844/4604/58529/4633/221476/58
GO:0005865	CC	GO:0005865	striated muscle thin filament	25	-0.688927	-2.0311	3.35913e-05	0.00652796	0.00604158	1242	tags=52%, list=9%, signal=47%	442721/56203/7170/8736/25802/7140/29765/7136/7138/4606/7125/4604/58
GO:0042613	CC	GO:0042613	MHC class II protein complex	13	-0.789606	-2.02722	3.41637e-05	0.00652796	0.00604158	1224	tags=69%, list=9%, signal=63%	3123/3109/972/3119/3113/3122/3117/3108/3115
GO:0033047	BP	GO:0033047	regulation of mitotic sister chromatid segregation	52	0.443572	2.10462	3.78058e-05	0.00703866	0.00651423	1801	tags=40%, list=14%, signal=35%	9232/1063/701/891/10460/10403/9319/4085/348654/57520/9787/991/1062/8379/5885/51143/9184/1843/7272/286053/7756
GO:0010965	BP	GO:0010965	regulation of mitotic sister chromatid separation	47	0.468445	2.14621	4.00337e-05	0.00726711	0.00672565	1801	tags=45%, list=14%, signal=39%	9232/1063/701/891/10460/10403/9319/4085/348654/57520/9787/991/1062/8379/5885/51143/9184/1843/7272/286053/7756
GO:0055001	BP	GO:0055001	muscle cell development	134	-0.466087	-1.76156	4.46454e-05	0.00771957	0.0071444	2062	tags=34%, list=16%, signal=29%	4628/3792/5159/84665/9759/84700/1466/1073/8291/596/79810/2931/442721/56203/2539/5997/6495/23493/4629/7345/8736/84033/1465/25802/246329/7504/7140/6261/4618/29765/7138/4892/825/2318/274/4606/4703/3880/284612/844/4604/58529/4633/221476/58
GO:1905818	BP	GO:1905818	regulation of chromosome separation	49	0.458142	2.11426	4.46525e-05	0.00771957	0.0071444	1801	tags=43%, list=14%, signal=37%	9232/1063/701/891/10460/10403/9319/4085/348654/57520/9787/991/1062/8379/5885/51143/9184/1843/7272/286053/7756
GO:0051304	BP	GO:0051304	chromosome separation	65	0.393099	1.93914	4.97479e-05	0.00830154	0.00768301	1801	tags=35%, list=14%, signal=31%	9232/7153/1063/701/891/10460/10403/9319/4085/348654/9918/57520/9787/991/1062/8379/5885/51143/9184/1843/7272/286053/7756
GO:0016460	CC	GO:0016460	myosin II complex	17	-0.738533	-2.00274	5.03054e-05	0.00830154	0.00768301	892	tags=53%, list=7%, signal=49%	140465/4629/22998/4636/29895/4620/4619/4632/4634
GO:1905819	BP	GO:1905819	negative regulation of chromosome separation	32	0.518382	2.14965	6.33161e-05	0.00987978	0.00914366	1801	tags=50%, list=14%, signal=43%	9232/1063/701/891/10403/9319/4085/348654/991/8379/5885/51143/9184/1843/7272/7756
GO:2000816	BP	GO:2000816	negative regulation of mitotic sister chromatid separation	32	0.518382	2.14965	6.33161e-05	0.00987978	0.00914366	1801	tags=50%, list=14%, signal=43%	9232/1063/701/891/10403/9319/4085/348654/991/8379/5885/51143/9184/1843/7272/7756
GO:0000082	BP	GO:0000082	G1/S transition of mitotic cell cycle	170	0.271908	1.63679	6.39512e-05	0.00987978	0.00914366	1002	tags=16%, list=8%, signal=15%	10263/9510/1026/406996/586/5932/1978/10769/1033/3624/3398/5427/7298/11170/891/2146/5728/4176/6347/5325/25904/983/6659/79027/4678/4174/5111/406991
GO:0035994	BP	GO:0035994	response to muscle stretch	13	0.733609	2.33079	7.1974e-05	0.0104378	0.00966007	111	tags=31%, list=1%, signal=31%	2353/6262/27063/4878
GO:0016825	MF	GO:0016825	hydrolase activity, acting on acid phosphorus-nitrogen bonds	138	-0.442677	-1.68105	7.30018e-05	0.0104378	0.00966007	4661	tags=54%, list=35%, signal=35%	90701/1512/10942/4928/260429/25818/8858/23478/83752/26085/1804/5646/5340/2147/255738/9361/80975/5046/1636/2161/59342/64699/10136/196294/84236/5648/4018/55554/5328/10279/51032/4313/5949/3249/57414/2159/717/716/339105/3004/3991/9622/5655/327/5651/5649/84000/3816/43847/9581/4485/5654/5327/2999/1511/101/1075/1991/3818/43/11330/25807/94031/629/54504/3001/5126/64063/1675/3003/1803/3426/11012/3240/13
GO:0017171	MF	GO:0017171	serine hydrolase activity	138	-0.442677	-1.68105	7.30018e-05	0.0104378	0.00966007	4661	tags=54%, list=35%, signal=35%	90701/1512/10942/4928/260429/25818/8858/23478/83752/26085/1804/5646/5340/2147/255738/9361/80975/5046/1636/2161/59342/64699/10136/196294/84236/5648/4018/55554/5328/10279/51032/4313/5949/3249/57414/2159/717/716/339105/3004/3991/9622/5655/327/5651/5649/84000/3816/43847/9581/4485/5654/5327/2999/1511/101/1075/1991/3818/43/11330/25807/94031/629/54504/3001/5126/64063/1675/3003/1803/3426/11012/3240/13
GO:0001706	BP	GO:0001706	endoderm formation	41	0.475063	2.06094	7.44645e-05	0.0104378	0.00966007	944	tags=27%, list=7%, signal=25%	1290/22943/1289/1284/3624/3912/1303/3679/2627/3678/83595
GO:0051783	BP	GO:0051783	regulation of nuclear division	128	0.301768	1.72462	7.66585e-05	0.0104378	0.00966007	1810	tags=28%, list=14%, signal=24%	54443/9232/51203/11065/1063/701/891/10460/10403/9319/4085/348654/9735/57520/9787/3643/7474/991/10735/1062/8379/9126/3832/5885/51143/9587/83987/9184/1843/5573/10201/7272/8621/286053/7756/5139
GO:0051983	BP	GO:0051983	regulation of chromosome segregation	76	0.368502	1.83993	7.66951e-05	0.0104378	0.00966007	1912	tags=33%, list=15%, signal=28%	29127/9232/1063/701/891/10460/10403/9319/4085/348654/57520/9787/991/1062/8379/5885/51143/150465/9184/1843/7272/1894/286053/7756/6421
GO:2000696	BP	GO:2000696	regulation of epithelial cell differentiation involved in kidney development	14	-0.763121	-1.99122	7.84682e-05	0.0104378	0.00966007	301	tags=29%, list=2%, signal=28%	7484/130497/8842/9370
GO:0023023	MF	GO:0023023	MHC protein complex binding	20	-0.697793	-1.94746	7.90631e-05	0.0104378	0.00966007	2006	tags=55%, list=15%, signal=47%	3111/311/10288/3123/55080/3109/931/972/3122/3108/925
GO:0051306	BP	GO:0051306	mitotic sister chromatid separation	49	0.446938	2.06255	8.29252e-05	0.0107521	0.00995102	1801	tags=43%, list=14%, signal=37%	9232/1063/701/891/10460/10403/9319/4085/348654/57520/9787/991/1062/8379/5885/51143/9184/1843/7272/286053/7756
GO:0006091	BP	GO:0006091	generation of precursor metabolites and energy	370	-0.36964	-1.46541	8.80143e-05	0.0112118	0.0103764	2980	tags=32%, list=23%, signal=26%	221937/4713/51052/51103/1534/91942/3101/2110/8801/130752/5443/2646/9631/11319/10131/5161/6774/116285/2235/79689/8659/2475/283209/5260/8974/669/4656/2745/7915/11277/4717/10873/22934/3952/9563/178/23410/4729/3692/5571/6901/10998/1728/5224/9759/55276/131/10587/6834/2819/5210/79072/1528/124/87178/51218/7498/26227/84419/3795/316/7425/10514/79675/53632/2931/5213/84701/56901/2395/27294/3158/2632/5211/83…
GO:0005044	MF	GO:0005044	scavenger receptor activity	38	-0.614287	-1.98496	9.02873e-05	0.011303	0.0104609	2085	tags=47%, list=16%, signal=40%	84171/4035/84547/5651/84000/56241/949/283316/58191/7448/284297/51435/922/286133/8685/5168/3426/10216
GO:0033048	BP	GO:0033048	negative regulation of mitotic sister chromatid segregation	34	0.503948	2.08132	9.85253e-05	0.0121253	0.0112219	1801	tags=47%, list=14%, signal=41%	9232/1063/701/891/10403/9319/4085/348654/991/8379/5885/51143/9184/1843/7272/7756
GO:0031674	CC	GO:0031674	I band	109	-0.47011	-1.74781	0.000118943	0.0143941	0.0133216	1949	tags=36%, list=15%, signal=31%	2281/84665/2317/9759/84700/1466/9124/1073/3270/26287/11346/219537/57159/129446/8850/1674/2316/171024/8736/84033/1465/91977/8789/2275/6261/6271/4892/825/2318/9499/274/4606/4703/3880/844/4604/58529/81493/4634
GO:0042605	MF	GO:0042605	peptide antigen binding	16	-0.723375	-1.9334	0.000131975	0.0156766	0.0145085	1724	tags=56%, list=13%, signal=49%	3134/3123/30835/3119/3113/3122/3117/3115/1718
GO:0051412	BP	GO:0051412	response to corticosterone	15	0.681532	2.30928	0.000133859	0.0156766	0.0145085	550	tags=27%, list=4%, signal=26%	2353/1026/2354/2309
GO:0046332	MF	GO:0046332	SMAD binding	50	0.434846	2.03732	0.00014023	0.016162	0.0149578	446	tags=16%, list=3%, signal=16%	2353/1290/27063/1278/1281/4092/64750/7049
GO:0038024	MF	GO:0038024	cargo receptor activity	56	-0.540759	-1.86023	0.000167276	0.018978	0.017564	1573	tags=34%, list=12%, signal=30%	84547/5651/84000/10347/56241/949/283316/58191/2350/6653/7448/284297/51435/922/286133/8685/5168/3426/10216
GO:0030199	BP	GO:0030199	collagen fibril organization	41	0.456737	1.98144	0.00018472	0.0206347	0.0190972	670	tags=29%, list=5%, signal=28%	1290/1289/9508/871/1278/1277/1281/50509/7837/5352/5351/1303
GO:0031672	CC	GO:0031672	A band	31	-0.625938	-1.9336	0.000191652	0.0210846	0.0195137	1348	tags=42%, list=10%, signal=38%	219537/442721/56203/8850/8736/84033/202333/6271/4606/4604/4619/4633/4634
GO:1901976	BP	GO:1901976	regulation of cell cycle checkpoint	24	0.571617	2.1797	0.000196839	0.0213321	0.0197427	1803	tags=54%, list=14%, signal=47%	1407/891/10403/4085/348654/54465/406991/5629/51143/1843/8451/9984/10116
GO:0003007	BP	GO:0003007	heart morphogenesis	194	0.257739	1.54211	0.000205513	0.0217748	0.0201524	1144	tags=24%, list=9%, signal=22%	22943/1289/6262/2006/9510/7137/27063/65009/2702/4092/7139/6662/4886/6608/4624/2697/3398/70/10277/4607/171023/26160/7049/2535/5318/54567/1942/9353/1901/55742/5915/6910/27031/6659/2627/1482/23414/115701/3643/7474/2022/406991/388389/6654/8557/6664/5629
GO:0005581	CC	GO:0005581	collagen trimer	69	0.366058	1.81142	0.000206922	0.0217748	0.0201524	670	tags=26%, list=5%, signal=25%	1290/1289/1284/1282/1288/1286/1278/1277/1281/8547/50509/91522/78989/1287/80781/1307/1293/1303
GO:0048747	BP	GO:0048747	muscle fiber development	52	-0.552632	-1.87191	0.000221487	0.0229745	0.0212628	2592	tags=50%, list=20%, signal=40%	10939/10269/7273/4656/3792/9759/84700/8291/596/79810/56203/6495/4629/7345/8736/246329/7504/6261/4618/4892/2318/4606/4703/4604/4633/58
GO:0035987	BP	GO:0035987	endodermal cell differentiation	36	0.494901	2.08839	0.000233019	0.0232965	0.0215607	851	tags=28%, list=6%, signal=26%	1290/22943/1289/1284/3624/3912/1303/3679/2627/3678
GO:0033046	BP	GO:0033046	negative regulation of sister chromatid segregation	35	0.486586	2.03137	0.000234216	0.0232965	0.0215607	1801	tags=46%, list=14%, signal=40%	9232/1063/701/891/10403/9319/4085/348654/991/8379/5885/51143/9184/1843/7272/7756
GO:0051985	BP	GO:0051985	negative regulation of chromosome segregation	35	0.486586	2.03137	0.000234216	0.0232965	0.0215607	1801	tags=46%, list=14%, signal=40%	9232/1063/701/891/10403/9319/4085/348654/991/8379/5885/51143/9184/1843/7272/7756
GO:0005819	CC	GO:0005819	spindle	237	0.240225	1.57423	0.000237944	0.0233475	0.0216079	1748	tags=26%, list=13%, signal=23%	9055/29127/10112/51203/26586/255758/115106/1063/10769/79441/55012/57553/701/891/292/10460/93627/51199/4085/983/8502/85378/7283/10101/9735/57520/9787/79801/991/79902/22974/10735/56647/1062/8379/140609/55171/9126/3832/220134/5885/150468/51143/9587/84140/7443/6993/55700/64210/23568/22919/348235/79980/4739/259266/7272/81610/4957/1894/9859/10426
GO:0045834	BP	GO:0045834	positive regulation of lipid metabolic process	104	-0.461042	-1.70609	0.000248446	0.0235302	0.021777	1404	tags=22%, list=11%, signal=20%	8525/23409/6366/7132/949/2185/116519/5447/7376/972/5580/335/51085/55512/6610/84649/6363/337/2247/114898/3357/13/9370
GO:0038065	BP	GO:0038065	collagen-activated signaling pathway	11	0.72487	2.23113	0.000253482	0.0235302	0.021777	295	tags=45%, list=2%, signal=44%	1284/1282/1288/1277/1287
GO:0071346	BP	GO:0071346	cellular response to interferon-gamma	134	-0.4465	-1.68753	0.000253501	0.0235302	0.021777	2379	tags=34%, list=18%, signal=28%	3661/961/3394/3663/3665/6376/11093/6737/960/3717/2317/339122/3134/3664/338382/4502/55614/6810/361/4940/2633/4261/6346/6366/3123/6367/818/3965/9076/7376/83666/6357/5580/3119/2635/815/6363/2634/3113/3122/834/3117/84166/3115/445/6352
GO:0007091	BP	GO:0007091	metaphase/anaphase transition of mitotic cell cycle	45	0.440356	1.97772	0.000256009	0.0235302	0.021777	1801	tags=44%, list=14%, signal=38%	1063/701/891/10460/10403/9319/4085/348654/57520/9787/991/1062/8379/5885/51143/9184/1843/7272/286053/7756
GO:0044784	BP	GO:0044784	metaphase/anaphase transition of cell cycle	45	0.440356	1.97772	0.000256009	0.0235302	0.021777	1801	tags=44%, list=14%, signal=38%	1063/701/891/10460/10403/9319/4085/348654/57520/9787/991/1062/8379/5885/51143/9184/1843/7272/286053/7756
GO:0060402	BP	GO:0060402	calcium ion transport into cytosol	122	-0.444428	-1.66799	0.000268011	0.0243253	0.0225129	4334	tags=53%, list=33%, signal=36%	3710/5777/4067/1729/201140/1236/2147/920/56704/9474/2056/2902/53373/1813/5371/805/7442/3596/57338/10345/25998/1535/54923/5024/5335/5566/3954/2946/2905/55503/23007/5330/2281/6376/6547/4283/22821/1193/596/3270/90070/5331/3627/6366/11151/931/3932/2185/1234/27112/5788/784/7226/126306/187/79041/2903/6363/55283/6261/2247/5026/825/3357/844
GO:0060333	BP	GO:0060333	interferon-gamma-mediated signaling pathway	69	-0.505298	-1.79191	0.000298412	0.0265421	0.0245645	3060	tags=45%, list=23%, signal=35%	54625/3126/345611/3105/4281/3661/3394/3663/3665/6737/960/3717/3134/3664/4502/4940/2633/4261/3123/818/7376/83666/5580/3119/815/2634/3113/3122/3117/84166/3115
GO:0006816	BP	GO:0006816	calcium ion transport	324	-0.36683	-1.44825	0.00030145	0.0265421	0.0245645	3742	tags=38%, list=28%, signal=28%	9474/2056/150/778/2035/2902/53373/1813/5371/805/7442/7466/3596/9104/26133/57338/5579/10345/25998/1535/8913/54923/491/54499/5024/29763/3603/93589/5335/4985/489/9722/10800/5566/1950/6520/3954/2946/10939/10269/2905/55503/859/7421/23007/6769/57620/5330/28954/2281/6376/10681/5159/6543/30845/6547/4283/10288/117144/22821/8291/1193/596/27032/3270/56923/90070/5331/786/3627/6366/54795/11151/2539/79085/2259…
GO:0090185	BP	GO:0090185	negative regulation of kidney development	12	-0.767248	-1.90682	0.000303401	0.0265421	0.0245645	535	tags=25%, list=4%, signal=24%	7490/130497/9370
GO:0072507	BP	GO:0072507	divalent inorganic cation homeostasis	389	-0.353789	-1.40473	0.000310654	0.0265603	0.0245814	3611	tags=34%, list=27%, signal=26%	53373/1813/8048/5371/805/3827/7442/7466/3596/9104/57338/134/5579/10345/25998/114897/7922/1535/54923/491/54499/169200/147138/4494/5024/6915/94107/5335/489/10800/118987/5566/3577/57130/952/23400/3954/2946/10939/51738/2905/29887/55503/859/7421/286530/1742/23007/9170/57620/5330/10134/9217/2281/3792/7781/6376/4035/1237/6543/6863/3717/6547/4283/89885/2969/4502/22821/1193/596/27032/3270/83636/56923/9007…
GO:0002460	BP	GO:0002460	adaptive immune response based on somatic recombination of immune receptors built from immunoglobulin superfamily domains	212	-0.398729	-1.55083	0.000324461	0.0265603	0.0245814	3123	tags=32%, list=24%, signal=25%	3077/51043/9025/84695/201294/5585/5532/732/3105/6774/708/177/2475/84868/10384/717/716/5971/8741/3004/11277/4049/3142/3665/3570/28912/3134/8417/913/28908/326/100/8807/135250/54795/115650/909/6097/939/1075/11118/64218/1178/5788/972/5580/911/246778/51176/710/3119/604/6363/5588/3507/10312/1191/3606/10875/10673/100507436/7374/718/925/3426/2213/3575/28639
GO:0051282	BP	GO:0051282	regulation of sequestering of calcium ion	95	-0.465057	-1.70977	0.000325957	0.0265603	0.0245814	4334	tags=55%, list=33%, signal=37%	3710/5777/4067/1729/201140/1236/2147/56704/9474/53373/1813/805/7442/3596/57338/10345/25998/1535/54923/5335/5566/3954/2946/23007/5330/2281/6376/4283/22821/1193/3270/90070/5331/3627/6366/11151/79085/3932/2185/1234/5788/7226/126306/187/79041/6363/55283/6261/2247/825/3357/844
GO:0051784	BP	GO:0051784	negative regulation of nuclear division	46	0.433274	1.93444	0.000327399	0.0265603	0.0245814	1801	tags=39%, list=14%, signal=34%	9232/1063/701/891/10403/9319/4085/348654/991/8379/5885/51143/9184/1843/5573/10201/7272/7756
GO:0030071	BP	GO:0030071	regulation of mitotic metaphase/anaphase transition	43	0.434033	1.90887	0.000328022	0.0265603	0.0245814	1801	tags=44%, list=14%, signal=38%	1063/701/891/10403/9319/4085/348654/57520/9787/991/1062/8379/5885/51143/9184/1843/7272/286053/7756
GO:1902099	BP	GO:1902099	regulation of metaphase/anaphase transition of cell cycle	43	0.434033	1.90887	0.000328022	0.0265603	0.0245814	1801	tags=44%, list=14%, signal=38%	1063/701/891/10403/9319/4085/348654/57520/9787/991/1062/8379/5885/51143/9184/1843/7272/286053/7756
GO:0044843	BP	GO:0044843	cell cycle G1/S phase transition	177	0.263797	1.62072	0.000329215	0.0265603	0.0245814	2217	tags=31%, list=17%, signal=26%	10263/9510/1026/406996/586/5932/1978/10769/1033/3624/3398/5427/7298/11170/891/2146/5728/4176/6347/5325/25904/983/6659/79027/4678/4174/5111/406991/144455/4172/5426/9337/1018/890/57472/6117/8454/3688/8451/81610/571/8318/9928/6868/2672/5962/8462/8317/2935/54623/246175/5934/25988/6119
GO:0030018	CC	GO:0030018	Z disc	102	-0.463471	-1.71411	0.000333892	0.0266417	0.0246567	2906	tags=43%, list=22%, signal=34%	5532/8572/9722/3315/91156/7273/859/64236/81/2281/84665/2317/9759/84700/1466/9124/1073/3270/11346/57159/129446/1674/2316/171024/8736/84033/1465/91977/8789/2275/6261/6271/4892/825/2318/9499/274/4606/4703/3880/844/4604/58529/81493
GO:0042611	CC	GO:0042611	MHC protein complex	19	-0.692063	-1.9059	0.000340241	0.0267704	0.0247758	2006	tags=58%, list=15%, signal=49%	3111/3134/3123/3109/972/3119/3113/3122/3117/3108/3115
GO:0051209	BP	GO:0051209	release of sequestered calcium ion into cytosol	92	-0.469187	-1.72109	0.000345069	0.0267704	0.0247758	4334	tags=55%, list=33%, signal=37%	3710/5777/4067/1729/201140/1236/2147/56704/9474/53373/1813/805/7442/3596/57338/10345/25998/1535/54923/5335/5566/3954/2946/23007/5330/2281/6376/4283/22821/1193/3270/90070/5331/3627/6366/11151/3932/2185/1234/5788/7226/126306/187/79041/6363/55283/6261/2247/825/3357/844
GO:0016459	CC	GO:0016459	myosin complex	48	-0.547667	-1.82743	0.000346566	0.0267704	0.0247758	892	tags=38%, list=7%, signal=35%	57530/4628/84700/79784/4542/140465/4629/10627/4645/22998/4636/140735/29895/4620/4619/4632/4633/4634
GO:0045839	BP	GO:0045839	negative regulation of mitotic nuclear division	40	0.461237	2.01256	0.000368703	0.0273488	0.0253111	1801	tags=42%, list=14%, signal=37%	9232/1063/701/891/10403/9319/4085/348654/991/8379/5885/51143/9184/1843/10201/7272/7756
GO:0045841	BP	GO:0045841	negative regulation of mitotic metaphase/anaphase transition	30	0.485778	1.97572	0.000370158	0.0273488	0.0253111	1801	tags=50%, list=14%, signal=43%	1063/701/891/10403/9319/4085/348654/991/8379/5885/51143/9184/1843/7272/7756
GO:1902100	BP	GO:1902100	negative regulation of metaphase/anaphase transition of cell cycle	30	0.485778	1.97572	0.000370158	0.0273488	0.0253111	1801	tags=50%, list=14%, signal=43%	1063/701/891/10403/9319/4085/348654/991/8379/5885/51143/9184/1843/7272/7756
GO:0006805	BP	GO:0006805	xenobiotic metabolic process	89	-0.464114	-1.70257	0.000372886	0.0273488	0.0253111	4274	tags=53%, list=32%, signal=36%	1551/57412/22977/10858/314/1548/54578/2902/2180/5446/6777/29104/134147/5742/1553/2678/116285/119391/2938/2946/1066/8856/2326/1800/3172/6799/1728/8824/26227/2949/2052/6776/9915/95/6097/1549/4257/1429/4835/5447/670/218/2327/1036/2947/8639/13
GO:0097553	BP	GO:0097553	calcium ion transmembrane import into cytosol	105	-0.456985	-1.69187	0.000372886	0.0273488	0.0253111	4334	tags=54%, list=33%, signal=37%	3710/5777/4067/1729/201140/1236/2147/56704/9474/2902/53373/1813/805/7442/3596/57338/10345/25998/1535/54923/5335/5566/3954/2946/2905/55503/23007/5330/2281/6376/6547/4283/22821/1193/3270/90070/5331/3627/6366/11151/3932/2185/1234/27112/5788/7226/126306/187/79041/2903/6363/55283/6261/2247/825/3357/844
GO:0045665	BP	GO:0045665	negative regulation of neuron differentiation	167	0.26228	1.58373	0.000388611	0.028217	0.0261146	614	tags=16%, list=5%, signal=15%	22943/112/2258/5793/3399/3397/6662/1600/6532/10769/9037/3398/7025/2043/10371/23108/81618/5728/57801/7431/2309/9448/54437/1942/9353/50807
GO:0003009	BP	GO:0003009	skeletal muscle contraction	36	-0.578245	-1.84789	0.000404104	0.0290515	0.0268869	2600	tags=50%, list=20%, signal=40%	2946/859/4626/6769/79784/6547/1147/6329/23336/126306/246329/487/7140/7136/7138/89/7125/844
GO:0051146	BP	GO:0051146	striated muscle cell differentiation	205	-0.399634	-1.55009	0.000429904	0.0303372	0.0280768	2636	tags=34%, list=20%, signal=28%	2475/7478/10939/51804/10269/7273/25776/859/4656/3488/8740/4628/3792/284358/5159/84665/9759/84700/1466/4283/10938/1073/8291/596/79810/26287/5738/688/2931/1147/3627/442721/56203/2539/5997/6495/23493/493829/4629/7345/650/8736/84033/1465/25802/79365/7490/338773/409/246329/8324/7504/7140/6261/55544/4618/29765/7138/4892/825/2318/4606/4703/3880/844/4604/58529/4633/221476/58
GO:0017147	MF	GO:0017147	Wnt-protein binding	28	-0.625946	-1.88978	0.000436184	0.0303372	0.0280768	492	tags=32%, list=4%, signal=31%	6425/64840/2487/8324/8326/147495/6424/11197/6423
GO:0050879	BP	GO:0050879	multicellular organismal movement	43	-0.554198	-1.8278	0.0004387	0.0303372	0.0280768	2636	tags=47%, list=20%, signal=37%	2475/2946/859/4626/6769/79784/6547/4130/1147/6329/23336/126306/246329/487/7140/7136/7138/89/7125/844
GO:0050881	BP	GO:0050881	musculoskeletal movement	43	-0.554198	-1.8278	0.0004387	0.0303372	0.0280768	2636	tags=47%, list=20%, signal=37%	2475/2946/859/4626/6769/79784/6547/4130/1147/6329/23336/126306/246329/487/7140/7136/7138/89/7125/844
GO:0051385	BP	GO:0051385	response to mineralocorticoid	20	0.579205	2.15661	0.000461818	0.0316345	0.0292775	799	tags=25%, list=6%, signal=24%	2353/1026/2354/2309/9131
GO:0031055	BP	GO:0031055	chromatin remodeling at centromere	16	0.623156	2.15912	0.000466554	0.0316603	0.0293013	2372	tags=69%, list=18%, signal=56%	55166/8607/64105/23421/4678/91687/387103/5928/79172/201161/3070
GO:0051208	BP	GO:0051208	sequestering of calcium ion	96	-0.460555	-1.69531	0.000484586	0.0325795	0.030152	4334	tags=54%, list=33%, signal=37%	3710/5777/4067/1729/201140/1236/2147/56704/9474/53373/1813/805/7442/3596/57338/10345/25998/1535/54923/5335/5566/3954/2946/23007/5330/2281/6376/4283/22821/1193/3270/90070/5331/3627/6366/11151/79085/3932/2185/1234/5788/7226/126306/187/79041/6363/55283/6261/2247/825/3357/844
GO:0006641	BP	GO:0006641	triglyceride metabolic process	73	-0.495597	-1.76685	0.000496625	0.0330825	0.0306176	1129	tags=30%, list=9%, signal=28%	80339/10998/3991/8228/6583/285848/949/116519/116255/6653/7376/2169/335/2167/150763/84649/5105/337/718/7069/57678/13
GO:0006874	BP	GO:0006874	cellular calcium ion homeostasis	352	-0.3611	-1.42857	0.000522628	0.0344982	0.0319278	3742	tags=36%, list=28%, signal=27%	9474/2056/958/2902/53373/1813/8048/5371/805/3827/7442/7466/3596/9104/57338/134/5579/10345/25998/114897/1535/54923/491/54499/169200/5024/6915/94107/5335/489/10800/118987/5566/3577/57130/952/23400/3954/2946/10939/51738/2905/55503/859/7421/286530/1742/23007/9170/57620/5330/10134/9217/2281/3792/6376/4035/1237/6543/6863/3717/6547/4283/89885/2969/22821/1193/596/27032/3270/83636/56923/90070/11346/6346/5…
GO:0033045	BP	GO:0033045	regulation of sister chromatid segregation	59	0.382582	1.84419	0.000535623	0.0349058	0.032305	1912	tags=37%, list=15%, signal=32%	9232/1063/701/891/10460/10403/9319/4085/348654/57520/9787/991/1062/8379/5885/51143/9184/1843/7272/286053/7756/6421
GO:0003209	BP	GO:0003209	cardiac atrium morphogenesis	23	0.553551	2.13079	0.000540535	0.0349058	0.032305	1585	tags=57%, list=12%, signal=50%	2702/6608/4624/54567/6910/6659/1482/7474/2022/6654/5629/2626/57057
GO:0060401	BP	GO:0060401	cytosolic calcium ion transport	130	-0.438404	-1.65337	0.000543224	0.0349058	0.032305	4334	tags=52%, list=33%, signal=35%	3710/5777/4067/1729/201140/1236/2147/920/56704/9474/2056/2902/53373/1813/5371/805/7442/3596/57338/10345/25998/1535/54923/5024/5335/5566/3954/2946/10939/2905/55503/23007/5330/2281/6376/6547/4283/22821/1193/596/3270/90070/5331/3627/6366/11151/79085/931/3932/2185/1234/27112/5788/784/7226/126306/187/79041/2903/6363/55283/6261/2247/5026/825/3357/8787/844
GO:0032787	BP	GO:0032787	monocarboxylic acid metabolic process	461	-0.342598	-1.36797	0.000559628	0.0356444	0.0329886	3154	tags=32%, list=24%, signal=25%	8854/3948/29104/2628/7352/2109/79152/54529/11343/221937/113189/158584/5742/3101/2110/1553/2646/9631/11319/2678/255189/5161/34/221955/31/6774/116285/3033/2938/8659/2475/2946/1066/283209/224/5164/2181/669/10993/4656/1384/3815/79602/58510/28976/7915/54898/63827/11160/11277/10873/80339/3952/1892/9373/3992/3692/5571/10998/3991/5354/7923/132949/5224/9759/6507/2184/131/672/64902/2819/114876/66002/5210/5…
GO:0030545	MF	GO:0030545	receptor regulator activity	389	-0.349625	-1.3882	0.000568878	0.0359184	0.0332422	2649	tags=29%, list=20%, signal=23%	10220/51192/7478/131177/2980/51738/85480/66004/375704/6013/3547/8743/8740/8741/284415/4049/338872/3952/29937/2691/181/6372/6376/268/84666/2660/9547/10501/3570/6750/1325/2069/27123/8817/131/4283/7044/9607/4050/7060/1440/7031/2764/4852/200081/10468/3714/7869/7425/55258/112616/90070/8742/27006/5173/1444/6346/7043/23768/3627/6366/116372/11172/8200/3446/2259/58191/6367/64806/7349/3625/7076/4062/10512/…
GO:0070588	BP	GO:0070588	calcium ion transmembrane transport	236	-0.384681	-1.50321	0.000578127	0.0361878	0.0334915	3742	tags=39%, list=28%, signal=28%	9474/150/778/2902/53373/1813/805/7442/3596/9104/26133/57338/10345/25998/1535/8913/54923/491/54499/93589/5335/489/9722/5566/3954/2946/10939/2905/55503/859/23007/6769/57620/5330/28954/2281/6376/10681/6543/30845/6547/4283/117144/22821/8291/1193/27032/3270/90070/5331/786/3627/6366/54795/11151/2539/79085/2259/3932/2185/1234/24145/27112/5788/161253/784/7226/126306/6588/246329/140738/6786/187/57685/7904…
GO:0010927	BP	GO:0010927	cellular component assembly involved in morphogenesis	88	-0.477096	-1.74934	0.000588335	0.0365119	0.0337915	870	tags=31%, list=7%, signal=29%	4628/5159/84665/1466/1073/3549/442721/56203/4629/8506/8736/84033/1465/25802/7140/29765/7138/4892/825/4606/4703/3880/844/4604/58529/4633/58
GO:0034080	BP	GO:0034080	CENP-A containing nucleosome assembly	14	0.646084	2.14158	0.00061806	0.037703	0.0348939	1893	tags=64%, list=14%, signal=55%	55166/8607/64105/23421/4678/91687/387103/5928/79172
GO:0061641	BP	GO:0061641	CENP-A containing chromatin organization	14	0.646084	2.14158	0.00061806	0.037703	0.0348939	1893	tags=64%, list=14%, signal=55%	55166/8607/64105/23421/4678/91687/387103/5928/79172
GO:0000940	CC	GO:0000940	condensed chromosome outer kinetochore	10	0.727279	2.14798	0.000624812	0.037703	0.0348939	2070	tags=80%, list=16%, signal=67%	1063/701/891/10403/220134/348235/55746/221150
GO:0019200	MF	GO:0019200	carbohydrate kinase activity	18	-0.684044	-1.87514	0.000628298	0.037703	0.0348939	1673	tags=50%, list=13%, signal=44%	5210/3795/5213/5211/5208/3099/55277/64080/5209
GO:0033344	BP	GO:0033344	cholesterol efflux	32	-0.597798	-1.86157	0.000642331	0.0382292	0.0353808	2018	tags=38%, list=15%, signal=32%	4035/8435/55937/5360/10347/949/116519/7376/335/337/64241/9370
GO:0072503	BP	GO:0072503	cellular divalent inorganic cation homeostasis	376	-0.361703	-1.43365	0.000652126	0.0384967	0.0356284	3611	tags=35%, list=27%, signal=26%	53373/1813/8048/5371/805/3827/7442/7466/3596/9104/57338/134/5579/10345/25998/114897/7922/1535/54923/491/54499/169200/4494/5024/6915/94107/5335/489/10800/118987/5566/3577/57130/952/23400/3954/2946/10939/51738/2905/55503/859/7421/286530/1742/23007/9170/57620/5330/10134/9217/2281/3792/7781/6376/4035/1237/6543/6863/3717/6547/4283/89885/2969/4502/22821/1193/596/27032/3270/83636/56923/90070/11346/6346/…
GO:0044815	CC	GO:0044815	DNA packaging complex	17	0.601719	2.11208	0.00066283	0.038813	0.0359211	2405	tags=65%, list=18%, signal=53%	54892/9918/6654/257218/10051/64151/3662/10592/5619/50809/23310
GO:0051283	BP	GO:0051283	negative regulation of sequestering of calcium ion	94	-0.461572	-1.69471	0.000673588	0.0391274	0.0362121	4334	tags=54%, list=33%, signal=37%	3710/5777/4067/1729/201140/1236/2147/56704/9474/53373/1813/805/7442/3596/57338/10345/25998/1535/54923/5335/5566/3954/2946/23007/5330/2281/6376/4283/22821/1193/3270/90070/5331/3627/6366/11151/3932/2185/1234/5788/7226/126306/187/79041/6363/55283/6261/2247/825/3357/844
GO:0048018	MF	GO:0048018	receptor ligand activity	363	-0.357187	-1.41562	0.000695915	0.0398902	0.036918	3665	tags=37%, list=28%, signal=28%	6343/10505/3574/2249/9048/9965/2688/170589/258/3596/6405/8822/114900/23615/2323/2250/7276/2252/6370/734/4681/654/10435/5368/3603/51052/54097/1950/5443/5623/7252/10220/51192/7478/131177/2980/51738/85480/375704/6013/8743/8740/8741/284415/4049/338872/3952/29937/2691/181/6372/6376/268/84666/2660/9547/10501/3570/6750/1325/2069/8817/4283/7044/9607/4050/7060/1440/7031/2764/4852/200081/3714/7869/7425/552…
GO:0007492	BP	GO:0007492	endoderm development	62	0.363569	1.77126	0.000697707	0.0398902	0.036918	944	tags=19%, list=7%, signal=18%	1290/22943/1289/1284/3624/3912/2131/1303/3679/2627/3678/83595
GO:0055074	BP	GO:0055074	calcium ion homeostasis	360	-0.357111	-1.41455	0.000707625	0.0401412	0.0371503	3742	tags=36%, list=28%, signal=26%	9474/2056/958/2902/53373/1813/8048/5371/805/3827/7442/7466/3596/9104/57338/134/5579/10345/25998/114897/1535/54923/491/54499/169200/5024/6915/94107/5335/489/10800/118987/5566/3577/57130/952/23400/3954/2946/10939/51738/2905/29887/55503/859/7421/286530/1742/23007/9170/57620/5330/10134/9217/2281/3792/6376/4035/1237/6543/6863/3717/6547/4283/89885/2969/22821/1193/596/27032/3270/83636/56923/90070/11346/…
GO:0034341	BP	GO:0034341	response to interferon-gamma	148	-0.421906	-1.60987	0.000714597	0.0402224	0.0372255	2379	tags=32%, list=18%, signal=27%	3661/961/3394/3663/3665/6376/11093/6737/960/3717/2317/339122/3134/684/3664/338382/4502/55614/6810/361/4940/2633/4261/6346/6366/3123/58191/6367/818/3965/9076/7376/83666/6357/5580/3119/2635/815/6363/2634/3113/3122/834/3117/84166/3115/445/6352
GO:0019432	BP	GO:0019432	triglyceride biosynthetic process	23	-0.644627	-1.86708	0.000731822	0.0408307	0.0377885	1113	tags=39%, list=8%, signal=36%	949/116255/7376/150763/84649/5105/718/7069/57678
GO:0072562	CC	GO:0072562	blood microparticle	91	-0.46724	-1.71303	0.000736651	0.0408307	0.0377885	1598	tags=26%, list=12%, signal=23%	12/28908/84000/51129/3700/3697/3075/7448/4478/7018/710/335/1/629/922/72/5345/337/3507/1191/718/3306/3240/58
GO:0009897	CC	GO:0009897	external side of plasma membrane	241	-0.379301	-1.48313	0.000781624	0.0428642	0.0396705	4166	tags=42%, list=32%, signal=29%	1236/5340/2147/1232/255738/920/1235/7293/146760/1636/2243/7037/22914/958/3563/1271/3495/3949/1441/7442/3596/79908/79465/2323/1605/966/921/3694/84168/3077/3560/65078/973/2219/3577/3105/2675/338328/2159/10384/10917/1182/3815/460/3597/969/2239/1237/3570/84966/4162/4283/917/114625/3134/913/100/6403/361/135250/3682/3627/115650/909/30835/6517/283316/3561/931/8764/5023/1234/939/2350/11118/140453/1141/57…
GO:0016042	BP	GO:0016042	lipid catabolic process	239	-0.382242	-1.49324	0.000790874	0.0428642	0.0396705	2904	tags=29%, list=22%, signal=23%	5335/2110/10825/255189/34/221955/3033/2475/1019/1066/5333/27293/224/222236/1384/5538/51171/23007/122618/5330/80339/3952/1892/84647/4035/3991/84812/374569/79887/8228/129807/66002/196463/11057/7291/125981/26061/313/5331/285848/949/80270/339221/85329/116519/57016/1593/6653/1376/3074/5580/2169/335/2167/55512/6610/1149/39/5105/5191/5140/8605/337/8630/5919/5168/5320/13/5346/9370
GO:0086069	BP	GO:0086069	bundle of His cell to Purkinje myocyte communication	10	0.719452	2.12486	0.000795621	0.0428642	0.0396705	532	tags=60%, list=4%, signal=58%	2702/51086/6331/1824/1829/5318
GO:0046460	BP	GO:0046460	neutral lipid biosynthetic process	24	-0.63574	-1.86558	0.000804727	0.0428642	0.0396705	1113	tags=38%, list=8%, signal=34%	949/116255/7376/150763/84649/5105/718/7069/57678
GO:0046463	BP	GO:0046463	acylglycerol biosynthetic process	24	-0.63574	-1.86558	0.000804727	0.0428642	0.0396705	1113	tags=38%, list=8%, signal=34%	949/116255/7376/150763/84649/5105/718/7069/57678
GO:0032677	BP	GO:0032677	regulation of interleukin-8 production	52	-0.529914	-1.79495	0.000811972	0.0428642	0.0396705	844	tags=21%, list=6%, signal=20%	1991/3965/5788/972/929/284297/914/7100/307/53342/9370
GO:0010743	BP	GO:0010743	regulation of macrophage derived foam cell differentiation	19	-0.673637	-1.85516	0.000814661	0.0428642	0.0396705	710	tags=21%, list=5%, signal=20%	7376/3606/5320/9370
GO:0010977	BP	GO:0010977	negative regulation of neuron projection development	117	0.281258	1.56906	0.000838457	0.0437725	0.0405111	728	tags=18%, list=6%, signal=17%	22943/112/2258/5793/3397/1600/10769/9037/7025/2043/10371/23108/81618/5728/7431/9448/54437/1942/9353/50807/6696
GO:0007094	BP	GO:0007094	mitotic spindle assembly checkpoint	28	0.481357	1.92025	0.00086378	0.0437725	0.0405111	1801	tags=50%, list=14%, signal=43%	1063/701/891/10403/9319/4085/348654/991/8379/51143/9184/1843/7272/7756
GO:0031577	BP	GO:0031577	spindle checkpoint	28	0.481357	1.92025	0.00086378	0.0437725	0.0405111	1801	tags=50%, list=14%, signal=43%	1063/701/891/10403/9319/4085/348654/991/8379/51143/9184/1843/7272/7756
GO:0071173	BP	GO:0071173	spindle assembly checkpoint	28	0.481357	1.92025	0.00086378	0.0437725	0.0405111	1801	tags=50%, list=14%, signal=43%	1063/701/891/10403/9319/4085/348654/991/8379/51143/9184/1843/7272/7756
GO:0071174	BP	GO:0071174	mitotic spindle checkpoint	28	0.481357	1.92025	0.00086378	0.0437725	0.0405111	1801	tags=50%, list=14%, signal=43%	1063/701/891/10403/9319/4085/348654/991/8379/51143/9184/1843/7272/7756
GO:0001911	BP	GO:0001911	negative regulation of leukocyte mediated cytotoxicity	17	-0.681408	-1.84783	0.000868839	0.0437725	0.0405111	799	tags=35%, list=6%, signal=33%	3965/5788/409/100507436/2213/3575
GO:0003779	MF	GO:0003779	actin binding	324	-0.355459	-1.40335	0.000874123	0.0437725	0.0405111	2987	tags=32%, list=23%, signal=25%	8522/10755/57180/8572/1265/64601/55971/57731/64098/7456/51474/10487/9050/85458/57175/7273/121512/10810/4626/84448/5339/357/64236/81/6853/57530/4628/11133/84665/2317/84700/79784/9124/5358/51361/1073/2764/3636/79778/4131/22837/11346/6712/23242/2633/4130/4542/134549/644150/8507/442721/4983/56203/11151/3936/129446/29999/29109/6710/55364/1234/6624/4629/3778/2316/24145/64780/7170/171024/8736/79585/4478…
GO:0005125	MF	GO:0005125	cytokine activity	166	-0.404046	-1.55187	0.000888067	0.0441661	0.0408754	2649	tags=30%, list=20%, signal=24%	10220/51192/131177/85480/8743/8740/8741/284415/4049/6372/6376/2660/9547/4283/7044/4050/1440/200081/55258/112616/8742/6346/7043/3627/6366/8200/3446/58191/6367/64806/3625/7076/650/2662/27189/6357/246778/3623/6387/152189/6363/146433/2247/3606/10673/6398/53342/9235/6352/9370
GO:0008236	MF	GO:0008236	serine-type peptidase activity	134	-0.430522	-1.62714	0.000899959	0.0442352	0.0409394	4661	tags=54%, list=35%, signal=35%	90701/1512/10942/4928/260429/25818/8858/23478/83752/26085/1804/5646/5340/2147/255738/9361/80975/5046/1636/2161/59342/64699/10136/196294/84236/5648/4018/55554/5328/10279/51032/4313/5949/3249/57414/2159/717/716/339105/3004/9622/5655/327/5651/5649/84000/3816/43847/9581/4485/5654/5327/2999/1511/101/1075/1991/3818/11330/25807/94031/629/54504/3001/5126/64063/1675/3003/1803/3426/11012/3240
GO:0086014	BP	GO:0086014	atrial cardiac muscle cell action potential	16	0.600488	2.08057	0.000913825	0.0442352	0.0409394	850	tags=56%, list=6%, signal=53%	6262/2702/2697/3784/6331/3781/783/287/10052
GO:0086026	BP	GO:0086026	atrial cardiac muscle cell to AV node cell signaling	16	0.600488	2.08057	0.000913825	0.0442352	0.0409394	850	tags=56%, list=6%, signal=53%	6262/2702/2697/3784/6331/3781/783/287/10052
GO:0086066	BP	GO:0086066	atrial cardiac muscle cell to AV node cell communication	16	0.600488	2.08057	0.000913825	0.0442352	0.0409394	850	tags=56%, list=6%, signal=53%	6262/2702/2697/3784/6331/3781/783/287/10052
GO:0070252	BP	GO:0070252	actin-mediated cell contraction	88	-0.470327	-1.72452	0.000973959	0.0467108	0.0432305	1005	tags=25%, list=8%, signal=23%	122786/1674/140465/2316/7170/487/7140/6324/7136/6330/7138/274/4606/89/4620/4703/7125/4604/4632/4633/4634/58
GO:0090208	BP	GO:0090208	positive regulation of triglyceride metabolic process	16	-0.678105	-1.81241	0.000977832	0.0467108	0.0432305	1113	tags=38%, list=8%, signal=34%	949/116519/7376/84649/337/13
GO:0004252	MF	GO:0004252	serine-type endopeptidase activity	117	-0.432425	-1.61672	0.000985763	0.0467819	0.0432962	4651	tags=54%, list=35%, signal=35%	1215/7177/1512/10942/260429/25818/8858/83752/26085/5646/5340/2147/255738/9361/80975/5046/2161/64699/10136/84236/5648/4018/55554/5328/51032/4313/3249/57414/2159/717/716/339105/3004/9622/5655/327/5651/84000/3816/43847/9581/4485/5654/5327/2999/1511/101/1075/1991/3818/11330/25807/94031/629/3001/5126/64063/1675/3003/1803/3426/11012/3240
GO:0010466	BP	GO:0010466	negative regulation of peptidase activity	188	-0.386256	-1.49062	0.00104199	0.0483527	0.04475	2465	tags=28%, list=19%, signal=23%	79444/2810/7077/9806/8740/84651/10653/1470/1800/1474/960/9097/58189/51232/140870/5918/684/12/1294/340267/4804/25816/1893/408/3700/3697/8710/5274/7076/939/6653/1471/5447/64780/327657/7448/6197/51176/710/5176/409/5345/5104/274/1475/718/80760/330/6423/1718/221476/6590
GO:0006695	BP	GO:0006695	cholesterol biosynthetic process	51	-0.5125	-1.72649	0.00104236	0.0483527	0.04475	1670	tags=27%, list=13%, signal=24%	7555/2194/3158/2539/91734/116519/5447/335/39/337/6319/1717/57678/1718
GO:1902653	BP	GO:1902653	secondary alcohol biosynthetic process	51	-0.5125	-1.72649	0.00104236	0.0483527	0.04475	1670	tags=27%, list=13%, signal=24%	7555/2194/3158/2539/91734/116519/5447/335/39/337/6319/1717/57678/1718
GO:0003230	BP	GO:0003230	cardiac atrium development	27	0.501429	2.02811	0.00104648	0.0483527	0.04475	1585	tags=56%, list=12%, signal=49%	2702/6608/4624/54567/6910/27031/6659/1482/287/7474/2022/6654/5629/2626/57057
GO:0031032	BP	GO:0031032	actomyosin structure organization	155	-0.403555	-1.54611	0.00105216	0.0483527	0.04475	1321	tags=36%, list=10%, signal=33%	1265/6385/23332/90102/2475/55160/116985/51804/7273/859/961/3984/4628/54566/5159/84665/6863/79784/1466/1073/7043/408/442721/56203/395/7016/6242/5734/122786/29109/2185/27183/4629/6281/8736/84033/1465/25802/22998/335/5345/7140/4653/29765/7984/7138/4892/825/4606/4703/3880/844/4604/58529/4633/58
GO:0030261	BP	GO:0030261	chromosome condensation	26	0.516161	2.0633	0.00108567	0.0495788	0.0458848	1387	tags=42%, list=11%, signal=38%	51203/54892/148479/7153/891/79142/983/9918/9131/10051/64151
