# Supplementary material for: Metabolic Variation Dictates Cardiac Pathogenesis in Patients With Tetralogy of Fallot
Source: Front Pediatr. 2022 Jan 31;9:819195. doi: 10.3389/fped.2021.819195 (PMC8841742; doi:10.3389/fped.2021.819195)
Supplement: Supplementary Table 3 — Gene set variation analysis of metabolic pathway score in response to ToF-related metabolic reprogramming. [file Table_3.XLSX]

## Sheet: gsva_output_Met_PreSample
ID	GSM3852134_H175_PRE.CEC_ASD.cel	GSM3852136_H177_PRE.CEC_ASD.cel	GSM3852140_H227_PRE.CEC_ASD.cel	GSM3852142_H255_PRE.CEC_ASD.cel	GSM3852144_H27_PRE.CEC_ASD.cel	GSM3852146_H313_PRE.CEC_ASD.cel	GSM3852152_H344_PRE.CEC_ASD.cel	GSM3852154_H361_PRE.CEC_ASD.cel	GSM3852156_H62_PRE.CEC_ASD.cel	GSM3852162_H96_PRE.CEC_ASD.cel	GSM3852124_H09_PRE.CEC_TOF.cel	GSM3852126_H111_PRE.CEC_TOF.cel	GSM3852128_H115_PRE.CEC_TOF.cel	GSM3852130_H119_PRE.CEC_TOF.cel	GSM3852132_H139_PRE.CEC_TOF.cel	GSM3852138_H204_PRE.CEC_TOF.cel	GSM3852148_H315_PRE.CEC_TOF.cel	GSM3852150_H34_PRE.CEC_TOF.cel	GSM3852158_H71_PRE.CEC_TOF.cel	GSM3852160_H76_PRE.CEC_TOF.cel
GOCC_LIPID_DROPLET	0.266884	0.905498	0.813005	-0.042832	-0.636656	-0.0608084	0.177304	-0.0648255	0.0385137	0.358474	-0.433994	-0.693397	-0.67994	-0.376651	-0.103389	-0.223701	0.591564	-0.658951	-0.798243	-0.273814
GOMF_LIPID_BINDING	0.678367	-0.225927	0.457116	0.332982	0.896197	-0.881113	-0.184343	-0.685613	0.649895	0.617532	-0.851963	-0.81395	0.270534	-0.561213	-0.88626	-0.355212	-0.767509	-0.769209	-0.753526	-0.373852
GOBP_CARBOHYDRATE_METABOLIC_PROCESS	-0.740698	-0.69179	0.223098	-0.969872	-0.913533	-0.594577	-0.927391	-0.55521	0.0483555	-0.765102	0.666282	0.760482	0.0574944	0.361285	-0.0302787	0.843937	0.849962	0.625006	0.250716	0.568868
HALLMARK_BILE_ACID_METABOLISM	-0.0358024	0.0271413	-0.0154148	-0.0872351	-0.226912	-0.00915738	0.0677747	-0.0758172	0.0691617	-0.155605	-0.171676	0.0520242	-0.176424	-0.050124	-0.0808178	-0.168929	-0.344518	-0.0517071	-0.119635	-0.142403
HALLMARK_FATTY_ACID_METABOLISM	-0.211595	-0.0570392	0.176554	-0.250609	-0.186916	0.0491979	-0.168453	-0.254561	0.0504423	0.135384	0.0511568	-0.0700723	0.0267078	0.120235	-0.0474168	0.0540602	-0.087292	0.0485971	0.22815	0.209568
HALLMARK_HEME_METABOLISM	-0.143589	-0.0984361	0.025131	0.0568601	-0.10971	0.0333284	0.0901928	-0.00140022	0.0792759	-0.0828085	0.185324	-0.00212786	0.20253	0.0743953	0.231701	0.144193	-0.178791	0.259225	0.265664	0.112819
HALLMARK_XENOBIOTIC_METABOLISM	0.0499587	0.188935	0.14288	0.195062	-0.171801	-0.0838881	-0.047405	-0.110898	0.0763195	-0.116339	0.035405	0.0628073	-0.0241707	-0.0729279	0.0317478	0.154384	0.227383	0.125426	0.124428	0.0110302
GOBP_RESPONSE_TO_XENOBIOTIC_STIMULUS	-0.165453	0.7411	0.878684	0.269395	0.178408	0.0852122	0.135225	-0.424052	0.556515	0.86362	0.154406	0.167361	0.430881	0.743912	0.80949	-0.443937	-0.613758	-0.720914	-0.638564	0.610746
