# Supplementary material for: Metabolic Variation Dictates Cardiac Pathogenesis in Patients With Tetralogy of Fallot
Source: Front Pediatr. 2022 Jan 31;9:819195. doi: 10.3389/fped.2021.819195 (PMC8841742; doi:10.3389/fped.2021.819195)
Supplement: Supplementary Table 5 — KEGG and metabolite set enrichment analysis of ToF-related cardiac DEMs. [file Table_5.XLSX]

## Sheet: Sheet1
KEGG analysis results involved in ToF-related cardiac pathological changes.
Index	Formula	Compounds	Class I	Class II	CAS	ASD-pre1	ASD-pre2	ASD-pre3	ASD-pre4	ASD-pre5	ASD-pre6	TOF-pre1	TOF-pre2	TOF-pre3	TOF-pre4	TOF-pre5	TOF-pre6	VIP	Fold_Change	Log2FC	Type	cpd_ID	kegg_map
MEDN0153	C10H14N5O7P	Adenosine 5'-Monophosphate	Nucleotide And Its metabolomics	Nucleotide and Its metabolomics	61-19-8	118960	148290	97189	594600	1336300	268120	86001	203510	289930	6131700	13493000	1450400	1.37678	8.44739	3.07851	up	C00020	ko00230,ko01100,ko01523,ko04022,ko04024,ko04068,ko04150,ko04151,ko04152,ko04211,ko04740,ko04742,ko04923,ko04924,ko04925,ko04927,ko04928,ko04934,ko05012,ko05032
MEDN0155	C9H13N3O5	Cytidine	Nucleotide And Its metabolomics	Nucleotide and Its metabolomics	65-46-3	8596.6	12281	12322	14458	14294	8596.6	7482.6	3070.6	5555.1	6141.2	7386	4297.4	2.46408	0.480989	-1.05592	down	C00475	ko00240,ko01100,ko02010
MEDN0165	C10H13N4O8P	Inosine 5'-monophosphate	Nucleotide And Its metabolomics	Nucleotide and Its metabolomics	3249-92-1	107800	100430	53648	1667900	1842800	545470	80294	86481	294930	4352700	9618400	3561900	1.02215	4.16732	2.05912	up	C00130	ko00230,ko01100,ko01523,ko04742
MEDN0239	C6H12O7	D-Gluconic Acid	Carboxylic acids and derivatives	Sugar acids	526-95-4	466160	26098	1760200	33726	1409300	10648	25540	873760	26421	22314	35823	17385	1.20803	0.270158	-1.88812	down	C00257	ko00030,ko01100,ko01200
MEDN0285	C5H8O4	2-Methylsuccinic Acid	Organic acid And Its derivatives	Organic acid And Its derivatives	498-21-5	12188000	969650	249190	82126	1249700	128330	270890	328590	862420	91556	115380	258750	1.19414	0.129655	-2.94725	down	C08645	--
MEDN0314	C5H8O4	Glutaric Acid	Organic acid And Its derivatives	Organic acid And Its derivatives	110-94-1	12188000	969650	249190	82126	1249700	128330	270890	328590	862420	91556	115380	258750	1.19414	0.129655	-2.94725	down	C00489	ko00071,ko00310,ko01100
MEDN0334	C8H8O3	Mandelic Acid	Organic acid And Its derivatives	Organic acid And Its derivatives	90-64-2	111400	12533	13784	44858	54353	44727	53497	18507	8436.5	8021.1	13335	17814	1.56932	0.424671	-1.23558	down	C01984	--
MEDN0344	C8H14O4	Subericacid	Organic acid And Its derivatives	Organic acid And Its derivatives	505-48-6	286660	156210	156470	139640	173880	99378	172240	717740	135800	194490	253630	858620	1.47035	2.30432	1.20434	up	C08278	--
MEDN0376	C18H34O4	9,10-DiHOME	FA	Oxidized lipids	-	50267	27951	61494	13940	58417	18987	51527	131410	97095	22841	47217	159190	1.40638	2.20414	1.14022	up	C14828	ko00591
MEDN0390	C20H30O2	EPA	FA	Oxidized lipids	10417-94-4	8891500	6720200	17355000	4107200	10415000	2166900	2928700	10306000	2144300	2927200	1527200	1506900	1.9241	0.429764	-1.21838	down	C06428	ko01040
MEDN0413	C5H8O4	Ethylmalonate	Organic acid And Its derivatives	Organic acid And Its derivatives	601-75-2	12188000	969650	249190	82126	1249700	128330	270890	328590	862420	91556	115380	258750	1.19414	0.129655	-2.94725	down	-	--
MEDN0415	C8H7NO3	2-(Formylamino)Benzoic Acid	Benzene and substituted derivatives	Phenolic acids	3342-77-6	54875	21944	9426.1	15351	26835	12932	87720	60147	22136	116430	23451	20169	1.58402	2.33479	1.22329	up	C05653	ko00380,ko01100
MEDN0419	C9H13N2O9P	Uridine 5-Monophosphate	Nucleotide And Its metabolomics	Nucleotide and Its metabolomics	58-97-9	226080	232590	157970	1237500	887210	568560	1161200	473990	382790	3620700	3754100	1523600	1.95244	3.29809	1.72163	up	C00105	ko00240,ko01100
MEDN0478	C3H5NO4	Aminomalonic Acid	Organic acid And Its derivatives	Organic acid And Its derivatives	1068-84-4	104420	141960	71637	401980	96901	355120	214200	65817	189910	653500	480660	805510	1.39339	2.05594	1.0398	up	C00872	--
MEDN0602	C10H14N5O7P	deoxyguanosine 5'-monophosphate(dGMP)	Nucleotide And Its metabolomics	Nucleotide and Its metabolomics	902-04-5	118960	148290	97189	594600	1336300	268120	86001	203510	289930	6131700	13493000	1450400	1.37678	8.44739	3.07851	up	C00362	ko00230,ko01100
MEDN0780	C20H34O5	5-iPF2α-VI	FA	Oxidized lipids	180469-63-0	62504	156390	177460	182990	130540	272220	381720	1088200	274470	94880	262690	395810	1.70343	2.54328	1.34669	up	-	--
MEDN1009	C8H8O3	3-hydroxyphenylacetic acid	Organic acid And Its derivatives	Organic acid And Its derivatives	621-37-4	97395	14249	11486	39493	55892	36378	45302	10193	11407	5415.3	16841	20437	1.55765	0.429966	-1.21771	down	C05593	ko00350,ko00360,ko01100
MEDN1081	C18H34O4	12,13-DiHOME	FA	Oxidized lipids	263399-35-5	50267	27951	61494	13940	58417	18987	51527	131410	97095	22841	47217	159190	1.40638	2.20414	1.14022	up	-	--
MEDN1239	C10H13O10P	5-O-(1-carboxyvinyl) -3-phosphate	Organic acid And Its derivatives	Phosphoric acids	89771-75-5	305970	335910	203280	2993000	1939800	859850	433110	307080	479390	9683000	10918000	4259100	1.26339	3.92896	1.97415	up	C01269	ko00400,ko01100,ko01230
MEDN1241	C9H17O12P	2-(α-D-mannosyl) -3-phosphate glyceride	Alcohol and amines	Amines	-	204250	331200	211400	5833500	5524400	1691600	390760	383950	797560	15232000	33164000	9776900	1.18256	4.33051	2.11454	up	C11516	ko00051,ko01100
MEDN1326	C6H10O4	2-Methylglutaric Acid	Organic acid And Its derivatives	Organic acid And Its derivatives	18069-17-5	26746	17320	32488	15072	24808	10723	16768	102330	25803	19743	36831	93550	1.44199	2.32016	1.21423	up	-	--
MEDN1510	C10H20O2	4-Ethyloctanoic acid	Organic acid And Its derivatives	Organic acid And Its derivatives	16493-80-4	97085	108940	150820	63891	155050	791670	340560	1113600	390160	172570	673600	281890	1.81171	2.17366	1.12012	up	-	--
MEDN1533	C5H8O4	Dimethylmalonic acid	Organic acid And Its derivatives	Organic acid And Its derivatives	595-46-0	12188000	969650	249190	82126	1249700	128330	270890	328590	862420	91556	115380	258750	1.19414	0.129655	-2.94725	down	-	--
MEDN1589	C12H20O4	Traumatic acid	Organic acid And Its derivatives	Organic acid And Its derivatives	6402-36-4	20185	13554	24388	20887	15525	5529.4	19581	39181	29495	41844	29010	67872	2.10053	2.26828	1.1816	up	C16308	ko00592
MEDP0084	C3H9NO	Trimethylamine N-Oxide	Alcohol and amines	Amines	1184-78-7	8328.1	32304	20314	15043	10810	28189	308510	18371	9	9	9	38673	1.42385	3.17929	1.66871	up	C01104	ko01100
MEDP0152	C10H14N5O7P	3'-Aenylic Acid	Nucleotide And Its metabolomics	Nucleotide and Its metabolomics	84-21-9	14173000	8288200	8924900	44136000	51639000	25277000	14672000	11264000	13191000	199120000	399270000	63680000	1.31786	4.59988	2.2016	up	C01367	ko00230,ko01100
MEDP0161	C10H15N5O10P2	Adenosine 5'-Diphosphate	Nucleotide And Its metabolomics	Nucleotide and Its metabolomics	58-64-0	9	28824	33942	859400	140930	969720	308220	41494	195670	1700800	355620	2340900	1.38314	2.43145	1.28181	up	C00008	ko00190,ko00230,ko01100,ko04068,ko04080,ko04142,ko04152,ko04611,ko04714,ko04742,ko04924,ko05012,ko05014
MEDP0169	C10H14N5O8P	Guanosine-5'-monophosphate	Nucleotide And Its metabolomics	Nucleotide and Its metabolomics	85-32-5	441970	556350	351770	9394200	10143000	3457500	958570	1447900	1951700	38330000	55061000	26317000	1.47055	5.09621	2.34942	up	C00144	ko00230,ko01100,ko01523,ko04022,ko04740,ko04742,ko04744
MEDP0173	C21H27N7O14P2	Nicotinic Acid Adenine Dinucleotide	Nucleotide And Its metabolomics	Nucleotide and Its metabolomics	53-84-9	345680	231900	112900	3462600	650710	3779500	1461700	141430	685260	6965500	1081600	12209000	1.04568	2.62656	1.39317	up	C00003	ko00190,ko00730,ko00760,ko00983,ko01100,ko04152,ko04211,ko04925,ko04977
MEDP0286	C2H7NO2S	2-Aminoethanesulfinic Acid	Organic acid And Its derivatives	Sulfonic acids	300-84-5	92971	104030	118420	148680	160830	78475	212630	97839	143820	552910	257080	263890	2.01561	2.17253	1.11937	up	C00519	ko00430,ko01100
MEDP0289	C12H14O5	3,4,5-Trimethoxycinnamic Acid	Organic acid And Its derivatives	Organic acid And Its derivatives	90-50-6	59429	406020	217960	192670	116500	79045	24111	48085	47457	182390	30999	81864	1.87945	0.387175	-1.36894	down	-	--
MEDP0326	C11H12N2O4	N'-Formylkynurenine	Amino acid and Its metabolomics	Amino acid derivatives	1022-31-7	77047	120700	73149	92002	78481	181780	271840	156980	240280	233790	953340	88033	2.14604	3.12001	1.64155	up	C02406	--
MEDP0593	C5H5N5S	Thioguanine	Nucleotide And Its metabolomics	Nucleotide and Its metabolomics	154-42-7	10774	8223.3	8358.9	20137	41445	32304	54905	10016	31672	64699	57121	54262	1.84811	2.24901	1.16929	up	-	--
MEDP1077	C11H15N5O4	2'-O-methyladenosine	Nucleotide And Its metabolomics	Nucleotide and Its metabolomics	2140-79-6	12298000	7714200	10194000	40374000	56810000	24006000	14455000	10785000	12954000	205990000	387650000	63507000	1.31178	4.59286	2.19939	up	C04779	--
MEDP1455	C23H38O4	MG(20:4/0:0/0:0)	GL	MG	-	357750	70709	145400	97275	265400	84571	399730	1461800	129900	148160	194560	209880	1.21117	2.49145	1.31698	up	-	--
MEDP2053	C10H13N4O9P	Xanthosine-5'-monophosphate	Nucleotide And Its metabolomics	Nucleotide and Its metabolomics	25899-70-1	44280	49191	30284	758810	608870	255220	59662	135690	135730	2226900	3436400	2062200	1.41687	4.61258	2.20557	up	-	--
LIPID-N-0022	C18H32O3	12,13-EpOME	FA	Eicosanoid	-	31695	78092	130280	136700	87390	166130	45685	31006	47964	11705	55103	80527	1.80784	0.431534	-1.21246	down	C14826	ko00591,ko01100
LIPID-N-0024	C20H30O2	FFA(20:5)	FA	FFA	10417-94-4	534610	281550	728120	152070	516740	129300	133620	450070	64528	90951	45047	77089	2.15134	0.367703	-1.44339	down	C06428	ko01040
LIPID-N-0034	C20H32O3	(±)12-HETE	FA	Eicosanoid	-	229200	15494	137190	57409	93139	55136	52055	111690	19015	11507	11433	30343	1.7308	0.401729	-1.31571	down	C14768	ko00590,ko01100,ko04270,ko04726,ko04750,ko04913
LIPID-N-0058	C20H34O5	5-iso PGF2VI	FA	Eicosanoid	-	11566	16896	18097	11283	15464	31859	48830	52904	29696	31150	23743	31045	2.36276	2.06692	1.04748	up	-	--
LIPID-N-0098	C20H32O2	FFA(20:4)	FA	FFA	-	10021000	2221400	6932800	1765300	8482500	1812100	3269100	4468400	1821100	1377400	1112400	3227700	1.51855	0.489068	-1.03189	down	C00219	ko00590,ko00591,ko01040,ko01100,ko04216,ko04217,ko04270,ko04611,ko04664,ko04666,ko04723,ko04726,ko04730,ko04750,ko04912,ko04913,ko04921,ko04923,ko04925,ko05140,ko05146
LIPID-N-0151	C25H50NO7P	LPE(0:0/20:1)	GP	LPE	-	113280	36839	75891	36845	94956	46335	29355	23317	22781	22491	18931	36197	2.60948	0.378754	-1.40067	down	C04438	ko00564
LIPID-N-0152	C25H50NO7P	LPE(20:1/0:0)	GP	LPE	-	103750	44847	71283	25318	92816	45418	36689	35635	19185	19133	18262	35513	2.33149	0.428804	-1.22161	down	C04438	ko00564
LIPID-N-0188	C26H52NO9P	LPS(20:0/0:0)	GP	LPS	-	27393	10421	38042	11148	27494	15043	11896	7761.4	6155.2	4907.6	18869	13761	1.89408	0.489036	-1.03199	down	-	--
LIPID-N-0196	C24H44NO9P	LPS(18:2/0:0)	GP	LPS	-	87086	11118	45463	26311	64082	29922	33046	25132	3823.8	8680.2	4328.7	33472	1.83957	0.410947	-1.28297	down	-	--
LIPID-N-0397	C41H72NO8P	PE(16:0_20:5)	GP	PE	-	279740	309750	232860	195110	260740	143780	98069	241580	56355	81719	73927	33488	2.39654	0.411495	-1.28105	down	C00350	ko00563,ko00564,ko01100,ko04136,ko04140,ko04723,ko05130,ko05167
LIPID-N-0429	C47H80NO8P	PE(22:6_20:1)	GP	PE	-	63875	56364	17687	20916	34856	75017	10337	28349	20507	21043	17530	16757	2.07159	0.426188	-1.23044	down	C00350	ko00563,ko00564,ko01100,ko04136,ko04140,ko04723,ko05130,ko05167
LIPID-N-0465	C46H77O10P	PG(18:1_22:6)	GP	PG	-	130630	76973	82286	53207	43074	81676	6515.3	48927	30770	29694	19876	20810	2.47981	0.334709	-1.57902	down	-	--
LIPID-P-0007	C13H25NO4	Carnitine C6:0	FA	CAR	6418-78-6	314510	179880	201790	303400	188700	185960	1961800	354860	141990	525640	233290	190840	1.18251	2.48022	1.31047	up	C02301	ko04714
LIPID-P-0010	C15H29NO4	Carnitine C8:0	FA	CAR	25243-95-2	46170	39287	35880	82263	34923	55373	482660	122710	36276	122790	74386	23795	1.37069	2.93511	1.55341	up	C02301	ko04714
LIPID-P-0013	C17H33NO4	Carnitine C10:0	FA	CAR	1492-27-9	18042	17182	29875	15614	16820	27384	66611	45399	25808	61905	74655	20027	2.28874	2.3568	1.23683	up	C02301	ko04714
LIPID-P-0035	C19H35NO4	Carnitine C12:1	FA	CAR	-	18192	18985	28383	13540	10906	16802	19549	47974	23827	78589	62838	16291	1.9319	2.33192	1.22152	up	C02301	ko04714
LIPID-P-0037	C21H39NO4	Carnitine C14:1	FA	CAR	835598-21-5	374810	527160	583630	398180	311950	673200	345860	1844800	743280	2611600	1857600	1267200	2.16458	3.02215	1.59558	up	C02301	ko04714
LIPID-P-0039	C23H43NO4	Carnitine C16:1	FA	CAR	-	438720	332730	612800	407310	486940	606340	333570	1922600	594920	1825800	1062000	615800	1.7098	2.20279	1.13933	up	C02301	ko04714
LIPID-P-0047	C21H37NO4	Carnitine C14:2	FA	CAR	-	24422	74634	54998	40839	29795	57560	51240	117520	66165	200870	171450	106360	2.32915	2.52829	1.33816	up	C02301	ko04714
LIPID-P-0048	C23H41NO4	Carnitine C16:2	FA	CAR	1911579-97-9	62103	69371	93074	97139	76908	151290	85625	371370	97127	334580	219480	128430	1.95734	2.24886	1.16919	up	C02301	ko04714
LIPID-P-0056	C43H76O2	CE(16:0)	ST	CE	601-34-3	2214.1	471.39	594.87	6116.5	3350.2	735.75	8701.9	3219	731.39	8443.4	8641.4	6976.6	1.79865	2.723	1.4452	up	C11251	--
LIPID-P-0083	C47H76O2	CE(20:4)	ST	CE	604-34-2	33521	25555	16918	21936	27207	24947	50002	117830	4599.7	369840	46882	70384	1.31696	4.39446	2.13568	up	C02530	ko00100,ko04913,ko04975,ko04976,ko04977,ko04979
LIPID-P-0111	C36H71NO3	Cer(d18:1/18:0)	SL	Cer	-	189020	151700	208440	92808	174080	129310	179540	965210	216440	352990	224610	112330	1.37021	2.16968	1.11748	up	C00195	ko00600,ko01100,ko04071,ko04217,ko04722,ko04920,ko04931,ko04933,ko05140
LIPID-P-0196	C37H70O5	DG(16:0_18:1)	GL	DG	-	324170	204800	259210	101890	315520	148020	149430	1333300	334140	750890	219130	239030	1.1695	2.23544	1.16056	up	C00641	ko00561,ko00562,ko00564,ko01100,ko04070,ko04730
LIPID-P-0213	C37H68O5	DG(16:1_18:1)	GL	DG	-	66821	12495	51043	20239	42944	19601	16425	112630	69522	160440	31023	40822	1.06049	2.02147	1.0154	up	C00641	ko00561,ko00562,ko00564,ko01100,ko04070,ko04730
LIPID-P-0229	C39H70O5	DG(18:1_18:2)	GL	DG	-	216750	265970	381690	196110	291610	168600	183040	1169700	310490	875250	162930	504040	1.17002	2.10784	1.07576	up	C00641	ko00561,ko00562,ko00564,ko01100,ko04070,ko04730
LIPID-P-0398	C22H46NO6P	LPC(O-14:1)	GP	LPC-O	-	14576	6414.3	21273	6097.7	16489	3370.4	4078.1	17193	282.27	1784.6	215.18	3822.7	1.94312	0.401285	-1.3173	down	C04230	ko00564,ko05231
LIPID-P-0505	C42H76NO8P	PC(14:0_20:4)	GP	PC	-	5215100	2862200	2594000	5703600	5717400	3742800	3710300	24060000	4328000	8764600	8428700	6268900	1.66259	2.15058	1.10473	up	C00157	ko00564,ko00590,ko00591,ko00592,ko01100,ko04723,ko05231
LIPID-P-0508	C45H80NO8P	PC(20:4_17:0)	GP	PC	-	788780	2162700	1946400	1102600	958950	1559700	3711400	10487000	1346100	2843900	1231100	815670	1.18864	2.39874	1.26228	up	C00157	ko00564,ko00590,ko00591,ko00592,ko01100,ko04723,ko05231
LIPID-P-0520	C44H76NO8P	PC(14:0_22:6)	GP	PC	-	1046200	595590	587960	972570	983760	630310	1194500	4781900	620360	1366900	1242000	1120400	1.61472	2.14394	1.10027	up	C00157	ko00564,ko00590,ko00591,ko00592,ko01100,ko04723,ko05231
LIPID-P-0555	C46H86NO7P	PC(O-18:0_20:4)	GP	PC-O	-	2670700	2665000	2783700	2409900	2512000	2971000	1403400	7022100	3186800	10624000	6315000	4095000	1.57858	2.03883	1.02774	up	C00157	ko00564,ko00590,ko00591,ko00592,ko01100,ko04723,ko05231
LIPID-P-0567	C50H90NO7P	PC(O-22:2_20:4)	GP	PC-O	-	15663	19154	51497	81124	38920	61202	85290	254130	108370	86693	52965	69944	2.0189	2.45699	1.29689	up	C00157	ko00564,ko00590,ko00591,ko00592,ko01100,ko04723,ko05231
LIPID-P-0689	C46H75O10P	PG(18:2_22:6)	GP	PG	-	3891.7	1023	4745.3	951.89	4184	2986.6	1821.3	1384.8	798.65	368.75	2621.9	582.4	1.76882	0.426138	-1.23061	down	-	--
LIPID-P-0956	C47H84O6	TG(8:0_18:1_18:2)	GL	TG	-	11722	11021	55202	60208	103260	2116900	12364	38822	165960	5987.5	19926	18834	1.07959	0.111051	-3.1707	down	C00422	ko00561,ko01100,ko04714,ko04923,ko04931,ko04975,ko04977,ko04979
LIPID-P-1046	C55H98O6	TG(16:0_16:0_20:4)	GL	TG	-	119280	13639	97002	20206	157210	96583	123520	592960	158790	185670	40034	54886	1.01588	2.29374	1.1977	up	C00422	ko00561,ko01100,ko04714,ko04923,ko04931,ko04975,ko04977,ko04979
LIPID-P-1090	C53H92O6	TG(14:0_16:1_20:4)	GL	TG	-	17779	3113	23283	18535	29808	7020.8	7336.6	84596	70490	13856	19603	27834	1.07707	2.24752	1.16833	up	C00422	ko00561,ko01100,ko04714,ko04923,ko04931,ko04975,ko04977,ko04979
LIPID-P-1114	C59H104O6	TG(16:0_18:1_22:4)	GL	TG	-	20039	3703.8	14042	13544	22616	62141	28431	73604	113250	60744	25451	10828	1.42478	2.29493	1.19845	up	C00422	ko00561,ko01100,ko04714,ko04923,ko04931,ko04975,ko04977,ko04979
MSEA analysis results involved in ToF-related cardiac pathological changes.
name	Total Cmpd	Hits	Pvalue	Holm p	FDR	foldEnrichment	hitCompound	member	reference
Butanoate metabolism	15	1	0.0293	1	0.81952	4.31629	2-Hydroxyglutarate	(R)-3-Hydroxybutanoate; Acetoacetate; (S)-3-Hydroxy-3-methylglutaryl-CoA; Acetyl-CoA; Acetoacetyl-CoA; (S)-3-Hydroxybutanoyl-CoA; Crotonoyl-CoA; 4-Aminobutanoate; L-Glutamate; Butanoyl-CoA; Succinate semialdehyde; Butanoic acid; 2-Oxoglutarate; Succinate; 2-Hydroxyglutarate	http://www.genome.jp/kegg-bin/show_pathway?hsa00650
Purine metabolism	65	13	0.085541	1	0.81952	2.60854	Xanthine,L-Glutamine,ADP,Adenosine,Xanthosine,IDP,Hypoxanthine,Inosine,Guanine,Deoxyguanosine,Guanosine,Adenine,Urea	GDP; Xanthine; D-Ribose 5-phosphate; L-Glutamine; 5-Phospho-alpha-D-ribose 1-diphosphate; 5-Phosphoribosylamine; 5'-Phosphoribosylglycinamide; 2-(Formamido)-N1-(5'-phosphoribosyl)acetamidine; 1-(5'-Phosphoribosyl)-5-amino-4-imidazolecarboxamide; 1-(5'-Phosphoribosyl)-5-amino-4-(N-succinocarboxamide)-imidazole; 1-(5-Phospho-D-ribosyl)-5-amino-4-imidazolecarboxylate; 1-(5'-Phosphoribosyl)-5-formami…	http://www.genome.jp/kegg-bin/show_pathway?hsa00230
Pantothenate and CoA biosynthesis	19	4	0.13258	1	0.81952	2.25423	Pantetheine,L-Valine,L-Cysteine,Uracil	Dephospho-CoA; Pantetheine 4'-phosphate; Pantetheine; (R)-4'-Phosphopantothenoyl-L-cysteine; N-((R)-Pantothenoyl)-L-cysteine; Pantothenate; 3-Ureidopropionate; 5,6-Dihydrouracil; L-Valine; L-Aspartate; Apo-[acyl-carrier-protein]; CoA; D-4'-Phosphopantothenate; L-Cysteine; beta-Alanine; Uracil; 3-Methyl-2-oxobutanoic acid; Adenosine 3',5'-bisphosphate; Acyl-carrier protein	http://www.genome.jp/kegg-bin/show_pathway?hsa00770
Fructose and mannose metabolism	20	2	0.13596	1	0.81952	2.28998	D-Fructose,D-Mannose	D-Sorbitol; D-Fructose; D-Mannose; beta-D-Fructose 2,6-bisphosphate; D-Mannose 6-phosphate; L-Fucose 1-phosphate; GDP-4-dehydro-6-deoxy-D-mannose; GDP-mannose; D-Mannose 1-phosphate; beta-D-Fructose 6-phosphate; D-Glyceraldehyde 3-phosphate; D-Fructose 1-phosphate; D-Glyceraldehyde; beta-D-Fructose 1,6-bisphosphate; 6-Deoxy-L-galactose; L-Fuconate; alpha-D-Glucose; GDP-L-fucose; Glycerone phospha…	http://www.genome.jp/kegg-bin/show_pathway?hsa00051
Starch and sucrose metabolism	18	2	0.13596	1	0.81952	2.28998	D-Fructose,D-Glucose	Cellodextrin; Cellobiose; D-Fructose; Sucrose; beta-D-Glucoside; UDP-glucose; D-Glucose 1-phosphate; D-Glucose 6-phosphate; D-Glucose; Amylose; alpha,alpha-Trehalose; Maltodextrin; Starch; Maltose; Dextrin; Isomaltose; D-Fructose 6-phosphate; alpha-D-Glucose 1,6-bisphosphate	http://www.genome.jp/kegg-bin/show_pathway?hsa00500
Galactose metabolism	27	5	0.13609	1	0.81952	2.28679	D-Glucose,D-Fructose,Galactitol,D-Mannose,myo-Inositol	Stachyose; D-Tagatose 6-phosphate; D-Gal alpha 1->6D-Gal alpha 1->6D-Glucose; Sucrose; Raffinose; Melibiose; D-Galactose; 3-beta-D-Galactosyl-sn-glycerol; Epimelibiose; Melibiitol; alpha-D-Galactosyl-(1->3)-1D-myo-inositol; alpha-D-Glucose; Lactose; D-Glucose 1-phosphate; UDP-alpha-D-galactose; UDP-glucose; alpha-D-Galactose 1-phosphate; alpha-D-Galactose; alpha-D-Glucose 6-phosphate; D-Tagatose …	http://www.genome.jp/kegg-bin/show_pathway?hsa00052
Taurine and hypotaurine metabolism	8	3	0.16215	1	0.81952	2.04094	L-Cysteine,Taurine,Hypotaurine	L-Cysteate; L-Cysteine; Cysteamine; 3-Sulfino-L-alanine; Taurine; Hypotaurine; 5-L-Glutamyl-taurine; Taurocholate	http://www.genome.jp/kegg-bin/show_pathway?hsa00430
Primary bile acid biosynthesis	46	3	0.16215	1	0.81952	2.04083	Cholesterol,Glycine,Taurine	Cholesterol; Cholest-5-ene-3beta,26-diol; 25-Hydroxycholesterol; 4-Cholesten-7alpha,12alpha-diol-3-one; 7alpha-Hydroxycholest-4-en-3-one; 7alpha,12alpha-Dihydroxy-5beta-cholestan-3-one; 3alpha,7alpha,12alpha-Trihydroxy-5beta-cholestane; (25R)-3alpha,7alpha,12alpha-Trihydroxy-5beta-cholestan-26-oyl-CoA; (25S)-3alpha,7alpha,12alpha-Trihydroxy-5beta-cholestan-26-oyl-CoA; 7alpha-Hydroxy-5beta-cholest…	http://www.genome.jp/kegg-bin/show_pathway?hsa00120
Sphingolipid metabolism	21	3	0.17114	1	0.81952	1.78277	Sphingosine,L-Serine,3-Dehydrosphinganine	Dihydroceramide; Ceramide 1-phosphate; Sphingosine 1-phosphate; Sphinganine 1-phosphate; Phytoceramide; Sphinganine; Sphingomyelin; Sphingosine; N-Acylsphingosine; L-Serine; Palmitoyl-CoA; 3-Dehydrosphinganine; Digalactosylceramide; Galactosylceramide; GM4; Lactosylceramide; Glucosylceramide; Sulfatide; Phytosphingosine; Digalactosylceramide sulfate; Ethanolamine phosphate	http://www.genome.jp/kegg-bin/show_pathway?hsa00600
Drug metabolism - other enzymes	39	1	0.1886	1	0.81952	1.82633	Isonicotinic acid	Mercaptopurine (INN); 6-Thioinosine-5'-monophosphate; 6-Thioguanosine monophosphate; 6-Methylmercaptopurine; Tioguanine (INN); 6-Thioxanthine 5'-monophosphate; 6-Mercaptopurine ribonucleoside triphosphate; Isoniazid (JP17/USP/INN); Acetylhydrazine; Fluorouracil (JP17/USP/INN); 5,6-Dihydro-5-fluorouracil; alpha-Fluoro-beta-ureidopropionic acid; 5-Fluorouridine; Floxuridine (USP/INN); Tegafur (JP17…	http://www.genome.jp/kegg-bin/show_pathway?hsa00983
Arginine and proline metabolism	38	9	0.20143	1	0.81952	1.70258	L-Arginine,Creatine,Agmatine,Putrescine,Spermidine,L-Proline,cis-4-Hydroxy-D-proline,Phosphocreatine,1-Pyrroline-4-hydroxy-2-carboxylate	L-Arginine; N(omega)-Hydroxyarginine; Guanidinoacetate; Creatine; 4-Aminobutanoate; Agmatine; Putrescine; 4-Aminobutyraldehyde; S-Adenosylmethioninamine; S-Adenosyl-L-methionine; Spermidine; N-Acetylputrescine; N4-Acetylaminobutanal; Spermine; trans-3-Hydroxy-L-proline; D-Proline; (4R)-4-Hydroxy-2-oxoglutarate; L-erythro-4-Hydroxyglutamate; L-4-Hydroxyglutamate semialdehyde; L-1-Pyrroline-3-hydro…	http://www.genome.jp/kegg-bin/show_pathway?hsa00330
D-Arginine and D-ornithine metabolism	4	1	0.2161	1	0.81952	1.63317	D-Ornithine	D-Ornithine; D-Arginine; 5-Amino-2-oxopentanoic acid; 5-Guanidino-2-oxopentanoate	http://www.genome.jp/kegg-bin/show_pathway?hsa00472
Folate biosynthesis	27	1	0.22059	1	0.81952	1.60413	Dihydrobiopterin	THF-polyglutamate; Tetrahydrofolate; Dihydrofolate; Dihydrobiopterin; 6-Pyruvoyltetrahydropterin; 2,5-Diamino-6-(5'-triphosphoryl-3',4'-trihydroxy-2'-oxopentyl)-amino-4-oxopyrimidine; 2,5-Diaminopyrimidine nucleoside triphosphate; Formamidopyrimidine nucleoside triphosphate; GTP; Folate; Dihydropteroate; 7,8-Dihydroneopterin 3'-triphosphate; Precursor Z; (8S)-3',8-Cyclo-7,8-dihydroguanosine 5'-tr…	http://www.genome.jp/kegg-bin/show_pathway?hsa00790
Glycine, serine and threonine metabolism	33	9	0.2415	1	0.81952	1.45255	L-Serine,Choline,Betaine,L-Cystathionine,Glycine,Sarcosine,L-Threonine,Creatine,L-Cysteine	L-Serine; Choline; Betaine aldehyde; Betaine; Guanidinoacetate; 3-Phospho-D-glycerate; N,N-Dimethylglycine; L-Cystathionine; Glycine; O-Phospho-L-serine; Sarcosine; 5,10-Methylenetetrahydrofolate; L-Threonine; Lipoylprotein; Aminoacetone; D-Glycerate; [Protein]-S8-aminomethyldihydrolipoyllysine; Tetrahydrofolate; Dihydrolipoylprotein; 2-Phospho-D-glycerate; D-Serine; Hydroxypyruvate; Creatine; 3-…	http://www.genome.jp/kegg-bin/show_pathway?hsa00260
Valine, leucine and isoleucine biosynthesis	8	3	0.26276	1	0.81952	1.353	L-Threonine,L-Isoleucine,L-Valine	L-Threonine; (S)-3-Methyl-2-oxopentanoic acid; L-Leucine; 3-Methyl-2-oxobutanoic acid; 2-Oxobutanoate; L-Isoleucine; 4-Methyl-2-oxopentanoate; L-Valine	http://www.genome.jp/kegg-bin/show_pathway?hsa00290
Valine, leucine and isoleucine degradation	40	2	0.26277	1	0.81952	1.35311	L-Valine,L-Isoleucine	Enzyme N6-(lipoyl)lysine; 2-Methyl-1-hydroxybutyl-ThPP; Enzyme N6-(dihydrolipoyl)lysine; 2-Methyl-1-hydroxypropyl-ThPP; 3-Methyl-1-hydroxybutyl-ThPP; Acetyl-CoA; Acetoacetyl-CoA; Acetoacetate; (S)-3-Hydroxy-3-methylglutaryl-CoA; 3-Methylcrotonyl-CoA; 3-Methylbutanoyl-CoA; Thiamin diphosphate; (S)-3-Methyl-2-oxopentanoic acid; L-Valine; 2-Methylacetoacetyl-CoA; (S)-3-Hydroxyisobutyrate; 2-Methylbu…	http://www.genome.jp/kegg-bin/show_pathway?hsa00280
Nicotinate and nicotinamide metabolism	15	1	0.2841	1	0.81952	1.24916	N1-Methyl-2-pyridone-5-carboxamide	L-Aspartate; Deamino-NAD+; Quinolinate; Nicotinate D-ribonucleoside; Nicotinate D-ribonucleotide; NAD+; Nicotinamide D-ribonucleotide; Nicotinamide-beta-riboside; Nicotinamide; 1-Methylnicotinamide; NADP+; Iminoaspartate; Nicotinate; N1-Methyl-4-pyridone-5-carboxamide; N1-Methyl-2-pyridone-5-carboxamide	http://www.genome.jp/kegg-bin/show_pathway?hsa00760
Tryptophan metabolism	41	6	0.28924	1	0.81952	1.2243	L-Tryptophan,N-Acetylserotonin,5-Hydroxy-L-tryptophan,L-Kynurenine,Tryptamine,5-Methoxyindoleacetate	L-Tryptophan; Melatonin; N-Acetylserotonin; Serotonin; 5-Hydroxyindoleacetate; 5-Hydroxykynurenamine; 5-Hydroxykynurenine; 5-Hydroxy-L-tryptophan; L-Formylkynurenine; Acetoacetyl-CoA; (S)-3-Hydroxybutanoyl-CoA; Crotonoyl-CoA; Glutaryl-CoA; 2-Oxoadipate; 2-Aminomuconate semialdehyde; 2-Amino-3-carboxymuconate semialdehyde; 3-Hydroxyanthranilate; L-Kynurenine; Formylanthranilate; 3-Hydroxy-L-kynure…	http://www.genome.jp/kegg-bin/show_pathway?hsa00380
Thiamine metabolism	7	2	0.39876	1	0.9596	1.01376	L-Cysteine,Thiamine	[Enzyme]-cysteine; L-Cysteine; Thiamine; Thiamin triphosphate; Thiamin diphosphate; Thiamin monophosphate; [Enzyme]-S-sulfanylcysteine	http://www.genome.jp/kegg-bin/show_pathway?hsa00730
Steroid hormone biosynthesis	85	4	0.5318	1	0.9596	0.460416	Cholesterol,Corticosterone,Cortisol,11-Dehydrocorticosterone	Cholesterol; 20alpha,22beta-Dihydroxycholesterol; 20alpha-Hydroxycholesterol; 17alpha,20alpha-Dihydroxycholesterol; Pregnenolone; 21-Hydroxypregnenolone; 17alpha-Hydroxypregnenolone; 17alpha,21-Dihydroxypregnenolone; 11beta,17alpha,21-Trihydroxypregnenolone; Dehydroepiandrosterone; Dehydroepiandrosterone sulfate; 16alpha-Hydroxydehydroepiandrosterone; Androstenediol; 11-Deoxycorticosterone; 5alph…	http://www.genome.jp/kegg-bin/show_pathway?hsa00140
Porphyrin and chlorophyll metabolism	30	3	0.53551	1	0.9596	0.635086	Glycine,Biliverdin,Porphobilinogen	Cobinamide; Heme O; Heme; Glycine; Bilirubin beta-diglucuronide; Cob(I)yrinate a,c diamide; Fe2+; Biliverdin; Cob(I)alamin; Protoporphyrinogen IX; Coproporphyrinogen III; Uroporphyrinogen III; Hydroxymethylbilane; Porphobilinogen; 5-Aminolevulinate; Uroporphyrinogen I; L-Glutamate; Bilirubin; Protoporphyrin; Coproporphyrin III; Adenosyl cobinamide; Heme A; D-Urobilinogen; Adenosyl cobyrinate a,c …	http://www.genome.jp/kegg-bin/show_pathway?hsa00860
Steroid biosynthesis	42	3	0.53748	1	0.9596	0.44198	Vitamin D3,Cholesterol,Calcitriol	Vitamin D3; Delta7-Avenasterol; Zymosterol; Calcidiol; 7-Dehydrocholesterol; Lathosterol; 5alpha-Cholest-8-en-3beta-ol; Episterol; 24-Methylenecholesterol; 5-Dehydroepisterol; Cholesterol; 7-Dehydrodesmosterol; 14-Demethyllanosterol; Isofucosterol; Obtusifoliol; 4alpha-Methyl-5alpha-ergosta-8,14,24(28)-trien-3beta-ol; 5-Dehydroavenasterol; (S)-2,3-Epoxysqualene; 4,4-Dimethyl-5alpha-cholesta-8,14,…	http://www.genome.jp/kegg-bin/show_pathway?hsa00100
Riboflavin metabolism	4	1	0.576	1	0.9596	0.355696	Riboflavin	Riboflavin; FMN; FAD; Reduced riboflavin	http://www.genome.jp/kegg-bin/show_pathway?hsa00740
Nitrogen metabolism	6	2	0.58667	1	0.9596	0.393129	Carbamoyl phosphate,L-Glutamine	CO2; Ammonia; L-Glutamate; HCO3-; Carbamoyl phosphate; L-Glutamine	http://www.genome.jp/kegg-bin/show_pathway?hsa00910
Glutathione metabolism	28	4	0.58888	1	0.9596	0.452023	Glycine,L-Cysteine,Putrescine,Spermidine	R-S-Cysteinylglycine; R-S-Glutathione; Glutathione; NADP+; Glutathione disulfide; NADPH; Glycine; gamma-L-Glutamyl-L-cysteine; L-Glutamate; L-Cysteine; Cys-Gly; 5-Oxoproline; L-Amino acid; (5-L-Glutamyl)-L-amino acid; S-Substituted L-cysteine; Acetyl-CoA; RX; L-Ornithine; Putrescine; Spermidine; Cadaverine; Tryparedoxin; Trypanothione; S-Substituted N-acetyl-L-cysteine; Spermine; Aminopropylcadav…	http://www.genome.jp/kegg-bin/show_pathway?hsa00480
Tyrosine metabolism	42	4	0.58997	1	0.9596	0.474144	3-Methoxytyramine,L-Tyrosine,Tyramine,Thyroxine	L-Dopachrome; L-Normetanephrine; 3-Methoxy-4-hydroxyphenylglycolaldehyde; L-Noradrenaline; L-Adrenaline; 3,4-Dihydroxymandelate; 3,4-Dihydroxymandelaldehyde; 3,4-Dihydroxyphenylethyleneglycol; L-Metanephrine; Dopamine; 3,4-Dihydroxyphenylacetaldehyde; 3,4-Dihydroxyphenylacetate; 3-Methoxy-4-hydroxyphenylacetaldehyde; 3-Methoxytyramine; 3,4-Dihydroxy-L-phenylalanine; 3,5-Diiodo-L-tyrosine; 3-Iodo-…	http://www.genome.jp/kegg-bin/show_pathway?hsa00350
One carbon pool by folate	9	1	0.64397	1	0.9596	0.2442	10-Formyltetrahydrofolate	5,10-Methylenetetrahydrofolate; 5-Methyltetrahydrofolate; 5-Formiminotetrahydrofolate; 5,10-Methenyltetrahydrofolate; Folinic acid; 10-Formyltetrahydrofolate; Tetrahydrofolate; Dihydrofolate; Folate	http://www.genome.jp/kegg-bin/show_pathway?hsa00670
D-Glutamine and D-glutamate metabolism	6	1	0.73739	1	0.9596	0.129228	L-Glutamine	D-Glutamate; L-Glutamate; D-Glutamine; L-Glutamine; 5-Oxo-D-proline; 2-Oxoglutarate	http://www.genome.jp/kegg-bin/show_pathway?hsa00471
Arachidonic acid metabolism	36	1	0.75757	1	0.9596	0.109621	Prostaglandin E2	5,6-EET; 8,9-EET; 11,12-EET; 14,15-EET; Arachidonate; 15H-11,12-EETA; 11H-14,15-EETA; 15(S)-HPETE; 5(S)-HPETE; Prostaglandin G2; Phosphatidylcholine; Leukotriene A4; Leukotriene B4; Leukotriene C4; Prostaglandin H2; Prostaglandin D2; Prostaglandin E2; 5,6-DHET; 8,9-DHET; 11,12-DHET; 14,15-DHET; 11,12,15-THETA; 11,14,15-THETA; 8(S)-HPETE; 12(R)-HPETE; 20-HETE; (15S)-15-Hydroxy-5,8,11-cis-13-trans-…	http://www.genome.jp/kegg-bin/show_pathway?hsa00590
Pyrimidine metabolism	39	9	0.7635	1	0.9596	0.458271	L-Glutamine,Carbamoyl phosphate,Uridine,CDP,Cytidine,dCMP,Deoxycytidine,Thymine,Uracil	UDP; L-Glutamine; Carbamoyl phosphate; (S)-Dihydroorotate; Orotidine 5'-phosphate; UMP; UTP; Uridine; 5,6-Dihydrouracil; 3-Ureidopropionate; CTP; CDP; CMP; Cytidine; dCDP; dCMP; dCTP; Deoxycytidine; dUTP; dUDP; dUMP; Deoxyuridine; dTDP; dTTP; dTMP; Thymidine; Thymine; (R)-5,6-Dihydrothymine; (R)-3-Ureidoisobutyrate; P1,P4-Bis(5'-uridyl) tetraphosphate; 2'-Deoxy-5-hydroxymethylcytidine-5'-diphosph…	http://www.genome.jp/kegg-bin/show_pathway?hsa00240
Ubiquinone and other terpenoid-quinone biosynthesis	9	1	0.77582	1	0.9596	0.0933703	L-Tyrosine	3-(4-Hydroxyphenyl)pyruvate; L-Tyrosine; Menaquinone; 2,3-Epoxymenaquinone; Phylloquinol; Phylloquinone; Menaquinol; Vitamin K1 epoxide; Homogentisate	http://www.genome.jp/kegg-bin/show_pathway?hsa00130
Caffeine metabolism	10	5	0.78542	1	0.9596	0.246642	Theobromine,7-Methylxanthine,Caffeine,1-Methyluric acid,7-Methyluric acid	1,7-Dimethylxanthine; 1-Methylxanthine; Theobromine; 7-Methylxanthine; Caffeine; 1-Methyluric acid; 3,7-Dimethyluric acid; 1,7-Dimethyluric acid; 5-Acetylamino-6-formylamino-3-methyluracil; 7-Methyluric acid	http://www.genome.jp/kegg-bin/show_pathway?hsa00232
Selenocompound metabolism	20	1	0.79484	1	0.9596	0.0779043	L-Alanine	Selenite; Hydrogen selenide; L-Selenocysteine; L-Selenomethionine; Se-Methyl-L-selenocysteine; O-Phosphoseryl-tRNA(Sec); Selenophosphoric acid; L-Seryl-tRNA(Sec); Selenate; L-Selenocystathionine; Selenohomocysteine; Methylselenic acid; Dimethyl selenide; L-Alanine; Selenomethionyl-tRNA(Met); Methaneselenol; Methylselenopyruvate; L-Selenocysteinyl-tRNA(Sec); Adenylylselenate; Trimethylselenonium	http://www.genome.jp/kegg-bin/show_pathway?hsa00450
Alanine, aspartate and glutamate metabolism	28	3	0.82913	1	0.9596	0.151756	L-Alanine,L-Glutamine,Carbamoyl phosphate	N-Acetyl-L-aspartate; 2-Oxosuccinamate; L-Aspartate; L-Asparagine; D-Aspartate; N-(L-Arginino)succinate; N6-(1,2-Dicarboxyethyl)-AMP; L-Alanine; Succinate semialdehyde; L-Glutamate; 4-Aminobutanoate; L-Glutamine; Ammonia; 2-Oxoglutaramate; (S)-1-Pyrroline-5-carboxylate; N-Acetylaspartylglutamate; N-Acetylaspartylglutamylglutamate; Citrate; Oxaloacetate; Fumarate; Pyruvate; N-Carbamoyl-L-aspartate…	http://www.genome.jp/kegg-bin/show_pathway?hsa00250
Cysteine and methionine metabolism	33	5	0.82928	1	0.9596	0.227414	L-Cystathionine,L-Serine,L-Methionine,L-Cystine,L-Cysteine	4-Methylthio-2-oxobutanoic acid; 1,2-Dihydroxy-5-(methylthio)pent-1-en-3-one; S-Methyl-5-thio-D-ribulose 1-phosphate; S-Methyl-5-thio-D-ribose 1-phosphate; 5'-Methylthioadenosine; S-Adenosylmethioninamine; S-Adenosyl-L-methionine; L-Cystathionine; L-Serine; L-Homocysteine; L-Methionine; S-Adenosyl-L-homocysteine; 2,3-Diketo-5-methylthiopentyl-1-phosphate; L-Cysteate; L-Cystine; L-Cysteine; 3-Sulf…	http://www.genome.jp/kegg-bin/show_pathway?hsa00270
Arginine biosynthesis	14	5	0.82996	1	0.9596	0.313742	L-Arginine,N-Acetylornithine,Carbamoyl phosphate,L-Glutamine,Urea	L-Glutamate; L-Arginine; N-Acetylornithine; N-(L-Arginino)succinate; L-Citrulline; L-Aspartate; Carbamoyl phosphate; L-Ornithine; Ammonia; L-Glutamine; 2-Oxoglutarate; N-Acetyl-L-glutamate; Urea; Fumarate	http://www.genome.jp/kegg-bin/show_pathway?hsa00220
Ascorbate and aldarate metabolism	8	1	0.84937	1	0.9596	0.0416295	myo-Inositol	myo-Inositol; UDP-glucose; L-Gulono-1,4-lactone; D-Glucuronolactone; UDP-glucuronate; D-Glucuronate; L-Gulonate; D-Glucarate	http://www.genome.jp/kegg-bin/show_pathway?hsa00053
Neomycin, kanamycin and gentamicin biosynthesis	2	1	0.84937	1	0.9596	0.0416295	D-Glucose	D-Glucose; D-Glucose 6-phosphate	http://www.genome.jp/kegg-bin/show_pathway?hsa00524
Inositol phosphate metabolism	30	1	0.84937	1	0.9596	0.0416295	myo-Inositol	1-Phosphatidyl-1D-myo-inositol 5-phosphate; 1-Phosphatidyl-D-myo-inositol 4,5-bisphosphate; D-myo-Inositol 1,4,5-trisphosphate; 1D-myo-Inositol 1,4,5,6-tetrakisphosphate; Phosphatidylinositol-3,4,5-trisphosphate; 1D-myo-Inositol 1,3,4,5-tetrakisphosphate; 1D-myo-Inositol 1,3,4-trisphosphate; 1D-myo-Inositol 1,3,4,6-tetrakisphosphate; 1D-myo-Inositol 3,4,5,6-tetrakisphosphate; 1D-myo-Inositol 1,4-…	http://www.genome.jp/kegg-bin/show_pathway?hsa00562
Phosphatidylinositol signaling system	28	1	0.84937	1	0.9596	0.0416295	myo-Inositol	1-Phosphatidyl-1D-myo-inositol 3-phosphate; 1D-myo-Inositol 1,3,4,5,6-pentakisphosphate; 1-Phosphatidyl-D-myo-inositol; 1-Phosphatidyl-D-myo-inositol 4,5-bisphosphate; myo-Inositol; CDP-diacylglycerol; 1-Phosphatidyl-1D-myo-inositol 4-phosphate; Phosphatidate; 1,2-Diacyl-sn-glycerol; 1-Phosphatidyl-1D-myo-inositol 3,4-bisphosphate; 1-Phosphatidyl-1D-myo-inositol 5-phosphate; 1D-myo-Inositol 1,3,4…	http://www.genome.jp/kegg-bin/show_pathway?hsa04070
Glycerophospholipid metabolism	36	2	0.86605	1	0.9596	0.121858	Choline,Acetylcholine	Phosphatidylethanolamine; Phosphatidylcholine; Glycerone phosphate; 1-Acyl-sn-glycero-3-phosphocholine; CDP-choline; 1,2-Diacyl-sn-glycerol; Choline phosphate; Choline; Acetylcholine; Ethanolamine phosphate; Ethanolamine; Phosphatidate; Phosphatidylserine; 1-Acyl-sn-glycerol 3-phosphate; CDP-diacylglycerol; sn-Glycerol 3-phosphate; sn-Glycero-3-phosphocholine; CDP-ethanolamine; 1-Acyl-sn-glycero-…	http://www.genome.jp/kegg-bin/show_pathway?hsa00564
Phenylalanine metabolism	10	2	0.86966	1	0.9596	0.0311696	L-Phenylalanine,L-Tyrosine	Phenylacetaldehyde; L-Phenylalanine; Phenethylamine; Phenylpyruvate; Benzoyl-CoA; Phenylacetic acid; 2-Hydroxyphenylacetate; 2-Hydroxy-3-phenylpropenoate; Hippurate; L-Tyrosine	http://www.genome.jp/kegg-bin/show_pathway?hsa00360
Phenylalanine, tyrosine and tryptophan biosynthesis	4	2	0.86966	1	0.9596	0.0311696	L-Phenylalanine,L-Tyrosine	Phenylpyruvate; L-Phenylalanine; L-Tyrosine; 3-(4-Hydroxyphenyl)pyruvate	http://www.genome.jp/kegg-bin/show_pathway?hsa00400
Vitamin B6 metabolism	9	1	0.87001	1	0.9596	0.0309232	Pyridoxal	O-Phospho-4-hydroxy-L-threonine; Pyridoxine phosphate; Pyridoxamine phosphate; Pyridoxine; Pyridoxal phosphate; Pyridoxal; Pyridoxamine; 2-Oxo-3-hydroxy-4-phosphobutanoate; 4-Pyridoxate	http://www.genome.jp/kegg-bin/show_pathway?hsa00750
Glyoxylate and dicarboxylate metabolism	32	3	0.884	1	0.9596	0.0924782	L-Serine,Glycine,L-Glutamine	Hydroxypyruvate; cis-Aconitate; 4-Hydroxy-2-oxoglutarate; N-Formylderivatives; Glycolate; Citrate; (S)-Malate; 2-Phosphoglycolate; Acetyl-CoA; (S)-Methylmalonyl-CoA; Propanoyl-CoA; (R)-Methylmalonyl-CoA; Glyoxylate; L-Serine; Glycine; Hydrogen peroxide; L-Glutamate; (2S)-Ethylmalonyl-CoA; D-Glycerate; Acetate; 2-Hydroxy-3-oxopropanoate; Isocitrate; Pyruvate; Formate; Oxaloacetate; Acetoacetyl-CoA…	http://www.genome.jp/kegg-bin/show_pathway?hsa00630
beta-Alanine metabolism	21	5	0.89989	1	0.9596	0.0182974	1,3-Diaminopropane,Carnosine,Uracil,L-Histidine,Spermidine	Propanoyl-CoA; 3-Hydroxypropionyl-CoA; 3-Hydroxypropanoate; Malonyl-CoA; 3-Oxopropanoate; beta-Alanine; L-Aspartate; 1,3-Diaminopropane; 3-Aminopropanal; 3-Ureidopropionate; 5,6-Dihydrouracil; Carnosine; beta-Alanyl-N(pi)-methyl-L-histidine; Spermine; Propenoyl-CoA; Acetyl-CoA; beta-Alanyl-L-arginine; Uracil; beta-Alanyl-L-lysine; L-Histidine; Spermidine	http://www.genome.jp/kegg-bin/show_pathway?hsa00410
Histidine metabolism	16	3	0.89992	1	0.9596	0.0182952	L-Histidine,Carnosine,Histamine	L-Glutamate; 4-Imidazolone-5-propanoate; Urocanate; L-Histidine; Carnosine; Imidazole-4-acetaldehyde; N-Methylhistamine; Methylimidazole acetaldehyde; Histamine; N(pi)-Methyl-L-histidine; N-Formyl-L-aspartate; N-Formimino-L-glutamate; beta-Alanyl-N(pi)-methyl-L-histidine; Imidazole-4-acetate; Methylimidazoleacetic acid; L-Aspartate	http://www.genome.jp/kegg-bin/show_pathway?hsa00340
Amino sugar and nucleotide sugar metabolism	37	2	0.90316	1	0.9596	0.0512788	N-Acetyl-D-glucosamine,D-Mannose	N-Acetyl-D-glucosamine; N-Acetyl-D-glucosamine 6-phosphate; N-Acetyl-alpha-D-glucosamine 1-phosphate; UDP-N-acetyl-alpha-D-glucosamine; N-Acetyl-D-mannosamine; N-Acetylneuraminate 9-phosphate; N-Acetylneuraminate; alpha-D-Galactose 1-phosphate; UDP-glucose; D-Glucose 1-phosphate; UDP-glucuronate; D-Glucosamine 6-phosphate; D-Mannose 6-phosphate; GDP-mannose; D-Fructose 6-phosphate; alpha-D-Glucos…	http://www.genome.jp/kegg-bin/show_pathway?hsa00520
Lysine degradation	25	1	0.95341	1	0.95994	0.00394702	L-Lysine	L-Lysine; 4-Trimethylammoniobutanoate; 4-Trimethylammoniobutanal; N6,N6,N6-Trimethyl-L-lysine; Protein N6-methyl-L-lysine; Protein lysine; Procollagen 5-hydroxy-L-lysine; Protein N6,N6-dimethyl-L-lysine; Crotonoyl-CoA; (S)-3-Hydroxybutanoyl-CoA; N6-(L-1,3-Dicarboxypropyl)-L-lysine; L-2-Aminoadipate 6-semialdehyde; L-2-Aminoadipate; 2-Oxoadipate; Acetoacetyl-CoA; Glutaryl-CoA; L-Pipecolate; 5-Phos…	http://www.genome.jp/kegg-bin/show_pathway?hsa00310
Biotin metabolism	10	1	0.95341	1	0.95994	0.00394702	L-Lysine	Biotin; Biotinyl-5'-AMP; Biocytin; Glutaryl-[acp] methyl ester; Malonyl-[acyl-carrier protein]; Malonyl-[acp] methyl ester; Holo-[carboxylase]; L-Lysine; 3-Ketopimeloyl-[acp] methyl ester; 3-Ketoglutaryl-[acp] methyl ester	http://www.genome.jp/kegg-bin/show_pathway?hsa00780
Aminoacyl-tRNA biosynthesis	48	17	0.95994	1	0.95994	0.0194183	L-Histidine,L-Phenylalanine,L-Arginine,L-Glutamine,L-Cysteine,Glycine,L-Serine,L-Methionine,L-Valine,L-Alanine,L-Lysine,L-Isoleucine,L-Threonine,L-Tryptophan,10-Formyltetrahydrofolate,L-Tyrosine,L-Proline	L-Asparagine; L-Histidine; L-Phenylalanine; L-Arginine; L-Glutamine; L-Cysteine; Glycine; L-Aspartate; L-Serine; L-Methionine; L-Valine; L-Alanine; L-Lysine; L-Isoleucine; L-Leucine; L-Threonine; L-Tryptophan; L-Methionyl-tRNA; 10-Formyltetrahydrofolate; L-Tyrosine; L-Proline; L-Glutamate; Glutaminyl-tRNA; L-Asparaginyl-tRNA(Asn); L-Seryl-tRNA(Sec); O-Phosphoseryl-tRNA(Sec); L-Histidyl-tRNA(His);…	http://www.genome.jp/kegg-bin/show_pathway?hsa00970
