# Supplementary material for: Metabolic Variation Dictates Cardiac Pathogenesis in Patients With Tetralogy of Fallot
Source: Front Pediatr. 2022 Jan 31;9:819195. doi: 10.3389/fped.2021.819195 (PMC8841742; doi:10.3389/fped.2021.819195)
Supplement: Supplementary file 6 [file Table_6.XLSX]

## Sheet: Sheet1
Index	Compounds	物质	Class I	物质一级分类	Class II	物质二级分类	Q1 (Da)	Molecular Weight (Da)	Ionization model	Formula	ASD-pre1	ASD-pre2	ASD-pre3	ASD-pre4	ASD-pre5	ASD-pre6	TOF-pre1	TOF-pre2	TOF-pre3	TOF-pre4	TOF-pre5	TOF-pre6	mix01	mix02	mix03	cpd_ID	HMDB	Pubchem CID	CAS	ChEBI	Metlin	kegg_map
MEDN0005	L-Threonine	L-苏氨酸	Amino acid and Its metabolomics	氨基酸及其代谢物	Amino acids	氨基酸	118.05	119.058	[M-H]-	C4H9NO3	714830	776480	802630	946410	1136700	946060	1025200	881130	917160	1088700	869700	1067900	1004800	967320	970910	C00188	HMDB0000167	6288	72-19-5	16857	32	ko00260,ko00290,ko00860,ko00970,ko01100,ko01230,ko02010,ko04974,ko04978
MEDN0006	L-Tyrosine	L-酪氨酸	Amino acid and Its metabolomics	氨基酸及其代谢物	Amino acids	氨基酸	180.066	181.074	[M-H]-	C9H11NO3	1233100	911620	904250	985070	1538000	981700	1292800	1462800	964140	1040100	937730	1087700	1054700	1161200	1211200	C00082	HMDB0000158	6057	60-18-4	17895	34	ko00130,ko00350,ko00360,ko00400,ko00730,ko00970,ko01100,ko01210,ko01230,ko04728,ko04916,ko04917,ko04974,ko05012,ko05030,ko05031,ko05034,ko05230
MEDN0007	L-Arginine	L-精氨酸	Amino acid and Its metabolomics	氨基酸及其代谢物	Amino acids	氨基酸	173.104	174.112	[M-H]-	C6H14N4O2	2543800	2696100	3169800	4399700	5962900	3251800	3843300	3581300	3339200	4037900	3527300	4471700	4055100	3974900	4378200	C00062	HMDB0000517	6322	74-79-3	16467	5502	ko00220,ko00330,ko00472,ko00970,ko01100,ko01230,ko02010,ko04150,ko04974,ko05014,ko05142,ko05146,ko05230
MEDN0009	L-Aspartic Acid	L-天冬氨酸	Amino acid and Its metabolomics	氨基酸及其代谢物	Amino acids	氨基酸	132.03	133.038	[M-H]-	C4H7NO4	8671900	15690000	7422200	14555000	10674000	13973000	14783000	6603300	12651000	19567000	19824000	26559000	12698000	14437000	15141000	C00049	HMDB0000191	5960	56-84-8	17053	5206	ko00220,ko00250,ko00260,ko00270,ko00340,ko00410,ko00760,ko00770,ko00970,ko01100,ko01200,ko01210,ko01230,ko02010,ko04080,ko04974,ko05230
MEDN0019	L-Tryptophan	L-色氨酸	Amino acid and Its metabolomics	氨基酸及其代谢物	Amino acids	氨基酸	203.082	204.09	[M-H]-	C11H12N2O2	7574000	7164500	15579000	5102300	14705000	4556600	5815400	15300000	32065000	5416100	24378000	5521400	13521000	12902000	13618000	C00078	HMDB0000929	6305	73-22-3	16828	5879	ko00260,ko00380,ko00400,ko00970,ko01100,ko01210,ko01230,ko04726,ko04974,ko04978,ko05143,ko05230
MEDN0022	(5-L-Glutamyl)-L-Amino Acid	5-L-谷氨酰-L-丙氨酸	Amino acid and Its metabolomics	氨基酸及其代谢物	Small Peptide	小肽	217.082	218.09	[M-H]-	C8H14N2O5	81443	69791	227620	54869	173010	35377	33300	71360	179660	14688	47136	48491	57811	72676	56777	C03740	HMDB0006248	440103	5875-41-2	50619	-	ko00480,ko01100
MEDN0025	3-Hydroxy-3-Methylpentane-1,5-Dioic Acid	3-羟基-3-甲基谷氨酸	Amino acid and Its metabolomics	氨基酸及其代谢物	Amino acid derivatives	氨基酸衍生物	161.045	162.053	[M-H]-	C6H10O5	84044	102270	121840	92207	106310	100380	105270	194030	117550	147900	105570	182140	104080	120190	133750	C03761	HMDB0000355	1662	503-49-1	16831	5344	--
MEDN0027	3-N-Methyl-L-Histidine	3-N-甲基-L-组氨酸	Amino acid and Its metabolomics	氨基酸及其代谢物	Amino acid derivatives	氨基酸衍生物	169	187.096	[M-NH4]-	C7H13N3O3	41271	30163	40265	31115	31886	20521	22202	33956	41735	62254	82556	57906	45529	35123	61780	C01152	HMDB0000479	64969	368-16-1	27596	5466	ko00340,ko01100
MEDN0028	4-Hydroxy-L-Glutamic Acid	4-羟基-L-谷氨酸	Amino acid and Its metabolomics	氨基酸及其代谢物	Amino acid derivatives	氨基酸衍生物	162.04	163.032	[M-H]-	C5H9NO5	28082	23727	39471	38980	21229	29867	43024	70789	22354	64400	36366	33105	27436	29146	37125	C03079	-	-	3913-68-6	-	-	--
MEDN0032	Allantoin	尿囊素	Organic acid And Its derivatives	有机酸及其衍生物	Organic acid And Its derivatives	有机酸及其衍生物	157.036	158.044	[M-H]-	C4H6N4O3	2986700	3954200	2823700	3360600	3452900	3489600	3533300	2365200	4180300	4392900	4300200	5250100	4174800	4835200	3803700	C01551	HMDB0000462	204	97-59-6	15676	89	--
MEDN0036	Ala-Ala	D-丙氨酰-D-丙氨酸	Amino acid and Its metabolomics	氨基酸及其代谢物	Small Peptide	小肽	159.077	160.085	[M-H]-	C6H12N2O3	19505	28198	12194	20248	19884	30317	26111	9863.9	9173.3	25602	18487	28928	25743	25051	31043	C00993	HMDB0003459	5460362	923-16-0	16576	6937	ko01100
MEDN0038	Glutathione Oxidized	氧化型谷胱甘肽	Amino acid and Its metabolomics	氨基酸及其代谢物	Small Peptide	小肽	611.144	612.152	[M-H]-	C20H32N6O12S2	36561	33067	20002	40822	23840	54988	69906	30593	23859	57937	19362	51434	36443	32558	28744	-	-	65359	121-24-4	-	-	--
MEDN0040	Glyc-Pro	甘氨酰-L-脯氨酸	Amino acid and Its metabolomics	氨基酸及其代谢物	Small Peptide	小肽	171.077	172.085	[M-H]-	C7H12N2O3	77370	85399	88479	108190	177620	85553	112860	74019	98373	74349	43639	77820	72818	102490	88359	-	HMDB0000721	79101	704-15-4	70744	-	--
MEDN0041	Hexanoyl Glycine	己酰甘氨酸	Amino acid and Its metabolomics	氨基酸及其代谢物	Amino acid derivatives	氨基酸衍生物	172.097	173.105	[M-H]-	C8H15NO3	3190.8	5294.4	6553.9	4962.8	7214.5	7417	8473	13063	10225	8852.2	5970.7	8884.3	5074.7	4084.4	4383.9	-	HMDB0000701	99463	24003-67-6	64390	5669	--
MEDN0042	L-Asparagine Anhydrous	L-天冬酰胺	Amino acid and Its metabolomics	氨基酸及其代谢物	Amino acids	氨基酸	131.046	132.054	[M-H]-	C4H8N2O3	412380	511440	491010	611130	593000	602510	717180	460130	541710	644640	524220	690990	580140	547750	612330	C00152	HMDB0000168	6267	70-47-3	17196	14	ko00250,ko00970,ko01100,ko01230,ko04974,ko04978,ko05230
MEDN0043	L-Carnosine	左旋肌肽	Amino acid and Its metabolomics	氨基酸及其代谢物	Amino acid derivatives	氨基酸衍生物	225.099	226.107	[M-H]-	C9H14N4O3	75986	83659	61515	143590	143480	78216	81841	70767	190900	155700	134540	154780	115060	119750	119910	C00386	HMDB0000033	439224	305-84-0	15727	38	ko00340,ko00410,ko01100
MEDN0046	L-Glutamine	L-谷氨酰胺	Amino acid and Its metabolomics	氨基酸及其代谢物	Amino acids	氨基酸	145.061	146.069	[M-H]-	C5H10N2O3	2165800	7420600	4025000	5221000	3302500	5359500	3763800	2599700	4142400	5346100	6525000	7269100	4249900	4779100	5052100	C00064	HMDB0000641	5961	56-85-9	18050	5614	ko00220,ko00230,ko00240,ko00250,ko00471,ko00630,ko00750,ko00910,ko00970,ko01100,ko01230,ko02010,ko04724,ko04727,ko04964,ko04974,ko04978,ko05230
MEDN0049	L-Saccharopine	L-酵母氨酸	Amino acid and Its metabolomics	氨基酸及其代谢物	Amino acids	氨基酸	275.124	276.132	[M-H]-	C11H20N2O6	319400	348390	285960	235310	353280	258830	327180	448010	226090	228620	335630	352740	284630	326550	287840	C00449	HMDB0000279	160556	997-68-2	16927	383	ko00310,ko01100,ko01230
MEDN0056	N-Acetyl-L-Leucine	N-乙酰基亮氨酸	Amino acid and Its metabolomics	氨基酸及其代谢物	Amino acid derivatives	氨基酸衍生物	172.097	173.105	[M-H]-	C8H15NO3	29820	31212	36780	39332	45753	22630	25596	44109	32669	34689	36044	40809	29703	35369	36210	C02710	HMDB0011756	70912	1188-21-2	17786	-	--
MEDN0057	N-Acetyl-L-Tyrosine	N-乙酰-L-酪氨酸	Amino acid and Its metabolomics	氨基酸及其代谢物	Amino acid derivatives	氨基酸衍生物	222.077	223.085	[M-H]-	C11H13NO4	11739	13605	42768	8910.1	48100	5563.8	10311	50142	17649	6901.1	23278	11978	22303	18016	20331	C01657	HMDB0000866	68310	537-55-3	21563	-	--
MEDN0059	N-Glycyl-L-Leucine	N-甘氨酰-L-亮氨酸	Amino acid and Its metabolomics	氨基酸及其代谢物	Amino acid derivatives	氨基酸衍生物	187.108	188.116	[M-H]-	C8H16N2O3	887400	999760	552860	1627400	1238600	1577800	1641900	428110	947700	1790100	1584100	2539100	1638600	1642600	1839200	C02155	HMDB0000759	92843	869-19-2	73514	5727	--
MEDN0061	N-Phenylacetylglycine	苯乙酰甘氨酸	Amino acid and Its metabolomics	氨基酸及其代谢物	Amino acid derivatives	氨基酸衍生物	192.066	193.074	[M-H]-	C10H11NO3	9266.6	5449	4623.8	5303.4	3871.4	4189.6	2511.2	12176	4601.2	8070.2	5565	11511	4820.6	5895.4	4456.1	C05598	HMDB0000821	68144	500-98-1	27480	4237	ko00360
MEDN0062	N-Propionylglycine	丙甘氨酸	Amino acid and Its metabolomics	氨基酸及其代谢物	Amino acids	氨基酸	130.05	131.058	[M-H]-	C5H9NO3	776900	733870	899660	826360	1078700	807640	999170	920700	914750	805420	719240	876030	865640	943910	940400	-	HMDB0000783	98681	21709-90-0	89836	5749	--
MEDN0065	O-Phospho-L-Serine	L-O-磷酸丝氨酸	Amino acid and Its metabolomics	氨基酸及其代谢物	Amino acid derivatives	氨基酸衍生物	184.001	185.009	[M-H]-	C3H8NO6P	166190	249510	327810	223230	308070	301800	290230	425180	294820	321330	226310	234890	241050	385440	321450	C01005	HMDB0000272	68841	407-41-0	15811	5270	ko00260,ko00270,ko00970,ko01100,ko01200,ko01230
MEDN0071	S-Sulfo-L-Cysteine	S-磺基-L-半胱氨酸	Amino acid and Its metabolomics	氨基酸及其代谢物	Amino acid derivatives	氨基酸衍生物	199.969	200.977	[M-H]-	C3H7NO5S2	7002.9	10660	7611.4	4372	10447	672.99	11303	21829	673.16	3407.9	2694	14566	17057	18593	20754	C05824	HMDB0000731	115015	1637-71-4	27891	-	ko00270,ko01100,ko01230
MEDN0073	Tyramine	酪胺	Benzene and substituted derivatives	苯及其衍生物	Benzene and substituted derivatives	苯及其衍生物	136.076	137.084	[M-H]-	C8H11NO	14184	9840.5	6135.8	6392.9	6316.6	5812.1	9237.4	7370.5	7735.4	6203.6	2426.5	4789.3	8055.4	5703.3	3711.5	C00483	HMDB0000306	5610	51-67-2	15760	60	ko00350,ko01100,ko04080,ko04974
MEDN0074	γ-L-Glutamate-Cysteine	γ-L-谷氨酸-L-半胱氨酸	Amino acid and Its metabolomics	氨基酸及其代谢物	Small Peptide	小肽	249.055	250.062	[M-H]-	C8H14N2O5S	40478	103190	56635	90700	59105	62374	43947	33178	38983	50841	105170	153090	64184	66198	71751	C00669	HMDB0001049	123938	636-58-8	17515	5966	ko00480,ko01100,ko04216
MEDN0086	Terephthalic Acid	对苯二甲酸	Benzene and substituted derivatives	苯及其衍生物	Phenolic acids	酚酸类	165.019	166.027	[M-H]-	C8H6O4	216990	326090	447250	495600	185300	236280	185330	9729500	633880	255420	280270	339920	263820	281790	302640	C06337	HMDB0002428	7489	100-21-0	15702	6676	ko01100
MEDN0093	3-Hydroxyanthranilic Acid	3-羟基-2-氨基苯甲酸	Benzene and substituted derivatives	苯及其衍生物	Phenolic acids	酚酸类	152.035	153.043	[M-H]-	C7H7NO3	31283	34662	30932	26802	40466	17795	41651	44125	35822	56598	23094	54832	34967	36784	40194	C00632	HMDB0001476	86	548-93-6	15793	3275	ko00380,ko01100
MEDN0099	4-Pyridoxic Acid	4-吡哆酸	Heterocyclic compounds	杂环化合物	Pteridines and derivatives	蝶啶及其衍生物	182.045	183.053	[M-H]-	C8H9NO4	14545	18137	19533	25330	40474	13584	48243	15730	14043	14489	11681	75172	30183	20986	35058	C00847	HMDB0000017	6723	82-82-6	17405	239	ko00750,ko01100
MEDN0100	6-Hydroxynicotinic Acid	6-羟基烟酸	Heterocyclic compounds	杂环化合物	Pteridines and derivatives	蝶啶及其衍生物	138.019	139.027	[M-H]-	C6H5NO3	24068	4017.6	27401	5672.5	36541	1614.1	2697.9	22459	89189	3156.3	33011	921.82	25310	27820	24769	C01020	HMDB0002658	72924	5006-66-6	16168	-	ko00760,ko01100
MEDN0109	Hyodeoxycholic acid	猪去氧胆酸	Bile acids	胆汁酸	Bile acids	胆汁酸	391.285	392.293	[M-H]-	C24H40O4	470890	16662	10684	45797	25349	35675	144700	17699	8986.9	12236	12826	78534	86784	68320	113890	-	HMDB0000733	9963687	83-49-8	-	5701	--
MEDN0110	Glycoursodeoxycholic Acid	甘氨熊脱氧胆酸	Bile acids	胆汁酸	Bile acids	胆汁酸	448.306	449.314	[M-H]-	C26H43NO5	293400	16264	17600	21516	11675	34641	28640	32108	24922	20773	19486	32676	49853	45008	43939	-	HMDB0000708	12310288	64480-66-6	89929	5676	--
MEDN0112	Glycocholic Acid	甘氨胆酸	Bile acids	胆汁酸	Bile acids	胆汁酸	464.301	465.309	[M-H]-	C26H43NO6	61675	9364	27365	22662	23408	42568	18268	46468	130190	57323	21488	13938	40218	32129	32388	C01921	HMDB0000138	10140	475-31-0	17687	-	ko00120,ko01100,ko04976,ko04979
MEDN0113	Glycochenodeoxycholic Acid	甘氨鹅脱氧胆酸	Bile acids	胆汁酸	Bile acids	胆汁酸	448.306	449.314	[M-H]-	C26H43NO5	2296500	171740	112980	704490	729100	252380	161850	334080	1408400	848830	137160	60953	706690	741020	726860	C05466	HMDB0000637	22833540	640-79-9	-	5610	ko00120,ko04976,ko04979
MEDN0120	Dulcitol	己六醇	Carboxylic acids and derivatives	碳水化合物及其代谢物	Sugar alcohols	糖醇	181.071	182.079	[M-H]-	C6H14O6	225570	79454	398720	78108	468650	30418	20581	408570	672470	44452	505630	41671	225920	230230	236290	C01697	HMDB0000107	11850	608-66-2	16813	5148	ko00052,ko01100
MEDN0128	4-Hydroxy-3-methoxybenzaldehyde	4-羟基-3-甲氧基苯甲醛	Benzene and substituted derivatives	苯及其衍生物	Phenolics	苯酚类	151.04	152.047	[M-H]-	C8H8O3	470110	631770	687980	380920	408240	636550	700780	919420	369760	622440	820540	914720	280910	285450	303590	C00755	HMDB0012308	1183	121-33-5	18346	-	ko01100
MEDN0140	Xanthine	黄嘌呤	Nucleotide And Its metabolomics	核苷酸及其代谢物	Nucleotide and Its metabolomics	核苷酸及其代谢物	151.026	152.033	[M-H]-	C5H4N4O2	1563500	3366700	2118600	2133200	3025800	1533000	3665800	4130200	3776500	3945800	1569500	3312100	2286300	2492300	2891100	C00385	HMDB0000292	1188	69-89-6	17712	82	ko00230,ko00232,ko01100
MEDN0142	2-Hydroxy-6-Aminopurine	2-羟基-6-氨基嘌呤	Nucleotide And Its metabolomics	核苷酸及其代谢物	Nucleotide and Its metabolomics	核苷酸及其代谢物	150.042	151.049	[M-H]-	C5H5N5O	48057	17376	30246	21606	31100	26183	33840	54278	34488	12648	6474.4	14054	20700	18669	20553	-	HMDB0000403	76900	3373-53-3	62462	5392	--
MEDN0147	5-Methylcytosine	5-甲基胞嘧啶	Nucleotide And Its metabolomics	核苷酸及其代谢物	Nucleotide and Its metabolomics	核苷酸及其代谢物	124.051	125.059	[M-H]-	C5H7N3O	2461700	3612700	1869400	3982900	2910100	3879900	2783100	1838100	3665200	5264800	4709100	6284500	3414400	3866800	3449900	C02376	HMDB0002894	65040	554-01-8	27551	3247	ko00240,ko01100
MEDN0150	8-Hydroxyguanosine	8-羟基鸟苷	Nucleotide And Its metabolomics	核苷酸及其代谢物	Nucleotide and Its metabolomics	核苷酸及其代谢物	298.079	299.087	[M-H]-	C10H13N5O6	55656	98430	51468	60906	42422	73370	52024	32145	73758	69949	32681	80454	68650	64337	77437	-	HMDB0002044	65131	3868-31-3	1177182	-	--
MEDN0152	Adenosine 5'-Diphosphate（ADP）	二磷酸腺苷	Nucleotide And Its metabolomics	核苷酸及其代谢物	Nucleotide and Its metabolomics	核苷酸及其代谢物	426.022	427.029	[M-H]-	C10H15N5O10P2	35339	12958	10263	56090	27075	67218	44722	9951.4	11698	81445	166140	48434	60077	46383	40087	C00008	HMDB0001341	6022	58-64-0	16761	6175	ko00190,ko00230,ko01100,ko04068,ko04080,ko04142,ko04152,ko04611,ko04714,ko04742,ko04924,ko05012,ko05014
MEDN0153	Adenosine 5'-Monophosphate	5'-腺嘌呤核苷酸	Nucleotide And Its metabolomics	核苷酸及其代谢物	Nucleotide and Its metabolomics	核苷酸及其代谢物	346.055	347.063	[M-H]-	C10H14N5O7P	118960	148290	97189	594600	1336300	268120	86001	203510	289930	6131700	13493000	1450400	2325900	2028800	1966600	C00020	HMDB0000045	6083	61-19-8	16027	5111	ko00230,ko01100,ko01523,ko04022,ko04024,ko04068,ko04150,ko04151,ko04152,ko04211,ko04740,ko04742,ko04923,ko04924,ko04925,ko04927,ko04928,ko04934,ko05012,ko05032
MEDN0155	Cytidine	胞苷	Nucleotide And Its metabolomics	核苷酸及其代谢物	Nucleotide and Its metabolomics	核苷酸及其代谢物	242.078	243.086	[M-H]-	C9H13N3O5	8596.6	12281	12322	14458	14294	8596.6	7482.6	3070.6	5555.1	6141.2	7386	4297.4	6713	5844	6141.2	C00475	HMDB0000089	6175	65-46-3	17562	3376	ko00240,ko01100,ko02010
MEDN0156	Cytidine-5-Monophosphate	胞苷-5-单磷酸	Nucleotide And Its metabolomics	核苷酸及其代谢物	Nucleotide and Its metabolomics	核苷酸及其代谢物	322.044	323.052	[M-H]-	C9H14N3O8P	153340	244650	158320	287060	284710	210940	247150	222010	216390	364280	362300	406150	290890	371310	316090	C00055	HMDB0000095	6131	63-37-6	17361	5143	ko00240,ko01100
MEDN0160	Guanosine	鸟苷	Nucleotide And Its metabolomics	核苷酸及其代谢物	Nucleotide and Its metabolomics	核苷酸及其代谢物	282.084	283.092	[M-H]-	C10H13N5O5	48800000	71289000	45813000	49026000	35379000	64289000	48950000	31972000	54035000	43283000	23958000	56361000	50016000	52175000	56933000	C00387	HMDB0000133	6802	118-00-3	16750	87	ko00230,ko01100,ko02010
MEDN0165	Inosine 5'-monophosphate	肌苷5'-单磷酸	Nucleotide And Its metabolomics	核苷酸及其代谢物	Nucleotide and Its metabolomics	核苷酸及其代谢物	347.041	348.047	[M-H]-	C10H13N4O8P	107800	100430	53648	1667900	1842800	545470	80294	86481	294930	4352700	9618400	3561900	1864400	2057800	1826500	C00130	HMDB0000175	135398640	3249-92-1	17202	5196	ko00230,ko01100,ko01523,ko04742
MEDN0171	Uridine	尿嘧啶核苷	Nucleotide And Its metabolomics	核苷酸及其代谢物	Nucleotide and Its metabolomics	核苷酸及其代谢物	243.062	244.07	[M-H]-	C9H12N2O6	6683400	7977300	5244000	9537100	6295700	6937500	6960400	4890000	7154800	6871500	6291100	9090200	6543500	6624100	7608200	C00299	HMDB0000296	6029	58-96-8	16704	90	ko00240,ko01100,ko02010
MEDN0180	Norepinephrine	去甲肾上腺素	Hormones and hormone related compunds	激素及激素相关物质	Hormones and hormone related compunds	激素及激素相关物质	168.066	169.074	[M-H]-	C8H11NO3	37697	70272	50561	63884	24685	77737	38147	24519	44503	38535	21935	40017	40540	54624	47870	C00547	HMDB0000216	439260	51-41-2	18357	5226	ko00350,ko01100,ko04024,ko04080,ko04261,ko04270,ko04540,ko04714,ko04721,ko04742,ko04923,ko04924,ko04970
MEDN0196	Pyrroloquinoline Quinone	吡咯喹啉醌	Organic acid And Its derivatives	有机酸及其衍生物	Organic acid And Its derivatives	有机酸及其衍生物	329.005	330.012	[M-H]-	C14H6N2O8	129410	149890	165650	132080	203030	133300	85484	138200	181160	123060	193340	143770	202470	177950	118170	C00113	HMDB0013636	1024	72909-34-3	18315	-	--
MEDN0198	Citric Acid	柠檬酸	Organic acid And Its derivatives	有机酸及其衍生物	Organic acid And Its derivatives	有机酸及其衍生物	173.009	192.027	[M-H2O-H]-	C6H8O7	957470	1104800	1059500	1639100	2084200	1178200	1465200	1420000	1177200	1652900	1369100	1458000	1413200	1371200	1397000	C00158	HMDB0000094	311	77-92-9	30769	124	ko00020,ko00250,ko00630,ko01100,ko01200,ko01210,ko01230,ko04742,ko04922,ko05230
MEDN0201	Succinic Acid	琥珀酸	Organic acid And Its derivatives	有机酸及其衍生物	Organic acid And Its derivatives	有机酸及其衍生物	117.019	118.027	[M-H]-	C4H6O4	2771200	4763400	1691200	11908000	2738700	10807000	6610000	1428400	4810800	18049000	14311000	23526000	7498700	8727100	9251800	C00042	HMDB0000254	1110	110-15-6	-	-	ko00020,ko00190,ko00250,ko00310,ko00350,ko00360,ko00620,ko00630,ko00640,ko00650,ko00760,ko00920,ko01100,ko01200,ko04024,ko04727,ko04922,ko05230
MEDN0206	Citramalic Acid	柠苹酸	Organic acid And Its derivatives	有机酸及其衍生物	Organic acid And Its derivatives	有机酸及其衍生物	147.029	148.1	[M-H]-	C5H8O5	176230	130290	156400	119150	171280	98272	133730	278790	245410	214910	150940	224610	170730	227260	224750	C00815	HMDB0000426	1081	597-44-4	15584	5415	--
MEDN0209	Tryptamine	色胺	Tryptamines,Cholines,Pigments	色胺、胆碱、色素	Tryptamines	色胺	159.092	160.1	[M-H]-	C10H12N2	304610	268550	461960	204620	437900	189130	256960	559890	861800	229120	752500	261560	398410	498960	540800	C00398	HMDB0000303	1150	61-54-1	16765	-	ko00380,ko01100,ko04080
MEDN0210	1,5-Anhydro-D-Glucitol	1,5-酐-D-山梨糖醇	Carboxylic acids and derivatives	碳水化合物及其代谢物	Sugar alcohols	糖醇	163.061	164.069	[M-H]-	C6H12O5	37419	34883	67927	15842	57613	16509	12902	92560	86941	4457.1	47010	35464	39074	45855	45721	C07326	HMDB0002712	64960	154-58-5	16070	3775	--
MEDN0211	D-Arabitol	阿拉伯糖醇	Carboxylic acids and derivatives	碳水化合物及其代谢物	Sugar alcohols	糖醇	151.061	152.069	[M-H]-	C5H12O5	21586	36399	32744	28564	49774	17919	67977	32074	42666	29937	37587	50502	42355	29285	26545	C01904	HMDB0000568	827	488-82-4	18333	5551	ko00040,ko01100
MEDN0213	D-Sorbitol	D-山梨糖醇	Carboxylic acids and derivatives	碳水化合物及其代谢物	Sugar alcohols	糖醇	181.071	182.079	[M-H]-	C6H14O6	225570	79454	398720	78108	468650	30418	20581	408570	672470	44452	505630	41671	225920	230230	236290	C00794	HMDB0000247	5780	50-70-4	-	-	ko00051,ko00052,ko01100,ko02010
MEDN0220	D-Glucose	D-葡萄糖	Carboxylic acids and derivatives	碳水化合物及其代谢物	Sugars	糖类	179.057	180.063	[M-H]-	C6H12O6	192970	512510	335750	400660	274810	257660	406860	122030	252370	429550	383820	462400	342700	332190	331010	C00031	HMDB0000122	5793	50-99-7	4167	133	ko00010,ko00030,ko00052,ko00500,ko00520,ko00524,ko01100,ko02010,ko04066,ko04068,ko04152,ko04742,ko04910,ko04911,ko04917,ko04922,ko04930,ko04931,ko04932,ko04933,ko04973,ko04976,ko04978,ko05230
MEDN0221	D-Mannose	D-甘露糖	Carboxylic acids and derivatives	碳水化合物及其代谢物	Sugars	糖类	179.057	180.063	[M-H]-	C6H12O6	192970	512510	335750	400660	274810	257660	406860	122030	252370	429550	383820	462400	342700	332190	331010	C00159	HMDB0000169	18950	3458-28-4	4208	-	ko00051,ko00052,ko00520,ko01100,ko02010,ko04142,ko04625
MEDN0222	D-Melezitose	D-松三糖	Carboxylic acids and derivatives	碳水化合物及其代谢物	Sugars	糖类	503.161	504.169	[M-H]-	C18H32O16	34662	21170	37021	31916	46011	15090	12555	17129	54353	23137	85282	40712	56890	54112	47497	C08243	HMDB0011730	92817	597-12-6	6731	-	--
MEDN0224	D-Trehalose	D-海藻糖	Carboxylic acids and derivatives	碳水化合物及其代谢物	Sugars	糖类	341.108	342.116	[M-H]-	C12H22O11	103420	35957	27799	23789	21402	85816	114230	153840	178570	45450	10909	99481	67200	60665	59221	C01083	HMDB0000975	7427	99-20-7	16551	5913	ko00500,ko01100,ko02010
MEDN0226	D-Erythronolactone	(3R,4R)-D-赤酮酸内酯	Aldehyde,Ketones,Esters	醛、酮、酯类	Esters	酯类	117.019	118.027	[M-H]-	C4H6O4	851840	385260	506030	431090	361080	701520	758610	1256800	580450	470240	243480	277470	473560	561440	567670	-	HMDB0000349	5325915	15667-21-7	87625	5338	--
MEDN0227	D-Glucose 6-Phosphate	D-葡萄糖-6-磷酸	Carboxylic acids and derivatives	碳水化合物及其代谢物	Phosphate sugars	磷酸糖	259.022	260.03	[M-H]-	C6H13O9P	50560000	94872000	60792000	62148000	57355000	56995000	24697000	45733000	28395000	72939000	86862000	121700000	64364000	70895000	71243000	C00092	HMDB0001401	439958	56-73-5	4170	145	ko00500,ko00524,ko00562,ko01100,ko04911,ko04917,ko04918,ko04931,ko04973,ko05230
MEDN0230	Lactulose	乳果糖	Carboxylic acids and derivatives	碳水化合物及其代谢物	Sugars	糖类	341.108	342.116	[M-H]-	C12H22O11	103420	35957	27799	23789	21402	85816	114230	153840	178570	45450	10909	99481	67200	60665	59221	C07064	HMDB0000740	11333	4618-18-2	6359	916	--
MEDN0231	L-Fucose	L-岩藻糖	Carboxylic acids and derivatives	碳水化合物及其代谢物	Sugars	糖类	163.061	164.069	[M-H]-	C6H12O5	37419	34883	67927	15842	57613	16509	12902	92560	86941	4457.1	47010	35464	39074	45855	45721	C01019	HMDB0000174	17106	2438-80-4	2181	268	ko00051,ko00520,ko01100,ko04625
MEDN0232	L-Rhamnose	L-鼠李糖	Carboxylic acids and derivatives	碳水化合物及其代谢物	Sugars	糖类	163.061	164.069	[M-H]-	C6H12O5	37419	34883	67927	15842	57613	16509	12902	92560	86941	4457.1	47010	35464	39074	45855	45721	C00507	HMDB0000849	25310	3615-41-6	62346	5812	ko00051,ko01100
MEDN0234	Maltotriose	麦芽三糖	Carboxylic acids and derivatives	碳水化合物及其代谢物	Sugars	糖类	503.161	504.169	[M-H]-	C18H32O16	34662	21170	37021	31916	46011	15090	12555	17129	54353	23137	85282	40712	56890	54112	47497	C01835	HMDB0001262	439586	1109-28-0	140999	3585	ko02010,ko04973
MEDN0237	D-Glucoronic Acid	葡萄糖醛酸	Carboxylic acids and derivatives	碳水化合物及其代谢物	Sugar acids	糖酸	193.035	194.043	[M-H]-	C6H10O7	119460	127630	159600	126560	128210	72486	99065	145620	90040	93906	115580	78429	126540	133100	147260	-	-	65041	6556-12-3	-	-	--
MEDN0239	D-Gluconic Acid	葡萄糖酸	Carboxylic acids and derivatives	碳水化合物及其代谢物	Sugar acids	糖酸	195.051	196.058	[M-H]-	C6H12O7	466160	26098	1760200	33726	1409300	10648	25540	873760	26421	22314	35823	17385	426180	401510	397440	C00257	HMDB0000625	10690	526-95-4	33198	345	ko00030,ko01100,ko01200
MEDN0240	L-Gulonolactone	古洛糖酸内酯	Carboxylic acids and derivatives	碳水化合物及其代谢物	Sugar acids	糖酸	177.04	178.048	[M-H]-	C6H10O6	47027	62032	54429	47641	45813	32110	58674	57207	54008	50384	55238	49636	44657	67336	83113	C01040	HMDB0003466	439373	1128-23-0	17587	-	ko00053,ko01100
MEDN0241	Vitamin D3	维生素D3	CoEnzyme and vitamins	辅酶和维生素	CoEnzyme and vitamins	辅酶和维生素	383.331	384.339	[M-H]-	C27H44O	14444	6521.2	5801.8	8373.7	8926.8	13001	7632.6	14450	13965	9243.8	16732	18491	12323	14098	10297	C05443	HMDB0000876	10883523	67-97-0	28940	-	ko00100,ko01100,ko04977,ko05323
MEDN0244	Orotic Acid	乳清酸	CoEnzyme and vitamins	辅酶和维生素	CoEnzyme and vitamins	辅酶和维生素	155.009	156.017	[M-H]-	C5H4N2O4	170150	44188	208200	57778	238910	48678	152760	284120	92042	37584	73015	57951	108530	98937	130350	C00295	HMDB0000226	967	65-86-1	16742	318	ko00240,ko01100
MEDN0245	Pantothenate	泛酸	CoEnzyme and vitamins	辅酶和维生素	CoEnzyme and vitamins	辅酶和维生素	218.103	219.1	[M-H]-	C9H17NO5	19383000	23939000	19043000	33456000	26433000	24270000	26226000	19459000	27163000	28575000	19757000	37249000	25786000	27454000	27926000	C00864	HMDB0000210	988	79-83-4	46905	-	ko00410,ko00770,ko01100,ko04977
MEDN0249	Pantothenol	DL-泛酰醇	CoEnzyme and vitamins	辅酶和维生素	CoEnzyme and vitamins	辅酶和维生素	204.124	205.131	[M-H]-	C9H19NO4	32309	24613	20719	10907	64476	33742	21760	66065	17271	28007	43536	95720	42587	44069	48646	C05944	HMDB0004231	4678	16485-10-2	895821	7032	ko00770
MEDN0250	Riboflavin	核黄素	CoEnzyme and vitamins	辅酶和维生素	CoEnzyme and vitamins	辅酶和维生素	375.13	376.138	[M-H]-	C17H20N4O6	178110	88518	122060	78665	183450	58350	163570	159800	101220	57164	48738	75447	139820	141340	143800	C00255	HMDB0000244	493570	83-88-5	-	-	ko00740,ko01100,ko02010,ko04977
MEDN0276	1-Naphthylacetic Acid	1-萘乙酸	Organic acid And Its derivatives	有机酸及其衍生物	Organic acid And Its derivatives	有机酸及其衍生物	185.06	186.068	[M-H]-	C12H10O2	2404900	2359800	2687500	2840400	1862800	3231100	3140200	3199800	3014700	2837600	3227200	3353500	3379300	2526100	2959300	C13014	HMDB0032708	6862	86-87-3	32918	-	--
MEDN0280	2-Aminoethanesulfonic Acid	2-氨基乙烷磺酸/牛磺酸	Organic acid And Its derivatives	有机酸及其衍生物	Sulfonic acids	磺酸类化合物	124.007	125.015	[M-H]-	C2H7NO3S	203770000	286900000	159460000	320960000	217940000	318200000	241930000	187060000	295160000	393730000	378500000	485010000	301710000	293010000	322130000	C00245	HMDB0000251	1123	107-35-7	15891	31	ko00120,ko00430,ko00920,ko01100,ko02010,ko04080
MEDN0283	2-Hydroxybutanoic Acid	2-羟基丁酸	Organic acid And Its derivatives	有机酸及其衍生物	Organic acid And Its derivatives	有机酸及其衍生物	103.003	104.047	[M-H]-	C4H8O3	5637200	6874300	26558000	4821700	16638000	2264800	17494000	24681000	12078000	17680000	9272000	11861000	12119000	12967000	12664000	C05984	HMDB0000008	11266	600-15-7	1148	3783	ko00640
MEDN0284	2-Hydroxyisocaproic Acid	2-羟基-4-甲基戊酸	Organic acid And Its derivatives	有机酸及其衍生物	Organic acid And Its derivatives	有机酸及其衍生物	131.071	132.079	[M-H]-	C6H12O3	6095.5	24126	24385	28445	28076	12482	15469	45445	30335	12017	10736	34750	22307	26535	26213	-	HMDB0000665	92779	498-36-2	59783	5635	--
MEDN0285	2-Methylsuccinic Acid	甲基丁二酸	Organic acid And Its derivatives	有机酸及其衍生物	Organic acid And Its derivatives	有机酸及其衍生物	131.034	132.042	[M-H]-	C5H8O4	12188000	969650	249190	82126	1249700	128330	270890	328590	862420	91556	115380	258750	1384700	1539200	1561300	C08645	HMDB0001844	10349	498-21-5	91315	6344	--
MEDN0290	3-Hydroxy-3-Methyl Butyric Acid	2-羟基-3-甲基丁酸	Organic acid And Its derivatives	有机酸及其衍生物	Organic acid And Its derivatives	有机酸及其衍生物	117.055	118.063	[M-H]-	C5H10O3	120700	316630	447180	159680	233060	181480	449460	433780	525830	272050	383760	500720	352790	305800	405580	-	HMDB0000754	69362	625-08-1	37084	5722	--
MEDN0292	3-Hydroxybutyrate	3-羟基丁酸	Organic acid And Its derivatives	有机酸及其衍生物	Organic acid And Its derivatives	有机酸及其衍生物	103.003	104.047	[M-H]-	C4H8O3	5637200	6874300	26558000	4821700	16638000	2264800	17494000	24681000	12078000	17680000	9272000	11861000	12119000	12967000	12664000	C01089	HMDB0000357	441	300-85-6	20067	125	ko00072,ko00650,ko01100,ko04024
MEDN0294	3-Methylcrotonyl Glycine	N-(3-甲基-1-氧代-2-丁烯酸)氨基乙酸	Organic acid And Its derivatives	有机酸及其衍生物	Organic acid And Its derivatives	有机酸及其衍生物	156.066	157.074	[M-H]-	C7H11NO3	16602	10831	9433.7	20449	17074	7778	7218.8	19336	17680	8087.8	4260.5	64971	15375	16617	14451	C20828	HMDB0000459	169485	33008-07-0	68499	5447	--
MEDN0299	Adipic Acid	己二酸	Organic acid And Its derivatives	有机酸及其衍生物	Organic acid And Its derivatives	有机酸及其衍生物	145.05	146.058	[M-H]-	C6H10O4	325700	231790	281910	189930	276250	127210	224090	1007900	198410	303580	222440	891770	182810	201980	198710	C06104	HMDB0000448	196	124-04-9	30832	115	ko01100
MEDN0300	Azelaic Acid	壬二酸	Organic acid And Its derivatives	有机酸及其衍生物	Organic acid And Its derivatives	有机酸及其衍生物	187.097	188.105	[M-H]-	C9H16O4	4994600	3023600	3115600	2456700	3442900	2384000	2740000	7393000	3742700	3194600	3665600	9204700	2253000	2414800	2425000	C08261	HMDB0000784	2266	123-99-9	48131	5750	--
MEDN0311	Dodecanedioic Aicd	十二烷二酸	FA	脂肪酰类	FFA	游离脂肪酸	229.144	230.152	[M-H]-	C12H22O4	11685	6520.4	13270	6542.6	9116.3	3549.9	8273.1	45868	7230.2	7884.8	7949.2	8314.8	8995	10861	13094	C02678	HMDB0000623	12736	693-23-2	4676	5596	--
MEDN0314	Glutaric Acid	戊二酸	Organic acid And Its derivatives	有机酸及其衍生物	Organic acid And Its derivatives	有机酸及其衍生物	131.034	132.042	[M-H]-	C5H8O4	12188000	969650	249190	82126	1249700	128330	270890	328590	862420	91556	115380	258750	1384700	1539200	1561300	C00489	HMDB0000661	743	110-94-1	17859	3254	ko00071,ko00310,ko01100
MEDN0316	Guanidinoethyl Sulfonate	眯基牛磺酸	Organic acid And Its derivatives	有机酸及其衍生物	Sulfonic acids	磺酸类化合物	166.029	167.037	[M-H]-	C3H9N3O3S	495060	728900	487460	789030	771250	1307000	1327800	670070	949750	1452100	1687300	1938700	1070500	1007700	1097000	C01959	HMDB0003584	68340	543-18-0	17228	6962	ko00430
MEDN0319	4-Hydroxy-3-methoxyphenylacetic acid	4-羟基-3-甲氧基苯基乙酸	Organic acid And Its derivatives	有机酸及其衍生物	Organic acid And Its derivatives	有机酸及其衍生物	181.05	182.058	[M-H]-	C9H10O4	51594	8794.1	27209	17256	40304	9161.4	94266	53219	8856.9	7582.3	5285.6	10697	24161	35104	30113	C05582	HMDB0000118	1738	306-08-1	545959	971	ko00350,ko01100,ko04728
MEDN0322	Kynurenine	犬尿氨酸	Amino acid and Its metabolomics	氨基酸及其代谢物	Amino acid derivatives	氨基酸衍生物	207.077	208.085	[M-H]-	C10H12N2O3	208830	367080	534720	182740	229220	249060	225360	469820	690180	181240	1053200	166940	354090	406130	373500	C00328	HMDB0000684	161166	343-65-7	16946	72	ko00380,ko01100,ko05143
MEDN0323	Kynurenic Acid	犬尿酸	Amino acid and Its metabolomics	氨基酸及其代谢物	Amino acid derivatives	氨基酸衍生物	188.035	189.043	[M-H]-	C10H7NO3	249010	35851	91798	47652	106160	46708	91182	175220	72343	35749	59230	50191	85071	74453	85227	C01717	HMDB0000715	3845	492-27-3	18344	5683	ko00380,ko01100
MEDN0325	L-Lactic Acid	L-乳酸	Organic acid And Its derivatives	有机酸及其衍生物	Organic acid And Its derivatives	有机酸及其衍生物	89.0239	90.0317	[M-H]-	C3H6O3	5621300	7688300	7587500	7603600	7968100	6853500	6761600	6568700	10207000	9048700	9496100	9225400	7333200	7816100	8904400	C00186	HMDB0000190	107689	79-33-4	422	5205	ko00010,ko00051,ko00620,ko00640,ko01100,ko04024,ko04066,ko04922,ko05230
MEDN0326	L-Tartaric Acid	L-酒石酸	Organic acid And Its derivatives	有机酸及其衍生物	Organic acid And Its derivatives	有机酸及其衍生物	149.009	150.016	[M-H]-	C4H6O6	8576.8	4012.4	3336.5	15136	12518	6707.5	5950.4	3609.7	8086	11210	24188	13023	8250.3	7115.5	10721	C00898	HMDB0000956	444305	87-69-4	15671	-	ko00630,ko01100
MEDN0333	Malonicacid	丙二酸	Organic acid And Its derivatives	有机酸及其衍生物	Organic acid And Its derivatives	有机酸及其衍生物	103.003	104.011	[M-H]-	C3H4O4	5637200	6874300	26558000	4821700	16638000	2264800	17494000	24681000	12078000	17680000	9272000	11861000	12119000	12967000	12664000	C00383	HMDB0000691	867	141-82-2	30794	3237	ko00061,ko00240,ko00410,ko01100,ko01212
MEDN0334	Mandelic Acid	扁桃酸	Organic acid And Its derivatives	有机酸及其衍生物	Organic acid And Its derivatives	有机酸及其衍生物	151.04	152.047	[M-H]-	C8H8O3	111400	12533	13784	44858	54353	44727	53497	18507	8436.5	8021.1	13335	17814	42235	42273	38771	C01984	HMDB0000703	439616	90-64-2	32800	5671	--
MEDN0335	Methylmalonic Acid	甲基丙二酸	Organic acid And Its derivatives	有机酸及其衍生物	Organic acid And Its derivatives	有机酸及其衍生物	117.019	118.027	[M-H]-	C4H6O4	2771200	4763400	1691200	11908000	2738700	10807000	6610000	1428400	4810800	18049000	14311000	23526000	7498700	8727100	9251800	C02170	HMDB0000202	487	516-05-2	30860	3712	ko00240,ko00280,ko00640,ko01100
MEDN0338	Phenyllactate(Pla)	DL-3-苯基乳酸	Organic acid And Its derivatives	有机酸及其衍生物	Organic acid And Its derivatives	有机酸及其衍生物	165.055	166.063	[M-H]-	C9H10O3	30775	12674	21749	26877	44000	18575	20177	62282	24784	25792	28771	17612	30026	32382	34178	C01479	HMDB0000779	3848	828-01-3	25998	5745	--
MEDN0340	Pyrrole-2-Carboxylic Acid	吡咯-2-羧酸	Organic acid And Its derivatives	有机酸及其衍生物	Organic acid And Its derivatives	有机酸及其衍生物	110.024	111.032	[M-H]-	C5H5NO2	7161.5	5503.6	5689.3	9823	9538.3	7732.4	6565.8	10265	5779.7	12563	7430.4	11371	10268	9770	8910.7	C05942	HMDB0004230	12473	634-97-9	36751	3787	ko00330
MEDN0342	Sebacate	癸二酸	Organic acid And Its derivatives	有机酸及其衍生物	Organic acid And Its derivatives	有机酸及其衍生物	201.113	202.121	[M-H]-	C10H18O4	6988.8	5115.9	6083.6	5757.7	8509.9	5819	10629	22963	9408.8	9696	10015	13537	8556.5	8508.2	7877.3	C08277	HMDB0000792	5192	111-20-6	41865	4240	--
MEDN0343	Shikimic Acid	莽草酸	Organic acid And Its derivatives	有机酸及其衍生物	Organic acid And Its derivatives	有机酸及其衍生物	173.045	174.053	[M-H]-	C7H10O5	529600	457770	775630	326960	424810	702760	730940	927860	368890	115680	967220	1086900	680230	640390	586390	C00493	HMDB0003070	8742	138-59-0	16119	338	ko00400,ko01100,ko01230
MEDN0344	Subericacid	辛二酸	Organic acid And Its derivatives	有机酸及其衍生物	Organic acid And Its derivatives	有机酸及其衍生物	173.081	174.089	[M-H]-	C8H14O4	286660	156210	156470	139640	173880	99378	172240	717740	135800	194490	253630	858620	105930	116490	120860	C08278	HMDB0000893	10457	505-48-6	9300	4243	--
MEDN0352	O-Phosphorylethanolamine	O-Phosphorylethanolamine	GP	甘油磷脂类	PE	磷脂酰乙醇胺	140.011	141.019	[M-H]-	C2H8NO4P	8867300	15276000	12252000	13613000	11947000	13972000	14068000	10162000	11223000	15314000	13784000	15975000	12385000	13238000	14586000	C00346	HMDB0000224	1015	1071-23-4	17553	5233	ko00564,ko00600,ko01100,ko04071
MEDN0368	LPE(14:0/0:0)	LPE(14:0/0:0)	GP	甘油磷脂类	LPE	溶血磷脂酰乙醇胺	424.246	425.254	[M-H]-	C19H40NO7P	530810	251710	476240	477330	790500	78666	415870	484610	201540	175430	284160	224530	563240	561450	585800	-	-	-	-	-	-	--
MEDN0370	LPA(0:0/18:0)	LPA(0:0/18:0)	GP	甘油磷脂类	LPC	溶血磷脂酰胆碱	437.267	438.275	[M-H]-	C21H43O7P	57146	43283	75747	81268	122030	54631	83036	86391	67749	63461	87269	60371	114000	112290	98987	-	-	-	-	-	-	--
MEDN0372	LPA(0:0/16:0)	LPA(0:0/16:0)	GP	甘油磷脂类	LPA	溶血磷脂酸	409.236	410.243	[M-H]-	C19H39O7P	139670	69847	122390	103910	240190	68971	129890	169530	93945	105710	87259	110930	185730	202760	203990	C00416	HMDB0007849	53478599	-	-	-	ko00561,ko00564,ko01100,ko04024,ko04070,ko04072,ko04666,ko04912,ko04975,ko05200,ko05212,ko05231
MEDN0375	13-HOTrE	13S-羟基-9Z,11E,15Z-十八碳三烯酸	FA	脂肪酰类	Oxidized lipids	氧化脂质	293.212	294.1	[M-H]-	C18H30O3	7640.6	17376	31454	25816	14590	18779	20806	15849	24341	5762.5	9448.5	21641	16476	24520	17671	-	HMDB0010203	10469728	87984-82-5	72641	-	--
MEDN0376	9,10-DiHOME	(±)9,10-二羟基-12Z-十八碳烯酸	FA	脂肪酰类	Oxidized lipids	氧化脂质	313.238	314.246	[M-H]-	C18H34O4	50267	27951	61494	13940	58417	18987	51527	131410	97095	22841	47217	159190	57370	58217	68233	C14828	HMDB0004704	9966640	-	-	-	ko00591
MEDN0385	FFA(12:0)	月桂酸	FA	脂肪酰类	FFA	游离脂肪酸	199.17	200.17	[M-H]-	C12H24O2	2517100	963540	1983600	929890	3429100	458650	821380	3956900	1544300	1084400	1323700	1445400	1819700	1813900	1853700	C02679	HMDB0000638	3893	143-07-7	30805	5611	ko00061,ko01100
MEDN0390	EPA	二十碳五烯酸	FA	脂肪酰类	Oxidized lipids	氧化脂质	301.217	302.22	[M-H]-	C20H30O2	8891500	6720200	17355000	4107200	10415000	2166900	2928700	10306000	2144300	2927200	1527200	1506900	6831400	7373900	7560700	C06428	HMDB0001999	446284	10417-94-4	28364	6423	ko01040
MEDN0391	DHA	二十二碳六烯酸	FA	脂肪酰类	Oxidized lipids	氧化脂质	327.232	328.24	[M-H]-	C22H32O2	25344000	13341000	20224000	10305000	18742000	6889500	22233000	25416000	9659400	13495000	8525300	14585000	20768000	20786000	19493000	C06429	HMDB0002183	445580	6217-54-5	28125	3457	ko01040
MEDN0398	AA	花生四烯酸	FA	脂肪酰类	Oxidized lipids	氧化脂质	303.232	304.24	[M-H]-	C20H32O2	37288000	21991000	32288000	24381000	37555000	16478000	28476000	28978000	23707000	20094000	21988000	19379000	34857000	31578000	29531000	C00219	HMDB0001043	444899	506-32-1	15843	193	ko00590,ko00591,ko01040,ko01100,ko04216,ko04217,ko04270,ko04611,ko04664,ko04666,ko04723,ko04726,ko04730,ko04750,ko04912,ko04913,ko04921,ko04923,ko04925,ko05140,ko05146
MEDN0410	4-Hydroxybenzaldehyde	4-羟基苯甲醛	Benzene and substituted derivatives	苯及其衍生物	Benzene and substituted derivatives	苯及其衍生物	121.029	122.037	[M-H]-	C7H6O2	335430	440970	323130	254880	259320	348100	339030	729210	288320	319470	371010	683590	205810	241590	289380	C00633	HMDB0011718	126	123-08-0	17597	-	ko01100
MEDN0413	Ethylmalonate	乙基丙二酸	Organic acid And Its derivatives	有机酸及其衍生物	Organic acid And Its derivatives	有机酸及其衍生物	131.034	132.042	[M-H]-	C5H8O4	12188000	969650	249190	82126	1249700	128330	270890	328590	862420	91556	115380	258750	1384700	1539200	1561300	-	HMDB0000622	11756	601-75-2	741548	4180	--
MEDN0415	2-(Formylamino)Benzoic Acid	2-(甲酰氨基)苯甲酸	Benzene and substituted derivatives	苯及其衍生物	Phenolic acids	酚酸类	164.035	165.043	[M-H]-	C8H7NO3	54875	21944	9426.1	15351	26835	12932	87720	60147	22136	116430	23451	20169	26460	44666	35264	C05653	HMDB0004089	101399	3342-77-6	36575	-	ko00380,ko01100
MEDN0417	(Rs)-Mevalonic Acid	3,5-二羟基-3-甲基戊酸	Organic acid And Its derivatives	有机酸及其衍生物	Organic acid And Its derivatives	有机酸及其衍生物	147.066	148.074	[M-H]-	C6H12O4	131270	29999	357930	45976	592190	36755	97745	333190	154180	64050	62559	95778	104100	143870	192960	C00418	HMDB0000227	449	150-97-0	25351	127	ko00900,ko01100,ko04216
MEDN0419	Uridine 5-Monophosphate	5-尿嘧啶核苷酸	Nucleotide And Its metabolomics	核苷酸及其代谢物	Nucleotide and Its metabolomics	核苷酸及其代谢物	323.028	324.036	[M-H]-	C9H13N2O9P	226080	232590	157970	1237500	887210	568560	1161200	473990	382790	3620700	3754100	1523600	1139100	1284800	1501100	C00105	HMDB0000288	6030	58-97-9	16695	-	ko00240,ko01100
MEDN0420	N-Acetylglycine	N-乙酰基甘氨酸	Amino acid and Its metabolomics	氨基酸及其代谢物	Amino acid derivatives	氨基酸衍生物	116.035	117.043	[M-H]-	C4H7NO3	21777	47304	55552	35843	44963	60896	25455	40357	64494	31665	33789	40664	36822	44736	40878	-	HMDB0000532	10972	543-24-8	40410	5517	--
MEDN0421	Cyclic Amp	腺苷-3'-5'-环单磷酸水合物	Nucleotide And Its metabolomics	核苷酸及其代谢物	Nucleotide and Its metabolomics	核苷酸及其代谢物	328.045	329.053	[M-H]-	C10H12N5O6P	773780	1384600	910760	1358300	819670	1021900	691950	507090	736370	1480100	2201100	1567900	1126500	1182600	1189400	C00575	HMDB0000058	6076	60-92-4	17489	5120	ko00230,ko01100,ko01522,ko04010,ko04014,ko04015,ko04020,ko04022,ko04024,ko04062,ko04072,ko04114,ko04211,ko04213,ko04261,ko04270,ko04340,ko04371,ko04540,ko04611,ko04670,ko04710,ko04713,ko04714,ko04720,ko04723,ko04724,ko04725,ko04726,ko04727,ko04728,ko04740,ko04742,ko04750,ko04910,ko04911,ko04912,ko04913,ko04914,ko04915,ko04916,ko04918,ko04919,ko04921,ko04922,ko04923,ko04924,ko04925,ko04926,ko04927…
MEDN0428	N6-Succinyl Adenosine	N6-琥珀酰腺苷	Nucleotide And Its metabolomics	核苷酸及其代谢物	Nucleotide and Its metabolomics	核苷酸及其代谢物	382.1	383.108	[M-H]-	C14H17N5O8	1424000	1592400	899570	752980	1144700	453370	762860	980280	1259400	1027700	2243800	1803000	1399800	1395100	1495000	-	HMDB0000912	20849086	4542-23-8	71169	5867	--
MEDN0432	5-Hydroxyhexanoic Acid	5-羟基己酸	Organic acid And Its derivatives	有机酸及其衍生物	Organic acid And Its derivatives	有机酸及其衍生物	131.072	132.079	[M-H]-	C6H12O3	14787	9396	31680	9736.8	30479	5971.9	8108.4	76285	14351	8804.8	14688	11569	21366	22046	23492	-	HMDB0000525	170748	185956-02-9	131434	5510	--
MEDN0439	N-Acetylthreonine	N-乙酰基苏氨酸	Amino acid and Its metabolomics	氨基酸及其代谢物	Amino acid derivatives	氨基酸衍生物	160.061	161.069	[M-H]-	C6H11NO4	49342	66331	50411	68714	57753	52908	58874	56802	64428	71061	60704	89249	56713	58168	62292	-	HMDB0062557	152204	17093-74-2	45826	-	--
MEDN0448	Pyridoxine 5'-Phosphate	5-磷酸吡哆醇	CoEnzyme and vitamins	辅酶和维生素	CoEnzyme and vitamins	辅酶和维生素	248.032	249.04	[M-H]-	C8H12NO6P	334490	189190	309020	278320	232940	374130	382680	167330	278940	282270	333690	275740	359780	368620	272320	C00627	HMDB0001319	1055	447-05-2	28803	6156	ko00750,ko01100
MEDN0452	2'-Deoxycytidine-5'-Monophosphate	2'-脱氧胞苷-5'-单磷酸	Nucleotide And Its metabolomics	核苷酸及其代谢物	Nucleotide and Its metabolomics	核苷酸及其代谢物	306.049	307.057	[M-H]-	C9H14N3O7P	508940	1942500	406430	1816900	743680	1106800	700930	95540	937780	535810	1646500	1941700	1063300	1002300	1100600	C00239	HMDB0001202	13945	1032-65-1	15918	6078	ko00240,ko01100
MEDN0456	Deoxycytidine	2'-脱氧胞苷	Nucleotide And Its metabolomics	核苷酸及其代谢物	Nucleotide and Its metabolomics	核苷酸及其代谢物	226.083	227.091	[M-H]-	C9H13N3O4	20495	9	32584	2061.6	45198	672.99	9	10148	66048	673.16	10145	9	19212	19823	21051	C00881	HMDB0000014	13711	951-77-9	15698	3367	ko00240,ko01100,ko02010
MEDN0460	N8-Acetylspermidine	N8-乙酰基亚精胺	Amino acid and Its metabolomics	氨基酸及其代谢物	Amino acid derivatives	氨基酸衍生物	188.176	189.184	[M-H]-	C9H23N3O	1144.9	7899.5	3790.9	10788	6991.1	6950.2	1841.5	5277	1255.9	5529.8	4210.9	8573.1	8270.4	8079.4	11170	C01029	HMDB0002189	123689	34450-15-2	27911	6535	--
MEDN0461	D-Sedoheptuiose 7-Phosphate	D-景天庚酮糖 7-磷酸	Carboxylic acids and derivatives	碳水化合物及其代谢物	Phosphate sugars	磷酸糖	287.017	425.93	[M-Ba]-	C7H13BaO10P	970530	562080	436870	568060	343130	700370	1017500	515680	455000	478210	340750	413900	578270	575280	660120	C00281	HMDB0001068	22833559	2646-35-7	15721	-	--
MEDN0463	D-Fructose 6-Phosphate-Disodium Salt	D-果糖-6-磷酸二钠盐	Carboxylic acids and derivatives	碳水化合物及其代谢物	Phosphate sugars	磷酸糖	259	304.1	[M-2Na+H]-	C6H11Na2O9P	13010000	49965000	23224000	28518000	26634000	17417000	9159100	9718900	8456300	26283000	33351000	51954000	24429000	24261000	26110000	-	-	22812950	26177-86-6	-	-	--
MEDN0472	1-Methyluric Acid	1-甲基尿酸	Amino acid and Its metabolomics	氨基酸及其代谢物	Amino acid derivatives	氨基酸衍生物	181.036	182.044	[M-H]-	C6H6N4O3	9867.4	62793	21324	23451	36513	20376	21277	20824	35443	40187	43199	53154	33712	31742	37518	C16359	HMDB0003099	69726	708-79-2	68441	2821	ko00232
MEDN0478	Aminomalonic Acid	氨基丙二酸	Organic acid And Its derivatives	有机酸及其衍生物	Organic acid And Its derivatives	有机酸及其衍生物	118.014	119.022	[M-H]-	C3H5NO4	104420	141960	71637	401980	96901	355120	214200	65817	189910	653500	480660	805510	281270	283340	300060	C00872	HMDB0001147	100714	1068-84-4	17475	-	--
MEDN0480	Dl-Glyceraldehyde3-Phosphate	DL-甘油醛-3-磷酸	Organic acid And Its derivatives	有机酸及其衍生物	Phosphoric acids	磷酸类化合物	168.99	169.998	[M-H]-	C3H7O6P	6578900	3578200	16984000	5713100	8898600	1574400	4893600	10767000	4755200	1505000	3804100	1763300	6795800	8086500	7143700	C00661	HMDB0001112	729	591-59-3	17138	3294	--
MEDN0485	D-Fructose-1,6-Biphosphate-Trisodium Salt	D-果糖-1,6 -二磷酸三钠盐	Carboxylic acids and derivatives	碳水化合物及其代谢物	Phosphate sugars	磷酸糖	339	405.942	[M-3Na+2H]-	C6H11Na3O12P2	314240	174970	717930	167150	433940	73035	127770	306000	167810	90370	151380	145500	222560	311620	307040	-	-	129893469	81028-91-3	-	-	--
MEDN0487	Allysine	醛基赖氨酸	Aldehyde,Ketones,Esters	醛、酮、酯类	Esters	酯类	144.066	145.074	[M-H]-	C6H11NO3	10146	17749	17800	21718	30001	23255	17432	38562	20320	31129	27308	36752	21905	21823	14287	C01475	HMDB0001263	207	1962-83-0	17027	6118	--
MEDN0490	Fumaric Acid	延胡索酸	Organic acid And Its derivatives	有机酸及其衍生物	Organic acid And Its derivatives	有机酸及其衍生物	115.003	116.011	[M-H]-	C4H4O4	102420	118030	199140	106060	124020	66085	76246	156520	112270	131610	270300	138250	160910	140430	162550	C00122	HMDB0000134	444972	110-17-8	18012	3242	ko00020,ko00190,ko00220,ko00250,ko00350,ko00360,ko00620,ko00650,ko00760,ko01100,ko01200,ko04922,ko05200,ko05211,ko05230
MEDN0494	8,15-Dihete	8,15-二羟基二十碳四烯酸	FA	脂肪酰类	FFA	游离脂肪酸	335.222	336.23	[M-H]-	C20H32O4	3299000	1997600	2836600	1055500	2427400	728540	1353300	3428300	2471600	3241800	2040700	1784600	2236400	2525900	2970100	-	HMDB0010219	53480358	80234-65-7	88456	-	--
MEDN0496	N-Acetylmethionine	N-乙酰基蛋氨酸	Amino acid and Its metabolomics	氨基酸及其代谢物	Amino acid derivatives	氨基酸衍生物	190.054	191.062	[M-H]-	C7H13NO3S	250870	265540	276970	247080	348380	218370	230500	186450	211290	212120	162280	213540	228190	236780	264030	C02712	HMDB0011745	6180	65-82-7	165927	-	--
MEDN0498	Ribulose-5-Phosphate	核酮糖-5-磷酸	Carboxylic acids and derivatives	碳水化合物及其代谢物	Phosphate sugars	磷酸糖	229.011	230.019	[M-H]-	C5H11O8P	34734000	41756000	27073000	46878000	26368000	36864000	39426000	13026000	25376000	51991000	36797000	59856000	38204000	37777000	38775000	C00117	HMDB0000618	439184	4300-28-1	17363	-	ko00030,ko00230,ko00440,ko00750,ko01100,ko01200,ko01230,ko04918
MEDN0499	Argininosuccinic acid	精氨基琥珀酸	Organic acid And Its derivatives	有机酸及其衍生物	Organic acid And Its derivatives	有机酸及其衍生物	289.115	290.123	[M-H]-	C10H18N4O6	7695000	16928000	5636200	13684000	8134900	13387000	9774900	3714800	6749100	19136000	10019000	27112000	11294000	12379000	11896000	C03406	HMDB0000052	16950	2387-71-5	15682	5115	ko00220,ko00250,ko01100,ko01230
MEDN0502	2-Deoxyribose 1-Phosphate	2-脱氧核糖 1-磷酸	Carboxylic acids and derivatives	碳水化合物及其代谢物	Phosphate sugars	磷酸糖	213.016	214.024	[M-H]-	C5H11O7P	230580	124110	256340	137090	349640	144210	149320	282680	302810	121620	129550	154560	198520	246780	207000	C00672	HMDB0001351	439287	17210-42-3	28542	6182	ko00030,ko00240,ko01100
MEDN0506	N-Acetylglucosamine 1-Phosphate	N-乙酰葡萄糖胺 1-磷酸	Carboxylic acids and derivatives	碳水化合物及其代谢物	Phosphate sugars	磷酸糖	300.048	301.056	[M-H]-	C8H16NO9P	1716100	1487600	2065900	2004300	2353100	1303300	3187100	1781700	2406000	1442400	1479600	2046300	1794300	2223900	2400300	C04256	HMDB0001367	440272	6866-69-9	7125	6194	--
MEDN0528	(3-Methoxy-4-hydroxyphenyl)ethylene glycol sulfate	(3-甲氧基-4-羟基苯基)乙二醇硫酸酯	Organic acid And Its derivatives	有机酸及其衍生物	Organic acid And Its derivatives	有机酸及其衍生物	263.023	264.03	[M-H]-	C9H12O7S	36453	40523	47480	78083	99541	20411	51033	78927	92932	110540	43205	85943	74326	51463	69716	-	HMDB0000559	5543	3415-67-6	137054	5543	--
MEDN0531	D-Glucarate	葡萄糖二酸	Carboxylic acids and derivatives	碳水化合物及其代谢物	Sugar acids	糖酸	209.03	210.038	[M-H]-	C6H10O8	11022	38416	18977	57627	26666	26274	21870	10225	18580	22507	30900	58522	23902	22521	38439	C00818	HMDB0029881	33037	87-73-0	16002	5633	ko00053,ko01100
MEDN0533	Xanthosine	黄苷	Nucleotide And Its metabolomics	核苷酸及其代谢物	Nucleotide and Its metabolomics	核苷酸及其代谢物	283.068	284.076	[M-H]-	C10H12N4O6	1890000	1333600	2683300	1077500	3454100	1105600	1492300	6566300	4788400	997600	730130	930870	2324400	2523300	2886900	C01762	HMDB0000299	3408	146-80-5	18107	3408	ko00230,ko00232,ko01100,ko02010
MEDN0534	Deoxyguanosine diphosphate(dGDP)	脱氧鸟苷二磷酸(dGDP)	Nucleotide And Its metabolomics	核苷酸及其代谢物	Nucleotide and Its metabolomics	核苷酸及其代谢物	426.022	427.029	[M-H]-	C10H15N5O10P2	35339	12958	10263	56090	27075	67218	44722	9951.4	11698	81445	166140	48434	60077	46383	40087	C00361	HMDB0000960	439220	3493-09-2	28862	5906	ko00230,ko01100
MEDN0537	ADP-ribose	ADP核糖	Nucleotide And Its metabolomics	核苷酸及其代谢物	Nucleotide and Its metabolomics	核苷酸及其代谢物	558.064	559.072	[M-H]-	C15H23N5O14P2	11451000	499970	735170	11544000	1903000	21325000	6334000	108930	429490	9106000	10993000	2650400	6335700	6240500	6579900	C00301	HMDB0001178	6059	20762-30-5	16960	6059	ko00230,ko01100
MEDN0538	UDP-glucose	UDP葡萄糖	Nucleotide And Its metabolomics	核苷酸及其代谢物	Nucleotide and Its metabolomics	核苷酸及其代谢物	565.047	566.055	[M-H]-	C15H24N2O17P2	111130	289150	115750	1238500	272280	713770	171880	132060	163930	1118800	867870	1244100	460070	478410	537230	C00029	HMDB0000286	5278	133-89-1	46229	-	ko00040,ko00052,ko00053,ko00240,ko00500,ko00520,ko00524,ko00561,ko01100
MEDN0539	3'-Sialyllactose	唾液乳糖	Carboxylic acids and derivatives	碳水化合物及其代谢物	Sugars	糖类	632.204	633.212	[M-H]-	C23H39NO19	16876	23768	8005.3	29065	25595	13118	12807	17459	13226	37266	30854	22360	16441	22379	31052	-	HMDB0000825	5788	35890-38-1	-	5788	--
MEDN0541	DL-3,4-Dihydroxyphenyl glycol	DL-3,4-二羟基苯基二醇	Benzene and substituted derivatives	苯及其衍生物	Benzene and substituted derivatives	苯及其衍生物	169.05	170.058	[M-H]-	C8H10O4	45655	31454	25964	22035	30916	22417	27542	71349	40150	30270	35969	84702	19902	21598	23780	C05576	HMDB0000318	5307	28822-73-3	1387	5307	ko00350,ko01100
MEDN0554	2-(4-Hydroxyphenyl)ethanol	对羟基苯乙醇	Benzene and substituted derivatives	苯及其衍生物	Benzene and substituted derivatives	苯及其衍生物	137.06	138.068	[M-H]-	C8H10O2	564140	531930	491270	529570	480770	450350	489720	955170	540680	452110	471310	480410	495130	470420	451790	C06044	HMDB0004284	7044	501-94-0	1879	7044	ko00350,ko01100
MEDN0555	Hydroxyphenyllactic acid	羟苯基乳酸	Organic acid And Its derivatives	有机酸及其衍生物	Organic acid And Its derivatives	有机酸及其衍生物	181.05	182.058	[M-H]-	C9H10O4	193810	222960	270940	197130	318840	188580	217900	538630	298940	208440	201480	332640	291630	271110	243030	C03672	HMDB0000755	5723	306-23-0	17385	5723	--
MEDN0561	N-Acetylaspartylglutamic acid	N-乙酰天冬氨酰谷氨酸	Amino acid and Its metabolomics	氨基酸及其代谢物	Amino acid derivatives	氨基酸衍生物	303.083	304.091	[M-H]-	C11H16N2O8	3043600	3662800	1156800	7339200	2836000	4570900	4277700	4786400	2054500	7350000	5734000	11862000	5941700	4858100	6144700	C12270	HMDB0001067	188803	3106-85-2	95120	-	ko00250,ko01100,ko04080
MEDN0562	Indole-3-carbinol	吲哚-3-甲醇	Heterocyclic compounds	杂环化合物	Indole and Its derivatives	吲哚及其衍生物	146.061	147.068	[M-H]-	C9H9NO	166490	276790	299440	496110	314770	162510	619160	424310	443620	331200	408100	77565	323010	365220	374410	-	HMDB0005785	-	700-06-1	24814	-	--
MEDN0568	2-Methylguanosine	2-甲基鸟苷	Nucleotide And Its metabolomics	核苷酸及其代谢物	Nucleotide and Its metabolomics	核苷酸及其代谢物	296.1	297.107	[M-H]-	C11H15N5O5	187620	224850	289890	121740	268640	112190	224850	184760	339520	134830	100020	114560	217100	218390	204890	-	HMDB0005862	135501934	2140-77-4	19702	-	--
MEDN0570	L-Erythrulose	L-赤藓酮糖	Carboxylic acids and derivatives	碳水化合物及其代谢物	Sugars	糖类	119.034	120.042	[M-H]-	C4H8O4	9322.1	8939.2	13830	9369.3	16556	17244	4997.3	13103	7959.2	21108	14301	12969	10748	11559	8308.5	C02045	HMDB0006293	5460032	533-50-6	27913	-	--
MEDN0579	N-lactoyl-phenylalanine	N-乳酰基苯丙氨酸	Amino acid and Its metabolomics	氨基酸及其代谢物	Amino acid derivatives	氨基酸衍生物	236.092	237.1	[M-H]-	C12H15NO4	637950	672080	1159900	966920	1794500	719210	738180	486450	1679400	635550	471740	569480	911680	975820	1033000	-	HMDB0062175	102199091	-	-	-	--
MEDN0586	N-Acetyl-L-alanine	N-乙酰基-L-丙氨酸	Amino acid and Its metabolomics	氨基酸及其代谢物	Amino acid derivatives	氨基酸衍生物	130.05	131.058	[M-H]-	C5H9NO3	1087600	1115500	1429400	1133800	1769500	803570	1411600	1891000	1398300	1126700	834200	1083400	1070600	1334200	1342500	-	HMDB0000766	88064	97-69-8	40992	5733	--
MEDN0588	Glycerophosphoric acid	甘油磷酸	Organic acid And Its derivatives	有机酸及其衍生物	Phosphoric acids	磷酸类化合物	171.006	172.014	[M-H]-	C3H9O6P	9220700	3463900	6832800	16460000	6440200	10576000	17371000	6153900	15927000	14441000	17773000	12403000	12929000	12610000	13333000	C02979	HMDB0000126	754	57-03-4	15978	5161	--
MEDN0593	D-Malic acid	D-(+)-苹果酸	Organic acid And Its derivatives	有机酸及其衍生物	Organic acid And Its derivatives	有机酸及其衍生物	133.014	134.022	[M-H]-	C4H6O5	1163700	4842000	6352800	1875500	3698300	937450	1646300	5694700	3590700	2540900	7712400	3189300	4094600	3313000	4154100	C00497	HMDB0031518	92824	636-61-3	30796	-	ko00650,ko01100
MEDN0602	deoxyguanosine 5'-monophosphate(dGMP)	2-'脱氧鸟苷5'-一磷酸(dGMP)	Nucleotide And Its metabolomics	核苷酸及其代谢物	Nucleotide and Its metabolomics	核苷酸及其代谢物	346.055	347.063	[M-H]-	C10H14N5O7P	118960	148290	97189	594600	1336300	268120	86001	203510	289930	6131700	13493000	1450400	2325900	2028800	1966600	C00362	HMDB0001044	65059	902-04-5	16192	-	ko00230,ko01100
MEDN0604	Tetradecanedioic acid	十四烷二酸	FA	脂肪酰类	FFA	游离脂肪酸	257.175	258.183	[M-H]-	C14H26O4	561240	179040	425910	162260	282880	144460	194370	1802400	173150	249100	197840	252830	346570	386170	396090	C11002	HMDB0000872	13185	821-38-5	76308	5833	--
MEDN0609	Uridine triphosphate(UTP)	尿苷三磷酸(UTP)	Nucleotide And Its metabolomics	核苷酸及其代谢物	Nucleotide and Its metabolomics	核苷酸及其代谢物	482.961	483.969	[M-H]-	C9H15N2O15P3	83046	9451.5	105620	9	112170	9	9	162190	25659	9	9	9	37029	45106	46623	C00075	HMDB0000285	6133	63-39-8	15713	5277	ko00240,ko01100,ko04080
MEDN0611	6β-hydroxytestosterone	6-β-羟基睾酮	Hormones and hormone related compunds	激素及激素相关物质	Hormones and hormone related compunds	激素及激素相关物质	303.196	304.204	[M-H]-	C19H28O3	36767	48275	38759	30029	34558	45717	41884	41476	31296	37531	45691	59384	28712	40508	40100	C14497	HMDB0006259	65543	62-99-7	34477	-	--
MEDN0615	Carbamoyl phosphate	氨基甲酸酯磷酸酯	Organic acid And Its derivatives	有机酸及其衍生物	Phosphoric acids	磷酸类化合物	139.975	140.983	[M-H]-	CH4NO5P	8560800	13508000	11407000	11564000	10506000	11604000	11822000	9613200	10713000	13837000	12082000	13750000	10719000	12680000	12540000	C00169	HMDB0001096	278	590-55-6	17672	6002	ko00220,ko00230,ko00240,ko00250,ko00910,ko01100,ko01200,ko01230
MEDN0616	O-Acetyl-L-serine	O-乙酰基-L-丝氨酸	Amino acid and Its metabolomics	氨基酸及其代谢物	Amino acid derivatives	氨基酸衍生物	146.045	147.053	[M-H]-	C5H9NO4	87017	248150	137820	147610	130340	130600	90943	65666	132150	181220	236230	188490	124560	154840	145620	C00979	HMDB0003011	99478	5147-00-2	17981	3270	ko00270,ko00920,ko01100,ko01200,ko01230,ko04122
MEDN0621	Indoxylsulfuric acid	吲哚硫酸	Heterocyclic compounds	杂环化合物	Indole and Its derivatives	吲哚及其衍生物	212.002	213.01	[M-H]-	C8H7NO4S	104840	12798	13029	35603	27596	54580	188440	25906	4175.4	7444	18409	12500	45146	43185	45787	-	HMDB0000682	10258	487-94-5	43355	524	--
MEDN0622	Porphobilinogen	紫质胆素原	Organic acid And Its derivatives	有机酸及其衍生物	Organic acid And Its derivatives	有机酸及其衍生物	225.088	226.095	[M-H]-	C10H14N2O4	79253	64192	68351	79157	88466	73906	66133	97825	77624	75855	83618	104500	74106	93729	83181	C00931	HMDB0000245	1021	487-90-1	-	-	ko00860,ko01100
MEDN0624	5'-Adenylyl sulfate(APS)	5'-腺苷酸硫酸(APS)	Nucleotide And Its metabolomics	核苷酸及其代谢物	Nucleotide and Its metabolomics	核苷酸及其代谢物	426.012	427.02	[M-H]-	C10H14N5O10PS	28011	10748	16109	72242	47420	56468	26994	20255	12734	79283	186060	113390	49085	44946	87753	C00224	HMDB0001003	10238	485-84-7	17709	5933	ko00230,ko00920,ko01100
MEDN0632	N-Oleoyl Glycine	N-油酰甘氨酸	Alcohol and amines	醇、胺类	Amines	胺类	338.27	339.277	[M-H]-	C20H37NO3	7440.9	5766.3	4178.3	5216.7	5790	13605	4312.1	5291.8	4691.1	4070.2	6832.8	5984.1	4965.8	5340.1	5684.2	-	HMDB0013631	6436908	2601-90-3	73723	-	--
MEDN0651	Succinic anhydride	丁二酸酐	Organic acid And Its derivatives	有机酸及其衍生物	Organic acid And Its derivatives	有机酸及其衍生物	99.0082	100.016	[M-H]-	C4H4O3	1135500	1566700	1452500	1445600	1515800	1628600	2665300	2351100	1552600	1732700	1857300	1729600	1814000	1399200	1818600	C19524	HMDB0032523	7922	108-30-5	36595	-	--
MEDN0655	Hydantoin-5-propionic acid	乙内酰脲-5-丙酸	Organic acid And Its derivatives	有机酸及其衍生物	Organic acid And Its derivatives	有机酸及其衍生物	171.041	172.048	[M-H]-	C6H8N2O4	12571	15888	20176	21106	24028	20496	15273	7690	18379	21538	25094	34364	23226	22054	20984	C05565	HMDB0001212	782	5624-26-0	28297	6084	ko00340
MEDN0656	Indoleacetaldehyde	吲哚乙醛	Heterocyclic compounds	杂环化合物	Indole and Its derivatives	吲哚及其衍生物	158.061	159.068	[M-H]-	C10H9NO	2546000	2168300	3764100	1743100	3979900	1599100	2251500	4371000	7403800	2145900	5964300	2255800	3471900	3991600	4274600	C00637	HMDB0001190	800	2591-98-2	18086	6068	ko00380,ko01100
MEDN0657	D-Xylulose 5-phosphate	D-木酮糖-5-磷酸	Carboxylic acids and derivatives	碳水化合物及其代谢物	Phosphate sugars	磷酸糖	229.011	230.019	[M-H]-	C5H11O8P	34734000	41756000	27073000	46878000	26368000	36864000	39426000	13026000	25376000	51991000	36797000	59856000	38204000	37777000	38775000	C00231	HMDB0000868	439190	4212-65-1	16332	5829	ko00030,ko00040,ko00053,ko01100,ko01200,ko01230,ko04918
MEDN0658	Hexadecanedioic acid	十六烷二酸	FA	脂肪酰类	FFA	游离脂肪酸	285.207	286.214	[M-H]-	C16H30O4	441820	123910	244420	96326	192880	72417	151890	1119600	133390	233570	141990	178590	251910	235270	233730	C19615	HMDB0000672	10459	505-54-4	73722	5642	ko01100
MEDN0661	2-hydroxy-2-(4-hydroxy-3-methoxyphenyl)acetic acid	2-羟基-2-（4-羟基-3-甲氧基苯基）乙酸	Benzene and substituted derivatives	苯及其衍生物	Phenolic acids	酚酸类	197.045	198.053	[M-H]-	C9H10O5	17977	17239	20129	18838	18909	18614	11895	16654	13499	26198	18816	20230	19331	25380	15001	C05584	HMDB0000291	736172	55-10-7	1127735	697	ko00350,ko01100
MEDN0669	5-oxoETE	5-氧代-6E,8Z,11Z,14Z-二十碳四烯酸	FA	脂肪酰类	Oxidized lipids	氧化脂质	317.212	318.219	[M-H]-	C20H30O3	9376.9	6028.9	8403.1	4394.8	7348	4846.5	3841.7	7063.8	3803.3	2892	3481.9	5397.4	6842.8	9478.4	6766	C14732	HMDB0010217	5283159	106154-18-1	52449	-	ko00590
MEDN0678	Ethylsalicylate	水杨酸乙酯	Organic acid And Its derivatives	有机酸及其衍生物	Organic acid And Its derivatives	有机酸及其衍生物	165.055	166.063	[M-H]-	C9H10O3	246120	251890	200620	242170	206030	306940	238050	282710	235400	266630	281950	326000	269970	314140	346160	-	HMDB0029817	8365	118-61-6	-	-	--
MEDN0720	N-(2-Methylbenzoyl)glycine	N-(邻甲苯酰)甘氨酸	Amino acid and Its metabolomics	氨基酸及其代谢物	Amino acid derivatives	氨基酸衍生物	192.066	193.074	[M-H]-	C10H11NO3	9266.6	5449	4623.8	5303.4	3871.4	4189.6	2511.2	12176	4601.2	8070.2	5565	11511	4820.6	5895.4	4456.1	-	HMDB0011723	91637	42013-20-7	68455	-	--
MEDN0729	Phenoxyacetic acid	苯氧乙酸	Benzene and substituted derivatives	苯及其衍生物	Phenolic acids	酚酸类	151.04	152.047	[M-H]-	C8H8O3	24240	8349.5	10835	206840	265550	9506.7	20075	21069	348730	10932	11367	6944.7	89057	76385	101210	C02181	HMDB0031609	19188	122-59-8	8075	-	--
MEDN0739	4-Hydroxybenzyl alcohol	4-羟基苯甲醇	Benzene and substituted derivatives	苯及其衍生物	Benzene and substituted derivatives	苯及其衍生物	123.045	124.052	[M-H]-	C7H8O2	11123	5318.1	3045	7574.1	6934.6	5784.7	10208	11367	8959.5	8746.3	6042.6	8321.2	6294.2	9471.9	8416.6	C17467	HMDB0011724	125	623-05-2	67410	-	--
MEDN0741	Methanesulfonic acid	甲磺酸	Organic acid And Its derivatives	有机酸及其衍生物	Sulfonic acids	磺酸类化合物	94.9803	95.9881	[M-H]-	CH4O3S	361670	428410	234990	536650	334570	365160	324040	208820	618940	778090	572990	1181500	430900	437970	546440	C11145	-	6395	75-75-2	-	-	ko00920,ko01100
MEDN0744	Delta-Hexalactone	δ-己内酯	Aldehyde,Ketones,Esters	醛、酮、酯类	Esters	酯类	113.06	114.068	[M-H]-	C6H10O2	1877600	1967100	1830600	2025900	1981100	1632300	2057800	1867800	1875700	1740200	2182600	1709500	2136600	2367100	2055100	-	HMDB0000453	13204	823-22-3	589927	5442	--
MEDN0745	Propylparaben	4-羟基苯甲酸丙酯	Benzene and substituted derivatives	苯及其衍生物	Phenolic acids	酚酸类	179.071	180.079	[M-H]-	C10H12O3	295140	169130	186680	104350	97527	123010	135320	466950	259170	102750	162410	253140	84431	88775	93667	-	HMDB0032574	7175	94-13-3	32063	-	--
MEDN0746	Butylparaben	4-羟基苯甲酸丁酯	Benzene and substituted derivatives	苯及其衍生物	Phenolic acids	酚酸类	193.086	194.094	[M-H]-	C11H14O3	15293	13469	8943.2	3984.4	2999.5	5302.5	6159	15118	6137.7	4591.7	5593	16524	1699.1	2021.9	2776.6	-	HMDB0032575	7184	94-26-8	-	-	--
MEDN0748	Methylparaben	4-羟基苯甲酸甲酯	Benzene and substituted derivatives	苯及其衍生物	Phenolic acids	酚酸类	151.04	152.047	[M-H]-	C8H8O3	345010	277930	374590	228400	230870	309470	324240	722120	297910	397410	456200	550070	151010	155900	173890	-	HMDB0032572	7456	99-76-3	31835	-	--
MEDN0750	(±)12-HEPE	(±)-12-羟基-5Z,8Z,10E,14Z,17Z-二十碳五烯酸	FA	脂肪酰类	Oxidized lipids	氧化脂质	317.212	318.219	[M-H]-	C20H30O3	35277	4891.7	20893	4145.8	15557	6295.2	6952.1	44771	6254	602.83	2590	3861	11914	10753	11186	-	HMDB0010202	10041593	81187-21-5	72645	-	--
MEDN0752	(±)15-HEPE	(±)-15-羟基-5Z,8Z,11Z,13E,17Z-二十碳五烯酸	FA	脂肪酰类	Oxidized lipids	氧化脂质	317.212	318.219	[M-H]-	C20H30O3	35277	4891.7	20893	4145.8	15557	6295.2	6952.1	44771	6254	602.83	2590	3861	11914	10753	11186	-	HMDB0010209	53480357	88852-33-9	-	-	--
MEDN0753	(±)16-HETE	(±)16-羟基-5Z,8Z,11Z,14Z-二十碳四烯酸	FA	脂肪酰类	Oxidized lipids	氧化脂质	319.227	320.235	[M-H]-	C20H32O3	1802.5	1171.6	1640.2	1242.8	1956.6	9	3223.5	2596	1129.7	3043.6	9	2270.4	2327.4	2174.6	1777.7	-	HMDB0004680	9548884	128914-46-5	34162	-	--
MEDN0754	(±)17-HDHA	(±)17-羟基-4Z,7Z,10Z,13Z,15E,19Z-二十二碳六烯酸	FA	脂肪酰类	Oxidized lipids	氧化脂质	343.227	344.235	[M-H]-	C22H32O3	6448.2	30906	54414	36566	17076	27481	60263	13936	19821	10400	9574.7	73940	30978	36008	31819	-	HMDB0010213	6439179	90780-52-2	72637	-	--
MEDN0756	(±)18-HEPE	(±)-18-羟基-5Z,8Z,11Z,14Z,16E-二十碳五烯酸	FA	脂肪酰类	Oxidized lipids	氧化脂质	317.212	318.219	[M-H]-	C20H30O3	35277	4891.7	20893	4145.8	15557	6295.2	6952.1	44771	6254	602.83	2590	3861	11914	10753	11186	-	HMDB0012611	53481496	141110-17-0	-	-	--
MEDN0760	(±)5-HETE	(±)5-羟基-6E,8Z,11Z,14Z-二十碳四烯酸	FA	脂肪酰类	Oxidized lipids	氧化脂质	319.227	320.235	[M-H]-	C20H32O3	59877	31236	73489	24833	69636	24218	54539	60257	24056	19362	28751	43201	47652	51934	48404	-	HMDB0011134	5280733	-	28209	6554	--
MEDN0763	(±)9-HETE	(±)-9-羟基-5Z,7E,11Z,14Z-二十碳四烯酸	FA	脂肪酰类	Oxidized lipids	氧化脂质	319.227	320.235	[M-H]-	C20H32O3	59877	31236	73489	24833	69636	24218	54539	60257	24056	19362	28751	43201	47652	51934	48404	-	HMDB0010222	5312978	79495-85-5	72785	-	--
MEDN0765	11,12-EET	(±)11,(12)-环氧-5Z,8Z,14Z-二十碳三烯酸	FA	脂肪酰类	Oxidized lipids	氧化脂质	319.227	320.235	[M-H]-	C20H32O3	383810	109100	256940	43917	222200	51718	131310	167240	158900	28228	58090	284070	169610	166410	173830	-	-	-	123931-40-8	-	-	--
MEDN0768	13-oxoODE	13-氧代-9Z,11E-十八碳二烯酸	FA	脂肪酰类	Oxidized lipids	氧化脂质	293.212	294.219	[M-H]-	C18H30O3	19187	10420	23672	13393	23738	19868	17968	38442	21298	12519	33519	31277	18127	14604	18257	C14765	HMDB0004668	6446027	54739-30-9	68947	-	ko00591
MEDN0769	14(S)-HDHA	14S-羟基-4Z,7Z,10Z,12E,16Z,19Z-二十二碳六烯酸	FA	脂肪酰类	Oxidized lipids	氧化脂质	343.227	344.235	[M-H]-	C22H32O3	38730	25635	48200	30895	42613	23453	65037	116760	20152	11430	10363	50611	38505	42367	43490	-	-	-	119433-37-3	-	-	--
MEDN0771	15-oxoETE	15-氧代-5Z,8Z,11Z,13E-二十碳四烯酸	FA	脂肪酰类	Oxidized lipids	氧化脂质	317.212	318.219	[M-H]-	C20H30O3	16313	14567	20534	13337	23753	14863	26400	20558	13381	7511.4	9427.1	101590	27868	24567	34009	C04577	HMDB0010210	5280701	81416-72-0	15559	-	ko00590
MEDN0776	5(S),15(S)-DiHETE	5S,15S-二羟基-6E,8Z,10Z,13E-二十碳四烯酸	FA	脂肪酰类	Oxidized lipids	氧化脂质	335.222	336.23	[M-H]-	C20H32O4	9	6858.1	19304	6948.8	3873.5	3465.2	13563	1658.1	3634.4	2837.6	3551	25880	10047	7874.8	8169.3	-	HMDB0010216	5283158	82200-87-1	91286	-	--
MEDN0779	5-HETrE	5S-羟基-6E,8Z,11Z-二十碳三烯酸	FA	脂肪酰类	Oxidized lipids	氧化脂质	321.245	322.251	[M-H]-	C20H34O3	9120.2	61726	73056	68566	35349	35071	92886	12657	39547	14925	18256	123570	45816	46362	50046	-	-	-	195061-94-0	-	-	--
MEDN0780	5-iPF2α-VI	(8β)-5,9α,11α-三羟基-prosta-6E,14Z-二烯-1-酸	FA	脂肪酰类	Oxidized lipids	氧化脂质	353.233	354.241	[M-H]-	C20H34O5	62504	156390	177460	182990	130540	272220	381720	1088200	274470	94880	262690	395810	273860	299760	313750	-	-	-	180469-63-0	-	-	--
MEDN0781	6 keto-PGF1α	6-酮前列腺素F1α	FA	脂肪酰类	Oxidized lipids	氧化脂质	369.228	370.236	[M-H]-	C20H34O6	1824300	1203900	1578900	318030	931880	374820	1117100	656420	1299500	176610	548420	3752100	1144100	1152300	1223900	-	-	-	58962-34-8	-	-	--
MEDN0784	9-oxoODE	9-氧代-10E,12Z-十八碳二烯酸	FA	脂肪酰类	Oxidized lipids	氧化脂质	293.212	294.219	[M-H]-	C18H30O3	19187	10420	23672	13393	23738	19868	17968	38442	21298	12519	33519	31277	18127	14604	18257	C14766	HMDB0004669	9839084	54232-59-6	72842	-	ko00591
MEDN0793	Prostaglandin E2	前列腺素E2	Hormones and hormone related compunds	激素及激素相关物质	Hormones and hormone related compunds	激素及激素相关物质	351.217	352.225	[M-H]-	C20H32O5	74616	56111	139420	19696	88776	16542	44378	59550	134420	7097.4	20590	196620	63291	83000	76439	C00584	HMDB0001220	5280360	363-24-6	15551	6089	ko00590,ko01100,ko04024,ko04080,ko04625,ko04726,ko04750,ko04921,ko04923,ko04924,ko04976,ko05140,ko05143,ko05146,ko05163,ko05165,ko05200,ko05323
MEDN0795	PGF2α	前列腺素F2α	FA	脂肪酰类	Oxidized lipids	氧化脂质	353.233	354.241	[M-H]-	C20H34O5	69583	16504	48350	7580.5	57956	6969	16136	42293	29208	2793.9	6427.3	27235	30346	24376	29880	-	-	-	551-11-1	-	-	--
MEDN0797	PGJ2	前列腺素J2	FA	脂肪酰类	Oxidized lipids	氧化脂质	333.207	334.214	[M-H]-	C20H30O4	3895.2	8638.9	7199.7	2265.5	8967.2	1992.8	5125.1	9901	6788.4	3193	2427	8719	4422.8	5499.2	5097.2	C05957	HMDB0002710	5280884	60203-57-8	27485	3464	ko00590,ko01100,ko04726
MEDN0799	RvD1	7S,8R,17S-三羟基-4Z,9E,11E,13Z,15E,19Z-二十二碳六烯酸	FA	脂肪酰类	Oxidized lipids	氧化脂质	375.217	376.225	[M-H]-	C22H32O5	3358.5	19775	3919.9	4391.9	9	4586.1	8950	2024.9	3235.6	2942.4	3587.2	9	11998	12617	14743	-	HMDB0003733	16061135	872993-05-0	-	-	--
MEDN0806	Nα-Acetyl-L-glutamine	N-乙酰-L-谷氨酰胺	Amino acid and Its metabolomics	氨基酸及其代谢物	Amino acid derivatives	氨基酸衍生物	187.072	188.183	[M-H]-	C7H12N2O4	60255	75233	83835	58711	42751	66580	42717	30347	53045	51469	49851	92215	54873	90905	53857	-	HMDB0006029	25561	2490-97-3	21553	-	--
MEDN0808	Myoinositol	肌醇	Carboxylic acids and derivatives	碳水化合物及其代谢物	Sugar alcohols	糖醇	179.057	180.16	[M-H]-	C6H12O6	192970	512510	335750	400660	274810	257660	406860	122030	252370	429550	383820	462400	342700	332190	331010	C00137	HMDB0000211	892	87-89-8	17268	5221	ko00052,ko00053,ko00562,ko01100,ko02010,ko04070
MEDN0811	FFA(9:0)	壬酸	FA	脂肪酰类	FFA	游离脂肪酸	157.123	158.131	[M-H]-	C9H18O2	65995	65761	60639	74658	80792	67939	59933	80843	81796	88976	84672	114810	44367	44716	53670	C01601	HMDB0000847	8158	112-05-0	29019	5810	--
MEDN0816	4-Hydroxyhippurate	4-羟基马尿酸	Amino acid and Its metabolomics	氨基酸及其代谢物	Amino acid derivatives	氨基酸衍生物	194	195.053	[M-H]-	C9H9NO4	5418.8	2124.3	1171.4	8582.7	1950.4	1103.7	11868	7744.1	2216	1583.5	9965.2	1497.9	3487.1	4628.8	5228.5	-	HMDB0013678	151012	2482-25-9	71018	-	--
MEDN0818	N-acetyl-beta-alanine	N-乙酰-β-丙氨酸	Amino acid and Its metabolomics	氨基酸及其代谢物	Amino acid derivatives	氨基酸衍生物	130.05	131.058	[M-H]-	C5H9NO3	650960	697180	935270	681080	1238600	669370	877080	1115600	919880	743050	635940	662680	824400	795800	802810	C01073	HMDB0061880	76406	3025-95-4	16682	-	ko00410
MEDN0820	3-Hydroxyglutaric acid	3-羟基戊二酸	Organic acid And Its derivatives	有机酸及其衍生物	Organic acid And Its derivatives	有机酸及其衍生物	147.029	148.037	[M-H]-	C5H8O5	194800	108880	132080	130630	193510	85993	117930	344900	271760	176040	166180	226680	198180	136530	229300	-	HMDB0000428	181976	638-18-6	-	5417	--
MEDN0822	Cysteine glutathione disulfide	半胱氨酸二硫化谷胱甘肽	Amino acid and Its metabolomics	氨基酸及其代谢物	Small Peptide	小肽	425.08	426.088	[M-H]-	C13H22N4O8S2	8879600	11741000	13575000	12594000	11333000	10464000	3392500	6531500	7799000	19253000	8643000	11880000	13118000	14083000	12428000	-	HMDB0000656	53477713	13081-14-6	143243	5628	--
MEDN0823	Trp-Glu	色氨酰-谷氨酸	Amino acid and Its metabolomics	氨基酸及其代谢物	Small Peptide	小肽	332	333.132	[M-H]-	C16H19N3O5	41105	39418	34951	42178	63011	43651	45233	18115	30476	27252	35428	43909	37778	46606	41884	-	HMDB0029082	3634442	36099-95-3	-	-	--
MEDN0827	N-acetylornithine	N-乙酰基-鸟氨酸	Amino acid and Its metabolomics	氨基酸及其代谢物	Amino acid derivatives	氨基酸衍生物	173.093	174.1	[M-H]-	C7H14N2O3	2405800	2448700	2890700	4200600	5013900	2795200	3671800	3193300	3181700	3486000	3193400	4039400	3386100	3511000	3919400	C00437	HMDB0003357	439232	6205-08-9	16543	-	ko00220,ko01100,ko01210,ko01230
MEDN0832	D-Glucosamine 6-Phosphate	D-葡萄糖胺6-磷酸	Carboxylic acids and derivatives	碳水化合物及其代谢物	Phosphate sugars	磷酸糖	258.038	259.151	[M-H]-	C6H14NO8P	148890	529520	187930	248480	232360	216820	124100	122600	208760	334190	418440	481770	220470	276440	298560	C00352	HMDB0001254	439217	3616-42-0	15873	6111	ko00250,ko00520,ko01100,ko04931
MEDN0833	3-Dehydroshikimate	3-脱氢莽草酸	Organic acid And Its derivatives	有机酸及其衍生物	Organic acid And Its derivatives	有机酸及其衍生物	171.029	172.037	[M-H]-	C7H8O5	109810	156130	130190	168660	156800	132070	130760	93249	142050	158630	205520	215530	117770	173950	157810	C02637	HMDB0000390	439774	2922-42-1	-	5379	ko00400,ko01100,ko01230
MEDN0835	D-Glucuronolactone	D-葡醛内酯	Aldehyde,Ketones,Esters	醛、酮、酯类	Esters	酯类	175.024	176.032	[M-H]-	C6H8O6	22222	20542	20340	24092	13648	29914	33384	33606	43550	35990	17459	46780	36269	21836	19497	C02670	HMDB0006355	2724333	32449-92-6	18268	-	ko00053,ko01100
MEDN0841	3-Ureidopropionate	3-脲基丙酸	Organic acid And Its derivatives	有机酸及其衍生物	Organic acid And Its derivatives	有机酸及其衍生物	131.046	132.054	[M-H]-	C4H8N2O3	60699	98630	67232	45246	43091	50687	75301	27128	36880	35853	49766	39544	53206	48916	54787	C02642	-	111	462-88-4	-	-	ko00240,ko00410,ko00770,ko01100
MEDN0856	2',4'-Dihydroxyacetophenone	2',4'-二羟基苯乙酮	Benzene and substituted derivatives	苯及其衍生物	Benzene and substituted derivatives	苯及其衍生物	151.04	152.047	[M-H]-	C8H8O3	345010	277930	374590	228400	230870	309470	324240	722120	297910	397410	456200	550070	151010	155900	173890	C03663	HMDB0029659	6990	89-84-9	18414	-	--
MEDN1003	Inosine	肌苷	Nucleotide And Its metabolomics	核苷酸及其代谢物	Nucleotide and Its metabolomics	核苷酸及其代谢物	267.073	268.081	[M-H]-	C10H12N4O5	529220000	734730000	477340000	637350000	392270000	683100000	534820000	296770000	583930000	619740000	652900000	667960000	604280000	567310000	571990000	C00294	HMDB0000195	135398641	58-63-9	17596	84	ko00230,ko01100,ko02010
MEDN1005	Phosphoenolpyruvate	磷酸烯醇丙酮酸	Organic acid And Its derivatives	有机酸及其衍生物	Phosphoric acids	磷酸类化合物	166.975	167.982	[M-H]-	C3H5O6P	3164500	6313000	9236700	5528800	5858200	5608000	4884300	5974600	4500900	4548700	4872800	4797400	5881000	5270500	5569200	C00074	HMDB0000263	1005	138-08-9	-	-	ko00010,ko00020,ko00400,ko00440,ko00620,ko01100,ko01200,ko01230,ko04922,ko04964,ko05230
MEDN1009	3-hydroxyphenylacetic acid	3-羟基苯乙酸	Organic acid And Its derivatives	有机酸及其衍生物	Organic acid And Its derivatives	有机酸及其衍生物	151.04	152.047	[M-H]-	C8H8O3	97395	14249	11486	39493	55892	36378	45302	10193	11407	5415.3	16841	20437	33109	32123	31289	C05593	HMDB0000440	12122	621-37-4	17445	5429	ko00350,ko00360,ko01100
MEDN1011	D-Mannitol	D-甘露醇	Carboxylic acids and derivatives	碳水化合物及其代谢物	Sugar alcohols	糖醇	181.071	182.079	[M-H]-	C6H14O6	225570	79454	398720	78108	468650	30418	20581	408570	672470	44452	505630	41671	225920	230230	236290	C00392	HMDB0000765	6251	69-65-8	16899	142	ko00051,ko01100,ko02010
MEDN1012	7-Methylguanine	7-甲基鸟嘌呤	Nucleotide And Its metabolomics	核苷酸及其代谢物	Nucleotide and Its metabolomics	核苷酸及其代谢物	164.057	165.065	[M-H]-	C6H7N5O	12941	16322	21741	19879	23316	13661	14900	31966	19860	30177	20675	16359	20274	20947	21314	C02242	HMDB0000897	135398679	578-76-7	28664	-	--
MEDN1029	Gly-Phe	甘氨酰-苯丙氨酸	Amino acid and Its metabolomics	氨基酸及其代谢物	Amino acid derivatives	氨基酸衍生物	221.093	222.1	[M-H]-	C11H14N2O3	65689	97982	65581	118470	135620	95081	94292	28901	54042	83112	97403	122750	95289	102470	104440	-	HMDB0028848	92953	3321-03-7	-	-	--
MEDN1035	13(R)-HODE	13R-羟基-9Z,11E-十八碳二烯酸	FA	脂肪酰类	Oxidized lipids	氧化脂质	295.2	296.235	[M-H]-	C18H32O3	197410	398090	880120	503340	279680	346080	522970	252960	460910	137460	183710	802470	409290	450990	454110	-	-	13723970	10219-69-9	-	-	--
MEDN1039	Indole-4-carboxaldehyde	4-甲酰基吲哚	Heterocyclic compounds	杂环化合物	Indole and Its derivatives	吲哚及其衍生物	144.045	145.053	[M-H]-	C9H7NO	8661.4	4828.2	6105.5	5733.9	9263.1	9404.4	21320	11556	4162.6	9528.8	8010.1	18187	6376.4	8649.2	10654	-	-	333703	1074-86-8	-	-	--
MEDN1052	2-Hydroxyglutaric acid	(S)-2-羟基戊二酸	Organic acid And Its derivatives	有机酸及其衍生物	Organic acid And Its derivatives	有机酸及其衍生物	147.029	148.037	[M-H]-	C5H8O5	176230	130290	156400	119150	171280	98272	133730	278790	245410	214910	150940	224610	170730	227260	224750	-	-	439939	13095-48-2	-	-	--
MEDN1054	Tetranor-12(R)-HETE	8-羟基-4,6,10-十六碳三烯酸	FA	脂肪酰类	Oxidized lipids	氧化脂质	265.18	266.188	[M-H]-	C16H26O3	66789000	20334000	14775000	16180000	14840000	14239000	14646000	107340000	14842000	28117000	31249000	29813000	12333000	12682000	12543000	-	-	90469827	135271-51-1	-	-	--
MEDN1055	D-Calcium Pantothenate	D-泛酸钙（维生素B5）	CoEnzyme and vitamins	辅酶和维生素	CoEnzyme and vitamins	辅酶和维生素	437.214	438.221	[M-H]-	C18H34N2O10	77812	123060	54680	260110	236310	172150	374370	128060	210060	136830	88354	297420	161600	109120	210120	-	-	443753	137-08-6	-	-	--
MEDN1056	Iminodiacetic acid	亚氨基二乙酸	Organic acid And Its derivatives	有机酸及其衍生物	Organic acid And Its derivatives	有机酸及其衍生物	132.03	133.037	[M-H]-	C4H7NO4	8058900	15968000	7252600	14253000	10147000	12769000	13375000	6268200	12392000	20931000	18057000	23811000	12580000	14138000	14583000	C19911	HMDB0011753	8897	142-73-4	24786	-	--
MEDN1057	2-Methyl-d-erythritol 2,4-cyclodiphosphate	2-甲基-d-赤藓糖醇2,4-环二磷酸	Carboxylic acids and derivatives	碳水化合物及其代谢物	Phosphate sugars	磷酸糖	276.988	277.996	[M-H]-	C5H12O9P2	423550	941810	553610	659520	1133500	299500	227860	117180	366300	421290	1491700	603250	673020	618020	747430	-	-	126747	143488-44-2	-	-	--
MEDN1066	Gly-Val	甘氨酰-L-缬氨酸	Amino acid and Its metabolomics	氨基酸及其代谢物	Small Peptide	小肽	173.093	174.1	[M-H]-	C7H14N2O3	4078.5	5422.2	12653	8441.6	12579	11941	7811.3	7964.6	8040.7	13038	9773.2	9421.1	8538	13716	13773	-	HMDB0028854	2724807	1963-21-9	73922	-	--
MEDN1069	FFA(18:4)	9,12-十八碳四烯酸	FA	脂肪酰类	FFA	游离脂肪酸	275.201	276.209	[M-H]-	C18H28O2	92283	50958	63428	42522	75345	45920	39670	148570	24469	32248	22340	40494	64643	66878	73466	C16300	-	1931	2012-14-8	-	-	ko00592
MEDN1081	12,13-DiHOME	12,13-二羟基-9Z-十八烯酸	FA	脂肪酰类	Oxidized lipids	氧化脂质	313.238	314.246	[M-H]-	C18H34O4	50267	27951	61494	13940	58417	18987	51527	131410	97095	22841	47217	159190	57370	58217	68233	-	-	10236635	263399-35-5	-	-	--
MEDN1082	8-isoprostaglandin F1α	8-异前列腺素F1α	Hormones and hormone related compunds	激素及激素相关物质	Hormones and hormone related compunds	激素及激素相关物质	355.2	356.256	[M-H]-	C20H36O5	5731.6	26260	14412	14796	9903.5	10588	8383.7	17457	7697.5	14352	7932.1	9	9917.8	14882	10804	-	-	11164145	26771-96-0	-	-	--
MEDN1087	UDP-D-galactose	UDP-D-半乳糖	Carboxylic acids and derivatives	碳水化合物及其代谢物	Sugars	糖类	565.047	566.055	[M-H]-	C15H24N2O17P2	111130	289150	115750	1238500	272280	713770	171880	132060	163930	1118800	867870	1244100	460070	478410	537230	C00052	HMDB0000302	18068	2956-16-3	67119	5291	ko00052,ko00520,ko01100
MEDN1092	4-acetoxyphenol	4-乙酰氧基苯酚	Benzene and substituted derivatives	苯及其衍生物	Phenolics	苯酚类	151.026	152.047	[M-H]-	C8H8O3	1270700	2243600	1741900	1454200	2154900	1038800	2497700	2693900	2464100	2755600	1115800	2343400	1743000	2042100	2198800	C13636	-	96009	3233-32-7	-	-	ko01100
MEDN1098	2-ethyl-2-hydroxybutyric acid	2-乙基-2-羟基丁酸	Organic acid And Its derivatives	有机酸及其衍生物	Organic acid And Its derivatives	有机酸及其衍生物	131.071	132.079	[M-H]-	C6H12O3	120840	49680	295340	67778	221540	82367	138440	208440	126860	86599	116750	104390	96366	139400	153820	-	HMDB0001975	77199	3639-21-2	-	6411	--
MEDN1108	1,6-anhydro-β-D-glucose	1,6-脱水-β-D-葡萄糖	Carboxylic acids and derivatives	碳水化合物及其代谢物	Sugars	糖类	161.045	162.053	[M-H]-	C6H10O5	19594	33828	36143	23765	16934	12046	16351	24531	14686	33966	23648	21510	16349	40551	23844	-	HMDB0000640	724705	498-07-7	30997	5613	--
MEDN1112	16-Hydroxyhexadecanoic acid	16-羟基十六酸	FA	脂肪酰类	FFA	游离脂肪酸	271.227	272.235	[M-H]-	C16H32O3	1012400	919680	768050	669500	817530	484990	872340	1415000	928570	1141600	790570	894670	1034300	1097300	890860	-	HMDB0006294	10466	506-13-8	55328	-	--
MEDN1117	Uridine-5'-diphospho-N-acetylgalactosamine disodium salt	尿苷二磷酸-N-乙酰氨基葡萄糖(UDP-GlcNAc )	Nucleotide And Its metabolomics	核苷酸及其代谢物	Nucleotide and Its metabolomics	核苷酸及其代谢物	606.074	607.082	[M-H]-	C17H27N3O17P2	10345	50040	15149	102790	37775	27529	20575	20430	25775	75441	45461	61556	46295	66413	54402	C00203	HMDB0000290	445675	528-04-1	16264	5281	ko00520,ko01100
MEDN1125	N,N′-dicyclohexylcarbodiimide	N,N‘-二环己基碳二亚胺	Alcohol and amines	醇、胺类	Polyamines	多胺	205.17	206.178	[M-H]-	C13H22N2	5913000	4968100	5260700	6712400	7136300	7358800	7577000	8950600	6940700	7544300	8717300	7164000	5399500	6492800	5782300	-	-	10868	538-75-0	-	-	--
MEDN1126	Gamma-Mercholic Acid	γ-鼠胆酸	Bile acids	胆汁酸	Bile acids	胆汁酸	407.28	408.288	[M-H]-	C24H40O5	183020	90148	65066	121910	94987	91943	28581	114520	39584	153670	58845	80572	108330	129100	83285	-	-	92805	547-75-1	-	-	--
MEDN1129	Erythrose	赤藓糖	Carboxylic acids and derivatives	碳水化合物及其代谢物	Sugars	糖类	119.034	120.042	[M-H]-	C4H8O4	9322.1	8939.2	13830	9369.3	16556	17244	4997.3	13103	7959.2	21108	14301	12969	10748	11559	8308.5	C01796	HMDB0002649	94176	583-50-6	23956	289	--
MEDN1135	Heparin	1-O-十六烷基甘油	Alcohol and amines	醇、胺类	Alcohols	醇类	315.29	316.298	[M-H]-	C19H40O3	25040	44429	31544	27292	23155	28547	35729	60509	30741	31150	32737	59074	28161	17298	16268	C00374	HMDB0001394	72733	6145-69-3	-	-	ko04664,ko05133
MEDN1148	2-hydroxyhexadecanoic acid	2-羟基十六酸	FA	脂肪酰类	FFA	游离脂肪酸	271.227	272.235	[M-H]-	C16H32O3	1012400	919680	768050	669500	817530	484990	872340	1415000	928570	1141600	790570	894670	1034300	1097300	890860	-	HMDB0031057	92836	764-67-0	75972	-	--
MEDN1150	Indole-3-carboxylic acid	吲哚-3-羧酸	Heterocyclic compounds	杂环化合物	Indole and Its derivatives	吲哚及其衍生物	160.04	161.048	[M-H]-	C9H7NO2	6061.1	3606.2	7693.2	6217.3	13410	5363.4	2984.8	12852	17386	8416.1	15925	5213.9	10758	14007	15494	C19837	HMDB0003320	69867	771-50-6	24809	3795	--
MEDN1159	FFA(15:1)	顺-1-十五烯酸	FA	脂肪酰类	FFA	游离脂肪酸	239.201	240.209	[M-H]-	C15H28O2	933400	988450	671900	852890	520230	857180	499780	554850	874170	802450	703220	589060	9634900	10604000	9879800	-	-	5312411	84743-29-3	-	-	--
MEDN1160	Mevalonate 5-phosphate	甲戊酸 5-磷酸酯	Organic acid And Its derivatives	有机酸及其衍生物	Phosphoric acids	磷酸类化合物	227	228.039	[M-H]-	C6H13O7P	422930	419640	583790	456850	335590	506170	467320	566050	361280	660130	364840	692160	457910	587470	493840	-	-	439400	73566-35-5	-	-	--
MEDN1167	4-Hydroxybenzoic Acid	4-羟基苯甲酸	Benzene and substituted derivatives	苯及其衍生物	Phenolic acids	酚酸类	137.024	138.032	[M-H]-	C7H6O3	567920	533420	530580	625900	532830	493780	528390	1036000	552880	547340	490330	519550	525220	470190	519840	C00156	HMDB0000500	135	99-96-7	30763	5486	ko00130,ko00790,ko01100
MEDN1193	Acetaminophen	对乙酰氨基酚	Benzene and substituted derivatives	苯及其衍生物	Phenolics	苯酚类	150.056	151.063	[M-H]-	C8H9NO2	3756.2	689.07	949.88	3767.7	1047.6	2920.8	5896	2539.2	1563	307.5	5963.3	1568.4	2094.4	3479.6	2538	C06804	HMDB0001859	1983	103-90-2	46195	6353	ko04976
MEDN1221	D-Mannose 6-phosphate	D-甘露糖6-磷酸	Carboxylic acids and derivatives	碳水化合物及其代谢物	Phosphate sugars	磷酸糖	259.022	260.03	[M-H]-	C6H13O9P	50560000	94872000	60792000	62148000	57355000	56995000	24697000	45733000	28395000	72939000	86862000	121700000	64364000	70895000	71243000	C00275	-	65127	3672-15-9	-	-	ko00051,ko00520,ko01100,ko04142
MEDN1224	Bis(1-inositol) -3,1'-phosphate 1-phosphate	双(1L-肌醇)-3,1'-磷酸1-磷酸	Alcohol and amines	醇、胺类	Alcohols	醇类	501	502.049	[M-H]-	C12H24O17P2	4454500	5768900	5467100	7292700	5584900	6823200	5776000	4128200	6923900	4611400	7220100	6263700	5200500	5200800	5997800	C19799	-	53262311	-	-	-	ko00562
MEDN1226	2-amino-4-oxovaleric acid	2-氨基-4-氧戊酸	Organic acid And Its derivatives	有机酸及其衍生物	Organic acid And Its derivatives	有机酸及其衍生物	130.05	131.058	[M-H]-	C5H9NO3	650960	697180	935270	681080	1238600	669370	877080	1115600	919880	743050	635940	662680	824400	795800	802810	C03341	-	6184	4439-83-2	-	-	ko00472,ko01100
MEDN1235	L-2-amino-6-oximelic acid	L-2-氨基-6-氧庚二酸	Organic acid And Its derivatives	有机酸及其衍生物	Organic acid And Its derivatives	有机酸及其衍生物	188.057	189.064	[M-H]-	C7H11NO5	116470	278280	131700	173130	152510	165200	182780	127250	187390	232560	199720	402330	186960	190510	261810	C03871	-	194695	75650-93-0	-	-	ko01100,ko01230
MEDN1236	Cyclic ADP ribose	环状ADP核糖	Nucleotide And Its metabolomics	核苷酸及其代谢物	Nucleotide and Its metabolomics	核苷酸及其代谢物	540.1	541.061	[M-H]-	C15H21N5O13P2	151510	64790	30290	930960	234290	1117700	469330	50040	173020	2048500	274580	2638300	682360	770300	793680	C13050	-	583439	119340-53-3	-	-	ko04020,ko04921,ko04970,ko04972
MEDN1239	5-O-(1-carboxyvinyl) -3-phosphate	5-O-(1-羧基乙烯基)-3-磷酸酯	Organic acid And Its derivatives	有机酸及其衍生物	Phosphoric acids	磷酸类化合物	323.028	324.025	[M-H]-	C10H13O10P	305970	335910	203280	2993000	1939800	859850	433110	307080	479390	9683000	10918000	4259100	2517000	3567400	3515200	C01269	-	439463	89771-75-5	-	-	ko00400,ko01100,ko01230
MEDN1241	2-(α-D-mannosyl) -3-phosphate glyceride	2-(α-D-甘露糖基)-3-磷酸甘油酸酯	Alcohol and amines	醇、胺类	Amines	胺类	347.038	348.046	[M-H]-	C9H17O12P	204250	331200	211400	5833500	5524400	1691600	390760	383950	797560	15232000	33164000	9776900	5048600	6259900	6973200	C11516	-	13686	-	-	-	ko00051,ko01100
MEDN1246	3-(pyrazol-1-yl) -L-alanine	3-(吡唑-1-基)-L-丙氨酸	Amino acid and Its metabolomics	氨基酸及其代谢物	Amino acid derivatives	氨基酸衍生物	154.062	155.069	[M-H]-	C6H9N3O2	21089000	3597600	37037000	750200	34865000	528590	565590	32568000	68516000	690380	39617000	929840	19693000	23219000	23195000	C01162	-	151491	2734-48-7	-	-	--
MEDN1247	1-pyrroline-4-hydroxy-2-carboxylate	1-吡咯啉-4-羟基-2-羧酸盐	Heterocyclic compounds	杂环化合物	Heterocyclic compounds	杂环化合物	128.035	129.043	[M-H]-	C5H7NO3	21463	37542	28548	22658	33359	23149	30789	39592	28403	18683	24790	26345	28322	22969	17157	C04282	HMDB0002234	440282	9054-77-7	16352	6564	ko00330,ko01100
MEDN1264	LPE(0:0/22:4)	LPE(0:0/22:4)	GP	甘油磷脂类	LPE	溶血磷脂酰乙醇胺	528.31	529.317	[M-H]-	C27H48NO7P	242000	106670	150430	133720	451720	126930	188020	566010	134970	263380	153980	212710	319040	310440	316700	-	-	-	-	-	-	--
MEDN1269	LPE(0:0/22:6)	LPE(0:0/22:6)	GP	甘油磷脂类	LPE	溶血磷脂酰乙醇胺	524.28	525.286	[M-H]-	C27H44NO7P	1732000	1093000	1817500	886310	2411000	621840	1694100	3577300	638970	1505400	621210	1413200	1851200	2184900	2308100	-	-	-	-	-	-	--
MEDN1271	LPE(0:0/20:2)	LPE(0:0/20:2)	GP	甘油磷脂类	LPE	溶血磷脂酰乙醇胺	504.311	505.317	[M-H]-	C25H48NO7P	409810	170610	284920	231800	379640	159740	417190	193030	132380	175170	151670	206420	363000	413480	381610	-	-	-	-	-	-	--
MEDN1272	LPE(20:2/0:0)	LPE(20:2/0:0)	GP	甘油磷脂类	LPE	溶血磷脂酰乙醇胺	504.311	505.317	[M-H]-	C25H48NO7P	409810	170610	284920	231800	379640	159740	417190	193030	132380	175170	151670	206420	363000	413480	381610	-	-	-	-	-	-	--
MEDN1274	LPE(20:3/0:0)	LPE(20:3/0:0)	GP	甘油磷脂类	LPE	溶血磷脂酰乙醇胺	502.295	503.301	[M-H]-	C25H46NO7P	151010	122870	218740	119820	222750	98371	150290	319040	82685	145160	100670	104090	204730	227030	237290	-	-	-	-	-	-	--
MEDN1277	LPE(0:0/20:5)	LPE(0:0/20:5)	GP	甘油磷脂类	LPE	溶血磷脂酰乙醇胺	498.263	499.27	[M-H]-	C25H42NO7P	86115	94066	127760	53158	101680	35618	21746	136270	9540	60056	12538	29346	72491	76876	84099	-	-	-	-	-	-	--
MEDN1283	LPE(0:0/18:3)	LPE(0:0/18:3)	GP	甘油磷脂类	LPE	溶血磷脂酰乙醇胺	474.262	475.27	[M-H]-	C23H42NO7P	100850	48238	86351	57361	116030	68637	48375	182940	37199	41603	15748	67749	104310	84914	103660	-	-	-	-	-	-	--
MEDN1287	LPE(0:0/16:1)	LPE(0:0/16:1)	GP	甘油磷脂类	LPE	溶血磷脂酰乙醇胺	450.264	451.27	[M-H]-	C21H42NO7P	556990	476050	795770	354490	633430	153940	353740	369320	600680	348820	415250	173200	563660	595890	589990	-	-	-	-	-	-	--
MEDN1299	1-Aminocyclohexanoic acid	1-氨基环己酸	Organic acid And Its derivatives	有机酸及其衍生物	Organic acid And Its derivatives	有机酸及其衍生物	142.087	143.095	[M-H]-	C7H13NO2	53787	65248	130300	61370	132850	41247	55053	123740	241280	50275	212790	39763	100450	105320	112180	-	-	1366	2756-85-6	-	-	--
MEDN1306	Ureidosuccinic acid	N-氨基甲酰基L-天冬氨酸	Amino acid and Its metabolomics	氨基酸及其代谢物	Amino acid derivatives	氨基酸衍生物	175.04	176.13	[M-H]-	C5H8N2O5	43841	84411	42114	104690	70976	59975	42390	8368.4	29066	64813	61525	114460	62333	63037	63245	C00438	HMDB0000828	93072	13184-27-5	15859	5791	ko00240,ko00250,ko01100
MEDN1311	2-Hydroxycaprylic acid	2-羟基辛酸	Organic acid And Its derivatives	有机酸及其衍生物	Organic acid And Its derivatives	有机酸及其衍生物	159	160.21	[M-H]-	C8H16O3	19023	27325	14991	27047	23194	24301	29529	29112	7952.5	32093	27726	47677	23047	22449	17846	-	HMDB0000711	94180	617-73-2	86543	5679	--
MEDN1312	2-hydroxyphenylacetic acid	2-羟基苯乙酸	Organic acid And Its derivatives	有机酸及其衍生物	Organic acid And Its derivatives	有机酸及其衍生物	151	152.047	[M-H]-	C8H8O3	19574	8449.9	13335	10642	14129	4904.9	14573	15807	13583	7269.3	12663	11838	9439.2	9522.8	12515	C05852	HMDB0000669	11970	614-75-5	28478	5639	ko00360,ko01100
MEDN1315	4-Hydroxy-3-methylbenzoic acid	4-羟基-3-甲基苯甲酸	Organic acid And Its derivatives	有机酸及其衍生物	Organic acid And Its derivatives	有机酸及其衍生物	151	152.047	[M-H]-	C8H8O3	19574	8449.9	13335	10642	14129	4904.9	14573	15807	13583	7269.3	12663	11838	9439.2	9522.8	12515	-	HMDB0004815	68138	499-76-3	85239	-	--
MEDN1326	2-Methylglutaric Acid	2-甲基戊二酸	Organic acid And Its derivatives	有机酸及其衍生物	Organic acid And Its derivatives	有机酸及其衍生物	145	146.058	[M-H]-	C6H10O4	26746	17320	32488	15072	24808	10723	16768	102330	25803	19743	36831	93550	15245	17113	23420	-	HMDB0000422	12046	18069-17-5	68567	5411	--
MEDN1327	2-Methyl-4-pentenoic Acid	2-甲基-4-戊烯酸	Organic acid And Its derivatives	有机酸及其衍生物	Organic acid And Its derivatives	有机酸及其衍生物	113	114.14	[M-H]-	C6H10O2	1233100	1038000	1237800	958650	1241700	1043600	1239000	1318200	1546600	1511800	1507600	1207000	1180900	1448400	1436800	-	HMDB0031158	549519	1575-74-2	-	-	--
MEDN1328	(S)-Leucic acid	L-alpha-羟基异己酸	Organic acid And Its derivatives	有机酸及其衍生物	Organic acid And Its derivatives	有机酸及其衍生物	131	132.079	[M-H]-	C6H12O3	11344	10634	44216	8209.5	46714	5886.9	18191	83235	22816	4323.6	18375	6428.9	19522	16328	15857	-	HMDB0000746	83697	13748-90-8	44510	5714	--
MEDN1332	Adenosine-5'-Diphosphoglucose	腺苷5'-二磷酸葡萄糖	Nucleotide And Its metabolomics	核苷酸及其代谢物	Nucleotide and Its metabolomics	核苷酸及其代谢物	588	589.082	[M-H]-	C16H25N5O15P2	23975	13977	2892.6	12555	16958	15172	8860.7	5522.6	5152.6	7722.9	32461	22064	11807	19823	8813.9	-	-	16218835	102129-65-7	-	-	--
MEDN1338	2-Hydroxy HippuricAcid	2-羟基马尿酸	Benzene and substituted derivatives	苯及其衍生物	Phenolic acids	酚酸类	194	195.053	[M-H]-	C9H9NO4	5418.8	2124.3	1171.4	8582.7	1950.4	1103.7	11868	7744.1	2216	1583.5	9965.2	1497.9	3487.1	4628.8	5228.5	C07588	HMDB0000840	10253	487-54-7	9008	617	--
MEDN1398	8-Aminooctanoic Acid	8-氨基辛酸	Organic acid And Its derivatives	有机酸及其衍生物	Organic acid And Its derivatives	有机酸及其衍生物	158.119	159.126	[M-H]-	C8H17NO2	13707	27601	41178	35776	61539	20989	12966	16635	22217	45623	30874	34735	37362	29040	32093	-	-	66085	1002-57-9	-	-	--
MEDN1406	Tridecanedioic acid	十三烷二酸	FA	脂肪酰类	FFA	游离脂肪酸	243.161	244.167	[M-H]-	C13H24O4	227710	210540	265190	202230	196780	196880	199500	365640	219930	208950	220660	371560	224900	210180	180760	-	-	10458	505-52-2	-	-	--
MEDN1409	12-Hydroxyoctadecanoic acid	12-羟基硬脂酸	FA	脂肪酰类	FFA	游离脂肪酸	299.261	300.266	[M-H]-	C18H36O3	36856	53627	34123	30645	26596	63530	64242	81522	41744	65240	42788	88691	47000	30278	47549	-	HMDB0061706	7789	106-14-9	85208	-	--
MEDN1410	N-Palmitoylglycine	N-棕榈酰甘氨酸	Amino acid and Its metabolomics	氨基酸及其代谢物	Amino acid derivatives	氨基酸衍生物	312.256	313.262	[M-H]-	C18H35NO3	55527	33412	33797	30816	41013	36675	36221	67949	27895	43056	46664	56139	26792	31195	25727	-	HMDB0013034	151008	2441-41-0	479285	-	--
MEDN1414	12-HHT	12-羟基-5,8,10-十七碳三烯酸	FA	脂肪酰类	Oxidized lipids	氧化脂质	279.198	280.204	[M-H]-	C17H28O3	21471	7058.3	14829	4337.8	10879	2710	6847.8	7791.7	9618.5	2216.1	4715.5	19916	6785.9	6815.6	13437	-	HMDB0012535	5312765	54397-84-1	63977	-	--
MEDN1415	13(S)-HOTrE(γ)	13-羟基-9Z,11E,15Z-十八碳三烯酸	FA	脂肪酰类	Oxidized lipids	氧化脂质	293.212	294.219	[M-H]-	C18H30O3	84849	58610	73714	65663	65786	88132	77518	52079	71715	62284	93885	69355	48802	74401	60049	-	-	5282971	74784-20-6	-	-	--
MEDN1416	9(S)-HOTrE	9-羟基-10E,12Z,15Z-十八碳三烯酸	FA	脂肪酰类	Oxidized lipids	氧化脂质	293.212	294.219	[M-H]-	C18H30O3	3148.9	3082.7	3617.8	2924.1	4017.9	14692	5612.8	17307	8735.3	4109.8	9866.5	7682.7	4326.3	6744.1	8792	C16326	HMDB0031934	6439873	89886-42-0	-	-	ko00592
MEDN1421	(±)8-HETE	8-羟基-5Z,9E,11Z,14Z-二十碳四烯酸	FA	脂肪酰类	Oxidized lipids	氧化脂质	319.23	320.235	[M-H]-	C20H32O3	19225	12642	30019	17413	20625	9257.9	24935	22999	12916	6960.1	8044.2	23909	16297	14601	20106	-	HMDB0004679	11976122	98462-03-4	-	-	--
MEDN1422	8(S)-HETrE	8-羟基-9E,11Z,14Z-十八碳三烯酸	FA	脂肪酰类	Oxidized lipids	氧化脂质	321.245	322.251	[M-H]-	C20H34O3	9120.2	61726	73056	68566	35349	35071	92886	12657	39547	14925	18256	123570	45816	46362	50046	-	-	53394269	889573-69-7	-	-	--
MEDN1423	15(S)-HETrE	15S-羟基--8Z,11Z,13E-十八碳三烯酸	FA	脂肪酰类	Oxidized lipids	氧化脂质	321.245	322.251	[M-H]-	C20H34O3	9120.2	61726	73056	68566	35349	35071	92886	12657	39547	14925	18256	123570	45816	46362	50046	-	HMDB0005045	5283145	92693-02-2	-	-	--
MEDN1426	9(S),12(S),13(S)-TriHOME	9,12,13-三羟基-十八碳单烯酸	FA	脂肪酰类	Oxidized lipids	氧化脂质	329.233	330.241	[M-H]-	C18H34O5	61219	123620	296720	135540	101670	108600	125240	77188	179200	59634	109010	278470	131450	136500	135880	C14833	HMDB04708	9858729	97134-11-7	34506	-	ko00591
MEDN1438	(±)8(9)-DiHET	8，9-双羟基-5Z,11Z,14Z -二十二碳三烯酸	FA	脂肪酰类	Oxidized lipids	氧化脂质	337.24	338.246	[M-H]-	C20H34O4	7789.4	3090.6	7979.4	1838.8	7475.1	3928	4674.5	4791.7	3958.1	2483.4	2422.7	4244.4	5876.6	5354.8	6376.8	C14773	HMDB0002311	5283144	192461-96-4	-	-	--
MEDN1439	(±)11(12)-DiHET	11,12-双羟基-5Z,8Z,14Z -二十二碳三烯酸	FA	脂肪酰类	Oxidized lipids	氧化脂质	337.24	338.246	[M-H]-	C20H34O4	7789.4	3090.6	7979.4	1838.8	7475.1	3928	4674.5	4791.7	3958.1	2483.4	2422.7	4244.4	5876.6	5354.8	6376.8	C14774	HMDB0002314	5283146	-	-	-	--
MEDN1440	13-HDoHE	13-羟基-4Z,7Z,10Z,14E,16Z,19Z-二十二碳六烯酸	FA	脂肪酰类	Oxidized lipids	氧化脂质	343.228	344.235	[M-H]-	C22H32O3	7314.9	4250.7	4690.9	2608.9	3646.8	3144.1	3650	4767.8	4255.9	1401.3	2168.3	3040.7	4267	3930.2	2519	-	HMDB60043	11559259	90780-53-3	-	-	--
MEDN1443	11-HDoHE	11-羟基-4Z,6E,10Z,13Z,16Z,20Z-二十二碳六烯酸	FA	脂肪酰类	Oxidized lipids	氧化脂质	343.228	344.235	[M-H]-	C22H32O3	9362.6	8422	11431	8717.3	5993	4599	12872	5103.7	4370.3	3839.4	4616.6	15775	7258.8	8697.4	9282.9	-	HMDB60040	11631564	87018-59-5	-	-	--
MEDN1446	11-HEDE	11-羟基-12E,14Z-二十碳二烯酸	FA	脂肪酰类	Oxidized lipids	氧化脂质	323.5	324.266	[M-H]-	C20H36O3	21050	10965	15093	5003.6	15613	6089.6	10682	15819	17734	3574.7	7507	42664	13867	17881	12927	-	-	53394270	5598-37-8	-	-	--
MEDN1447	15-HEDE	15--羟基-11Z,13E-二十碳二烯酸	FA	脂肪酰类	Oxidized lipids	氧化脂质	323.5	324.266	[M-H]-	C20H36O3	21050	10965	15093	5003.6	15613	6089.6	10682	15819	17734	3574.7	7507	42664	13867	17881	12927	-	-	13723965	77159-57-0	-	-	--
MEDN1452	11β-Prostaglandin E2	9-酮基-11,15双羟基-5Z,13E前列腺素E2	FA	脂肪酰类	Oxidized lipids	氧化脂质	351.219	352.225	[M-H]-	C20H32O5	51133	30523	91165	12845	64751	9491	34223	35175	94874	2947.4	16381	137750	43808	49559	53902	-	HMDB0060041	5283061	38310-90-6	-	-	--
MEDN1457	8-iso Prostaglandin F2α	8-异前列腺素F2a	FA	脂肪酰类	Oxidized lipids	氧化脂质	353.235	354.241	[M-H]-	C20H34O5	5018.8	6614.2	15176	5599.3	18193	6400.5	5956.6	9129	10288	2901.6	5592.5	31859	10344	11214	12563	-	-	5282263	27415-26-5	-	-	--
MEDN1459	15-keto Prostaglandin F1α	15-酮基-前列腺素F1a	FA	脂肪酰类	Oxidized lipids	氧化脂质	353.234	354.241	[M-H]-	C20H34O5	52695	9842.7	32885	5631.7	46441	6079.9	11005	29570	23930	2525	5289.1	18523	21011	17422	24614	-	HMDB0060045	5283118	21562-58-3	-	-	--
MEDN1460	11β-Prostaglandin F2α	11-beta-前列腺素PGF2a	FA	脂肪酰类	Oxidized lipids	氧化脂质	353.235	354.241	[M-H]-	C20H34O5	5018.8	6614.2	15176	5599.3	18193	6400.5	5956.6	9129	10288	2901.6	5592.5	31859	10344	11214	12563	C05959	HMDB0010199	5280886	38432-87-0	-	-	--
MEDN1475	Sorbitol 6-phosphate	6-磷酸山梨糖醇	Carboxylic acids and derivatives	碳水化合物及其代谢物	Phosphate sugars	磷酸糖	523.082	262.045	[2M-H]-	C6H15O9P	50332	56263	60037	50395	62735	51918	28340	59293	36231	45237	60139	48692	66241	53679	59792	C01096	HMDB0005831	152306	20479-58-7	743019	-	ko00051,ko01100
MEDN1476	Allantoic acid	尿囊酸	Amino acid and Its metabolomics	氨基酸及其代谢物	Amino acid derivatives	氨基酸衍生物	175.046	176.054	[M-H]-	C4H8N4O4	566000	538050	257760	879840	462370	820560	676210	381120	599390	979200	903620	1439600	667580	818150	837810	C00499	HMDB0001209	203	99-16-1	30837	343	ko00230,ko01100
MEDN1478	Glu-Gln	L-谷氨酰-L-谷氨酰胺	Amino acid and Its metabolomics	氨基酸及其代谢物	Small Peptide	小肽	274.104	275.112	[M-H]-	C10H17N3O6	271940	531200	458290	675820	538770	415400	588670	1005600	665630	437560	592550	581670	461240	662690	652420	C05283	-	150914	-	-	-	--
MEDN1480	N-Arachidonoyl-L-Alanine	N-花生四烯酰基-L-丙氨酸	Amino acid and Its metabolomics	氨基酸及其代谢物	Amino acid derivatives	氨基酸衍生物	374.267	375.277	[M-H]-	C23H37NO3	3389.2	1624.9	6613.9	2424.8	10212	1207.4	2857.2	6480.6	3705	1373.3	4083.6	2239.2	3960.5	4268.9	3533.6	-	-	40846579	401941-73-9	-	-	--
MEDN1484	Ethionamide	乙硫酰胺	Heterocyclic compounds	杂环化合物	Pteridines and derivatives	蝶啶及其衍生物	165.041	166.056	[M-H]-	C8H10N2S	127030	150480	120130	145650	110630	200730	130610	171060	158670	144470	172030	182980	149120	187970	203330	-	-	-	536-33-4	-	-	--
MEDN1485	Glycerophospho-N-Arachidonoyl Ethanolamine	甘油磷酸-N-花生四烯酸乙醇胺	GP	甘油磷脂类	LPE	溶血磷脂酰乙醇胺	500.277	501.285	[M-H]-	C25H44NO7P	21882000	19576000	19752000	18502000	34312000	11986000	8742800	9153500	14638000	20593000	18074000	23353000	25209000	23722000	25271000	-	-	-	201738-25-2	-	-	--
MEDN1493	(R)-3-Hydroxybutanoic acid	(R)-3-羟基丁酸	Organic acid And Its derivatives	有机酸及其衍生物	Organic acid And Its derivatives	有机酸及其衍生物	103.041	104.047	[M-H]-	C4H8O3	456030	584000	2158400	411400	1320700	183750	1415600	1927500	940400	1434700	805910	968900	1054100	1103400	1130100	-	HMDB0000011	92135	625-72-9	17066	-	--
MEDN1499	2-Hydroxyhexanoic acid	2-羟基己酸	Organic acid And Its derivatives	有机酸及其衍生物	Organic acid And Its derivatives	有机酸及其衍生物	131.072	132.079	[M-H]-	C6H12O3	14787	9396	31680	9736.8	30479	5971.9	8108.4	76285	14351	8804.8	14688	11569	21366	22046	23492	-	HMDB0001624	99824	6064-63-7	86542	6332	--
MEDN1508	3-Phenoxybenzoic acid	3-苯氧基苯甲酸	Benzene and substituted derivatives	苯及其衍生物	Benzene and substituted derivatives	苯及其衍生物	213.055	214.063	[M-H]-	C13H10O3	19062	20190	18687	18924	16839	17868	15052	17384	19324	16905	19903	21188	25616	16445	15703	-	HMDB0041807	19539	3739-38-6	72631	-	--
MEDN1510	4-Ethyloctanoic acid	4-乙基辛酸	Organic acid And Its derivatives	有机酸及其衍生物	Organic acid And Its derivatives	有机酸及其衍生物	171.146	172.146	[M-H]-	C10H20O2	97085	108940	150820	63891	155050	791670	340560	1113600	390160	172570	673600	281890	314980	385290	414180	-	HMDB0036136	61840	16493-80-4	-	-	--
MEDN1513	5-Hydroxy-2'-deoxyuridine	5-羟基-2'-脱氧尿苷	Nucleotide And Its metabolomics	核苷酸及其代谢物	Nucleotide and Its metabolomics	核苷酸及其代谢物	243.062	244.07	[M-H]-	C9H12N2O6	6683400	7977300	5244000	9537100	6295700	6937500	6960400	4890000	7154800	6871500	6291100	9090200	6543500	6624100	7608200	-	-	96622	5168-36-5	-	-	--
MEDN1516	6-Hydroxyflavone (6-HF)	6-羟基黄酮	Benzene and substituted derivatives	苯及其衍生物	Benzene and substituted derivatives	苯及其衍生物	237.056	238.063	[M-H]-	C15H10O3	49333	50099	58620	57827	44553	58485	61680	67743	75311	55324	66940	69804	48350	54918	58427	C14137	HMDB0141530	72279	6665-83-4	34472	-	--
MEDN1518	Acetylvaline	乙酰缬氨酸	Amino acid and Its metabolomics	氨基酸及其代谢物	Amino acid derivatives	氨基酸衍生物	158.084	159.09	[M-H]-	C7H13NO3	10304	20224	14353	23321	16590	21747	15549	18582	18641	29012	24754	30028	14147	22221	28040	-	HMDB0011757	66789	96-81-1	-	-	--
MEDN1520	Aleuritic Acid	糊精酸	Organic acid And Its derivatives	有机酸及其衍生物	Organic acid And Its derivatives	有机酸及其衍生物	303.221	304.225	[M-H]-	C16H32O5	13476	8935.6	11359	11373	12585	12017	14246	13622	7793.4	13944	12878	9683.7	11893	11976	13392	-	-	10790	533-87-9	-	-	--
MEDN1529	Cytidine 5'-monophosphate-N-acetylneuraminic acid（CMP-NANA）	CMP-唾液酸单钠盐	Nucleotide And Its metabolomics	核苷酸及其代谢物	Nucleotide and Its metabolomics	核苷酸及其代谢物	613.141	614.147	[M-H]-	C20H31N4O16P	595930	960290	531460	750690	547840	606920	645270	315890	490710	899590	923050	1525500	794810	863930	865810	-	-	18292	3063-71-6	-	-	--
MEDN1532	D-Galacturonic Acid	半乳糖醛酸	Carboxylic acids and derivatives	碳水化合物及其代谢物	Sugar acids	糖酸	193.035	194.043	[M-H]-	C6H10O7	119460	127630	159600	126560	128210	72486	99065	145620	90040	93906	115580	78429	126540	133100	147260	C00333	HMDB0002545	439215	685-73-4	47962	6713	ko00040,ko00053,ko00520,ko01100,ko02010
MEDN1533	Dimethylmalonic acid	二甲基丙二酸	Organic acid And Its derivatives	有机酸及其衍生物	Organic acid And Its derivatives	有机酸及其衍生物	131.034	132.042	[M-H]-	C5H8O4	12188000	969650	249190	82126	1249700	128330	270890	328590	862420	91556	115380	258750	1384700	1539200	1561300	-	HMDB0002001	11686	595-46-0	111517	6425	--
MEDN1534	D-Tagatose	D-塔格糖	Carboxylic acids and derivatives	碳水化合物及其代谢物	Sugars	糖类	179.057	180.063	[M-H]-	C6H12O6	192970	512510	335750	400660	274810	257660	406860	122030	252370	429550	383820	462400	342700	332190	331010	C00795	HMDB0003418	439312	87-81-0	49092	-	ko00052,ko01100
MEDN1540	Gluceptate	葡庚糖酸	Carboxylic acids and derivatives	碳水化合物及其代谢物	Sugar acids	糖酸	225.07	226.18	[M-H]-	C7H14O8	17200	22579	19447	12935	13615	16078	15096	11721	22491	23681	11470	12092	15715	30374	16903	-	-	25588	17140-60-2	-	-	--
MEDN1542	Glycogen	糖原	Carboxylic acids and derivatives	碳水化合物及其代谢物	Sugars	糖类	665.216	666.222	[M-H]-	C24H42O21	3045.3	6332	6272.8	3757.2	2261.6	3248.4	4300.8	13787	8281.6	5316.8	10940	6214.2	5820.5	9976.8	4245.4	-	HMDB0000757	439177	9005-79-2	28087	160	--
MEDN1548	Val-Ala	L-缬氨酸-L-丙氨酸	Amino acid and Its metabolomics	氨基酸及其代谢物	Small Peptide	小肽	187.097	188.116	[M-H]-	C8H16N2O3	865880	493620	510310	411220	572470	398900	491850	1353400	693760	550000	649500	1708200	388060	402960	434190	-	-	6992638	27493-61-4	-	-	--
MEDN1551	Imidazoleacetic acid	咪唑乙酸	Heterocyclic compounds	杂环化合物	Indole and Its derivatives	吲哚及其衍生物	125.036	126.043	[M-H]-	C5H6N2O2	1171000	1597700	1049400	2004700	1369200	2000400	1259000	1021200	1840600	2641300	2354400	3304700	1683700	1758200	1966100	C02835	HMDB0002024	96215	645-65-8	16974	6445	ko00340,ko01100
MEDN1553	Inosine diphosphate	次黄嘌呤苷二磷酸	Nucleotide And Its metabolomics	核苷酸及其代谢物	Nucleotide and Its metabolomics	核苷酸及其代谢物	445.006	428.013	[M-H+H2O]-	C10H14N4O11P2	39796	86278	38774	511150	384590	105650	45016	31422	94880	835690	1395700	494130	386850	413190	262510	C00104	HMDB0003335	135398651	81012-88-6	17808	6892	ko00230,ko01100
MEDN1554	Isethionic acid	乙磺酸	Organic acid And Its derivatives	有机酸及其衍生物	Sulfonic acids	磺酸类化合物	124.996	125.999	[M-H]-	C2H6O4S	6818700	9072300	4587700	11865000	7658300	9340600	7526900	5372000	9382300	15332000	12758000	22248000	9154700	9830700	10312000	C05123	HMDB0003903	7866	1562-00-1	1157	6987	ko00430,ko01100
MEDN1555	Isohomovanillic acid	异高香草酸	Organic acid And Its derivatives	有机酸及其衍生物	Organic acid And Its derivatives	有机酸及其衍生物	181.051	182.058	[M-H]-	C9H10O4	17330	9	7146.5	6133.7	11034	9	31575	15122	4177.5	4268.6	1670.4	6036.7	12935	8780.6	10661	-	HMDB0000333	160562	1131-94-8	70818	5322	--
MEDN1557	L-Ascorbic acid 2-phosphate	L-抗坏血酸 2-磷酸	Organic acid And Its derivatives	有机酸及其衍生物	Phosphoric acids	磷酸类化合物	254.992	255.998	[M-H]-	C6H9O9P	44692	33743	82638	20550	102530	13572	81433	58201	48327	73866	55677	29856	70628	42351	38264	C18341	-	54679073	23313-12-4	-	-	--
MEDN1562	Monobutyl phthalate	邻苯二甲酸单丁酯	Aldehyde,Ketones,Esters	醛、酮、酯类	Esters	酯类	221.083	222.089	[M-H]-	C12H14O4	287560	207560	299370	279390	307990	263830	264780	373780	354340	248790	277680	303580	289630	281820	314130	-	HMDB0013247	8575	131-70-4	-	-	--
MEDN1566	Octadecanedioic acid	十八烷二酸	Organic acid And Its derivatives	有机酸及其衍生物	Organic acid And Its derivatives	有机酸及其衍生物	313.243	314.246	[M-H]-	C18H34O4	127330	72033	76623	100360	86085	72863	78369	305180	64545	127840	67048	185230	109770	77256	100610	-	HMDB0000782	70095	871-70-5	133086	5748	--
MEDN1567	Phosphonoacetic acid	磷酰基乙酸	Organic acid And Its derivatives	有机酸及其衍生物	Phosphoric acids	磷酸类化合物	138.554	139.987	[M-H]-	C2H5O5P	6003800	3368300	7078000	5741400	3336600	5567400	7792000	10066000	5835200	4256900	5232700	5466300	6017800	6687400	7629200	C02380	HMDB0004110	546	4408-78-0	15732	7018	ko00983,ko04976
MEDN1576	Sucrose 6′-monophosphate	蔗糖6'-单磷酸	Carboxylic acids and derivatives	碳水化合物及其代谢物	Phosphate sugars	磷酸糖	421.051	422.083	[M-H]-	C12H23O14P	259010	161210	315520	266620	230290	187160	245430	382550	129720	577560	681750	285310	361560	310450	437410	-	-	439762	36064-19-4	-	-	--
MEDN1589	Traumatic acid	愈伤酸	Organic acid And Its derivatives	有机酸及其衍生物	Organic acid And Its derivatives	有机酸及其衍生物	227.129	228.136	[M-H]-	C12H20O4	20185	13554	24388	20887	15525	5529.4	19581	39181	29495	41844	29010	67872	39608	20317	28551	C16308	HMDB0000933	5283028	6402-36-4	545687	5882	ko00592
MEDN1590	Tricarballylic acid	三羰基丙酸	Organic acid And Its derivatives	有机酸及其衍生物	Organic acid And Its derivatives	有机酸及其衍生物	175.026	176.032	[M-H]-	C6H8O6	307130	643270	351470	400950	254210	279740	272750	304070	220040	442910	265460	279420	397750	379740	242270	-	HMDB0031193	14925	99-14-9	45969	-	--
MEDN1597	Phosphatidylethanolamine lyso alkenyl 16:0	磷脂酰乙醇胺溶血烯基 16:0	GP	甘油磷脂类	LPE	溶血磷脂酰乙醇胺	436.247	437.6	[M-H]-	C21H44NO6P	993900	422640	1015600	640120	1313100	191600	622620	627910	362880	558890	625530	512790	1034800	1034900	1140800	-	-	134748036	-	-	-	--
MEDN1600	LPA(16:0/0:0)	LPA(16:0/0:0)	GP	甘油磷脂类	LPA	溶血磷脂酸	409.236	410.243	[M-H]-	C19H39O7P	139670	69847	122390	103910	240190	68971	129890	169530	93945	105710	87259	110930	185730	202760	203990	C04036	HMDB0007853	6419701	22002-85-3	64023	-	--
MEDN1602	3-Deoxyguanosine	3-脱氧鸟苷	Nucleotide And Its metabolomics	核苷酸及其代谢物	Nucleotide and Its metabolomics	核苷酸及其代谢物	266.089	267.097	[M-H]-	C10H13N5O4	141170	81402	114040	45143	125390	47596	59967	187010	82641	49319	55646	57984	94778	91550	95558	-	HMDB0000085	135440068	3608-58-0	17172	3395	--
MEDN1604	3-hydroxy-tetradecanoic acid	3-羟基十四烷酸	Organic acid And Its derivatives	有机酸及其衍生物	Organic acid And Its derivatives	有机酸及其衍生物	243.195	244.204	[M-H]-	C14H28O3	105960	105710	189050	83639	158090	73814	104630	194500	148790	124860	138020	121900	161110	142000	145300	-	HMDB0010731	16064	1961-72-4	42539	-	--
MEDN1606	Acetanilide	乙酰苯胺	Benzene and substituted derivatives	苯及其衍生物	Benzene and substituted derivatives	苯及其衍生物	134.061	135.068	[M-H]-	C8H9NO	55399	75170	76004	102780	94891	55454	156230	107730	112500	100480	117820	25292	85296	102310	109020	C07565	HMDB0001250	904	103-84-4	28884	6107	--
MEDN1612	Cytidine 2',3'-cyclic monophosphoric acid	胞苷2'，3'-环一磷酸	Nucleotide And Its metabolomics	核苷酸及其代谢物	Nucleotide and Its metabolomics	核苷酸及其代谢物	304.034	305.041	[M-H]-	C9H12N3O7P	12253	24168	28450	37452	47235	20595	35464	25007	44423	28758	50208	81837	41002	47742	34866	C02354	HMDB0011691	91746159	633-90-9	-	-	ko00240,ko01100
MEDN1614	D-Arabinose 5-phosphate	D-阿拉伯糖5-磷酸	Carboxylic acids and derivatives	碳水化合物及其代谢物	Phosphate sugars	磷酸糖	229.011	230.019	[M-H]-	C5H11O8P	20826000	24631000	14885000	26716000	17474000	25651000	23274000	6926400	15779000	31439000	23423000	41297000	20430000	25579000	27214000	C01112	HMDB0011734	188324	13137-52-5	16241	-	ko01100
MEDN1620	Glu-Val	谷氨酸-缬氨酸	Amino acid and Its metabolomics	氨基酸及其代谢物	Small Peptide	小肽	245.114	246.122	[M-H]-	C10H18N2O5	14761	40299	27157	26413	30576	27830	41147	40329	33875	33923	19943	36544	31571	27480	33552	-	HMDB0028832	6992567	5879-06-1	68846	-	--
MEDN1621	Isocitric acid	异柠檬酸	Organic acid And Its derivatives	有机酸及其衍生物	Organic acid And Its derivatives	有机酸及其衍生物	173.009	192.027	[M-H2O-H]-	C6H8O7	957470	1104800	1059500	1639100	2084200	1178200	1465200	1420000	1177200	1652900	1369100	1458000	1413200	1371200	1397000	C00311	HMDB0000193	1198	320-77-4	30887	3328	ko00020,ko00630,ko01100,ko01200,ko01210,ko01230,ko04922,ko05230
MEDN1631	UDP-xylose	UDP-木糖	Carboxylic acids and derivatives	碳水化合物及其代谢物	Sugars	糖类	535.035	536.044	[M-H]-	C14H22N2O16P2	58627	101030	62548	108390	50809	83563	61419	33795	54003	96200	112500	95107	75404	73668	105850	C00190	HMDB0001018	19235	3616-06-6	16082	5948	ko00520,ko01100
MEDN1639	Glu-Thr	谷氨酸-苏氨酸	Amino acid and Its metabolomics	氨基酸及其代谢物	Small Peptide	小肽	229.082	248.101	[M-H2O-H]-	C9H16N2O6	85978	98506	72554	82335	73068	79588	64906	87939	103600	74114	80328	74008	89743	73601	89249	-	HMDB0028829	6998031	6875-80-5	73510	-	--
MEDN1640	Glu-Tyr	谷氨酸-酪氨酸	Amino acid and Its metabolomics	氨基酸及其代谢物	Small Peptide	小肽	309.113	310.116	[M-H]-	C14H18N2O6	17489	17534	24184	26791	31394	19827	28591	68186	23036	26290	18497	23361	29467	25825	28589	-	HMDB0028831	515717	3422-39-7	73513	-	--
MEDN1643	LPA(18:1/0:0)	LPA(18:1/0:0)	GP	甘油磷脂类	LPA	溶血磷脂酸	435.249	436.259	[M-H]-	C21H41O7P	288390	178040	226460	196580	421670	124990	100200	154720	276740	220060	217220	259060	286710	247380	342010	-	HMDB0007855	5497152	-	-	-	--
MEDN1652	D-Allose	D-阿洛糖	Carboxylic acids and derivatives	碳水化合物及其代谢物	Sugars	糖类	179.057	180.063	[M-H]-	C6H12O6	192970	512510	335750	400660	274810	257660	406860	122030	252370	429550	383820	462400	342700	332190	331010	-	HMDB0001151	12285879	6038-51-3	37741	348	--
MEDN1653	D-Glucose 1,6-bisphosphate	D-葡萄糖1,6-二磷酸	Carboxylic acids and derivatives	碳水化合物及其代谢物	Phosphate sugars	磷酸糖	338.989	339.996	[M-H]-	C6H14O12P2	2479.6	4281.1	2214	1065.2	1756.1	606.96	1089	1561.2	2593.9	2981.2	1680.4	3905.7	4691.1	4212.7	2364.1	C01231	HMDB0003514	5459969	10139-18-1	18148	-	ko00500,ko01100
MEDN1656	Hydroxypiperazic acid	羟基哌嗪酸	Heterocyclic compounds	杂环化合物	Heterocyclic compounds	杂环化合物	145.099	146.106	[M-H]-	C5H10N2O3	213120	774280	416050	590750	345880	454910	377140	302880	432460	530070	647990	721780	450050	468520	504650	C00739	-	129859924	-	-	-	ko00310,ko01100
MEDN1659	N-acetyl-D-tryptophan	N-乙酰-D-色氨酸	Amino acid and Its metabolomics	氨基酸及其代谢物	Amino acid derivatives	氨基酸衍生物	245.093	246.1	[M-H]-	C13H14N2O3	3317600	6820900	7894900	14495000	7495800	2711000	16805000	8928800	9093800	5978200	8503300	1092600	10061000	8029000	7579900	C03137	-	439917	2280-01-5	-	-	--
MEDN1662	Galactitol	半乳糖醇	Carboxylic acids and derivatives	碳水化合物及其代谢物	Sugar alcohols	糖醇	181.071	182.17	[M-H]-	C6H14O6	225570	79454	398720	78108	468650	30418	20581	408570	672470	44452	505630	41671	225920	230230	236290	-	-	11850	608-66-2	-	-	--
MEDN1666	N-Acetyglutamic acid	N-乙酰-谷氨酸	Amino acid and Its metabolomics	氨基酸及其代谢物	Amino acid derivatives	氨基酸衍生物	188.056	189.064	[M-H]-	C7H11NO5	75726	149540	135170	196580	163020	117350	149400	82177	150290	181270	140730	274590	176620	142300	212550	C00624	-	-	1188-37-0	-	-	ko00220,ko01100,ko01210,ko01230
MEDN1669	N-AcetyTryptophan	N-乙酰-色氨酸	Amino acid and Its metabolomics	氨基酸及其代谢物	Amino acid derivatives	氨基酸衍生物	245.093	246.1	[M-H]-	C13H14N2O3	8377700	17018000	19434000	35992000	19243000	7146400	41080000	22563000	21596000	14954000	21204000	2606700	25774000	19988000	18372000	-	HMDB0013713	-	1218-34-4	74640	-	--
MEDN1675	2-Deoxyribose-5'-phosphate	2-脱氧核糖-5'-磷酸	Nucleotide And Its metabolomics	核苷酸及其代谢物	Nucleotide and Its metabolomics	核苷酸及其代谢物	213.017	214.024	[M-H]-	C5H11O7P	56302	149460	150130	48550	109990	31822	71061	146800	137300	136010	144560	130290	104380	90312	89252	C00673	-	-	102916-66-5	-	-	ko00030,ko01100
MEDN1677	Adenosine 2'-Phosphate	腺苷-2'-磷酸	Nucleotide And Its metabolomics	核苷酸及其代谢物	Nucleotide and Its metabolomics	核苷酸及其代谢物	346.057	347.063	[M-H]-	C10H14N5O7P	2066900	1724600	2589600	2218000	3113400	1511900	2081100	1689200	1890400	2076800	2836000	1931700	2338100	2281000	2470600	C00946	-	-	130-49-4	-	-	--
MEDN1681	3-(2-Naphthyl)-L-alanine	3-(2-萘基)-L-丙氨酸	Amino acid and Its metabolomics	氨基酸及其代谢物	Amino acid derivatives	氨基酸衍生物	214.1	215.095	[M-H]-	C13H13NO2	531970	473990	617670	435170	481130	463190	593740	652610	538800	460850	484610	471180	547720	557090	438680	-	-	-	58438-03-2	-	-	--
MEDN1686	L-threo-3-Methylaspartate	L-苏式-3-甲基天冬氨酸	Amino acid and Its metabolomics	氨基酸及其代谢物	Amino acid derivatives	氨基酸衍生物	146.047	147.053	[M-H]-	C5H9NO4	2839600	6968200	3582700	7006400	3305700	5554600	4261500	3007500	4307600	6733100	4450800	6626300	4721400	5000300	5331400	C03618	-	-	6061-13-8	-	-	ko00630,ko01100,ko01200
MEDN1688	FAHFA(8:0/10:0)	FAHFA(8:0/10:0)	FA	脂肪酰类	FFA	游离脂肪酸	313.239	313.238	[M-H]-	C18H34O4	4229.8	4395.7	3435.2	9427.7	5727.6	2900.8	30613	4322.5	1338.6	15578	3219.3	8249.5	9086.1	8489.2	8180.6	-	-	-	-	-	-	--
MEDN1689	Leu-Ile	L-亮氨酸-L-异亮氨酸	Amino acid and Its metabolomics	氨基酸及其代谢物	Small Peptide	小肽	243	244.33	[M-H]-	C12H24N2O3	27606	26778	11841	33424	20820	42171	36746	11858	17235	30920	38564	64635	43938	43644	50067	-	-	7010534	36077-41-5	-	-	--
MEDN1690	Docodiendioicacid	二十二碳二烯二酸	Organic acid And Its derivatives	有机酸及其衍生物	Organic acid And Its derivatives	有机酸及其衍生物	365.27	370.6	[M-H]-	C22H38O4	7664.7	16777	11230	6927.1	5864	6470.9	5634.3	12838	10476	16105	7166.5	12778	11521	12013	12152	-	-	-	-	-	-	--
MEDN1691	His-Ser	组氨酸-丝氨酸	Amino acid and Its metabolomics	氨基酸及其代谢物	Small Peptide	小肽	241.216	242.23	[M-H]-	C9H14N4O4	401150	50668	83687	44010	73019	47154	126900	524270	20215	95975	21613	173720	151490	141070	143390	-	HMDB0028894	435727	21438-60-8	-	-	--
MEDN1692	Phosphatidylethanolamine lyso alkenyl 18:2	磷脂酰乙醇胺溶血烯基 18:2	GP	甘油磷脂类	LPE	溶血磷脂酰乙醇胺	460.28	460.283	[M-H]-	C23H44NO6P	7810700	3698800	8934700	4916000	10545000	3254800	5267000	5492300	3209000	4667100	3793700	4861400	8005200	7569700	7896500	-	-	-	-	-	-	--
MEDN1702	4-Methyloctanoic acid	4-甲基辛酸	Organic acid And Its derivatives	有机酸及其衍生物	Organic acid And Its derivatives	有机酸及其衍生物	157.124	158.131	[M-H]-	C9H18O2	22139	16267	18890	19164	19629	17217	17452	23951	22129	29867	24706	28722	11983	16447	19884	-	HMDB0031557	62089	54947-74-9	-	-	--
MEDN1711	2'-Deoxyadenosine-5'-diphosphate(dADP)	2ˊ-脱氧腺苷 5ˊ-二磷酸	Nucleotide And Its metabolomics	核苷酸及其代谢物	Nucleotide and Its metabolomics	核苷酸及其代谢物	410.028	411.035	[M-H]-	C10H15N5O9P2	6692.9	10645	4384.7	7338.6	4958.9	2830.2	10858	992	5401.3	10502	12880	13457	10427	13527	10462	-	-	188966	2793-06-8	-	-	--
MEDP0002	D-Homocysteine	D-高半胱氨酸	Amino acid and Its metabolomics	氨基酸及其代谢物	Amino acids	氨基酸	136	135.035	[M+H]+	C4H9NO2S	296490	385990	367040	305010	735350	564210	434440	343730	356270	404460	329290	303400	346000	288250	404240	C00155	HMDB0000742	778	454-29-5	17588	3256	ko00270,ko00920,ko01100,ko01230,ko01523,ko04621
MEDP0006	Glycine	甘氨酸	Amino acid and Its metabolomics	氨基酸及其代谢物	Amino acids	氨基酸	76	75.032	[M+H]+	C2H5NO2	68110	205420	107090	91750	123990	231690	83212	92716	48075	59850	179400	179950	63956	69707	57439	C00037	HMDB0000123	750	56-40-6	15428	20	ko00120,ko00230,ko00260,ko00310,ko00440,ko00480,ko00630,ko00730,ko00860,ko00970,ko01100,ko01200,ko01230,ko02010,ko04080,ko04721,ko04974,ko04978,ko05230
MEDP0007	L-Cystine	L-胱氨酸	Amino acid and Its metabolomics	氨基酸及其代谢物	Amino acids	氨基酸	241	240.024	[M+H]+	C6H12N2O4S2	472970	802190	741320	254670	671170	789280	323310	1056600	561430	313850	762430	677200	478580	416680	494070	C00491	HMDB0000192	67678	56-89-3	16283	5207	ko00270,ko01100,ko02010,ko04216,ko04974
MEDP0011	L-Lysine	L-赖氨酸	Amino acid and Its metabolomics	氨基酸及其代谢物	Amino acids	氨基酸	147	146.106	[M+H]+	C6H14N2O2	72492000	261730000	104360000	115640000	120050000	198020000	77435000	99834000	92731000	107850000	225970000	253250000	107810000	103840000	107110000	C00047	HMDB0000182	5962	56-87-1	18019	5200	ko00310,ko00780,ko00970,ko01100,ko01210,ko01230,ko02010,ko04974
MEDP0012	L-Ornithine	L-鸟氨酸	Amino acid and Its metabolomics	氨基酸及其代谢物	Amino acids	氨基酸	133	168.067	[M-Cl]+	C5H13ClN2O2	512120	1136900	704570	817730	855270	660400	541200	985130	621920	1043100	1021000	881240	905570	851200	762400	C00077	HMDB0000214	6262	3184-13-2	15729	27	ko00220,ko00330,ko00472,ko00480,ko01100,ko01210,ko01230,ko02010
MEDP0013	L-Alanine	L-丙氨酸	Amino acid and Its metabolomics	氨基酸及其代谢物	Amino acids	氨基酸	90.048	89.048	[M+H]+	C3H7NO2	4871600	13791000	7294400	6732000	8908900	9626400	6204000	4883900	6652500	5319900	18013000	14287000	6836100	6399100	6142000	C00041	HMDB0000161	5950	56-41-7	16977	-	ko00250,ko00270,ko00430,ko00450,ko00970,ko01100,ko01200,ko01230,ko02010,ko04122,ko04974,ko04978,ko05230
MEDP0015	L-Citrulline	L-瓜氨酸	Amino acid and Its metabolomics	氨基酸及其代谢物	Amino acids	氨基酸	176.1	175.096	[M+H]+	C6H13N3O3	359750	2078300	817300	1570800	1578100	1728100	992550	987450	650520	706950	1892400	2585000	1002200	855770	897960	C00327	HMDB0000904	9750	372-75-8	16349	16	ko00220,ko01100,ko01230
MEDP0016	L-Glutamic Acid	L-谷氨酸	Amino acid and Its metabolomics	氨基酸及其代谢物	Amino acids	氨基酸	148.1	147.053	[M+H]+	C5H9NO4	78687000	277210000	97712000	160140000	92056000	210100000	80854000	69848000	108710000	153130000	203880000	286160000	121720000	123650000	128250000	C00025	HMDB0000148	33032	56-86-0	16015	5174	ko00220,ko00250,ko00330,ko00340,ko00430,ko00471,ko00480,ko00524,ko00630,ko00650,ko00860,ko00910,ko00970,ko01100,ko01200,ko01210,ko01230,ko02010,ko04068,ko04072,ko04080,ko04216,ko04540,ko04713,ko04720,ko04721,ko04723,ko04724,ko04727,ko04730,ko04742,ko04964,ko04974,ko05014,ko05016,ko05017,ko05030,ko05031,ko05033,ko05034,ko05230
MEDP0017	L-Histidine	L-组氨酸	Amino acid and Its metabolomics	氨基酸及其代谢物	Amino acids	氨基酸	156.1	155.07	[M+H]+	C6H9N3O2	609460000	102450000	798960000	22106000	767880000	18363000	15785000	735340000	930800000	21104000	776580000	22975000	615820000	580370000	576510000	C00135	HMDB0000177	6274	71-00-1	15971	21	ko00340,ko00410,ko00970,ko01100,ko01230,ko02010,ko04974,ko05230
MEDP0020	L-Methionine	L-蛋氨酸	Amino acid and Its metabolomics	氨基酸及其代谢物	Amino acids	氨基酸	150	149.051	[M+H]+	C5H11NO2S	13203000	11961000	11089000	14496000	17233000	14730000	14663000	12371000	13832000	13032000	12926000	12656000	16287000	13866000	13724000	C00073	HMDB0000696	6137	63-68-3	16643	5664	ko00270,ko00970,ko01100,ko01210,ko01230,ko01523,ko04974,ko04978,ko05230
MEDP0021	L-Phenylalanine	L-苯丙氨酸	Amino acid and Its metabolomics	氨基酸及其代谢物	Amino acids	氨基酸	166	165.079	[M+H]+	C9H11NO2	516550000	515030000	498830000	519380000	551340000	504780000	534180000	518540000	507390000	523550000	484120000	527550000	523100000	526280000	521720000	C00079	HMDB0000159	6140	63-91-2	17295	28	ko00360,ko00400,ko00970,ko01100,ko01210,ko01230,ko02010,ko04974,ko04978,ko05230
MEDP0022	L-Proline	L-脯氨酸	Amino acid and Its metabolomics	氨基酸及其代谢物	Amino acids	氨基酸	116.1	115.063	[M+H]+	C5H9NO2	781640	1336700	1098800	1362400	1298600	810910	833100	2224300	929790	2023100	1410100	1136200	1244400	1231000	1234200	C00148	HMDB0000162	145742	147-85-3	17203	29	ko00330,ko00970,ko01100,ko01230,ko02010,ko04974,ko04978,ko05230
MEDP0024	L-Serine	L-丝氨酸	Amino acid and Its metabolomics	氨基酸及其代谢物	Amino acids	氨基酸	106	105.043	[M+H]+	C3H7NO3	1688300	4163600	2178700	2150500	3202100	4217800	2270900	1879000	1929500	1995800	4859300	4271800	2241000	1832500	1785100	C00065	HMDB0000187	5951	56-45-1	17115	5203	ko00260,ko00270,ko00600,ko00630,ko00920,ko00970,ko01100,ko01200,ko01230,ko02010,ko04071,ko04974,ko04978,ko05230
MEDP0026	L-Valine	L-缬氨酸	Amino acid and Its metabolomics	氨基酸及其代谢物	Amino acids	氨基酸	118.1	117.079	[M+H]+	C5H11NO2	38659000	56449000	62681000	50130000	77722000	44514000	49223000	49829000	47718000	45256000	42340000	53561000	49296000	57343000	57993000	C00183	HMDB0000883	6287	72-18-4	16414	5842	ko00280,ko00290,ko00770,ko00970,ko01100,ko01210,ko01230,ko02010,ko04974,ko04978,ko05230
MEDP0035	5-Hydroxy-L-Tryptophan	5-羟基色氨酸	Amino acid and Its metabolomics	氨基酸及其代谢物	Amino acid derivatives	氨基酸衍生物	221.1	220.085	[M+H]+	C11H12N2O3	28264	19328	58440	23251	41469	13371	20880	129760	120690	8052.7	50585	15971	40956	41246	87719	C00643	HMDB0015571	439280	56-69-9	17780	-	ko00380,ko01100,ko04726
MEDP0036	5-Oxoproline	5-氧化脯氨酸	Amino acid and Its metabolomics	氨基酸及其代谢物	Amino acid derivatives	氨基酸衍生物	130	129.043	[M+H]+	C5H7NO3	1731500	11602000	2263200	4154600	2140700	8015800	1939900	1526600	2273600	4261300	10467000	12942000	2895200	2919800	2298100	C02237	HMDB0000805	499	149-87-1	-	-	ko00471,ko01100
MEDP0037	Asp-phe	L-冬胺基乙酸-L-苯丙胺基乙酸	Amino acid and Its metabolomics	氨基酸及其代谢物	Small Peptide	小肽	281.3	280.106	[M+H]+	C13H16N2O5	2544200	4188200	1448600	5777000	3024900	6215500	4241200	199200	2965000	5963000	3711300	5058300	3975700	3900500	3939400	-	HMDB0000706	93078	13433-09-5	73830	5674	--
MEDP0039	Betaine	甜菜碱	Others	其他	Others	其他	118.1	117.079	[M+H]+	C5H11NO2	12725000	21508000	23059000	15950000	17182000	19206000	12118000	17763000	14224000	27354000	26547000	31656000	17626000	21403000	18769000	C00719	HMDB0000043	247	107-43-7	17750	287	ko00260,ko01100,ko02010
MEDP0044	Glutathione Reducedform	还原型谷胱甘肽	Amino acid and Its metabolomics	氨基酸及其代谢物	Small Peptide	小肽	308	307.084	[M+H]+	C10H17N3O6S	16051000	69096000	15308000	60677000	26313000	46645000	28695000	709870	31606000	24210000	71105000	85147000	35108000	37135000	36526000	C00051	HMDB0000125	124886	70-18-8	16856	44	ko00270,ko00480,ko01100,ko02010,ko04216,ko04918,ko04976
MEDP0047	Histamine	组胺	Alcohol and amines	醇、胺类	Polyamines	多胺	112.08	111.08	[M+H]+	C5H9N3	4359000	8016900	8278800	7556600	9318900	5980100	5951100	5703700	11235000	5399200	6974400	7533600	7066200	7994300	8037900	C00388	HMDB0000870	774	51-45-6	18295	68	ko00340,ko01100,ko04080,ko04664,ko04721,ko04750,ko04971,ko04974,ko05310
MEDP0051	L-Cystathionine	L-胱硫醚	Amino acid and Its metabolomics	氨基酸及其代谢物	Amino acid derivatives	氨基酸衍生物	223	222.067	[M+H]+	C7H14N2O4S	41549	3292.5	10416	8457.8	33591	16508	13176	37714	14422	19333	18789	11958	14405	6784.6	7166.2	C02291	HMDB0000099	439258	56-88-2	17482	39	ko00260,ko00270,ko01100,ko01230
MEDP0052	L-Cysteine	L-半胱氨酸	Amino acid and Its metabolomics	氨基酸及其代谢物	Amino acids	氨基酸	122.02	121.02	[M+H]+	C3H7NO2S	57983	207270	57070	254370	167490	166670	528160	119410	263820	46445	278200	324760	117220	114310	70068	C00097	HMDB0000574	5862	52-90-4	17561	5556	ko00260,ko00270,ko00430,ko00480,ko00730,ko00770,ko00920,ko00970,ko01100,ko01200,ko01230,ko04122,ko04216,ko04974,ko05230
MEDP0055	L-Homocitrulline	L-高瓜氨酸	Amino acid and Its metabolomics	氨基酸及其代谢物	Amino acids	氨基酸	190.1	189.111	[M+H]+	C7H15N3O3	69543	80587	58982	86560	100250	66501	169150	98252	50125	42175	32409	121860	79408	73284	117510	C02427	HMDB0000679	65072	1190-49-4	17443	46	--
MEDP0056	L-Homocystine	L-高胱氨酸	Amino acid and Its metabolomics	氨基酸及其代谢物	Amino acids	氨基酸	269	268.055	[M+H]+	C8H16N2O4S2	255230	456490	178250	314920	348080	301540	180940	171720	254610	363170	645480	654650	341100	279530	360510	C01817	HMDB0000676	69382	626-72-2	89698	-	ko00270
MEDP0061	N,N-Dimethylglycine	N,N-二甲基甘氨酸	Amino acid and Its metabolomics	氨基酸及其代谢物	Amino acid derivatives	氨基酸衍生物	104	103.063	[M+H]+	C4H9NO2	3466500	5270400	6809900	4459000	5678700	4154400	3905000	5432700	4869300	4250100	4308400	4909200	4753000	5001400	4569600	C01026	HMDB0000092	673	1118-68-9	17724	277	ko00260,ko01100
MEDP0062	N6-Acetyl-L-Lysine	N6-乙酰-L-赖氨酸	Amino acid and Its metabolomics	氨基酸及其代谢物	Amino acid derivatives	氨基酸衍生物	189.116	188.116	[M+H]+	C8H16N2O3	265690	194440	243000	244780	320470	174130	230250	304450	228280	261890	190550	165720	273540	246430	247170	C02727	HMDB0000206	92832	692-04-6	17752	5216	ko00310,ko01100
MEDP0063	N-Acetylaspartate	N-乙酰天冬氨酸	Amino acid and Its metabolomics	氨基酸及其代谢物	Amino acid derivatives	氨基酸衍生物	176	175.048	[M+H]+	C6H9NO5	12515000	9555900	4386600	16978000	9195300	17085000	13859000	8412700	11044000	18300000	16371000	22984000	15138000	15406000	15214000	C01042	HMDB0000812	65065	997-55-7	21547	5776	ko00250,ko01100
MEDP0067	N-Acetylmannosamine	N-乙酰-D-甘露糖胺	Carboxylic acids and derivatives	碳水化合物及其代谢物	Sugars	糖类	222	221.09	[M+H]+	C8H15NO6	64782	132110	42762	36235	58209	84436	64514	34169	64563	78062	91995	132580	42618	58256	60184	C00645	HMDB0001129	11096158	3615-17-6	63154	6024	ko00520,ko01100
MEDP0068	N-Acetylneuraminic Acid	N-乙酰神经氨酸	Amino acid and Its metabolomics	氨基酸及其代谢物	Amino acid derivatives	氨基酸衍生物	310.1	309.106	[M+H]+	C11H19NO9	165990	216420	157300	100790	200490	139810	234230	71808	107000	205280	138540	210880	208870	142020	183860	C19910	HMDB0000230	445063	131-48-6	45744	3321	--
MEDP0071	Gly-Leu	N-甘氨酰-L-亮氨酸	Amino acid and Its metabolomics	氨基酸及其代谢物	Amino acid derivatives	氨基酸衍生物	189.1	188.116	[M+H]+	C8H16N2O3	5759000	5566300	3622500	10550000	7487100	10765000	10583000	2707700	5771200	9921900	9639500	14503000	10470000	10488000	8974700	C02155	HMDB0000759	92843	869-19-2	73514	5727	--
MEDP0077	Phenylacetyl-L-Glutamine	N-苯乙酰基-L-谷氨酰胺	Amino acid and Its metabolomics	氨基酸及其代谢物	Amino acid derivatives	氨基酸衍生物	265.1	264.111	[M+H]+	C13H16N2O4	1161600	208760	209280	312160	290000	1692200	2768600	161720	125600	123950	133670	550270	691160	734890	745020	C04148	HMDB0006344	92258	28047-15-6	17884	-	ko00360
MEDP0078	Phe-Phe	L-苯丙氨酸-L-苯丙氨酸	Amino acid and Its metabolomics	氨基酸及其代谢物	Small Peptide	小肽	313.4	312.147	[M+H]+	C18H20N2O3	19978	50061	16285	34890	22214	35298	26923	12051	10528	27110	30360	70727	55492	31833	44082	-	HMDB0013302	65104	2577-40-4	356630	-	--
MEDP0079	S-(5-Adenosy)-L-Homocysteine	S-(5-腺苷)-L-高半胱氨酸	Amino acid and Its metabolomics	氨基酸及其代谢物	Amino acid derivatives	氨基酸衍生物	385	384.122	[M+H]+	C14H20N6O5S	2865500	4805800	3896100	4133300	5176100	3611000	3010400	3155900	4582600	5055900	5336500	4937100	4561200	4554600	4812800	C00021	HMDB0000939	439155	979-92-0	16680	296	ko00270,ko01100,ko01230
MEDP0083	Trans-4-Hydroxy-L-Proline	反-4-羟基-L-脯氨酸	Amino acid and Its metabolomics	氨基酸及其代谢物	Amino acid derivatives	氨基酸衍生物	132.058	131.058	[M+H]+	C5H9NO3	4498200	10201000	4962900	6707100	5038000	5203200	4146100	2538700	4223000	5705900	8133800	7975800	5729500	5240500	4493400	C01157	HMDB0000725	5810	51-35-4	18095	257	ko00330,ko01100,ko02010
MEDP0084	Trimethylamine N-Oxide	氧化三甲胺	Alcohol and amines	醇、胺类	Amines	胺类	76	75.0684	[M+H]+	C3H9NO	8328.1	32304	20314	15043	10810	28189	308510	18371	9	9	9	38673	19543	28253	35103	C01104	HMDB0000925	1145	1184-78-7	15724	5876	ko01100
MEDP0086	Urea	尿素	Alcohol and amines	醇、胺类	Amines	胺类	61	60.032	[M+H]+	CH4N2O	2421600	6591300	6594200	5209700	6386800	5476400	7968000	3974400	6729000	5301700	3801100	7905300	5679600	5391600	5111100	C00086	HMDB0000294	1176	57-13-6	16199	6	ko00220,ko00230,ko00240,ko00330,ko00780,ko01100,ko02010,ko05120
MEDP0087	L-Alanyl-L-Lysine	L-丙氨酰-赖氨酸	Amino acid and Its metabolomics	氨基酸及其代谢物	Amino acid derivatives	氨基酸衍生物	218.1	217.14	[M+H]+	C9H19N3O3	52247	51355	38911	54460	68647	52586	43174	41943	48420	80027	57650	39193	68816	51504	75246	-	HMDB0028692	7016106	6366-77-4	132403	-	--
MEDP0089	N-Acetylhistamine	乙酰基组胺	Alcohol and amines	醇、胺类	Amines	胺类	154.1	153.1	[M+H]+	C7H11N3O	298410	328210	174440	240990	310310	180110	389970	315100	263000	236170	120660	291320	267530	265170	307540	C05135	HMDB0013253	69602	673-49-4	28483	-	ko00340
MEDP0101	P-Coumaric Acid	4-香豆酸	Benzene and substituted derivatives	苯及其衍生物	Phenolic acids	酚酸类	165.047	164.047	[M+H]+	C9H8O3	12084000	10369000	11699000	13268000	17147000	13961000	13933000	12923000	11679000	13216000	9975000	13358000	14736000	14318000	13860000	C00811	HMDB0002035	637542	501-98-4	32374	6450	ko00130,ko00350,ko01100
MEDP0110	2-Methoxybenzoic Acid	邻甲氧基苯甲酸	Benzene and substituted derivatives	苯及其衍生物	Phenolic acids	酚酸类	153.047	152.047	[M+H]+	C8H8O3	240110	417020	190490	274780	137640	368830	188610	128580	248930	176580	108390	281930	285130	224970	303680	-	HMDB0032604	11370	529-75-9	421840	-	--
MEDP0115	1,4-Dihydro-1-Methyl-4-Oxo-3-Pyridinecarboxamide	1,4-二氢-1-甲基-4-氧代-3-吡啶甲酰胺	Heterocyclic compounds	杂环化合物	Pteridines and derivatives	蝶啶及其衍生物	153.06	152.059	[M+H]+	C7H8N2O2	4093300	5339200	4474500	3720600	5780800	4138500	6897000	6283100	6062300	5546700	2114700	5968100	4435800	4635100	4576400	C05843	HMDB0004194	440810	769-49-3	27838	-	ko00760,ko01100
MEDP0120	Theobromine	可可碱	Nucleotide And Its metabolomics	核苷酸及其代谢物	Nucleotide and Its metabolomics	核苷酸及其代谢物	181	180.065	[M+H]+	C7H8N4O2	35300	28972	28400	38280	45030	13415	11636	138430	3964.9	30460	19776	40545	14981	20774	17260	C07480	HMDB0002825	5429	83-67-0	28946	1456	ko00232,ko01100
MEDP0125	Choline	胆碱	Tryptamines,Cholines,Pigments	色胺、胆碱、色素	Cholines	胆碱类	105.11	104.108	[M+H]+	C5H14NO+	876080	781990	1271400	847660	1288300	751540	905890	1163500	1225300	823910	772090	821310	869890	1047200	1000700	C00114	HMDB0000097	305	62-49-7	15354	56	ko00260,ko00564,ko01100,ko02010,ko04725,ko04976,ko05231
MEDP0127	Putrescine	腐胺	Alcohol and amines	醇、胺类	Polyamines	多胺	89	88.1	[M+H]+	C4H12N2	495340	587080	501390	623480	607350	628980	482860	578900	548690	727700	565770	604450	661960	676060	562050	C00134	HMDB0001414	1045	110-60-1	17148	3226	ko00330,ko00472,ko00480,ko01100,ko02010,ko04974
MEDP0145	1,7-Dimethylxanthine	1,7-二甲基黄嘌呤	Nucleotide And Its metabolomics	核苷酸及其代谢物	Nucleotide and Its metabolomics	核苷酸及其代谢物	181.1	180.065	[M+H]+	C7H8N4O2	76116	83931	156180	29033	81880	22326	21838	380930	15101	68085	62716	80026	75044	72950	85976	C13747	HMDB0001860	4687	611-59-6	25858	1457	ko00232,ko01100
MEDP0146	1-Methyladenine	1-甲基腺嘌呤	Nucleotide And Its metabolomics	核苷酸及其代谢物	Nucleotide and Its metabolomics	核苷酸及其代谢物	150.3	149.07	[M+H]+	C6H7N5	189300	168950	162470	181300	245190	192190	219550	183130	221900	215130	152510	199100	193360	196810	226030	C02216	HMDB0011599	78821	5142-22-3	18083	-	--
MEDP0147	1-Methylhistidine	1-甲基组氨酸	Amino acid and Its metabolomics	氨基酸及其代谢物	Amino acid derivatives	氨基酸衍生物	170.1	169.085	[M+H]+	C7H11N3O2	279220	89054	475450	474150	499620	62716	381260	458500	621510	615180	217650	228000	509140	525350	469100	C01152	HMDB0000001	92105	332-80-9	50599	3741	ko00340,ko01100
MEDP0149	2'-Deoxyadenosine-5'-Monophosphate	5'-单磷酸-2'-脱氧腺苷	Nucleotide And Its metabolomics	核苷酸及其代谢物	Nucleotide and Its metabolomics	核苷酸及其代谢物	332	331.068	[M+H]+	C10H14N5O6P	62033	19285	58456	152990	101800	157650	68928	112390	46149	212980	51740	305440	100970	102250	139300	C00360	HMDB0000905	12599	653-63-4	17713	3461	ko00230,ko01100
MEDP0152	3'-Aenylic Acid	腺苷-3'-磷酸	Nucleotide And Its metabolomics	核苷酸及其代谢物	Nucleotide and Its metabolomics	核苷酸及其代谢物	348	347.063	[M+H]+	C10H14N5O7P	14173000	8288200	8924900	44136000	51639000	25277000	14672000	11264000	13191000	199120000	399270000	63680000	72965000	78198000	82404000	C01367	HMDB0003540	41211	84-21-9	28931	-	ko00230,ko01100
MEDP0156	5-Methyluridine	5-甲基尿苷	Nucleotide And Its metabolomics	核苷酸及其代谢物	Nucleotide and Its metabolomics	核苷酸及其代谢物	259.085	258.085	[M+H]+	C10H14N2O6	104560	195060	144060	145830	147750	95696	94056	131640	135950	184710	105730	229720	168520	152030	198160	-	HMDB0000884	445408	1463-10-1	45996	5843	--
MEDP0157	7-Methylxanthine	7-甲基黄嘌呤	Nucleotide And Its metabolomics	核苷酸及其代谢物	Nucleotide and Its metabolomics	核苷酸及其代谢物	167	166.049	[M+H]+	C6H6N4O2	54382	39963	81674	51226	63014	41112	66425	71874	80596	43542	33374	46095	80201	56424	66172	C16353	HMDB0001991	68374	552-62-5	48991	-	ko00232,ko01100
MEDP0159	Adenine	腺嘌呤	Nucleotide And Its metabolomics	核苷酸及其代谢物	Nucleotide and Its metabolomics	核苷酸及其代谢物	136.1	135.055	[M+H]+	C5H5N5	3343800	4952500	2213000	4503800	3326400	3926600	3210500	2175400	3010800	7449500	5943800	7620500	4252000	4582800	4522300	C00147	HMDB0000034	190	73-24-5	16708	85	ko00230,ko01100
MEDP0160	Adenosine	腺苷	Nucleotide And Its metabolomics	核苷酸及其代谢物	Nucleotide and Its metabolomics	核苷酸及其代谢物	268.097	267.097	[M+H]+	C10H13N5O4	33427000	26975000	17661000	44191000	22994000	40155000	29906000	14502000	25130000	97868000	110290000	64840000	51201000	53525000	55286000	C00212	HMDB0000050	60961	58-61-7	16335	86	ko00230,ko01100,ko02010,ko04022,ko04024,ko04071,ko04080,ko04270,ko04923,ko04924,ko05012,ko05032,ko05034
MEDP0161	Adenosine 5'-Diphosphate	二磷酸腺苷	Nucleotide And Its metabolomics	核苷酸及其代谢物	Nucleotide and Its metabolomics	核苷酸及其代谢物	428	427.029	[M+H]+	C10H15N5O10P2	9	28824	33942	859400	140930	969720	308220	41494	195670	1700800	355620	2340900	424290	704890	625370	C00008	HMDB0001341	6022	58-64-0	16761	6175	ko00190,ko00230,ko01100,ko04068,ko04080,ko04142,ko04152,ko04611,ko04714,ko04742,ko04924,ko05012,ko05014
MEDP0165	Cytosine	胞嘧啶	Nucleotide And Its metabolomics	核苷酸及其代谢物	Nucleotide and Its metabolomics	核苷酸及其代谢物	112	111.043	[M+H]+	C4H5N3O	263340	129970	165830	251310	184430	205090	133130	211840	127230	194830	167820	115890	198970	124630	211890	C00380	HMDB0000630	597	71-30-7	16040	283	ko00240,ko01100
MEDP0166	Deoxyguanosine	2'-脱氧鸟苷	Nucleotide And Its metabolomics	核苷酸及其代谢物	Nucleotide and Its metabolomics	核苷酸及其代谢物	268.097	267.097	[M+H]+	C10H13N5O4	33427000	26975000	17661000	44191000	22994000	40155000	29906000	14502000	25130000	97868000	110290000	64840000	51201000	53525000	55286000	C00330	HMDB0000085	187790	961-07-9	17172	3395	ko00230,ko01100,ko02010
MEDP0169	Guanosine-5'-monophosphate	鸟苷5'-单磷酸	Nucleotide And Its metabolomics	核苷酸及其代谢物	Nucleotide and Its metabolomics	核苷酸及其代谢物	364	363.058	[M+H]+	C10H14N5O8P	441970	556350	351770	9394200	10143000	3457500	958570	1447900	1951700	38330000	55061000	26317000	14240000	15233000	13233000	C00144	HMDB0001397	135398631	85-32-5	17345	6216	ko00230,ko01100,ko01523,ko04022,ko04740,ko04742,ko04744
MEDP0170	Hypoxanthine	次黄嘌呤	Nucleotide And Its metabolomics	核苷酸及其代谢物	Nucleotide and Its metabolomics	核苷酸及其代谢物	137	136.039	[M+H]+	C5H4N4O	205740000	205800000	220120000	226910000	211290000	176070000	168280000	197800000	204450000	177550000	140900000	172400000	200640000	216770000	210450000	C00262	HMDB0000157	790	68-94-0	17368	83	ko00230,ko01100
MEDP0173	Nicotinic Acid Adenine Dinucleotide	烟酰胺腺嘌呤双核苷酸	Nucleotide And Its metabolomics	核苷酸及其代谢物	Nucleotide and Its metabolomics	核苷酸及其代谢物	664.11	663.109	[M+H]+	C21H27N7O14P2	345680	231900	112900	3462600	650710	3779500	1461700	141430	685260	6965500	1081600	12209000	2399400	2578700	2749100	C00003	HMDB0000902	5893	53-84-9	15846	5858	ko00190,ko00730,ko00760,ko00983,ko01100,ko04152,ko04211,ko04925,ko04977
MEDP0175	Pyrimidine	嘧啶	Nucleotide And Its metabolomics	核苷酸及其代谢物	Nucleotide and Its metabolomics	核苷酸及其代谢物	81.2	80.0374	[M+H]+	C4H4N2	56306	80331	73403	56102	59314	55621	59237	52850	67581	56584	56748	60975	60547	57811	54966	C00396	HMDB0003361	9260	289-95-2	16898	-	--
MEDP0177	Thymine	胸腺嘧啶	Nucleotide And Its metabolomics	核苷酸及其代谢物	Nucleotide and Its metabolomics	核苷酸及其代谢物	127	126.043	[M+H]+	C5H6N2O2	144970	93921	112050	101150	235930	98600	89037	259740	84134	119130	36492	95858	98101	131200	112330	C00178	HMDB0000262	1135	65-71-4	-	-	ko00240,ko01100
MEDP0178	Uracil	尿嘧啶	Nucleotide And Its metabolomics	核苷酸及其代谢物	Nucleotide and Its metabolomics	核苷酸及其代谢物	113.027	112.027	[M+H]+	C4H4N2O2	10243000	12682000	9049800	13253000	10226000	11688000	13874000	7970800	12658000	12037000	9012600	13739000	10842000	12074000	12097000	C00106	HMDB0000300	1174	66-22-8	17568	258	ko00240,ko00410,ko00770,ko01100
MEDP0180	Β-Nicotinamide Mononucleotide	β-烟酰胺单核苷酸	Nucleotide And Its metabolomics	核苷酸及其代谢物	Nucleotide and Its metabolomics	核苷酸及其代谢物	335.1	334.057	[M+H]+	C11H15N2O8P	835950	582620	231300	2004200	427160	2387300	2201300	218150	562830	1962400	810060	2652500	1270000	1369900	1524400	C00455	HMDB0000229	14180	1094-61-7	16171	5238	ko00760,ko01100
MEDP0185	Epinephrine	肾上腺素	Hormones and hormone related compunds	激素及激素相关物质	Hormones and hormone related compunds	激素及激素相关物质	184	183.09	[M+H]+	C9H13NO3	598770	514840	431480	1076100	685410	345420	642780	380730	410650	1164200	515060	1152100	752510	590470	547220	C00788	HMDB0000068	5816	51-43-4	28918	5127	ko00350,ko01100,ko04024,ko04080,ko04261,ko04923,ko04924
MEDP0186	L-Thyroxine	左旋甲状腺素	Hormones and hormone related compunds	激素及激素相关物质	Hormones and hormone related compunds	激素及激素相关物质	777.687	776.687	[M+H]+	C15H11I4NO4	144680	363420	315220	291590	261460	215560	274810	477600	268370	327060	432150	327010	354490	384030	345880	C01829	HMDB0000248	5819	51-48-9	-	-	ko00350,ko01100,ko04080,ko04918,ko04919,ko04976,ko05320
MEDP0212	N-Acetyl-5-Hydroxytryptamine	N-乙酰基五羟色胺	Tryptamines,Cholines,Pigments	色胺、胆碱、色素	Tryptamines	色胺	219	218.106	[M+H]+	C12H14N2O2	29960	60816	36573	47687	66934	51741	33022	32116	57379	56838	77194	91565	110480	137520	121120	C00978	HMDB0001238	903	1210-83-9	17697	366	ko00380,ko01100
MEDP0224	D-Fructose	D-果糖	Carboxylic acids and derivatives	碳水化合物及其代谢物	Sugars	糖类	181	180.063	[M+H]+	C6H12O6	41716000	29676000	50285000	42077000	44382000	52647000	39556000	36084000	44947000	28449000	37508000	35620000	27023000	33098000	31831000	C10906	HMDB0062538	5984	57-48-7	48095	-	--
MEDP0229	Lactose	乳糖	Carboxylic acids and derivatives	碳水化合物及其代谢物	Sugars	糖类	343	342.116	[M+H]+	C12H22O11	136650	420750	199360	459620	175410	218290	47158	131690	59225	568130	377950	330200	300760	269140	307510	C00243	HMDB0000186	84571	63-42-3	36219	267	ko00052,ko01100,ko02010,ko04973
MEDP0230	Maltose	麦芽糖	Carboxylic acids and derivatives	碳水化合物及其代谢物	Sugars	糖类	343	342.116	[M+H]+	C12H22O11	136650	420750	199360	459620	175410	218290	47158	131690	59225	568130	377950	330200	300760	269140	307510	C00208	HMDB0000163	10991489	69-79-4	47937	413	ko00500,ko01100,ko02010,ko04742,ko04973
MEDP0232	N-Acetyl-D-Glucosamine	N-乙酰氨基葡萄糖	Carboxylic acids and derivatives	碳水化合物及其代谢物	Sugar derivatives	糖衍生物	222	221.09	[M+H]+	C8H15NO6	64782	132110	42762	36235	58209	84436	64514	34169	64563	78062	91995	132580	42618	58256	60184	C00140	HMDB0000215	439174	7512-17-6	506227	3356	ko00520,ko01100,ko02010
MEDP0239	L-Ascorbate	抗坏血酸	CoEnzyme and vitamins	辅酶和维生素	CoEnzyme and vitamins	辅酶和维生素	177	176.032	[M+H]+	C6H8O6	874420	857750	1071900	1022400	645680	1375800	1069300	1010100	1701800	1001700	709840	968030	975670	736910	706940	C00072	HMDB0000044	54670067	50-81-7	29073	3753	ko00053,ko00480,ko01100,ko04066,ko04977
MEDP0242	Nicotinamide	烟酰胺	CoEnzyme and vitamins	辅酶和维生素	CoEnzyme and vitamins	辅酶和维生素	123.1	122.1	[M+H]+	C6H6N2O	175110000	255130000	194360000	217340000	189660000	198410000	177280000	145640000	207910000	164090000	214780000	162690000	191870000	195710000	184640000	C00153	HMDB0001406	936	98-92-0	17154	1497	ko00760,ko01100,ko04977
MEDP0244	All-Trans-13,14-Dihydroretinol	反式-13,14-二羟视黄醇	CoEnzyme and vitamins	辅酶和维生素	CoEnzyme and vitamins	辅酶和维生素	287.2	286.23	[M+H]+	C20H32O	206570	94240	111540	34460	103540	66511	219020	244770	109390	95420	175820	109570	195740	217440	238230	C15492	HMDB0011618	446798	115797-14-3	52075	-	ko00830
MEDP0246	Nicotinic Acid	烟酸	CoEnzyme and vitamins	辅酶和维生素	CoEnzyme and vitamins	辅酶和维生素	124	123.032	[M+H]+	C6H5NO2	507330	480450	580780	587570	688190	547600	555740	589850	503520	567700	489320	747100	644490	575540	685470	C00253	HMDB0001488	938	59-67-6	15940	6272	ko00760,ko01100,ko05133
MEDP0251	Trigonelline	葫芦巴碱	CoEnzyme and vitamins	辅酶和维生素	CoEnzyme and vitamins	辅酶和维生素	138	137.048	[M+H]+	C7H7NO2	926020	1342600	1027200	939160	844590	1046500	777910	705560	1055000	797490	838680	1226500	910820	1052900	925080	C01004	HMDB0000875	5570	535-83-1	18123	273	ko00760
MEDP0275	Indole-3-Acetic Acid	吲哚-3-乙酸	Heterocyclic compounds	杂环化合物	Indole and Its derivatives	吲哚及其衍生物	176.1	175.063	[M+H]+	C10H9NO2	2506300	2640700	4956200	2051300	5465600	1928000	2656100	6613600	12161000	2510300	9686900	2852600	3296200	4881600	6376000	C00954	HMDB0000197	802	87-51-4	16411	5211	ko00380,ko01100
MEDP0276	Indole-3-Carboxaldehyde	吲哚-3-甲醛	Heterocyclic compounds	杂环化合物	Indole and Its derivatives	吲哚及其衍生物	146.1	145.053	[M+H]+	C9H7NO	17299	17575	11181	14938	33890	12554	22761	52712	37463	12021	49770	14923	28984	24241	22342	C08493	HMDB0029737	10256	487-89-8	343043	-	--
MEDP0281	1,3-Diaminopropane	1,3-二氨基丙烷	Alcohol and amines	醇、胺类	Amines	胺类	75	74.084	[M+H]+	C3H10N2	73096	88072	87515	83859	84809	85793	83350	73524	69002	83550	81375	74324	91324	74800	68072	C00986	HMDB0000002	428	109-76-2	15725	5081	ko00260,ko00330,ko00410,ko01100
MEDP0286	2-Aminoethanesulfinic Acid	2-氨基乙烷亚磺酸	Organic acid And Its derivatives	有机酸及其衍生物	Sulfonic acids	磺酸类化合物	110	109.02	[M+H]+	C2H7NO2S	92971	104030	118420	148680	160830	78475	212630	97839	143820	552910	257080	263890	188200	176610	181770	C00519	HMDB0000965	107812	300-84-5	16668	281	ko00430,ko01100
MEDP0289	3,4,5-Trimethoxycinnamic Acid	3,4,5-三甲氧基肉桂酸	Organic acid And Its derivatives	有机酸及其衍生物	Organic acid And Its derivatives	有机酸及其衍生物	239.084	238.084	[M+H]+	C12H14O5	59429	406020	217960	192670	116500	79045	24111	48085	47457	182390	30999	81864	113620	97075	140520	-	HMDB0002511	735755	90-50-6	-	6705	--
MEDP0295	4-Acetamidobutyric Acid	4-乙酰氨基丁酸	Organic acid And Its derivatives	有机酸及其衍生物	Organic acid And Its derivatives	有机酸及其衍生物	146.074	145.074	[M+H]+	C6H11NO3	77351	108580	99765	164370	219470	126670	121920	165800	115200	160120	163190	160580	109500	149440	165160	C02946	HMDB0003681	18189	3025-96-5	17645	-	ko00330,ko01100
MEDP0296	4-Guanidinobutyric Acid	4-胍基丁酸	Organic acid And Its derivatives	有机酸及其衍生物	Organic acid And Its derivatives	有机酸及其衍生物	146.085	145.085	[M+H]+	C5H11N3O2	13494000	12067000	12155000	12190000	9543500	14496000	6154300	7671600	10308000	8904600	11408000	10269000	8846400	11936000	12518000	C01035	HMDB0003464	500	463-00-3	15728	6938	ko00330,ko01100
MEDP0297	5-Aminovaleric Acid	5-氨基戊酸	Amino acid and Its metabolomics	氨基酸及其代谢物	Amino acid derivatives	氨基酸衍生物	118.2	117.079	[M+H]+	C5H11NO2	108870	33635	47030	88173	137410	221350	164730	129630	74677	109810	96444	142530	147590	117470	151940	C00431	HMDB0003355	138	660-88-8	15887	6902	ko00310,ko00330,ko01100
MEDP0298	6-Aminocaproic Acid	6-氨基己酸	Amino acid and Its metabolomics	氨基酸及其代谢物	Amino acid derivatives	氨基酸衍生物	132.095	131.095	[M+H]+	C6H13NO2	370440000	384570000	378680000	434300000	525200000	398170000	449790000	409870000	411590000	391030000	344380000	409310000	429410000	457210000	445110000	C02378	HMDB0001901	564	60-32-2	16586	-	ko01100
MEDP0299	7-Methyluric Acid	7-甲基尿酸	Amino acid and Its metabolomics	氨基酸及其代谢物	Amino acid derivatives	氨基酸衍生物	183	182.044	[M+H]+	C6H6N4O3	805520	870810	578240	535240	420710	369840	395170	793970	373760	330820	458700	735860	540090	468960	462850	C16355	HMDB0011107	69160	612-37-3	149744	-	ko00232
MEDP0305	Creatinine	肌酸酐	Organic acid And Its derivatives	有机酸及其衍生物	Organic acid And Its derivatives	有机酸及其衍生物	114.059	113.059	[M+H]+	C4H7N3O	334270	620790	483050	532820	391250	316240	427130	248220	427490	352740	494920	492660	362980	392870	431490	C00791	HMDB0000562	588	60-27-5	16737	8	ko00330,ko01100
MEDP0307	Dl-2-Aminooctanoic Acid	DL-2-氨基辛酸	Organic acid And Its derivatives	有机酸及其衍生物	Organic acid And Its derivatives	有机酸及其衍生物	160.126	159.126	[M+H]+	C8H17NO2	439420	488780	466790	934190	820990	602850	514010	814670	432680	612300	226670	879760	604020	645240	596560	-	HMDB0000991	69522	644-90-6	75145	5923	--
MEDP0313	Guanidineacetic Acid	胍基乙酸	Organic acid And Its derivatives	有机酸及其衍生物	Organic acid And Its derivatives	有机酸及其衍生物	118.1	117.054	[M+H]+	C3H7N3O2	103940	28494	61777	104710	124840	206300	131680	98169	83961	87288	93005	152910	92160	170520	158780	C00581	HMDB0000128	763	352-97-6	16344	5163	ko00260,ko00330,ko01100
MEDP0315	Hippuric Acid	马尿酸	Organic acid And Its derivatives	有机酸及其衍生物	Organic acid And Its derivatives	有机酸及其衍生物	180.1	179.058	[M+H]+	C9H9NO3	349490	310370	286790	126550	307820	127990	296330	188400	234710	65473	625430	120580	241070	255140	248830	C01586	HMDB0000714	464	495-69-2	18089	1301	ko00360,ko01100
MEDP0321	L-Dihydroorotic Acid	L-氢化乳清酸	Organic acid And Its derivatives	有机酸及其衍生物	Organic acid And Its derivatives	有机酸及其衍生物	159	158.033	[M+H]+	C5H6N2O4	25076000	23454000	29428000	29428000	29208000	28745000	25554000	28211000	31661000	23842000	25201000	23560000	25721000	24099000	25255000	C00337	HMDB0003349	439216	5988-19-2	17025	6899	ko00240,ko01100
MEDP0322	L-Homoserine	(S)-2-氨基-4-羟基丁酸	Organic acid And Its derivatives	有机酸及其衍生物	Organic acid And Its derivatives	有机酸及其衍生物	120.1	119.058	[M+H]+	C4H9NO3	3575500	3509800	5377200	5915300	7971900	3568900	4350600	3996100	5021600	5209300	3642000	3961800	4732400	5338100	4849300	C00263	HMDB0000719	12647	672-15-1	15699	5687	ko00260,ko00270,ko00920,ko01100,ko01230
MEDP0325	Maleic Acid	马来酸	Organic acid And Its derivatives	有机酸及其衍生物	Organic acid And Its derivatives	有机酸及其衍生物	117.011	116.011	[M+H]+	C4H4O4	2113900	2239700	2903700	2472800	3708800	2156200	2131700	2922500	2904500	1936800	2104600	2570600	2607800	2758700	2526200	C01384	HMDB0000176	444266	110-16-7	18300	-	ko00350,ko00650,ko00760,ko01100
MEDP0326	N'-Formylkynurenine	N’-甲酰基犬尿氨酸	Amino acid and Its metabolomics	氨基酸及其代谢物	Amino acid derivatives	氨基酸衍生物	237.1	236.08	[M+H]+	C11H12N2O4	77047	120700	73149	92002	78481	181780	271840	156980	240280	233790	953340	88033	254400	257630	296960	C02406	HMDB0001200	910	1022-31-7	18377	-	--
MEDP0327	N-γ-Acetyl-N-2-Formyl-5-Methoxykynurenamine	N-γ-乙酰基-N-2-甲酰基-5-甲基犬尿氨酸	Amino acid and Its metabolomics	氨基酸及其代谢物	Amino acid derivatives	氨基酸衍生物	265.1	264.111	[M+H]+	C13H16N2O4	31357	55361	59235	71360	52219	33001	102460	71620	88458	75758	91810	22952	54287	77518	75661	C05642	HMDB0004259	171161	52450-38-1	-	-	ko00380
MEDP0333	Uric acid	尿酸	Organic acid And Its derivatives	有机酸及其衍生物	Organic acid And Its derivatives	有机酸及其衍生物	169	168.028	[M+H]+	C5H4N4O3	922520	1924100	2941400	1824200	2019600	2952700	2406400	2012300	1768900	2447900	1653300	1770300	2413300	2296300	2077600	C00366	HMDB0000289	1175	69-93-2	17775	88	ko00230,ko01100,ko04976
MEDP0336	LPC(0:0/14:0)	LPC(0:0/14:0)	GP	甘油磷脂类	LPC	溶血磷脂酰胆碱	468.3	467.301	[M+H]+	C22H46NO7P	6610700	3130500	5038100	3799000	6232100	1523100	3724200	6120900	3081800	3525200	4699000	4756200	5516900	5470000	5652400	-	HMDB0010379	460604	20559-16-4	64489	-	--
MEDP0357	Urocanic Acid	尿刊酸	Organic acid And Its derivatives	有机酸及其衍生物	Organic acid And Its derivatives	有机酸及其衍生物	139.04	138.043	[M+H]+	C6H6N2O2	1058400	377610	234550	90239	456710	111500	113010	565050	394890	233130	471340	259620	288140	226940	239090	C00785	HMDB0000301	736715	104-98-3	30817	298	ko00340,ko01100
MEDP0363	Biopterin	生物蝶呤	Heterocyclic compounds	杂环化合物	Pteridines and derivatives	蝶啶及其衍生物	238.09	237.086	[M+H]+	C9H11N5O3	175510	81407	82558	61275	60131	36105	51335	93171	153670	44949	67429	63488	83995	85223	81913	C06313	HMDB0000468	445040	22150-76-1	63931	247	ko00790
MEDP0367	γ-Aminobutyric Acid	γ-氨基丁酸	Amino acid and Its metabolomics	氨基酸及其代谢物	Amino acid derivatives	氨基酸衍生物	104.06	103.063	[M+H]+	C4H9NO2	129680	40085	70660	63337	167170	29531	114360	136040	102620	40223	49846	97914	100700	125490	103580	C00334	HMDB0000112	119	56-12-2	16865	-	ko00250,ko00330,ko00410,ko00650,ko00760,ko01100,ko04024,ko04080,ko04721,ko04723,ko04727,ko04742,ko04915,ko04929,ko05032,ko05033
MEDP0368	Taurocholic Acid Sodium Salt Hydrate	牛磺胆酸钠盐水合物	Bile acids	胆汁酸	Bile acids	胆汁酸	556.28	555.284	[M+H]+	C26H46NNaO8S	22574000	21841000	22790000	20911000	24743000	22357000	23868000	23862000	22107000	26060000	21581000	23255000	20222000	22829000	24467000	-	-	23687511	345909-26-4	-	-	--
MEDP0379	3-Hydroxyhippuric Acid	3-羟基马尿酸	Amino acid and Its metabolomics	氨基酸及其代谢物	Amino acid derivatives	氨基酸衍生物	196.05	195.053	[M+H]+	C9H9NO4	19980	43712	39447	44838	32474	36026	45052	19187	23580	14114	32547	25212	29370	36183	26435	-	HMDB0006116	450268	1637-75-8	70824	-	--
MEDP0380	2-(Dimethylamino)Guanosine	二甲基鸟苷	Nucleotide And Its metabolomics	核苷酸及其代谢物	Nucleotide and Its metabolomics	核苷酸及其代谢物	312	311.123	[M+H]+	C12H17N5O5	690940	970380	1085600	961750	1301800	578790	852930	958830	1104900	1134600	909700	982150	961250	1040700	1055700	-	HMDB0004824	92919	2140-67-2	19289	7086	--
MEDP0382	8-Hydroxy-2-Deoxyguanosine	8-羟基-2-脱氧鸟苷	Nucleotide And Its metabolomics	核苷酸及其代谢物	Nucleotide and Its metabolomics	核苷酸及其代谢物	284	283.092	[M+H]+	C10H13N5O5	225100000	190940000	138610000	252240000	174810000	276650000	232690000	132910000	243500000	147740000	89423000	258620000	206440000	251030000	227790000	-	HMDB0003333	73318	88847-89-6	40304	6890	--
MEDP0383	Β-Pseudouridine	假尿苷	Nucleotide And Its metabolomics	核苷酸及其代谢物	Nucleotide and Its metabolomics	核苷酸及其代谢物	245	244.07	[M+H]+	C9H12N2O6	32424	69605	68816	72704	104500	60355	96180	128080	95367	92737	52368	73210	101650	94942	106550	C02067	HMDB0000767	15047	1445-07-4	17802	5734	ko00240,ko01100
MEDP0387	L-Homoarginine	高精氨酸	Amino acid and Its metabolomics	氨基酸及其代谢物	Amino acids	氨基酸	189	188.127	[M+H]+	C7H16N4O2	81028	99686	112890	124870	123270	62699	63290	74105	51418	104530	95807	100130	98489	102870	98478	C01924	HMDB0000670	9085	156-86-5	27747	5640	--
MEDP0389	Pantetheine	泛酰巯基乙胺	CoEnzyme and vitamins	辅酶和维生素	CoEnzyme and vitamins	辅酶和维生素	279.13	278.13	[M+H]+	C11H22N2O4S	327680000	378380000	349720000	327820000	366470000	411850000	329680000	373310000	475320000	384230000	436270000	403470000	348550000	349060000	358940000	C00831	HMDB0003426	479	496-65-1	16753	6928	ko00770
MEDP0395	D-piperidine acid	D-哌啶酸	Organic acid And Its derivatives	有机酸及其衍生物	Organic acid And Its derivatives	有机酸及其衍生物	130	129.079	[M+H]+	C6H11NO2	2935900	5905200	5810100	8282900	5216600	5546100	3715700	3196200	5229300	7737600	6310700	5982800	5575800	7373300	6303500	C00408	HMDB0000716	439227	3105-95-1	30913	5684	ko00310,ko01100
MEDP0401	5'-Deoxy-5'-(Methylthio) Adenosine	5-脱氧-5-甲硫腺苷	Nucleotide And Its metabolomics	核苷酸及其代谢物	Nucleotide and Its metabolomics	核苷酸及其代谢物	298	297.09	[M+H]+	C11H15N5O3S	818100	2077600	641690	2170200	1982200	1497500	644020	914490	1461500	2358700	3185500	2939800	1927100	2058900	2219800	C00170	HMDB0001173	439176	2457-80-9	17509	3425	ko00270,ko01100
MEDP0404	Sarcosine	肌氨酸	Amino acid and Its metabolomics	氨基酸及其代谢物	Amino acids	氨基酸	90	89.048	[M+H]+	C3H7NO2	1508800	1656400	1530100	1581300	1646600	1805500	1541800	1284800	1434700	1392300	1697500	1410000	1469700	1592400	1457600	C00213	HMDB0000271	1088	107-97-1	15611	51	ko00260,ko00330,ko01100
MEDP0409	Cys-Gly	半胱氨酰甘氨酸	Amino acid and Its metabolomics	氨基酸及其代谢物	Small Peptide	小肽	179	178.041	[M+H]+	C5H10N2O3S	600270	2150600	605330	1550400	921410	1212500	801180	96400	807170	772760	1819100	2271400	915470	1097400	1009300	C01419	HMDB0000078	439498	19246-18-5	4047	5134	ko00480,ko01100
MEDP0430	2-Aminoadipic Acid	2-氨基己二酸	Organic acid And Its derivatives	有机酸及其衍生物	Organic acid And Its derivatives	有机酸及其衍生物	162.3	161.069	[M+H]+	C6H11NO4	901960	1107000	966880	1085000	1019600	542730	460560	688890	494680	715920	764550	1094700	817630	849410	849690	C00956	HMDB0000510	469	542-32-5	37024	5496	ko00310,ko01100,ko01210,ko01230
MEDP0442	Sn-Glycero-3-Phosphocholine	sn-甘油-3-磷酸胆碱	Tryptamines,Cholines,Pigments	色胺、胆碱、色素	Cholines	胆碱类	258.2	257.103	[M+H]+	C8H20NO6P	24122000	70408000	46893000	47369000	30673000	32364000	20113000	12012000	19968000	50618000	41439000	31846000	38110000	40218000	45520000	C00670	HMDB0000086	71920	28319-77-9	16870	370	ko00564,ko00565,ko05231
MEDP0443	10-Formyl-Thf	甲酰四氢叶酸	Heterocyclic compounds	杂环化合物	Pteridines and derivatives	蝶啶及其衍生物	474.2	473.166	[M+H]+	C20H23N7O7	208880	105600	147760	668320	262700	345280	526980	77964	89548	438470	165300	876810	435500	366470	400920	C00234	HMDB0000972	122347	2800-34-2	15637	5912	ko00670,ko00970,ko01100,ko01200,ko01523
MEDP0446	3-Hydroxykynurenine	3-羟基犬尿酸	Amino acid and Its metabolomics	氨基酸及其代谢物	Amino acid derivatives	氨基酸衍生物	225.1	224.08	[M+H]+	C10H12N2O4	92033	60992	137780	86263	165030	48020	131320	112250	135930	79378	97376	119290	129130	165070	140360	C02794	HMDB0000732	89	2147-61-7	1547	5700	--
MEDP0453	Indole	吲哚	Heterocyclic compounds	杂环化合物	Indole and Its derivatives	吲哚及其衍生物	118	117.058	[M+H]+	C8H7N	3395500	2901300	5148800	2535000	5533100	2381000	2745100	5582600	10044000	2557000	8789600	2949500	4590100	4883500	4703200	C00463	HMDB0000738	798	120-72-9	16881	286	ko00380,ko00400,ko01100,ko04974
MEDP0457	5-Aminolevulinate	5-氨基酮戊酸	Organic acid And Its derivatives	有机酸及其衍生物	Organic acid And Its derivatives	有机酸及其衍生物	132.058	131.058	[M+H]+	C5H9NO3	4498200	10201000	4962900	6707100	5038000	5203200	4146100	2538700	4223000	5705900	8133800	7975800	5729500	5240500	4493400	C00430	HMDB0001149	137	106-60-5	17549	6037	ko00260,ko00860,ko01100,ko02010
MEDP0507	2-Hydroxycinnamic acid	2-羟基肉桂酸	Benzene and substituted derivatives	苯及其衍生物	Phenolic acids	酚酸类	165.047	164.047	[M+H]+	C9H8O3	12084000	10369000	11699000	13268000	17147000	13961000	13933000	12923000	11679000	13216000	9975000	13358000	14736000	14318000	13860000	C01772	HMDB0002641	637540	614-60-8	18125	6727	ko00360,ko01100
MEDP0514	Thiamine	硫胺素	CoEnzyme and vitamins	辅酶和维生素	CoEnzyme and vitamins	辅酶和维生素	265.111	265.112	[M]+	C12H17N4OS+	497280	299230	444360	492980	562990	554670	464840	216230	715240	523750	391140	446510	419150	495530	563740	C00378	HMDB0000235	1130	59-43-8	18385	5242	ko00730,ko01100,ko02010,ko04122,ko04977
MEDP0518	DL-Stachydrine	盐酸水苏碱	Organic acid And Its derivatives	有机酸及其衍生物	Organic acid And Its derivatives	有机酸及其衍生物	144.102	179.071	[M-Cl]+	C7H14ClNO2	6812200	11716000	7720100	9544900	8555300	9493300	7763700	5249900	9886400	9271800	10974000	9965400	8993200	9753700	8229900	-	-	44150282	4136-37-2	-	-	--
MEDP0529	Indole-3-acetamide	吲哚-3-乙酰胺	Heterocyclic compounds	杂环化合物	Indole and Its derivatives	吲哚及其衍生物	175.079	174.079	[M+H]+	C10H10N2O	135710	100460	195240	81341	190140	88942	95776	478430	395430	99356	273950	62386	172630	215110	231040	C02693	HMDB0029739	397	879-37-8	16031	-	ko00380,ko01100
MEDP0540	7,8-dihydro-L-Biopterin	7,8-二氢-L-生物蝶呤	Heterocyclic compounds	杂环化合物	Pteridines and derivatives	蝶啶及其衍生物	240.102	239.102	[M+H]+	C9H13N5O3	45974	31188	31289	10242	11109	15737	18672	22328	24521	8679.4	12872	7554.3	24439	19565	22443	C02953	HMDB0000038	135402011	6779-87-9	64277	5106	ko00790,ko01100
MEDP0545	2-Pyrrolidinone	2-吡咯烷酮	Heterocyclic compounds	杂环化合物	Heterocyclic compounds	杂环化合物	86.0528	85.0528	[M+H]+	C4H7NO	2328400	2354000	2543100	2638000	4414600	3120800	3978100	2462700	2806000	2774400	1912700	3662600	2623700	2892400	2973900	-	HMDB0002039	12025	616-45-5	36592	6452	--
MEDP0560	Dihydrouracil	二氢尿嘧啶	Nucleotide And Its metabolomics	核苷酸及其代谢物	Nucleotide and Its metabolomics	核苷酸及其代谢物	115.043	114.043	[M+H]+	C4H6N2O2	17809	53395	45861	60564	60083	50221	30566	30603	79199	60268	63289	70435	37352	71812	64254	C00429	HMDB0000076	649	504-07-4	15901	285	ko00240,ko00410,ko00770,ko01100
MEDP0574	Oleamide	油酸酰胺	Alcohol and amines	醇、胺类	Amines	胺类	282.279	281.272	[M+H]+	C18H35NO	1671600	1752900	2073600	1788800	3713300	1394300	1114400	4808700	2434100	1473000	1597200	3707000	1315500	1290200	1378400	C19670	HMDB0002117	5283387	301-02-0	116314	-	--
MEDP0576	N1-Acetylspermine	N1-乙酰精胺	Organic acid And Its derivatives	有机酸及其衍生物	Organic acid And Its derivatives	有机酸及其衍生物	245.226	244.226	[M+H]+	C12H28N4O	63001	57430	127320	49515	150900	22105	56590	162680	58134	110920	82599	106210	82998	84010	75644	C02567	HMDB0001186	916	25593-72-0	17312	3369	--
MEDP0577	Carnitine isoC4:0	异丁酰肉碱	FA	脂肪酰类	CAR	酰基肉碱	232.154	231.147	[M+H]+	C11H21NO4	32565000	30785000	28403000	23386000	21956000	27118000	102100000	24318000	24180000	26594000	21052000	38902000	32416000	33543000	36185000	-	HMDB0000736	10177002	25518-49-4	84838	5704	--
MEDP0584	Pterine	2-氨基-4-羟基蝶啶	Heterocyclic compounds	杂环化合物	Pteridines and derivatives	蝶啶及其衍生物	164.049	163.049	[M+H]+	C6H5N5O	265170	180070	203170	192480	195160	161210	218270	185520	169340	192550	155300	126410	275900	183780	190730	C00715	HMDB0000802	73000	2236-60-4	18265	5766	--
MEDP0587	N-Alpha-acetyllysine	N-α-乙酰赖氨酸	Amino acid and Its metabolomics	氨基酸及其代谢物	Amino acid derivatives	氨基酸衍生物	189.116	188.116	[M+H]+	C8H16N2O3	265690	194440	243000	244780	320470	174130	230250	304450	228280	261890	190550	165720	273540	246430	247170	C12989	HMDB0000446	192590	1946-82-3	35704	5435	--
MEDP0592	3-Dehydrosphinganine	3-脱氢鞘氨酮	SL	鞘脂类	SM	鞘磷脂	300.282	299.282	[M+H]+	C18H37NO2	5559500	5277400	7386900	6470200	9478700	7463900	6758000	3591500	5624100	5512700	6617300	5815100	8914700	8799600	9757700	C02934	HMDB0001480	439853	16105-69-4	17862	3428	ko00600,ko01100
MEDP0593	Thioguanine	硫鸟嘌呤	Nucleotide And Its metabolomics	核苷酸及其代谢物	Nucleotide and Its metabolomics	核苷酸及其代谢物	168.027	167.027	[M+H]+	C5H5N5S	10774	8223.3	8358.9	20137	41445	32304	54905	10016	31672	64699	57121	54262	37196	52030	52041	-	HMDB0014496	2723601	154-42-7	9555	-	--
MEDP0598	2'-Hydroxy-5'-methylacetophenone	2'-羟基-5'-甲基苯乙酮	Benzene and substituted derivatives	苯及其衍生物	Benzene and substituted derivatives	苯及其衍生物	151.068	150.068	[M+H]+	C9H10O2	1558800	3164000	2407600	2685600	3148900	2935900	3765000	3100200	4585700	2153700	2287500	3731600	3198400	2978500	3487000	-	HMDB0032592	15068	1450-72-2	-	-	--
MEDP0601	Spermidine	亚精胺	Alcohol and amines	醇、胺类	Polyamines	多胺	146.158	145.158	[M+H]+	C7H19N3	624660	748940	485700	1291500	773130	1223400	820580	580840	1713400	583130	800290	1347300	752660	1117900	1472900	C00315	HMDB0001257	1102	124-20-9	16610	254	ko00330,ko00410,ko00480,ko01100,ko02010,ko04976
MEDP0611	N-Acetyl-L-Histidine	N-乙酰-L-组氨酸	Amino acid and Its metabolomics	氨基酸及其代谢物	Amino acid derivatives	氨基酸衍生物	198.08	197.08	[M+H]+	C8H11N3O3	190380	45602	502770	40599	646450	9	9	328160	278600	9	89794	47624	189390	238880	184660	C02997	HMDB0032055	273260	2497-02-1	16437	-	--
MEDP0618	Carnitine 2-methyl-C4	2-甲基丁酰肉碱	FA	脂肪酰类	CAR	酰基肉碱	246.163	245.163	[M+H]+	C12H23NO4	5070600	6406500	12523000	4172500	7333400	2998400	19796000	6784300	5053700	1557000	3563800	3686000	5711400	6565500	6891300	-	HMDB0000378	6426901	31023-25-3	73026	5367	--
MEDP0627	Isonicotinic acid	异烟酸	Organic acid And Its derivatives	有机酸及其衍生物	Organic acid And Its derivatives	有机酸及其衍生物	124.032	123.032	[M+H]+	C6H5NO2	65154000	90108000	67756000	73276000	68771000	68374000	61998000	51253000	73184000	58007000	80574000	59581000	71361000	66137000	65739000	C07446	HMDB0060665	5922	55-22-1	6032	-	ko00983
MEDP0637	Phe-Pro	L-苯丙氨酸-L-脯氨酸	Amino acid and Its metabolomics	氨基酸及其代谢物	Amino acid derivatives	氨基酸衍生物	263.132	262.132	[M+H]+	C14H18N2O3	633440	1541600	873640	1353500	1115100	1032200	874020	435320	634310	1036200	800340	992660	941430	949510	967090	-	HMDB0011177	7020642	7669-65-0	74750	-	--
MEDP0658	Ethyl dodecanoate	月桂酸乙酯	Alcohol and amines	醇、胺类	Amines	胺类	229.1	228.209	[M+H]+	C14H28O2	1198600	5804900	1597600	4989300	4472500	5495600	2993800	9501600	1331700	2563500	3924300	12414000	1718600	1969800	2624000	-	HMDB0033788	7800	106-33-2	-	-	--
MEDP0664	L-Tyrosine methyl ester	L-酪氨酸甲酯	Amino acid and Its metabolomics	氨基酸及其代谢物	Amino acid derivatives	氨基酸衍生物	196.2	195.09	[M+H]+	C10H13NO3	99046	83096	62258	88086	118050	101730	102320	81238	88918	66799	97575	171610	219450	202900	255230	C03404	HMDB0029217	70652	1080-06-4	17215	-	--
MEDP0677	Butylamine	正丁胺	Alcohol and amines	醇、胺类	Amines	胺类	74.1	73.0891	[M+H]+	C4H11N	138990	149130	227820	313020	384750	129090	170200	187750	209960	184580	104750	217050	184370	236190	273960	-	HMDB0031321	8007	109-73-9	43799	-	--
MEDP0685	Methylcysteine	S-甲基-L-半胱氨酸	Amino acid and Its metabolomics	氨基酸及其代谢物	Amino acids	氨基酸	136.2	135.035	[M+H]+	C4H9NO2S	10749000	11117000	11490000	12973000	15835000	13611000	13094000	12649000	12277000	14644000	11366000	13713000	12811000	14046000	13837000	-	HMDB0002108	24417	1187-84-4	45658	6490	--
MEDP0689	TranexamicAcid	反式-4-(氨甲基)环己烷甲酸	Organic acid And Its derivatives	有机酸及其衍生物	Organic acid And Its derivatives	有机酸及其衍生物	158.1	157.11	[M+H]+	C8H15NO2	198600	32475	386450	4119.1	360980	15436	7144.3	284110	624240	12198	333870	21910	187090	232740	205680	-	-	5526	1197-18-8	-	-	--
MEDP0692	Triethylamine	三乙胺	Others	其他	Hydrocarbon derivatives	烃衍生物	102	101.12	[M+H]+	C6H15N	602670	497140	490070	581150	573500	809330	582150	517990	541070	468920	673020	572710	473680	577500	601420	C14691	HMDB0032539	8471	121-44-8	35026	-	--
MEDP0696	Octadecanamide	硬脂酰胺	Alcohol and amines	醇、胺类	Amines	胺类	284.2	283.288	[M+H]+	C18H37NO	13534	10041	12794	20760	27723	50244	34097	7775	15088	31905	49791	30960	21758	19469	18133	C13846	HMDB0034146	31292	124-26-5	34900	-	--
MEDP0713	Pyrazine	吡嗪	Heterocyclic compounds	杂环化合物	Heterocyclic compounds	杂环化合物	80.9	80.0374	[M+H]+	C4H4N2	50114	46397	52720	44261	47496	49114	42793	49673	45312	55423	41015	49748	53318	39530	35049	C02018	HMDB0034176	9261	290-37-9	30953	-	--
MEDP0729	Barbituric acid	巴比妥酸	Heterocyclic compounds	杂环化合物	Heterocyclic compounds	杂环化合物	129	128.022	[M+H]+	C4H4N2O3	9572300	15301000	25705000	20788000	25061000	16049000	19227000	14473000	18870000	10771000	14688000	16090000	17790000	15219000	14580000	C00813	HMDB0041833	6211	67-52-7	16294	-	ko00240,ko01100
MEDP0752	DL-Leucine	DL-亮氨酸	Amino acid and Its metabolomics	氨基酸及其代谢物	Amino acids	氨基酸	132.095	131.095	[M+H]+	C6H13NO2	370440000	384570000	378680000	434300000	525200000	398170000	449790000	409870000	411590000	391030000	344380000	409310000	429410000	457210000	445110000	C00123	HMDB0062203	857	328-39-2	-	-	ko00280,ko00290,ko00970,ko01100,ko01210,ko01230,ko02010,ko04150,ko04974,ko04978,ko05131,ko05230
MEDP0789	2-Pentyl-3-phenyl-2-propenal	α-戊基肉桂醛	Aldehyde,Ketones,Esters	醛、酮、酯类	Aldehydes	醛类	203.4	202.136	[M+H]+	C14H18O	173200	201480	221250	201280	148440	241270	231220	169560	170090	203370	227860	209690	141310	161940	169110	C12288	HMDB0031313	1712058	122-40-7	32318	-	--
MEDP0792	Pyrrolidine	四氢吡咯	Heterocyclic compounds	杂环化合物	Heterocyclic compounds	杂环化合物	72.3	71.0735	[M+H]+	C4H9N	743950	1326100	1289200	1075100	1603900	983160	934960	1037400	1039900	1016600	856150	1108900	1046600	998560	1094200	-	HMDB0031641	31268	123-75-1	33135	-	--
MEDP0821	6-Methylnicotinamide	6-甲基烟酰胺	Heterocyclic compounds	杂环化合物	Pteridines and derivatives	蝶啶及其衍生物	137.1	136.064	[M+H]+	C7H8N2O	129300000	187580000	118560000	178740000	96426000	168440000	140600000	64739000	157760000	179030000	171430000	196120000	150580000	162330000	160580000	-	HMDB0013704	96351	6960-22-1	88954	-	--
MEDP0868	N-Methylalanine	N-甲基丙氨酸	Amino acid and Its metabolomics	氨基酸及其代谢物	Amino acid derivatives	氨基酸衍生物	104	103.063	[M+H]+	C4H9NO2	3466500	5270400	6809900	4459000	5678700	4154400	3905000	5432700	4869300	4250100	4308400	4909200	4753000	5001400	4569600	-	HMDB0094692	5288725	3913-67-5	17519	-	--
MEDP0871	Dihydro-D-sphingosine	二氢-D-鞘氨醇	SL	鞘脂类	SM	鞘磷脂	302.5	301.298	[M+H]+	C18H39NO2	2014300	2231200	2207600	2113100	1606600	2129200	2124600	1939000	2395600	1769600	1747700	2423500	1871100	1612700	1620200	C00836	HMDB0000269	91486	764-22-7	-	-	ko00600,ko01100,ko04071
MEDP0877	Cytidine 5'-Diphosphocholine	胞苷5'-二磷酸胆碱	Nucleotide And Its metabolomics	核苷酸及其代谢物	Nucleotide and Its metabolomics	核苷酸及其代谢物	489.2	488.107	[M+H]+	C14H26N4O11P2	629900	790080	689040	823480	973690	1024000	554940	306960	717670	1232300	1211700	1476900	1028900	1015500	1071400	C00307	HMDB0001413	13804	987-78-0	16436	6229	ko00564,ko01100,ko05231
MEDP0878	N-Methyl-L-Glutamate	N-甲基-L-谷氨酸	Amino acid and Its metabolomics	氨基酸及其代谢物	Amino acid derivatives	氨基酸衍生物	162.3	161.069	[M+H]+	C6H11NO4	901960	1107000	966880	1085000	1019600	542730	460560	688890	494680	715920	764550	1094700	817630	849410	849690	C01046	HMDB0062660	439377	35989-16-3	16440	-	ko01100
MEDP0879	N-Methyl-D-Aspartic Acid	N-甲基-D-天冬氨酸	Amino acid and Its metabolomics	氨基酸及其代谢物	Amino acid derivatives	氨基酸衍生物	148.2	147.053	[M+H]+	C5H9NO4	201350	267590	206870	411640	392580	293810	410110	281460	286800	301210	173640	316710	355340	283720	310160	C12269	HMDB0002393	22880	6384-92-5	31882	6662	--
MEDP0880	N-Alpha-Acetyl-L-Asparagine	N-α-乙酰基-L-天冬酰胺	Amino acid and Its metabolomics	氨基酸及其代谢物	Amino acid derivatives	氨基酸衍生物	175.3	174.064	[M+H]+	C6H10N2O4	2829400	3271900	3426500	4130100	6656800	3950700	3867200	4111600	3675100	3926400	4251400	4714700	4024400	4345900	4035900	-	HMDB0006028	99715	4033-40-3	-	-	--
MEDP0881	Phosphocholine	磷酸胆碱	Nucleotide And Its metabolomics	核苷酸及其代谢物	Nucleotide and Its metabolomics	核苷酸及其代谢物	185.1	184.074	[M+H]+	C5H15NO4P	6403100	10482000	6992700	10192000	7639300	9423500	8230300	4901300	9561200	8904600	10898000	10271000	9044100	9092900	9291400	C00588	HMDB0001565	1014	107-73-3	18132	6326	ko00564,ko01100,ko05231
MEDP0882	Thiamine Monophosphate	硫胺素单磷酸盐	Heterocyclic compounds	杂环化合物	Heterocyclic compounds	杂环化合物	345	345.079	[M]+	C12H18N4O4PS	164130	245860	182480	236800	181720	148650	75228	179850	142280	210350	286450	234110	182610	137570	191960	C01081	HMDB0002666	3382778	273724-21-3	37574	3488	ko00730,ko01100
MEDP0886	N-Amidino-L-Aspartate	N-脒基-L-天门冬氨酸	Amino acid and Its metabolomics	氨基酸及其代谢物	Amino acid derivatives	氨基酸衍生物	176.4	175.059	[M+H]+	C5H9N3O4	7700100	6458400	3635900	9612700	6226200	10559000	9687900	5735300	6739200	12501000	10175000	14496000	9022300	9258300	9726000	C03139	HMDB0003157	439918	6133-30-8	17072	10	--
MEDP0889	Cortisol	皮质醇	Hormones and hormone related compunds	激素及激素相关物质	Hormones and hormone related compunds	激素及激素相关物质	363.5	362.209	[M+H]+	C21H30O5	171710	55440	215940	56224	82526	45858	83666	419220	84349	128430	176440	57420	135190	136220	142060	C00735	HMDB0000063	5754	50-23-7	17650	5124	ko00140,ko01100,ko04080,ko04927,ko04934,ko04960,ko04976,ko05200,ko05215
MEDP0890	Lumichrome	光色素	Heterocyclic compounds	杂环化合物	Heterocyclic compounds	杂环化合物	243.2	242.08	[M+H]+	C12H10N4O2	3911300	3071400	2616700	2307800	3119400	2231100	2692200	4432900	2042500	2545500	3017100	3744200	3363500	3450500	3443100	C01727	-	5326566	1086-80-2	-	-	ko00740
MEDP0892	Catechol	邻苯二酚	Benzene and substituted derivatives	苯及其衍生物	Phenolics	苯酚类	111.1	110.037	[M+H]+	C6H6O2	5747400	5585900	5495100	5867200	5711000	5608800	5542400	5547200	5569100	5701700	5558300	5947300	5611000	5542200	5749800	C00090	HMDB0000957	289	120-80-9	18135	282	ko01100
MEDP0894	3-Methoxytyramine	3-甲氧基酪胺	Benzene and substituted derivatives	苯及其衍生物	Phenolics	苯酚类	168.1	167.095	[M+H]+	C9H13NO2	88155	73349	118820	109380	120360	89395	80013	103160	112310	113390	112060	96778	92256	117960	119430	C05587	HMDB0000022	1669	1477-68-5	742324	5094	ko00350,ko01100,ko04728
MEDP0898	Pyridoxal	吡哆醛	Heterocyclic compounds	杂环化合物	Pteridines and derivatives	蝶啶及其衍生物	168.3	167.058	[M+H]+	C8H9NO3	1210800	776730	958190	728220	1025500	554080	1204600	784230	554540	1609200	308130	1007800	851190	907500	884300	C00250	HMDB0001545	1050	66-72-8	17310	6312	ko00750,ko01100,ko04977
MEDP0899	3-Methyladenine	3-甲基腺嘌呤	Nucleotide And Its metabolomics	核苷酸及其代谢物	Nucleotide and Its metabolomics	核苷酸及其代谢物	150.3	149.07	[M+H]+	C6H7N5	189300	168950	162470	181300	245190	192190	219550	183130	221900	215130	152510	199100	193360	196810	226030	C00913	HMDB0011600	1673	5142-23-4	38635	-	--
MEDP1002	Acetylcholine	乙酰胆碱	Alcohol and amines	醇、胺类	Polyamines	多胺	146.108	145.11	[M+H]+	C7H15NO2	430640	597760	359370	604320	383300	543900	358410	300950	554450	652810	727600	610710	560430	491670	544420	C01996	HMDB0000895	187	60-31-1	15355	57	ko00564,ko04024,ko04080,ko04721,ko04725,ko04742,ko04810,ko04911,ko04970,ko04971,ko04972,ko04976,ko05033
MEDP1003	1-Hydroxylamino-2-phenylethane	羟苯乙胺	Benzene and substituted derivatives	苯及其衍生物	Benzene and substituted derivatives	苯及其衍生物	120.073	137	[M-H2O+H]+	C8H11NO	21816000	24614000	22479000	25342000	28593000	25061000	25361000	20536000	24801000	22657000	20471000	26718000	25315000	23892000	24607000	-	-	165091	3217-93-4	-	-	--
MEDP1005	β-Alanine	β-氨基丙酸	Amino acid and Its metabolomics	氨基酸及其代谢物	Amino acids	氨基酸	90.048	89.048	[M+H]+	C3H7NO2	4871600	13791000	7294400	6732000	8908900	9626400	6204000	4883900	6652500	5319900	18013000	14287000	6836100	6399100	6142000	C00099	HMDB0000056	239	107-95-9	16958	5119	ko00240,ko00410,ko00640,ko00770,ko01100,ko04080,ko04974
MEDP1006	Creatine	肌酸	Organic acid And Its derivatives	有机酸及其衍生物	Organic acid And Its derivatives	有机酸及其衍生物	132.067	131.07	[M+H]+	C4H9N3O2	16136000	41951000	25742000	26547000	16941000	14540000	16267000	6383800	21452000	14348000	23777000	18952000	20761000	19266000	20678000	C00300	HMDB0000064	586	57-00-1	16919	7	ko00260,ko00330,ko01100
MEDP1017	2-Aminoisobutyric Acid	2-氨基异丁酸	Amino acid and Its metabolomics	氨基酸及其代谢物	Amino acid derivatives	氨基酸衍生物	104	103.063	[M+H]+	C4H9NO2	3466500	5270400	6809900	4459000	5678700	4154400	3905000	5432700	4869300	4250100	4308400	4909200	4753000	5001400	4569600	C03665	HMDB0001906	6119	62-57-7	27971	37	--
MEDP1018	5'-Deoxyadenosine	5'-脱氧腺苷	Nucleotide And Its metabolomics	核苷酸及其代谢物	Nucleotide and Its metabolomics	核苷酸及其代谢物	252	251.102	[M+H]+	C10H13N5O3	291360	329610	144800	139510	233780	88788	162980	139350	182490	137580	317980	238370	247660	240700	219180	-	HMDB0001983	439182	4754-39-6	17319	-	--
MEDP1019	aminoisobutyric acid	氨基异丁酸	Amino acid and Its metabolomics	氨基酸及其代谢物	Amino acid derivatives	氨基酸衍生物	104	103.063	[M+H]+	C4H9NO2	3466500	5270400	6809900	4459000	5678700	4154400	3905000	5432700	4869300	4250100	4308400	4909200	4753000	5001400	4569600	C03284	HMDB0002166	439434	4249-19-8	33094	6520	ko00280,ko01100
MEDP1022	Threoninyl-Phenylalanine	苏氨酸-苯丙氨酸	Amino acid and Its metabolomics	氨基酸及其代谢物	Small Peptide	小肽	267.124	266.127	[M+H]+	C13H18N2O4	598690	1091100	647650	584740	778520	246790	460440	283240	355510	259800	294270	353940	601010	580840	485200	-	HMDB0029068	4099799	-	-	-	--
MEDP1033	Benzaldehyde	苯甲醛	Benzene and substituted derivatives	苯及其衍生物	Benzene and substituted derivatives	苯及其衍生物	107.048	106.042	[M+H]+	C7H6O	4723300	4744400	4991700	5172200	6035800	5056900	5078300	4655300	5038300	4865300	4820200	5605700	4845700	4955600	5180900	C00193	HMDB0006115	240	100-52-7	17169	-	--
MEDP1035	alpha-hexylcinnamaldehyde	α-己基肉桂醛	Benzene and substituted derivatives	苯及其衍生物	Benzene and substituted derivatives	苯及其衍生物	217.159	216.151	[M+H]+	C15H20O	76031	9	16888	7073.5	33444	9	14045	37127	45279	9	41679	17043	24753	23436	32134	-	HMDB0031736	1550884	101-86-0	55365	-	--
MEDP1040	N-(2-hydroxyethyl)stearamide	硬脂酰乙醇酰胺	Alcohol and amines	醇、胺类	Amines	胺类	328.319	327.314	[M+H]+	C20H41NO2	88771	58204	70556	50137	76656	50330	67542	138250	60558	63080	52811	69573	94050	88967	117750	-	-	27902	111-57-9	-	-	--
MEDP1045	Biliverdin	去氢胆红素	Tryptamines,Cholines,Pigments	色胺、胆碱、色素	Pigments	色素	583.2	582.248	[M+H]+	C33H34N4O6	151730	93756	119450	90261	102020	98629	57761	171790	77892	116860	141130	117490	290990	178970	117670	C00500	HMDB0001008	5280353	114-25-0	17033	5938	ko00860,ko01100
MEDP1051	Sphingosine	鞘氨醇	SL	鞘脂类	SM	鞘磷脂	300.282	299.282	[M+H]+	C18H37NO2	5559500	5277400	7386900	6470200	9478700	7463900	6758000	3591500	5624100	5512700	6617300	5815100	8914700	8799600	9757700	C00319	HMDB0000252	5280335	123-78-4	16393	392	ko00600,ko01100,ko04071,ko04210,ko04217
MEDP1061	DL-O-tyrosine	DL-邻酪氨酸	Amino acid and Its metabolomics	氨基酸及其代谢物	Amino acids	氨基酸	166	165.079	[M+H]+	C9H11NO2	516550000	515030000	498830000	519380000	551340000	504780000	534180000	518540000	507390000	523550000	484120000	527550000	523100000	526280000	521720000	C02057	HMDB0006050	994	150-30-1	91038	-	--
MEDP1067	Palmitoyl N-isopropylamide	棕榈酰基N-异丙基酰胺	Alcohol and amines	醇、胺类	Amines	胺类	320.298	297.303	[M+Na]+	C19H39NO	174380	193520	171760	170150	145410	140260	145820	168390	197730	158090	154220	209220	169580	174250	169370	-	-	5063962	189939-61-5	-	-	--
MEDP1068	PC(8:0/8:0)	PC(8:0/8:0)	GP	甘油磷脂类	PC	磷脂酰胆碱	510.3	509.312	[M+H]+	C24H48NO8P	99323	169340	177360	136860	122050	52032	52166	72985	51666	111430	132620	98930	124880	155300	108940	-	-	24779244	19191-91-4	-	-	--
MEDP1072	7-methylguanosine	7-甲基鸟苷	Nucleotide And Its metabolomics	核苷酸及其代谢物	Nucleotide and Its metabolomics	核苷酸及其代谢物	298.1	297.107	[M+H]+	C11H15N5O5	906440	865100	1020700	493420	1228800	550050	1121600	886180	1433500	634660	467520	538140	873090	1016900	1081200	-	HMDB0001107	135445750	20244-86-4	20794	6008	--
MEDP1073	6-O-methylguanine	6-O-甲基鸟嘌呤	Nucleotide And Its metabolomics	核苷酸及其代谢物	Nucleotide and Its metabolomics	核苷酸及其代谢物	166.063	165.065	[M+H]+	C6H7N5O	431780	582330	655170	714280	869830	420750	554680	691000	805290	824030	681100	737830	674500	698510	650660	-	-	65275	20535-83-5	-	-	--
MEDP1076	Kojibiose	曲二糖	Others	其他	Others	其他	325.111	342.116	[M-H2O+H]+	C12H22O11	110970	48633	63221	10549	55958	37549	41201	121570	39712	48949	20189	32396	43048	71257	57322	C19632	HMDB0011742	164939	2140-29-6	33020	-	--
MEDP1077	2'-O-methyladenosine	2'-O-甲基腺苷	Nucleotide And Its metabolomics	核苷酸及其代谢物	Nucleotide and Its metabolomics	核苷酸及其代谢物	348.1	281.112	[M+H]+	C11H15N5O4	12298000	7714200	10194000	40374000	56810000	24006000	14455000	10785000	12954000	205990000	387650000	63507000	70845000	78107000	83017000	C04779	HMDB0004326	102213	2140-79-6	119928	-	--
MEDP1080	Gly-Trp	甘氨酰-色氨酸	Amino acid and Its metabolomics	氨基酸及其代谢物	Small Peptide	小肽	262.109	261.111	[M+H]+	C13H15N3O3	200810	423850	210710	293160	336170	274800	271910	56711	196700	223910	243020	338380	269400	285090	295900	-	HMDB0028852	92181	2390-74-1	-	-	--
MEDP1093	Allopurinol	别嘌醇	Nucleotide And Its metabolomics	核苷酸及其代谢物	Nucleotide and Its metabolomics	核苷酸及其代谢物	137.048	136.038	[M+H]+	C5H4N4O	151720000	205360000	130160000	199270000	104900000	188000000	128280000	66686000	136510000	172070000	176300000	199380000	160530000	161550000	167030000	-	HMDB0014581	135401907	315-30-0	40279	-	--
MEDP1096	PC(12:0/12:0)	PC(12:0/12:0)	GP	甘油磷脂类	PC	磷脂酰胆碱	548.4	565.374	[M-H2O+H]+	C28H56NO8P	386120	439150	520660	304650	642520	217220	302010	184350	382140	441820	502350	288630	537080	504170	504500	-	-	16219892	3436-44-0	-	-	--
MEDP1098	Methoxyindoleacetic Acid	甲氧基吲哚乙酸	Heterocyclic compounds	杂环化合物	Indole and Its derivatives	吲哚及其衍生物	206.072	205.074	[M+H]+	C11H11NO3	108340	178180	204360	322700	228280	121440	350820	227950	226410	153180	186690	22798	271890	202010	196670	C02043	HMDB0004096	18986	3471-31-6	28281	7016	--
MEDP1100	2-Aminomethylpyrimidine	2-氨基甲基嘧啶(盐酸盐)	Nucleotide And Its metabolomics	核苷酸及其代谢物	Nucleotide and Its metabolomics	核苷酸及其代谢物	110.07	109.064	[M+H]+	C5H7N3	39133000	5845200	65008000	1267800	60351000	898760	836740	52876000	103520000	1231400	64361000	1353800	35787000	35392000	35590000	-	-	17848325	372118-67-7	-	-	--
MEDP1126	(R)-(-)-2-phenylglycine	(R)-(-)-2-苯基甘氨醇	Amino acid and Its metabolomics	氨基酸及其代谢物	Amino acid derivatives	氨基酸衍生物	120.073	137.084	[M-H2O+H]+	C8H11NO	21816000	24614000	22479000	25342000	28593000	25061000	25361000	20536000	24801000	22657000	20471000	26718000	25315000	23892000	24607000	-	-	2724025	56613-80-0	-	-	--
MEDP1131	Arachidyl glycine	花生酰甘氨酸	Alcohol and amines	醇、胺类	Amines	胺类	352.317	369.324	[M-H2O+H]+	C22H43NO3	110560	178240	280980	590040	250570	358250	176500	192910	52094	235850	528130	358250	284340	233620	367030	-	-	83243	617703-96-5	-	-	--
MEDP1132	3-Carboxypropyltrimethylammonium	3-羧丙基三甲基铵	Organic acid And Its derivatives	有机酸及其衍生物	Organic acid And Its derivatives	有机酸及其衍生物	146.108	145.11	[M+H]+	C7H15NO2	430640	597760	359370	604320	383300	543900	358410	300950	554450	652810	727600	610710	560430	491670	544420	-	-	22620	6249-56-5	-	-	--
MEDP1144	L-Isoleucine	L-异亮氨酸	Amino acid and Its metabolomics	氨基酸及其代谢物	Amino acids	氨基酸	132.092	131.095	[M+H]+	C6H13NO2	3599700	7257600	5366500	6594200	5666500	3529900	4155800	3099700	4317200	5475400	5755800	5013300	4454500	4877700	5454200	C00407	HMDB0000172	6306	73-32-5	17191	5193	ko00280,ko00290,ko00970,ko01100,ko01210,ko01230,ko02010,ko04974,ko04978,ko05131,ko05230
MEDP1146	LPC(O-18:0/0:0)	LPC(O-18:0/0:0)	GP	甘油磷脂类	LPC	溶血磷脂酰胆碱	510.39	509.385	[M+H]+	C26H56NO6P	58118	59112	142440	56215	74110	37192	15498	51983	23938	59184	98573	43107	123820	105860	121420	-	-	3985	74430-89-0	-	-	--
MEDP1147	2',6'-Dihydroxy-4'-methoxyacetophenone	2',6'-二羟基-4'-甲氧基苯乙酮	Benzene and substituted derivatives	苯及其衍生物	Benzene and substituted derivatives	苯及其衍生物	183.056	182.058	[M+H]+	C9H10O4	204860	88856	210650	165170	52246	288860	149380	112570	120470	107520	130520	117200	80883	110750	104930	-	HMDB0029646	24135	7507-89-3	562351	-	--
MEDP1161	Creatine phosphate	磷酸肌酸钠	Nucleotide And Its metabolomics	核苷酸及其代谢物	Nucleotide and Its metabolomics	核苷酸及其代谢物	212.043	211.036	[M+H]+	C4H10N3O5P	99961	126650	120180	133260	102260	158830	92460	103150	136580	132050	134730	133350	154670	110260	156420	C02305	HMDB0001511	587	67-07-2	17287	6288	ko00330,ko01100
MEDP1162	1-Methylguanine	1-甲基鸟嘌呤	Nucleotide And Its metabolomics	核苷酸及其代谢物	Nucleotide and Its metabolomics	核苷酸及其代谢物	166.063	165.065	[M+H]+	C6H7N5O	431780	582330	655170	714280	869830	420750	554680	691000	805290	824030	681100	737830	674500	698510	650660	C04152	HMDB0003282	3778	938-85-2	21803	3778	--
MEDP1163	Palmitoyl-EA	棕榈油酰-EA	Alcohol and amines	醇、胺类	Amines	胺类	298.3	297.267	[M+H]+	C18H35NO2	17098	11737	16307	6834.2	12375	6018.9	9045.3	18718	19797	5902.2	10475	6201.6	14146	11740	14293	-	-	54428293	94421-67-7	-	-	--
MEDP1165	PC(O-16:0/O-2:0)	PC(O-16:0/O-2:0)	GP	甘油磷脂类	PC-O	溶血磷脂酰胆碱	510.39	509.385	[M+H]+	C26H56NO6P	58118	59112	142440	56215	74110	37192	15498	51983	23938	59184	98573	43107	123820	105860	121420	-	-	-	-	-	-	--
MEDP1166	PC(16:0/2:0)	PC(16:0/2:0)	GP	甘油磷脂类	PC	磷脂酰胆碱	538.3	537.343	[M+H]+	C26H52NO8P	5809700	13046000	13545000	12368000	10933000	7970800	4675900	2815200	4358900	9140900	14682000	7241000	12322000	12534000	12129000	-	-	-	-	-	-	--
MEDP1170	9-octadecenal	9-十八烯醛	Aldehyde,Ketones,Esters	醛、酮、酯类	Aldehydes	醛类	313.3	266.261	[M+H]+	C18H34O	9604100	8589200	8701400	8555500	8482700	7611500	7183900	10132000	8399500	8638000	8002900	8783600	16443000	17550000	20728000	-	HMDB0030965	5283381	5090-41-5	417823	-	--
MEDP1177	N-Methyl-α-aminoisobutyric acid	N-甲基-α-氨基异丁酸	Amino acid and Its metabolomics	氨基酸及其代谢物	Amino acid derivatives	氨基酸衍生物	235.2	117.079	[2M+H]+	C5H11NO2	2652400	6683200	3476700	3115900	2845800	3745600	1875800	2819800	1752000	9496700	9119500	10948000	4310400	3300700	4354600	-	HMDB0002141	75725	2566-34-9	134261	6508	--
MEDP1183	N-Acetylcadaverine	N-乙酰尸胺	Alcohol and amines	醇、胺类	Polyamines	多胺	145.1	144.126	[M+H]+	C7H16N2O	134400	212010	119920	164870	149120	162510	134530	145190	209350	199970	178650	185020	155650	151360	188650	-	HMDB0002284	189087	32343-73-0	88824	-	--
MEDP1194	Calcitriol	骨化三醇（维生素 D3）	Alcohol and amines	醇、胺类	Alcohols	醇类	417.3	416.329	[M+H]+	C27H44O3	349020	384000	290290	253700	268690	264110	181230	231180	301550	354080	256050	363910	312820	319570	339180	C01673	HMDB0001903	5280453	32222-06-3	17823	6382	ko00100,ko01100,ko04928,ko04961,ko04978,ko05152
MEDP1196	Biotinamide	生物素酰胺	Alcohol and amines	醇、胺类	Polyamines	多胺	244.108	243.104	[M+H]+	C10H17N3O2S	785830	1010700	729400	662760	719900	615960	1998000	647510	767550	471100	799780	1626200	912110	975720	1015700	C01893	HMDB0001458	5006	6929-42-6	16615	6255	--
MEDP1197	Hypotaurocyamine	下金胺	Alcohol and amines	醇、胺类	Polyamines	多胺	152	151.042	[M+H]+	C3H9N3O2S	17271000	28263000	17614000	21433000	14125000	23621000	17356000	11905000	19117000	16040000	8974000	24905000	17793000	19716000	21832000	C02419	-	11062553	1119-54-6	-	-	--
MEDP1202	5'-deoxy-5'-fluoroadenosine	5'-脱氧-5'-氟腺苷	Nucleotide And Its metabolomics	核苷酸及其代谢物	Nucleotide and Its metabolomics	核苷酸及其代谢物	270.1	269.092	[M+H]+	C10H12FN5O3	205200	138900	76633	215110	131830	204510	125670	91431	124230	577250	642050	357130	292640	277620	334540	C19766	-	448403	731-98-6	-	-	--
MEDP1221	PC(O-16:0/O-1:0)	PC(O-16:0/O-1:0)	GP	甘油磷脂类	PC-O	溶血磷脂酰胆碱	496.3	495.369	[M+H]+	C25H54NO6P	598420000	439120000	537620000	568420000	735090000	333220000	547530000	502570000	460880000	438530000	497930000	446580000	648620000	684620000	674250000	-	-	-	-	-	-	--
MEDP1228	Heterodendrin	2-吡喃葡萄糖氧基-3-甲基丁腈	Others	其他	Others	其他	262.128	261.121	[M+H]+	C11H19NO6	6847200	12997000	6587900	7624200	4567900	9753500	21388000	3733200	6705100	11535000	5580100	31966000	10283000	10152000	10795000	C08332	-	10530	66465-22-3	-	-	--
MEDP1231	Folic acid	亚叶酸	Organic acid And Its derivatives	有机酸及其衍生物	Organic acid And Its derivatives	有机酸及其衍生物	474.2	473.166	[M+H]+	C20H23N7O7	208880	105600	147760	668320	262700	345280	526980	77964	89548	438470	165300	876810	435500	366470	400920	C00504	HMDB0000121	6037	59-30-3	27470	246	ko00670,ko00790,ko01100,ko01523,ko04976,ko04977
MEDP1235	Di-n-propyl phthalate	邻苯二甲酸二正丙酯	Aldehyde,Ketones,Esters	醛、酮、酯类	Esters	酯类	251.128	250.12	[M+H]+	C14H18O4	233190	284330	282220	309510	189090	135470	373900	834710	139090	652760	136480	383010	338470	312720	354120	C14469	-	17395469	131-16-8	-	-	--
MEDP1243	4-Hydroxytryptamine	4-羟基色胺	Tryptamines,Cholines,Pigments	色胺、胆碱、色素	Tryptamines	色胺	177.102	176.095	[M+H]+	C10H12N2O	16271	23751	20401	14155	31357	19939	19774	19141	16390	29815	12520	27706	19316	24334	17103	C21762	-	11297	570-14-9	-	-	--
MEDP1246	2,4-diacetamino-2,4,6-triphenoxy-D-mannopyranose	2,4-二乙酰氨基-2,4,6-三苯氧基-D-甘露吡喃糖	Carboxylic acids and derivatives	碳水化合物及其代谢物	Sugar derivatives	糖衍生物	247.1	246.122	[M+H]+	C10H18N2O5	3776400	6188200	2713400	6435000	4146100	6162900	4709000	547070	3764700	5890000	3544400	6264400	5104100	4969500	4952500	C20424	-	163312161	-	-	-	ko00520,ko01100
MEDP1255	Urobilin	尿胆素	Tryptamines,Cholines,Pigments	色胺、胆碱、色素	Pigments	色素	591.3	590.31	[M+H]+	C33H42N4O6	300130	15245	17306	72597	72541	96434	106170	25147	9	9	369860	130160	130070	127640	112470	C05794	-	8089	1856-98-0	-	-	ko00860
MEDP1272	20,26-dihydroxyecdysone	20,26-二羟基蜕皮激素	Hormones and hormone related compunds	激素及激素相关物质	Hormones and hormone related compunds	激素及激素相关物质	497.3	496.304	[M+H]+	C27H44O8	187660000	129700000	186560000	164130000	278060000	84142000	171530000	144710000	125200000	122680000	142290000	120890000	235340000	217720000	240140000	C16500	-	47205796	19458-46-9	-	-	--
MEDP1274	(4Z,7Z,10Z,13Z,16Z,19Z)-Eicosahexaenoate	(4Z,7Z,10Z,13Z,16Z,19Z)-二十二碳六烯酸乙酯	Aldehyde,Ketones,Esters	醛、酮、酯类	Esters	酯类	357.3	356.272	[M+H]+	C24H36O2	35065	12872	15550	22227	18841	19352	9300.8	10706	9062	10375	16547	6905.5	18723	9855.4	14767	C16185	-	47205493	81926-94-5	-	-	--
MEDP1276	Guanine	鸟嘌呤	Nucleotide And Its metabolomics	核苷酸及其代谢物	Nucleotide and Its metabolomics	核苷酸及其代谢物	152.056	151.049	[M+H]+	C5H5N5O	4777900	5791500	4697200	4711900	5088400	4435500	4466900	4144900	5265200	3412300	2416600	3542600	4547100	4546300	4960600	C00242	HMDB0000132	764	73-40-5	16235	315	ko00230,ko01100
MEDP1278	4-methyl-5-thiazole ethanol	4-甲基-5-噻唑乙醇	Alcohol and amines	醇、胺类	Alcohols	醇类	144.047	143.041	[M+H]+	C6H9NOS	97902	54546	137020	117950	161480	51706	76871	58093	121070	82693	51262	74484	114550	101790	134630	-	-	1136	137-00-8	-	-	--
MEDP1280	S-Adenosyl-L-Methionine	S-腺苷蛋氨酸	Amino acid and Its metabolomics	氨基酸及其代谢物	Amino acid derivatives	氨基酸衍生物	399.142	399.144	[M+H]+	C15H22N6O5S	318170	1653100	358790	1185200	1256500	1164700	214830	302380	845800	1340000	3582800	3672000	1104600	1030500	1147800	C00019	HMDB0001185	9865603	17176-17-9	15414	6064	ko00270,ko00330,ko01100,ko01230,ko04122
MEDP1294	Leu-Gly	L-亮氨酰-L-甘氨酸	Amino acid and Its metabolomics	氨基酸及其代谢物	Small Peptide	小肽	189.114	188.116	[M+H]+	C8H16N2O3	2921500	3365000	1788900	3672900	3241100	3416000	3320600	611670	2005600	3836300	3986200	6532900	3319300	3763100	3561000	-	-	79070	615-82-7	-	-	--
MEDP1295	Cytarabine	阿糖胞苷	Nucleotide And Its metabolomics	核苷酸及其代谢物	Nucleotide and Its metabolomics	核苷酸及其代谢物	244.083	243.086	[M+H]+	C9H13N3O5	285610	326220	354230	486380	513910	347120	189250	330290	408530	502010	309020	226800	457450	442000	407670	C02961	HMDB0015122	6253	147-94-4	28680	-	--
MEDP1298	Pregnanetriol	孕烯醇	Alcohol and amines	醇、胺类	Alcohols	醇类	337.273	336.266	[M+H]+	C21H36O3	296670	273710	446570	220750	672190	233860	139920	145790	275730	208770	166060	271130	337970	336360	363900	C14680	-	101967	1098-45-9	-	-	--
MEDP1307	(2S,3S)-3-methylphenylalanine	(2S,3S)-3-甲基苯丙氨酸	Amino acid and Its metabolomics	氨基酸及其代谢物	Amino acid derivatives	氨基酸衍生物	180.101	179.095	[M+H]+	C10H13NO2	72818	102110	51032	85504	105520	105440	81622	45264	63236	94564	110860	191420	179910	194700	196550	C20895	-	854352	25488-25-9	-	-	--
MEDP1331	LPC(0:0/20:3)	LPC(0:0/20:3)	GP	甘油磷脂类	LPC	溶血磷脂酰胆碱	546.347	545.348	[M+H]+	C28H52NO7P	1595800	862960	1084100	1273300	931630	889500	1222000	1666700	634920	1277100	807770	1369800	1256100	1088400	1931900	-	-	-	-	-	-	--
MEDP1333	LPC(0:0/20:4)	LPC(0:0/20:4)	GP	甘油磷脂类	LPC	溶血磷脂酰胆碱	544.331	543.332	[M+H]+	C28H50NO7P	213810000	156790000	156550000	190600000	298480000	135670000	158700000	108010000	207250000	226750000	216270000	242180000	234640000	233220000	230560000	-	-	-	-	-	-	--
MEDP1336	LPC(0:0/20:5)	LPC(0:0/20:5)	GP	甘油磷脂类	LPC	溶血磷脂酰胆碱	542.316	541.317	[M+H]+	C28H48NO7P	130270	55146	50096	94360	156050	82438	75827	80815	74882	74118	108140	82483	173460	114600	82803	-	-	-	-	-	-	--
MEDP1367	Ala-Tyr	丙氨酸酪氨酸	Amino acid and Its metabolomics	氨基酸及其代谢物	Small Peptide	小肽	253.118	252.111	[M+H]+	C12H16N2O4	91448	232770	53129	136900	117260	98348	57225	13026	37506	99913	225880	390350	105270	161920	146800	-	-	572319	-	-	-	--
MEDP1373	Carnitine C22:2	肉碱 C22:2	FA	脂肪酰类	CAR	酰基肉碱	480.405	480.405	[M+H]+	C29H53NO4	207000	87774	178520	113650	226850	33266	111690	129280	92249	122460	179340	95243	205960	175110	217460	-	-	-	-	-	-	--
MEDP1382	Carnitine ph-C14	肉碱 ph-C14	FA	脂肪酰类	CAR	酰基肉碱	448.342	448.342	[M+H]+	C27H45NO4	599830	1248100	1144700	1675900	1385700	1019900	716370	644450	1485500	2065900	1886200	1306800	1485700	1421900	1368900	-	-	-	-	-	-	--
MEDP1383	Carnitine C20:5	肉碱 C20:5	FA	脂肪酰类	CAR	酰基肉碱	446.311	446.311	[M+H]+	C27H43NO4	9544.1	15156	30746	35187	28742	15529	9217.5	19836	17073	27004	19340	18428	17826	18044	16157	-	-	-	-	-	-	--
MEDP1385	Carnitine C17:1:DC	肉碱 C17:1:DC	FA	脂肪酰类	CAR	酰基肉碱	442.4	442.353	[M+H]+	C24H43NO6	27609	3626.6	22784	8187.8	20592	8360.9	10583	12004	18702	21034	18442	34133	19674	17272	16976	-	-	-	-	-	-	--
MEDP1392	Carnitine C18:3	肉碱 C18:3	FA	脂肪酰类	CAR	酰基肉碱	422.327	422.327	[M+H]+	C25H43NO4	95587	91807	162430	274460	190940	187520	94616	213050	186950	268430	227640	194590	212100	190160	219940	-	-	-	-	-	-	--
MEDP1404	Carnitine C14:2-OH	肉碱 C14:2-OH	FA	脂肪酰类	CAR	酰基肉碱	384.274	384.274	[M+H]+	C21H37NO5	36724	91260	54272	48820	80068	60050	61703	65172	30079	142280	109720	98756	70224	74869	90262	-	-	-	-	-	-	--
MEDP1405	Carnitine C14:0	肉碱 C14:0	FA	脂肪酰类	CAR	酰基肉碱	372.311	371.304	[M+H]+	C21H41NO4	3280200	2032000	2884500	2021100	5281400	1255700	2291500	2816000	2188900	3959700	4608200	3531800	3574200	3534100	3419500	-	-	-	-	-	-	--
MEDP1410	Carnitine C11:DC	肉碱 C11:DC	FA	脂肪酰类	CAR	酰基肉碱	360.3	360.276	[M+H]+	C18H33NO6	34866	6737.9	72596	6390.9	38209	22606	145220	43430	50038	11293	1548.1	23742	32103	35929	40534	-	-	-	-	-	-	--
MEDP1412	Carnitine C13:1	肉碱 C13:1	FA	脂肪酰类	CAR	酰基肉碱	356.279	356.279	[M+H]+	C20H37NO4	10112	72982	30894	71647	29713	69656	21842	71116	38291	19974	12739	23774	36274	35010	37725	-	-	-	-	-	-	--
MEDP1415	Carnitine C9:DC	肉碱 C9:DC	FA	脂肪酰类	CAR	酰基肉碱	332.2	332.2	[M+H]+	C16H29NO6	95684	62042	524690	43428	221370	93777	725040	208530	323240	56867	32918	162870	206610	213350	232900	-	-	-	-	-	-	--
MEDP1416	Carnitine C11:0	肉碱 C11:0	FA	脂肪酰类	CAR	酰基肉碱	330.264	330.264	[M+H]+	C18H35NO4	12759	23542	99202	25825	82234	9553.3	23389	92699	80119	15620	20646	16700	43781	39707	38656	-	-	-	-	-	-	--
MEDP1418	Carnitine C11:1	肉碱 C11:1	FA	脂肪酰类	CAR	酰基肉碱	328.248	328.248	[M+H]+	C18H33NO4	38355	67900	42017	58337	49750	48359	25030	145180	16125	25047	9	16976	40076	43667	39444	-	-	-	-	-	-	--
MEDP1422	Carnitine C8-OH	肉碱 C8-OH	FA	脂肪酰类	CAR	酰基肉碱	304.2	304.2	[M+H]+	C15H29NO5	1957400	5731100	12881000	3523900	4810800	2052300	14674000	4438700	14928000	4736100	8244400	4351200	7257700	7413600	7473300	-	-	-	-	-	-	--
MEDP1423	Carnitine C7:DC	肉碱 C7:DC	FA	脂肪酰类	CAR	酰基肉碱	304.2	304.2	[M+H]+	C14H25NO6	172550	30695	1281200	16687	523000	37308	329480	234300	209810	43992	36699	350730	235890	329130	301860	-	-	-	-	-	-	--
MEDP1424	Carnitine C9:0	肉碱 C9:0	FA	脂肪酰类	CAR	酰基肉碱	302.2	302.233	[M+H]+	C16H31NO4	13643	62609	49211	102890	68409	60632	52442	201900	67053	54781	34379	47981	51582	95527	52726	-	-	-	-	-	-	--
MEDP1425	Carnitine C7-OH	肉碱 C7-OH	FA	脂肪酰类	CAR	酰基肉碱	290.2	290.2	[M+H]+	C14H27NO5	19308	148970	65245	53636	34102	92125	30631	18826	59334	73736	12772	111350	40640	55174	39404	-	-	-	-	-	-	--
MEDP1426	Carnitine C6:DC	肉碱 C6:DC	FA	脂肪酰类	CAR	酰基肉碱	290.2	290.2	[M+H]+	C13H23NO6	15155	9	40475	9	104980	9	31577	37828	66229	9	17691	34271	34213	23796	14056	-	-	-	-	-	-	--
MEDP1429	Carnitine C5:DC	肉碱 C5:DC	FA	脂肪酰类	CAR	酰基肉碱	276.181	276.181	[M+H]+	C12H21NO6	1025600	200420	3393300	91201	2332100	222930	930610	2123800	2105300	243370	1362100	1516400	1324100	1422800	1395400	-	-	-	-	-	-	--
MEDP1432	Carnitine C7:1	肉碱 C7:1	FA	脂肪酰类	CAR	酰基肉碱	272.186	272.186	[M+H]+	C14H25NO4	4317.3	158140	60118	35841	12267	16125	88617	80275	24539	12042	8909.4	12066	53931	44572	46379	-	-	-	-	-	-	--
MEDP1433	Carnitine ph-C1	肉碱 ph-C1	FA	脂肪酰类	CAR	酰基肉碱	266.139	266.139	[M+H]+	C14H19NO4	49037	761190	422410	144040	65179	32465	426520	434970	163240	177940	87412	93620	228840	244370	249530	-	-	-	-	-	-	--
MEDP1434	Carnitine C4:DC	肉碱 C4:DC	FA	脂肪酰类	CAR	酰基肉碱	262.128	262.128	[M+H]+	C11H19NO6	1181900	3667800	1277400	3589400	1127700	2169900	1246200	567470	1378700	2057000	3330900	2380700	1856900	1973200	2312400	-	-	-	-	-	-	--
MEDP1446	Octadecadienamide	十八碳二烯酰胺	Alcohol and amines	醇、胺类	Amines	胺类	280.264	279.256	[M+H]+	C18H33NO	28312	39057	39282	39610	68062	24064	23424	83558	27921	28569	35840	71849	31260	18587	21710	-	-	-	-	-	-	--
MEDP1449	MG(0:0/22:6/0:0)	MG(0:0/22:6/0:0)	GL	甘油脂类	MG	单甘油酯	403.284	402.276	[M+H]+	C25H38O4	311290	38061	105300	44220	137480	27136	310390	626070	65081	83434	72688	137230	198260	195570	228290	-	-	-	-	-	-	--
MEDP1450	MG(22:6/0:0/0:0)	MG(22:6/0:0/0:0)	GL	甘油脂类	MG	单甘油酯	403.284	402.276	[M+H]+	C25H38O4	311290	38061	105300	44220	137480	27136	310390	626070	65081	83434	72688	137230	198260	195570	228290	-	-	-	-	-	-	--
MEDP1455	MG(20:4/0:0/0:0)	MG(20:4/0:0/0:0)	GL	甘油脂类	MG	单甘油酯	379.285	378.276	[M+H]+	C23H38O4	357750	70709	145400	97275	265400	84571	399730	1461800	129900	148160	194560	209880	403800	303230	379080	-	-	-	-	-	-	--
MEDP1471	Medroxyprogesterone acetate	醋酸甲羟孕酮	CoEnzyme and vitamins	辅酶和维生素	CoEnzyme and vitamins	辅酶和维生素	387	386.52	[M+H]+	C24H34O4	74045	102540	94016	65770	44519	110010	83912	111500	47561	93418	136110	137000	23536	48977	40806	C08150	-	6279	71-58-9	-	-	--
MEDP1472	N'-Methyl-2-pyridone-5-carboxamide	N’-甲基-2-吡啶酮-5-甲酰胺	Heterocyclic compounds	杂环化合物	Pteridines and derivatives	蝶啶及其衍生物	153	152.059	[M+H]+	C7H8N2O2	2065100	2072400	4456500	1113000	1800300	1483200	3271100	1380900	1156200	534000	1094900	1376200	1798300	1876600	1891400	-	HMDB0004193	69698	701-44-0	27410	7025	--
MEDP1479	Theophylline	茶碱	Heterocyclic compounds	杂环化合物	Heterocyclic compounds	杂环化合物	181.1	180.065	[M+H]+	C7H8N4O2	76116	83931	156180	29033	81880	22326	21838	380930	15101	68085	62716	80026	75044	72950	85976	C07130	HMDB0001889	2153	58-55-9	28177	1458	ko00232,ko01100
MEDP1480	Anserine	鹅肌肽	Amino acid and Its metabolomics	氨基酸及其代谢物	Small Peptide	小肽	241	240.122	[M+H]+	C10H16N4O3	39191	35143	42093	73617	71359	77599	70475	34710	22941	60604	30604	37849	32366	52172	44451	C01262	HMDB0000194	112072	584-85-0	18323	5209	ko00340,ko00410,ko01100
MEDP1488	SDMA	(S)-2-氨基-5-((双(甲基氨基)亚甲基)氨基)戊酸	Organic acid And Its derivatives	有机酸及其衍生物	Organic acid And Its derivatives	有机酸及其衍生物	203	202.25	[M+H]+	C8H18N4O2	1260100	1738500	1593600	1372800	2511800	1558100	1086000	1363600	1695800	1284600	1702200	1466000	1496600	1522500	1468900	-	HMDB0003334	169148	30344-00-4	25682	6891	--
MEDP1490	Cis-4-Hydroxy-D-Proline	顺式4-羟基-D-脯氨酸	Amino acid and Its metabolomics	氨基酸及其代谢物	Amino acid derivatives	氨基酸衍生物	132	131.058	[M+H]+	C5H9NO3	766350	1277300	913320	1338800	1136200	740680	802360	994680	942550	1457500	1143800	1376700	1035500	1115400	1189900	C03440	HMDB0060460	440014	2584-71-6	16231	-	ko00330,ko01100
MEDP1491	Methylguanidine	1-甲胍盐酸盐	Alcohol and amines	醇、胺类	Amines	胺类	74.07	109.56	[M+H]+	C2H8ClN3	29531	32355	25543	32857	45748	22964	22843	21889	32237	33892	16292	37834	40260	47605	24946	C02294	-	146724	21770-81-0	-	-	--
MEDP1493	N6-methyladenosine	N6-甲基腺苷	Nucleotide And Its metabolomics	核苷酸及其代谢物	Nucleotide and Its metabolomics	核苷酸及其代谢物	282.119	281.112	[M+H]+	C11H15N5O4	381690	643070	411290	236610	321270	291060	323630	246620	447880	280970	245540	471850	344230	429350	426530	-	HMDB0004044	102175	1867-73-8	21891	-	--
MEDP1494	N-Acetyl-D-Galactosamine	N-乙酰基-D-半乳糖胺	Alcohol and amines	醇、胺类	Amines	胺类	222	221.09	[M+H]+	C8H15NO6	64782	132110	42762	36235	58209	84436	64514	34169	64563	78062	91995	132580	42618	58256	60184	C01132	HMDB0000212	92164	1811-31-0	40356	5222	ko00052,ko01100
MEDP1498	8-Azaguanine	8-氮鸟嘌呤	Nucleotide And Its metabolomics	核苷酸及其代谢物	Nucleotide and Its metabolomics	核苷酸及其代谢物	153	152.11	[M+H]+	C4H4N6O	4359000	5150500	4562200	3928100	6696300	3538400	6115400	6381000	4689500	4259900	1904200	4723200	4264400	4910200	4698900	-	-	135403646	134-58-7	-	-	--
MEDP1500	16-Dehydroprogesterone	16-去氢黄体酮	Hormones and hormone related compunds	激素及激素相关物质	Hormones and hormone related compunds	激素及激素相关物质	313	312.209	[M+H]+	C21H28O2	54667	10268	64865	18826	41476	7990.9	39857	56471	13285	35303	27220	11029	89031	65403	75347	C03207	HMDB0000995	101964	1096-38-4	18204	5926	--
MEDP1501	Isocytosine	异胞嘧啶	Nucleotide And Its metabolomics	核苷酸及其代谢物	Nucleotide and Its metabolomics	核苷酸及其代谢物	112	111.1	[M+H]+	C4H5N3O	1588200	3073500	3197400	3109600	3380200	2419900	2613000	2024500	3718100	1961900	2763300	2552200	2550800	2726900	3152800	-	-	66950	108-53-2	-	-	--
MEDP1506	Leu-Val	L-亮氨酰-L-缬氨酸	Amino acid and Its metabolomics	氨基酸及其代谢物	Small Peptide	小肽	231	230.163	[M+H]+	C11H22N2O3	435430	399700	234910	425700	260620	487690	347150	91665	159260	277230	510760	764830	535400	485710	551500	-	HMDB0029131	6993116	13588-95-9	-	-	--
MEDP1507	Phe-Asn	L-苯丙氨酰-L-天冬酰胺	Amino acid and Its metabolomics	氨基酸及其代谢物	Small Peptide	小肽	280	279.122	[M+H]+	C13H17N3O4	59537	189700	35633	130270	75409	115310	69494	19409	57198	113290	204550	240400	104760	143780	123770	-	-	10468817	-	-	-	--
MEDP1508	Phe-Met	L-苯丙氨酰-L-蛋氨酸	Amino acid and Its metabolomics	氨基酸及其代谢物	Small Peptide	小肽	297	296.119	[M+H]+	C14H20N2O3S	69164	123050	47008	90421	66870	105160	105040	5612.3	54971	97499	165370	155960	128220	148410	114550	-	-	7010506	15080-84-9	-	-	--
MEDP1509	Glu-Met	L-谷氨酰-L-蛋氨酸	Amino acid and Its metabolomics	氨基酸及其代谢物	Small Peptide	小肽	279	278.094	[M+H]+	C10H18N2O5S	58442	56040	63446	64006	94853	62073	116510	198090	76800	52706	57745	59710	106140	105970	97010	-	HMDB0028825	6426949	4423-22-7	73507	-	--
MEDP1511	Met-Glu	L-蛋氨酸-L-谷氨酸	Amino acid and Its metabolomics	氨基酸及其代谢物	Small Peptide	小肽	279	278.094	[M+H]+	C10H18N2O5S	58442	56040	63446	64006	94853	62073	116510	198090	76800	52706	57745	59710	106140	105970	97010	-	-	7015689	14517-44-3	-	-	--
MEDP1513	Carnitine C9:1	肉碱 C9:1	FA	脂肪酰类	CAR	酰基肉碱	300.217	299.21	[M+H]+	C16H29NO4	4187.4	7338.9	10075	25910	14623	23874	12479	21475	58253	24112	12814	33143	21352	21363	17394	-	-	-	-	-	-	--
MEDP1523	Carnitine C15	肉碱 C15	FA	脂肪酰类	CAR	酰基肉碱	386.327	385.319	[M+H]+	C22H43NO4	11133	63985	50768	90450	71169	37817	5656.2	31349	183670	115720	41124	49691	88674	73845	84821	-	-	-	-	-	-	--
MEDP1525	Carnitine C14:2:DC	肉碱 C14:2:DC	FA	脂肪酰类	CAR	酰基肉碱	398.254	397.246	[M+H]+	C21H35NO6	2293000	1479900	3347800	3136700	4424000	2090800	1443000	2121700	2501400	7102300	4410900	4502800	3717800	3959900	3274000	-	-	-	-	-	-	--
MEDP1526	Carnitine C16:2-OH	肉碱 C16:2-OH	FA	脂肪酰类	CAR	酰基肉碱	412.306	411.298	[M+H]+	C23H41NO5	118280	200230	148360	129680	146070	147470	123780	93340	149740	371790	399650	320090	228850	212350	207590	-	-	-	-	-	-	--
MEDP1637	11-Dehydrocorticosterone	11-去氢皮质甾酮	Hormones and hormone related compunds	激素及激素相关物质	Hormones and hormone related compunds	激素及激素相关物质	345.207	344.199	[M+H]+	C21H28O4	23418	5332	16977	5651.1	17500	5583	12148	23908	20243	15168	23242	3939.6	23603	15700	13419	C05490	HMDB0004029	-	72-23-1	-	7003	ko00140
MEDP1639	Corticosterone	皮质甾酮/皮质酮	Hormones and hormone related compunds	激素及激素相关物质	Hormones and hormone related compunds	激素及激素相关物质	347.221	346.214	[M+H]+	C21H30O4	26318	7734.7	30628	4820.6	3150.5	1514.9	8883.5	59134	19112	9149.2	37801	3002.1	17392	18949	16106	C02140	HMDB0001547	5753	50-22-6	16827	6314	--
MEDP1644	Aniline	苯胺	Alcohol and amines	醇、胺类	Amines	胺类	94.065	93.0578	[M+H]+	C6H7N	192530	298190	341710	141870	181350	187190	195750	360550	456140	123150	676460	176210	255440	240820	218190	C00292	HMDB0003012	6115	62-53-3	17296	489	--
MEDP1653	Glu-Glu	L-谷氨酰-L-谷氨酸	Amino acid and Its metabolomics	氨基酸及其代谢物	Small Peptide	小肽	277.102	276.096	[M+H]+	C10H16N2O7	421340	623590	492320	592080	442200	477180	478230	2375600	519140	750110	464440	609040	664000	840580	629420	C05282	HMDB0011737	92865	1116-22-9	73705	-	--
MEDP1654	1-Methyladenosine	1-甲基腺苷	Nucleotide And Its metabolomics	核苷酸及其代谢物	Nucleotide and Its metabolomics	核苷酸及其代谢物	282.119	281.112	[M+H]+	C11H15N5O4	381690	643070	411290	236610	321270	291060	323630	246620	447880	280970	245540	471850	344230	429350	426530	C02494	-	27476	15763-06-1	-	-	--
MEDP1657	PC(O-16:0/0:0)	PC(O-16:0/0:0)	GP	甘油磷脂类	PC-O	溶血磷脂酰胆碱	482.36	481.353	[M+H]+	C24H52NO6P	12061000	7182700	11369000	11410000	19270000	3654100	11936000	8786000	8584400	10138000	10145000	5481800	15081000	15614000	15539000	C13903	-	162126	52691-62-0	-	-	--
MEDP1658	LPC(O-18:1/0:0)	LPC(O-18:1/0:0)	GP	甘油磷脂类	LPC	溶血磷脂酰胆碱	508.376	507.369	[M+H]+	C26H54NO6P	16681000	10016000	17690000	13279000	25925000	6727400	9498000	9086000	9968400	11944000	9285100	9562600	17887000	16329000	17455000	-	-	24779510	87907-66-2	-	-	--
MEDP1659	LPC(O-0:0/18:0)	LPC(O-0:0/18:0)	GP	甘油磷脂类	LPC	溶血磷脂酰胆碱	510.39	509.385	[M+H]+	C26H56NO6P	58118	59112	142440	56215	74110	37192	15498	51983	23938	59184	98573	43107	123820	105860	121420	-	-	-	-	-	-	--
MEDP1662	NE,NE,NE-TRIMETHYLLYSINE	NE，NE，NE-三甲基赖氨酸	Amino acid and Its metabolomics	氨基酸及其代谢物	Amino acid derivatives	氨基酸衍生物	189.159	188.153	[M+H]+	C9H20N2O2	375010	558470	379940	463200	411500	389850	437270	391460	365950	395510	574100	691990	458500	356550	360490	C03793	-	40120	-	-	-	ko00310,ko01100
MEDP1663	N,N-Dimethylarginine	N，N-二甲基精氨酸	Amino acid and Its metabolomics	氨基酸及其代谢物	Amino acid derivatives	氨基酸衍生物	203.15	202.143	[M+H]+	C8H18N4O2	1302100	2021700	1515500	1591000	2547700	1884500	1041300	1548800	1996400	1476600	1814000	1541700	1554200	1671500	1453600	C03626	HMDB0001539	123831	30315-93-6	17929	6309	--
MEDP1666	Leu-Val-Ser	亮氨酸-缬氨酸-丝氨酸	Amino acid and Its metabolomics	氨基酸及其代谢物	Small Peptide	小肽	318.202	317.195	[M+H]+	C14H27N3O5	138800	209970	77391	186130	185110	227390	168560	179800	186270	148380	192460	222570	189510	255380	256530	-	-	-	-	-	-	--
MEDP1667	Phe-Glu	苯丙氨酸-谷氨酸	Amino acid and Its metabolomics	氨基酸及其代谢物	Small Peptide	小肽	295.127	294.122	[M+H]+	C14H18N2O5	2657200	5169900	2059000	3685200	3333200	4146900	2066600	1380600	2457700	4317000	7480700	6262500	3886000	3909800	3704600	-	-	151134	3617-45-6	-	-	--
MEDP1670	Gly-Gly-Phe	甘氨酸-甘氨酸-苯丙氨酸	Amino acid and Its metabolomics	氨基酸及其代谢物	Small Peptide	小肽	280.129	279.122	[M+H]+	C13H17N3O4	1468500	842370	1095500	822730	1226100	968010	862780	479810	779740	591220	617910	593860	1540600	961260	715390	-	-	6993373	6234-26-0	-	-	--
MEDP1672	Leu-Leu-Glu	亮氨酸-亮氨酸-谷氨酸	Amino acid and Its metabolomics	氨基酸及其代谢物	Small Peptide	小肽	374.228	373.221	[M+H]+	C17H31N3O6	88357	9	9	129220	269770	133130	224050	129010	175350	148640	122780	135420	144410	149870	150490	-	-	484684	20274-83-3	-	-	--
MEDP1678	Thr-Val-Leu	苏氨酸-缬氨酸-亮氨酸	Amino acid and Its metabolomics	氨基酸及其代谢物	Small Peptide	小肽	332.217	331.211	[M+H]+	C15H29N3O5	130110	214050	91376	152880	151380	214940	172020	44198	153120	221300	318570	241220	192640	199770	187710	-	-	49864481	-	-	-	--
MEDP1681	Leu-Gly-Leu	亮氨酸-甘氨酸-亮氨酸	Amino acid and Its metabolomics	氨基酸及其代谢物	Small Peptide	小肽	302.207	301.2	[M+H]+	C14H27N3O4	54969	122410	29521	65916	61962	61238	74449	9	44851	69428	48420	132120	45253	72158	84727	-	-	88047	19408-48-1	-	-	--
MEDP1682	Leu-Gly-Phe	亮氨酸-甘氨酸-苯丙氨酸	Amino acid and Its metabolomics	氨基酸及其代谢物	Small Peptide	小肽	336.192	335.185	[M+H]+	C17H25N3O4	15931	31207	5018.2	24452	19192	19388	36019	6692.5	13340	22812	25879	34451	24839	21381	23695	-	-	-	-	-	-	--
MEDP1683	Leu-Leu-Leu	亮氨酸-亮氨酸-亮氨酸	Amino acid and Its metabolomics	氨基酸及其代谢物	Small Peptide	小肽	358.269	357.263	[M+H]+	C18H35N3O4	85588	85258	116820	170880	143180	87750	67534	103080	72602	157740	62085	46267	118500	102420	106390	-	-	82546	10329-75-6	-	-	--
MEDP1693	LPC(12:0/0:0)	LPC(12:0/0:0)	GP	甘油磷脂类	LPC	溶血磷脂酰胆碱	440.278	439.27	[M+H]+	C20H42NO7P	365070	162060	305180	383940	737700	76689	104880	294320	133410	144750	243100	248200	314200	326010	310030	-	-	-	-	-	-	--
MEDP1694	Pyridine	吡啶	Heterocyclic compounds	杂环化合物	Pteridines and derivatives	蝶啶及其衍生物	80.0495	79.0422	[M+H]+	C5H5N	72863	97630	105340	122020	94043	80458	74651	117540	95126	96962	105240	96233	72894	79658	107500	-	-	-	-	-	-	--
MEDP1695	LPC(O-16:1/0:0)	LPC(O-16:1/0:0)	GP	甘油磷脂类	LPC-O	溶血磷脂酰胆碱	480.344	479.338	[M+H]+	C24H50NO6P	95513000	38430000	90829000	55894000	120570000	16265000	52946000	66356000	48506000	68224000	93146000	46507000	100040000	100650000	101230000	-	-	-	97802-53-4	-	-	--
MEDP1697	LPC(14:1/0:0)	LPC(14:1/0:0)	GP	甘油磷脂类	LPC	溶血磷脂酰胆碱	466.293	465.286	[M+H]+	C22H44NO7P	126930	102400	102720	60157	101410	43120	65281	175320	125740	71572	192360	39100	109770	125760	112000	-	-	-	-	-	-	--
MEDP1698	Sphingosyl-phosphocholine	鞘氨醇磷酸胆碱	SL	鞘脂类	SM	鞘磷脂	506.312	465.346	[M+K]+	C23H50N2O5P	776650	379570	668420	651660	1058400	312660	611180	331890	400710	508840	396670	471190	702840	725490	674610	-	-	-	-	-	-	--
MEDP1705	(E)-Guggulsterone	（E）-古尔司酮	CoEnzyme and vitamins	辅酶和维生素	CoEnzyme and vitamins	辅酶和维生素	313.217	312.209	[M+H]+	C21H28O2	102780	75444	165140	122500	177720	54931	118150	105720	54022	39717	94264	47301	208420	151620	220660	-	-	6439929	39025-24-6	-	-	--
MEDP1712	1-Methylguanosine	1-甲基鸟苷	Nucleotide And Its metabolomics	核苷酸及其代谢物	Nucleotide and Its metabolomics	核苷酸及其代谢物	298.114	297.107	[M+H]+	C11H15N5O5	991160	1035000	1368900	586260	1161700	582270	1127900	1036400	1426800	712330	503030	589660	909810	1024100	1203400	-	HMDB0001563	96373	2140-65-0	19062	6324	--
MEDP1713	1-Methylinosine	1-甲基肌苷	Nucleotide And Its metabolomics	核苷酸及其代谢物	Nucleotide and Its metabolomics	核苷酸及其代谢物	283.104	282.096	[M+H]+	C11H14N4O5	66532	105680	97659	143910	127940	95320	140700	152990	164440	164330	153170	164060	163790	132410	129740	C12317	HMDB0002721	65095	2140-73-0	19065	3780	--
MEDP1717	2'-O-methylcytidine	2'-O-甲基胞苷	Nucleotide And Its metabolomics	核苷酸及其代谢物	Nucleotide and Its metabolomics	核苷酸及其代谢物	258.11	257.101	[M+H]+	C10H15N3O5	36157	120010	99974	88659	119360	86695	78065	184370	110740	83779	108190	90611	79951	65666	132740	-	-	145710370	70475-20-6	-	-	--
MEDP1720	2-Phenylglycine	DL-苯甘氨酸	Amino acid and Its metabolomics	氨基酸及其代谢物	Amino acid derivatives	氨基酸衍生物	152.065	151.063	[M+H]+	C8H9NO2	41790	26680	47200	20491	37430	16201	23091	33108	23908	15123	29338	41692	20644	30725	32456	-	HMDB0002210	3866	2835-06-5	55484	6549	--
MEDP1723	3-Amino-2-piperidinone	3-氨基哌啶-2-酮	Heterocyclic compounds	杂环化合物	Heterocyclic compounds	杂环化合物	115.086	114.079	[M+H]+	C5H10N2O	88525	78750	75471	152870	148080	52973	86054	159970	133830	243920	129360	53043	114000	144860	77732	C00182	HMDB0000323	5200225	1892-22-4	76341	5312	ko04922
MEDP1726	3-Hydroxy-4-aminopyridine	3-羟基-4-氨基吡啶	Heterocyclic compounds	杂环化合物	Heterocyclic compounds	杂环化合物	111.055	110.048	[M+H]+	C5H6N2O	203230	72771	343480	62910	323630	74421	65677	249750	577770	39734	346870	99911	276780	215980	233020	-	HMDB0060741	2762419	52334-53-9	-	-	--
MEDP1728	4-Carboxypyrazole	1H-吡唑-4-甲酸	Organic acid And Its derivatives	有机酸及其衍生物	Organic acid And Its derivatives	有机酸及其衍生物	113.034	112.027	[M+H]+	C4H4N2O2	41507	73314	16144	45351	32800	50569	45372	19901	53987	35258	28721	75753	30581	46283	30907	-	HMDB0060760	3015937	37718-11-9	-	-	--
MEDP1735	2,6-Diamino-5-hydroxyhexanoic acid	5-羟基-DL-赖氨酸	Amino acid and Its metabolomics	氨基酸及其代谢物	Amino acid derivatives	氨基酸衍生物	163.108	162.1	[M+H]+	C6H14N2O3	164280	240400	286880	264800	262400	192180	298570	179770	201970	322870	190060	268770	288610	319100	272910	C16741	-	1029	13204-98-3	-	-	ko00310,ko01100
MEDP1740	Acrylamide	丙烯酰胺	Alcohol and amines	醇、胺类	Amines	胺类	72.043	71.0371	[M+H]+	C3H5NO	1157100	1321700	1879900	1396100	1903300	1051200	1329500	1255300	1406600	1359600	1085600	1348300	1477900	1563200	1524700	C01659	HMDB0004296	6579	79-06-1	28619	-	--
MEDP1741	Agmatine	胍基丁胺	Alcohol and amines	醇、胺类	Polyamines	多胺	131.129	130.122	[M+H]+	C5H14N4	9262700	6441600	9036700	9140200	10702000	11570000	9328800	8680300	10097000	6426800	9710100	8913800	7423000	9654400	8780900	C00179	HMDB0001432	199	306-60-5	17431	3523	ko00330,ko01100
MEDP1742	Ala-Phe	L-丙氨酰-L-苯丙氨酸	Amino acid and Its metabolomics	氨基酸及其代谢物	Small Peptide	小肽	237.124	236.116	[M+H]+	C12H16N2O3	292470	554250	173740	545460	284660	513890	368370	81161	74150	447030	316070	592880	487990	434420	520480	C05770	HMDB0028694	96814	3061-90-3	73807	-	ko00860,ko01100
MEDP1748	Cyromazine	环丙氨嗪	Heterocyclic compounds	杂环化合物	Heterocyclic compounds	杂环化合物	167.104	166.097	[M+H]+	C6H10N6	23332	37160	51000	66103	76728	66968	42540	53002	49248	53478	58816	36368	51782	33246	57900	-	HMDB0029862	47866	66215-27-8	30260	-	--
MEDP1749	Cytidine-5'-diphosphate	胞苷5'-二磷酸	Nucleotide And Its metabolomics	核苷酸及其代谢物	Nucleotide and Its metabolomics	核苷酸及其代谢物	426.986	403.018	[M+Na]+	C9H15N3O11P2	6160700	7229000	6453000	5978600	4972900	11464000	8531900	7195400	4433500	5724000	3192500	5662000	5539100	5518700	5871500	-	-	6132	63-38-7	-	-	--
MEDP1750	L-Allothreonine	L-别苏氨酸	Amino acid and Its metabolomics	氨基酸及其代谢物	Amino acid derivatives	氨基酸衍生物	120.1	119.058	[M+H]+	C4H9NO3	3575500	3509800	5377200	5915300	7971900	3568900	4350600	3996100	5021600	5209300	3642000	3961800	4732400	5338100	4849300	-	HMDB0004041	99289	28954-12-3	28718	7007	--
MEDP1753	D-Glucosaminic acid	D-氨基葡萄糖酸	Carboxylic acids and derivatives	碳水化合物及其代谢物	Sugar acids	糖酸	196.082	195.074	[M+H]+	C6H13NO6	440560	406920	346310	395470	346510	361860	381770	352080	358140	282210	385700	344760	491150	357790	320750	C03752	-	73563	3646-68-2	-	-	ko00030
MEDP1755	DL-Normetanephrine	正肾上腺素	Hormones and hormone related compunds	激素及激素相关物质	Hormones and hormone related compunds	激素及激素相关物质	184	183.09	[M+H]+	C9H13NO3	112960	103650	165060	123390	121280	130860	118090	126470	99056	58317	154600	123330	141590	76378	117300	-	HMDB0000819	1237	97-31-4	144308	66	--
MEDP1763	Guanidine	胍	Alcohol and amines	醇、胺类	Polyamines	多胺	60.0596	59.0483	[M+H]+	CH5N3	12859	18590	30649	28877	6823.7	24287	6764.7	37628	18286	21821	16290	22611	29748	18475	28575	C17349	HMDB0001842	3520	50-01-1	42820	6342	--
MEDP1766	Val-Tyr	L-缬氨酰基-L-酪氨酸	Amino acid and Its metabolomics	氨基酸及其代谢物	Small Peptide	小肽	281.16	280.142	[M+H]+	C14H20N2O4	256610	422610	222650	390310	330750	347050	356120	127370	210760	428880	500640	569850	432960	469810	505250	-	-	7009555	3061-91-4	-	-	--
MEDP1771	Ala-gln	L-丙氨酰-L-谷氨酰胺	Amino acid and Its metabolomics	氨基酸及其代谢物	Small Peptide	小肽	218.115	217.106	[M+H]+	C8H15N3O4	60673	78465	55305	88943	80141	34771	43260	27324	65818	50902	61799	57542	45859	86510	90713	-	HMDB0028685	123935	39537-23-0	73788	-	--
MEDP1773	Leucyl-phenylalanine	亮氨酸-苯丙氨酸	Amino acid and Its metabolomics	氨基酸及其代谢物	Small Peptide	小肽	279.171	278.163	[M+H]+	C15H22N2O3	278330	287610	133070	282380	256310	323260	286000	106070	122370	247060	295290	362950	293830	365040	360540	-	HMDB0013243	6992310	3063-05-6	73585	-	--
MEDP1776	Leu-Ala	L-亮氨酸-L-丙氨酸	Amino acid and Its metabolomics	氨基酸及其代谢物	Small Peptide	小肽	203.14	202.132	[M+H]+	C10H20N2O4	482360	1048200	311790	742430	448110	604320	499250	134370	226540	762270	818440	1237600	604170	727050	863500	-	HMDB0028922	81721	7298-84-2	-	-	--
MEDP1777	L-Methionine sulfoxide	L-蛋氨酸亚砜	Amino acid and Its metabolomics	氨基酸及其代谢物	Amino acid derivatives	氨基酸衍生物	166.053	165.046	[M+H]+	C5H11NO3S	320110	328350	332570	449430	584330	514750	416750	350850	455530	355710	426840	612940	395530	467720	504240	-	HMDB0002005	158980	3226-65-1	17016	6428	--
MEDP1778	L-Norvaline	L-正缬氨酸	Amino acid and Its metabolomics	氨基酸及其代谢物	Amino acids	氨基酸	118.087	117.079	[M+H]+	C5H11NO2	11334000	13496000	16536000	15376000	23058000	10597000	13849000	14222000	13938000	14399000	10273000	13554000	14696000	16597000	16632000	C01826	-	65098	6600-40-4	-	-	--
MEDP1779	LPC(13:0/0:0)	LPC(13:0/0:0)	GP	甘油磷脂类	LPC	溶血磷脂酰胆碱	454.293	453.286	[M+H]+	C21H44NO7P	3617.4	11029	20142	4550	27787	6660.5	17073	14639	5374.2	9	9	9	17981	15017	14205	-	-	24779450	20559-17-5	-	-	--
MEDP1780	Leu-Phe	L-亮氨酸-L-苯丙氨酸	Amino acid and Its metabolomics	氨基酸及其代谢物	Small Peptide	小肽	279.171	278.163	[M+H]+	C15H22N2O3	740070	1543200	367340	1004200	839770	1034300	706710	172640	527310	1091400	1698100	1953700	1292400	1167600	1243000	-	-	76808	3303-55-7	-	-	--
MEDP1786	N1,N8-diacetylspermidine	N1，N8-二乙酰哌啶	Heterocyclic compounds	杂环化合物	Heterocyclic compounds	杂环化合物	230.18	229.179	[M+H]+	C11H23N3O2	174240	125560	90138	184070	183790	184430	103340	185220	248420	259650	160010	193360	200040	155520	203880	-	HMDB0041947	389613	82414-35-5	-	-	--
MEDP1787	N4-Acetylcytidine	N4-乙酰基胞苷	Nucleotide And Its metabolomics	核苷酸及其代谢物	Nucleotide and Its metabolomics	核苷酸及其代谢物	286.103	285.096	[M+H]+	C11H15N3O6	39243	74094	62936	59400	75468	63929	77578	77016	140070	88137	61185	79755	49256	77995	83211	-	HMDB0005923	107461	3768-18-1	70989	-	--
MEDP1788	N4-Acetylcytidine triphosphate	N4-乙酰胞苷三磷酸	Nucleotide And Its metabolomics	核苷酸及其代谢物	Nucleotide and Its metabolomics	核苷酸及其代谢物	526.431	524.995	[M+H]+	C11H18N3O15P3	44268000	66048000	50074000	57172000	52509000	57254000	51285000	61692000	55006000	56336000	74528000	57813000	57050000	61746000	52478000	-	-	90117875	-	-	-	--
MEDP1790	Gly-Ile	L-甘氨酸-L-异亮氨酸	Amino acid and Its metabolomics	氨基酸及其代谢物	Small Peptide	小肽	189.124	188.116	[M+H]+	C8H16N2O3	190300	248080	109030	363530	294010	315940	385690	113650	170110	428140	324240	558370	355370	310080	262050	-	HMDB0028844	88079	19461-38-2	-	-	--
MEDP1791	Nicotinamide riboside (chloride)	烟酰胺核苷	Nucleotide And Its metabolomics	核苷酸及其代谢物	Nucleotide and Its metabolomics	核苷酸及其代谢物	255.097	290.067	[M-Cl]+	C11H15ClN2O5	28203	35511	28088	24315	46341	37557	24996	13954	22073	30177	70817	38541	31171	34561	28381	-	HMDB0000855	90480033	23111-00-4	15927	5818	--
MEDP1795	Palmitoylethanolamide（(PEA）	棕榈乙醇胺	Alcohol and amines	醇、胺类	Amines	胺类	300.291	299.5	[M+H]+	C18H37NO2	574660	356670	392640	273790	469050	226350	478410	790990	486910	299990	360420	299170	473670	423770	523500	C16512	HMDB0002100	4671	544-31-0	71464	-	ko04080
MEDP1802	Stachydrine	水苏碱	Organic acid And Its derivatives	有机酸及其衍生物	Organic acid And Its derivatives	有机酸及其衍生物	144.106	143.095	[M+H]+	C7H13NO2	580560	1737500	1583000	987300	755950	1036000	906560	465640	1125200	3738800	791490	892200	1503100	1321600	1359800	C10172	HMDB0004827	115244	471-87-4	35280	7089	--
MEDP1819	alpha-Asarone	α-细辛脑	Benzene and substituted derivatives	苯及其衍生物	Benzene and substituted derivatives	苯及其衍生物	209.121	208.25	[M+H]+	C12H16O3	239500	190820	320170	215230	261860	233000	246390	218880	246270	347860	241580	346400	159180	168030	131370	-	HMDB0031469	636822	2883-98-9	78309	-	--
MEDP1823	Damascenone	大马酮	Aldehyde,Ketones,Esters	醛、酮、酯类	Ketones	酮类	191.143	190.28	[M+H]+	C13H18O	6656600	7629100	6686700	7599200	8249900	6979600	9197200	9763900	7123900	8322200	9544400	11330000	4312800	4830000	5023700	-	HMDB0013804	5366074	23696-85-7	67251	-	--
MEDP1834	Glycerol Tributyrate	甘油三丁酸酯	GL	甘油脂类	TG	甘油三酯	303.181	302.36	[M+H]+	C15H26O6	36081	180510	378420	168440	125840	176600	287130	58473	151770	36742	80027	889630	249990	228580	230660	C13870	HMDB0031094	6050	60-01-5	35020	-	--
MEDP1850	Arg-Leu	精氨酸-亮氨酸	Amino acid and Its metabolomics	氨基酸及其代谢物	Small Peptide	小肽	288.202	345.224	[M+H]+	C12H25N5O3	188300	298550	131400	344760	220700	273080	205440	131000	279560	449240	470400	527180	443260	358840	392750	-	HMDB0028713	6992563	1188-24-5	73815	-	--
MEDP1851	Asp-Tyr	天冬氨酸-酪氨酸	Amino acid and Its metabolomics	氨基酸及其代谢物	Small Peptide	小肽	297.108	296.101	[M+H]+	C13H16N2O6	796470	1880300	600870	1414100	840700	1537200	872350	115280	709200	1406100	964990	1371600	1174500	1165400	1091400	-	HMDB0028765	152455	22840-03-5	-	-	--
MEDP1860	Glu-Leu	γ-谷氨酸-亮氨酸	Amino acid and Its metabolomics	氨基酸及其代谢物	Small Peptide	小肽	261.143	260.137	[M+H]+	C11H20N2O5	53964	67347	78871	67066	79975	43556	67010	103260	79282	82956	57788	51091	84085	78487	76707	-	HMDB0028823	4524287	2566-39-4	73506	-	--
MEDP1863	Gly-His	甘氨酸-组氨酸	Amino acid and Its metabolomics	氨基酸及其代谢物	Small Peptide	小肽	195.084	212.091	[M+H-H2O]+	C8H12N4O3	148150	120980	110910	170790	155390	175720	113250	141930	135640	142020	73954	103850	176790	152390	128530	-	HMDB0028843	417360	-	-	-	--
MEDP1866	Gly-Phe-Phe	苯丙氨酸色氨酸	Amino acid and Its metabolomics	氨基酸及其代谢物	Small Peptide	小肽	370.173	260.159	[M+H]+	C20H23N3O4	10235	6966.6	2655.2	12912	8942.5	6153.1	5447.2	4073.5	5163.8	2158.3	5357.9	7963	12662	12722	12768	-	HMDB0029006	134906	24587-41-5	-	-	--
MEDP1868	Gly-Tyr	甘氨酸-酪氨酸	Amino acid and Its metabolomics	氨基酸及其代谢物	Small Peptide	小肽	239.098	364.064	[M+H]+	C11H14N2O4	3547100	4871000	3293300	6363700	7368500	4801200	4135500	2429200	4058200	4765700	4300100	5718400	5094400	5078800	5330600	-	HMDB0028853	92829	658-79-7	73517	-	--
MEDP1870	Ile-Lys	异亮氨酸-赖氨酸	Amino acid and Its metabolomics	氨基酸及其代谢物	Small Peptide	小肽	260.195	259.19	[M+H]+	C12H25N3O3	206940	210780	101610	197710	227580	325480	288530	158260	217310	258170	257340	391940	209490	274790	427380	-	HMDB0028912	44298547	-	-	-	--
MEDP1871	Ile-Met	异亮氨酸-甲硫氨酸	Amino acid and Its metabolomics	氨基酸及其代谢物	Small Peptide	小肽	263.149	262.135	[M+H]+	C11H22N2O3S1	14214	39484	25127	41651	46793	51050	44001	14458	13349	38126	39613	35202	61623	55671	71538	-	HMDB0028913	7020106	42384-14-5	-	-	--
MEDP1875	LPE(17:1/0:0)	LPE(17:1/0:0)	GP	甘油磷脂类	LPE	溶血磷脂酰乙醇胺	466.285	465.286	[M+H]+	C22H44NO7P	55212	91914	131740	47888	72616	25709	62196	96429	39331	49204	51298	34931	89948	83220	85459	-	-	42607464	-	-	-	--
MEDP1884	Pro-His	脯氨酸-组氨酸	Amino acid and Its metabolomics	氨基酸及其代谢物	Small Peptide	小肽	235.117	252.122	[M+H-H2O]+	C11H16N4O3	78720	124300	66552	116750	101340	102160	87039	86806	86708	107960	77196	79500	116270	79626	79223	-	HMDB0029019	18218235	100896-87-5	-	-	--
MEDP1886	Pro-Val	脯氨酸-缬氨酸	Amino acid and Its metabolomics	氨基酸及其代谢物	Small Peptide	小肽	215.139	214.132	[M+H]+	C10H18N2O3	1199700	865010	1049700	1164100	2422200	1009900	1243100	712450	1222600	1129100	925380	966520	1138100	1146200	1322200	-	HMDB0029030	152307	20488-27-1	-	-	--
MEDP1888	Ser-Leu	丝氨酸-亮氨酸	Amino acid and Its metabolomics	氨基酸及其代谢物	Small Peptide	小肽	219.133	233.149	[M+H]+	C9H18N2O4	858840	1964800	413260	1201800	815290	1290700	804060	188390	482510	1258500	2141800	2706300	1329700	1352000	1180000	-	HMDB0029043	7015695	6665-16-3	74815	-	--
MEDP1889	Ser-Phe	丝氨酸-苯丙氨酸	Amino acid and Its metabolomics	氨基酸及其代谢物	Small Peptide	小肽	253.118	522.357	[M+H]+	C12H16N2O4	1028800	2055300	508800	1508700	1158100	1509800	1280500	373520	757520	1551800	2556900	3202700	2042100	2038300	1891200	-	HMDB0029046	7009598	16875-28-8	71029	-	--
MEDP1894	Tyr-Leu	酪氨酸-亮氨酸	Amino acid and Its metabolomics	氨基酸及其代谢物	Small Peptide	小肽	295.161	294.158	[M+H]+	C15H22N2O4	138350	178490	43240	148930	94001	118000	90416	46417	59693	113690	176720	184870	146330	112670	132210	-	HMDB0029109	87071	17355-10-1	-	-	--
MEDP1897	2-Hydroxy-2-methylbutanenitrile	2-羟基-2-甲基丁腈	Others	其他	Others	其他	100.075	99.0684	[M+H]+	C5H9NO	854400	353820	440530	9	9	1509700	2512700	9	9	9	9	879710	561710	600990	531800	C11118	HMDB0060309	97823	4111-08-4	60908	-	--
MEDP1898	3-Hydroxyphenylurea	3-羟基苯基脲	Benzene and substituted derivatives	苯及其衍生物	Benzene and substituted derivatives	苯及其衍生物	153.065	152.059	[M+H]+	C7H8N2O2	8772800	8798500	8747500	8824900	8917100	8961700	9038000	9584400	9375400	9394600	9221000	9968300	8879300	9111900	9466900	C05842	-	12796	701-82-6	-	-	ko00760,ko01100
MEDP1900	Caffeine	咖啡因	Heterocyclic compounds	杂环化合物	Heterocyclic compounds	杂环化合物	195.088	194.08	[M+H]+	C8H10N4O2	217940	616940	218370	63202	232700	89206	74582	680670	83662	324980	151050	102870	179900	186270	203900	C07481	HMDB0001847	2519	58-08-2	27732	1455	ko00232,ko01100
MEDP1901	Carnitine C9:1-OH	肉碱C9:1-OH	FA	脂肪酰类	CAR	酰基肉碱	310.201	309.194	[M+H]+	C17H27NO4	330260	624270	300970	589480	386470	545700	479560	454530	354020	398450	148790	706750	420510	430330	445940	D00432	HMDB0015334	-	-	127570	-	--
MEDP1907	(E,Z)-2-Amino-3,14-octadecadien-1-ol	（E，Z）-2-氨基-3,14-十八二烯-1-醇	Alcohol and amines	醇、胺类	Alcohols	醇类	282.279	281.272	[M+H]+	C18H35NO	1671600	1752900	2073600	1788800	3713300	1394300	1114400	4808700	2434100	1473000	1597200	3707000	1315500	1290200	1378400	-	-	6439505	158507-68-7	-	-	--
MEDP1911	Phe-Trp	L-苯丙氨酸基-L-色氨酸	Amino acid and Its metabolomics	氨基酸及其代谢物	Small Peptide	小肽	352.165	351.158	[M+H]+	C20H21N3O3	30359	56210	21991	31816	35859	38767	23318	9	17058	27790	67808	65551	53240	43118	49494	-	HMDB0029006	134906	24587-41-5	-	-	--
MEDP1912	Thr-Leu	L-苏氨酸-L-亮氨酸	Amino acid and Its metabolomics	氨基酸及其代谢物	Small Peptide	小肽	233.149	232.28	[M+H]+	C10H20N2O4	910810	1921900	422090	1223800	798490	1147500	806070	277360	494730	1042000	1780600	2214800	1105500	1299900	1239700	-	HMDB0029065	7021828	50299-12-2	-	-	--
MEDP1913	N(Alpha)-Acetyl-Epsilon-(2-Propenal)Lysine	N（α）-乙酰基ε-（2-丙烯基）赖氨酸	Amino acid and Its metabolomics	氨基酸及其代谢物	Small Peptide	小肽	243.13	242.127	[M+H]+	C11H18N2O4	229260	79617	201600	34860	343340	29647	78143	1160100	60920	441300	84438	421430	269710	265420	250250	-	-	6438822	99124-74-0	-	-	--
MEDP1916	N-Acetyl-L-phenylalanine	N-乙酰苯丙氨酸	Amino acid and Its metabolomics	氨基酸及其代谢物	Amino acid derivatives	氨基酸衍生物	208.095	207.1	[M+H]+	C11H13NO3	20187	25294	33690	43326	35255	16237	38179	30232	30195	24207	24011	7406.3	15706	28361	33892	C03519	HMDB0000512	74839	2018-61-3	16259	5498	ko00360,ko01100
MEDP1919	Cyclo(Pro-Leu)	环(L-亮氨酸-L-脯氨酸)	Amino acid and Its metabolomics	氨基酸及其代谢物	Small Peptide	小肽	211	210.27	[M+H]+	C11H18N2O2	124120	15520	18930	21267	13476	183760	32261	15621	22658	37714	15473	24774	40524	47295	37861	-	HMDB0034276	102892	2873-36-1	133094	-	--
MEDP1923	Cyclo(Phe-Glu)	环(苯丙氨酸-谷氨酸)	Amino acid and Its metabolomics	氨基酸及其代谢物	Small Peptide	小肽	277.119	276.112	[M+H]+	C14H16N2O4	42677	28226	34973	34205	38729	29876	39930	58605	48310	42561	35674	28432	41297	27489	24172	-	-	-	-	-	-	--
MEDP1924	Cyclo(Pro-Glu)	环(脯氨酸-谷氨酸)	Amino acid and Its metabolomics	氨基酸及其代谢物	Small Peptide	小肽	227.09	227.103	[M+H]+	C10H14N2O4	47162	115120	96071	72615	75542	97906	63714	49804	64093	100730	77458	80053	70833	75035	86470	-	-	-	-	-	-	--
MEDP1926	Cyclo(Pro-Phe)	环(脯氨酸-苯丙氨酸)	Amino acid and Its metabolomics	氨基酸及其代谢物	Small Peptide	小肽	245.12	245.128	[M+H]+	C14H16N2O2	21391	29254	24420	33258	27101	24690	19041	22425	26559	62129	30101	21286	29040	28242	29432	C11847	-	-	3705-26-8	-	-	--
MEDP1927	Cyclo(Pro-Pro)	环(脯氨酸-脯氨酸)	Amino acid and Its metabolomics	氨基酸及其代谢物	Small Peptide	小肽	195.113	194.106	[M+H]+	C10H14N2O2	32237	62489	70655	46079	52589	39851	47839	37649	63646	95655	51017	49957	50134	68190	57615	-	-	-	6708-06-1	-	-	--
MEDP1928	Cyclo(Pro-Val)	环(脯氨酸-缬氨酸)	Amino acid and Its metabolomics	氨基酸及其代谢物	Small Peptide	小肽	197.129	196.122	[M+H]+	C10H16N2O2	14667	19494	23835	28047	30387	16108	17224	29294	30620	46346	38333	24142	17713	26050	29391	-	-	-	5654-87-5	-	-	--
MEDP1930	Cyclo(Tyr-Ala)	环(酪氨酸-丙氨酸)	Amino acid and Its metabolomics	氨基酸及其代谢物	Small Peptide	小肽	235.108	234.1	[M+H]+	C12H14N2O3	119850	177800	60026	252170	114550	230070	177730	24795	128850	225580	156730	182210	178560	169870	193200	-	-	-	21754-26-7	-	-	--
MEDP1933	Cyclopentylglycine	环戊基甘氨酸	Amino acid and Its metabolomics	氨基酸及其代谢物	Amino acid derivatives	氨基酸衍生物	144.098	143.095	[M+H]+	C7H13NO2	161740	150910	271290	173210	135790	75704	294150	248670	174650	277200	192370	234070	159710	222460	242160	-	-	-	2521-84-8	-	-	--
MEDP1935	Ile-Asp	异亮氨酰-天冬氨酸	Amino acid and Its metabolomics	氨基酸及其代谢物	Small Peptide	小肽	247.129	246.121	[M+H]+	C10H18N2O5	3789900	6196200	2942100	5883800	4004700	5973600	4921000	564500	3665100	5815400	3806500	5924800	5029200	5208400	5520300	-	HMDB0028903	-	-	-	-	--
MEDP1937	Leu-Leu	亮氨酰-亮氨酸	Amino acid and Its metabolomics	氨基酸及其代谢物	Small Peptide	小肽	245.18	245.186	[M+H]+	C12H24N2O3	324770	333060	234950	412110	359750	507540	557270	194930	278080	413290	449160	868150	645440	622870	699430	-	-	-	3303-31-9	-	-	--
MEDP1938	N6-Acetylysine	N6-乙酰-赖氨酸	Amino acid and Its metabolomics	氨基酸及其代谢物	Amino acid derivatives	氨基酸衍生物	189.123	188.116	[M+H]+	C8H16N2O3	447000	288160	539600	434290	782210	289050	617880	712930	488780	354000	265580	377950	491590	587540	561730	C02727	HMDB0000206	-	692-04-6	17752	5216	ko00310,ko01100
MEDP1945	Pro-Leu	脯氨酰-亮氨酸	Amino acid and Its metabolomics	氨基酸及其代谢物	Small Peptide	小肽	229.15	229.154	[M+H]+	C11H20N2O3	2773700	1559000	2557600	3470400	5225600	4726400	4042600	1557900	3193500	3779700	2874200	3270100	4045500	3582900	3980500	-	-	-	52899-07-7	-	-	--
MEDP1947	Ser-Ile	丝氨酰-异亮氨酸	Amino acid and Its metabolomics	氨基酸及其代谢物	Small Peptide	小肽	219.135	218.127	[M+H]+	C9H18N2O4	898220	1902200	403410	1178500	829590	1217500	802160	165040	501180	1347300	2145000	2571800	1366500	1258700	1332700	-	-	-	91086-51-0	-	-	--
MEDP1949	5-Aminoimidazole ribonucleotide	5-氨基咪唑核糖核苷酸	Nucleotide And Its metabolomics	核苷酸及其代谢物	Nucleotide and Its metabolomics	核苷酸及其代谢物	296.067	295.056	[M+H]+	C8H14N3O7P	12704000	43452000	28509000	23217000	12969000	17054000	10573000	4912800	9225000	24848000	15855000	7698600	22969000	17887000	16965000	-	HMDB0001235	-	25635-88-5	138560	6097	--
MEDP1950	2'-Deoxyinosine-5'-monophosphate	2'-脱氧肌苷-5'-单磷酸	Nucleotide And Its metabolomics	核苷酸及其代谢物	Nucleotide and Its metabolomics	核苷酸及其代谢物	333.052	332.052	[M+H]+	C10H13N4O7P	156970	2786000	832960	2015200	1158300	907400	241030	58494	274650	1966500	2672900	6937300	760490	806500	837050	C06196	HMDB0006555	-	3393-18-8	28806	-	ko00230
MEDP1954	N6-(2-Hydroxyethyl)adenosine	N6-(2-羟乙基)腺苷	Nucleotide And Its metabolomics	核苷酸及其代谢物	Nucleotide and Its metabolomics	核苷酸及其代谢物	312	311.123	[M+H]+	C12H17N5O5	690940	970380	1085600	961750	1301800	578790	852930	958830	1104900	1134600	909700	982150	961250	1040700	1055700	-	-	-	4338-48-1	-	-	--
MEDP1956	2-Aminopurine	2-氨基嘌呤	Nucleotide And Its metabolomics	核苷酸及其代谢物	Nucleotide and Its metabolomics	核苷酸及其代谢物	136.062	135.054	[M+H]+	C5H5N5	805620	534460	430660	1049800	341550	946040	504070	270510	552550	1915200	2533400	1588900	1177300	1282700	1366600	-	-	-	452-06-2	-	-	--
MEDP1958	2-Hydroxyadenosine	2-羟基腺苷	Nucleotide And Its metabolomics	核苷酸及其代谢物	Nucleotide and Its metabolomics	核苷酸及其代谢物	284	283.092	[M+H]+	C10H13N5O5	225100000	190940000	138610000	252240000	174810000	276650000	232690000	132910000	243500000	147740000	89423000	258620000	206440000	251030000	227790000	C08432	-	-	1818-71-9	-	-	--
MEDP1960	Isopentenyladenine-7-N-glucoside	异戊烯基腺苷-7-N-葡萄糖苷	Nucleotide And Its metabolomics	核苷酸及其代谢物	Nucleotide and Its metabolomics	核苷酸及其代谢物	366.2	365.17	[M+H]+	C16H23N5O5	42217	59557	45536	46996	58988	110340	56418	59492	218420	103700	55518	140780	88857	75071	95313	-	-	-	-	-	-	--
MEDP1961	Ribosyladenosine	核糖腺苷	Nucleotide And Its metabolomics	核苷酸及其代谢物	Nucleotide and Its metabolomics	核苷酸及其代谢物	400.146	399.139	[M+H]+	C15H21N5O8	256180	46669	119620	60142	174530	89725	116070	203440	91861	37227	40649	42324	103110	124680	132120	-	-	-	-	-	-	--
MEDP1962	N-(3-Indolylacetyl)-L-alanine	N-(3-吲哚乙酰基)-L-丙氨酸	Amino acid and Its metabolomics	氨基酸及其代谢物	Amino acid derivatives	氨基酸衍生物	247.108	246.1	[M+H]+	C13H14N2O3	7597700	13561000	14736000	25687000	14855000	6340200	26990000	14892000	15404000	10936000	13911000	2106400	18695000	14628000	11907000	-	-	-	57105-39-2	-	-	--
MEDP1968	L-Lysine-Butanoic Acid	L-赖氨酸丁酸酯	Amino acid and Its metabolomics	氨基酸及其代谢物	Amino acid derivatives	氨基酸衍生物	235.1	234.158	[M+H]+	C10H22N2O4	4388100	5420600	6440300	4016000	4704000	5771000	3376800	5770200	3043900	12206000	10926000	13323000	6125600	5862900	5517200	-	-	-	80407-71-2	-	-	--
MEDP1973	D-Proline betaine	脯氨酸甜菜碱	Amino acid and Its metabolomics	氨基酸及其代谢物	Amino acid derivatives	氨基酸衍生物	144.102	144.092	[M]+	C7H14NO2+	243790	565750	791400	356100	262630	334200	433140	195590	474840	2087900	338440	270800	484620	624450	489140	C21514	-	-	1195-94-4	-	-	--
MEDP1974	1-Methylpiperidine-2-carboxylic acid	1-甲基哌啶-2-羧酸	Amino acid and Its metabolomics	氨基酸及其代谢物	Amino acid derivatives	氨基酸衍生物	144.098	143.095	[M+H]+	C7H13NO2	161740	150910	271290	173210	135790	75704	294150	248670	174650	277200	192370	234070	159710	222460	242160	-	-	-	7730-87-2	-	-	--
MEDP1987	His-Val	组氨酸-缬氨酸	Amino acid and Its metabolomics	氨基酸及其代谢物	Small Peptide	小肽	237.132	254.138	[M+H-H2O]+	C11H18N4O3	29819	56679	26818	34856	45184	29514	49909	16472	11632	34724	22710	27725	55062	36521	50485	-	HMDB0028898	7021870	76019-15-3	-	-	--
MEDP1996	N-Formylglycine	N-甲酰甘氨酸	Amino acid and Its metabolomics	氨基酸及其代谢物	Amino acids	氨基酸	104.034	103.027	[M+H]+	C3H5NO3	14249000	15708000	25285000	16951000	18305000	14914000	13448000	19291000	16071000	12682000	17380000	17163000	16832000	16803000	16015000	-	-	75606	2491-15-8	-	-	--
MEDP2001	D-Pyroglutamic acid	D-焦谷氨酸	Amino acid and Its metabolomics	氨基酸及其代谢物	Amino acids	氨基酸	130.05	129.043	[M+H]+	C5H7NO3	24492000	49990000	44280000	49730000	37994000	36958000	31097000	50683000	43591000	45290000	41413000	47531000	44335000	47055000	46807000	-	-	439685	4042-36-8	-	-	--
MEDP2002	Aminolevulinic acid	氨基酮戊酸	Organic acid And Its derivatives	有机酸及其衍生物	Organic acid And Its derivatives	有机酸及其衍生物	132.066	131.058	[M+H]+	C5H9NO3	774400	1499800	752200	1271900	1278700	1196100	594420	407670	853390	1301800	1361400	1871900	900500	1060700	1017800	-	HMDB0001149	137	5451-09-2	17549	6037	--
MEDP2003	D-Ornithine	D-鸟氨酸	Amino acid and Its metabolomics	氨基酸及其代谢物	Amino acids	氨基酸	133.097	132.09	[M+H]+	C5H12N2O2	1183900	1858900	1496600	2052900	2002400	1326500	1181400	2906700	1484900	2757500	2213600	1895500	2018100	1885800	1948500	-	-	71082	348-66-3	-	-	--
MEDP2009	3-Methoxybenzoic acid	3-甲氧基苯甲酸	Benzene and substituted derivatives	苯及其衍生物	Benzene and substituted derivatives	苯及其衍生物	153.055	152.047	[M+H]+	C8H8O3	31082	24578	20910	6158.9	10488	19388	16442	34391	12054	15829	19666	45506	12697	13322	16125	-	HMDB0032606	11461	586-38-9	-	-	--
MEDP2010	p-Hydroxyphenylethanolamine	章鱼胺	Alcohol and amines	醇、胺类	Amines	胺类	154.086	153.079	[M+H]+	C8H11NO2	20076	10475	11960	5594.6	10361	7058.5	33823	13709	3297.2	1520.6	5685.2	14532	15100	7158.6	12861	-	HMDB0004825	440266	770-05-8	44715	7087	--
MEDP2016	DL-2-Methylglutamic acid	DL-2-甲基谷氨酸	Amino acid and Its metabolomics	氨基酸及其代谢物	Amino acids	氨基酸	162.076	161.069	[M+H]+	C6H11NO4	32689	27409	69118	42541	69738	79358	39370	60028	51317	44391	53095	84512	105480	73116	83515	-	-	95440	71-90-9	-	-	--
MEDP2024	Dehydroascorbic acid	L-脱氢抗坏血酸	Organic acid And Its derivatives	有机酸及其衍生物	Organic acid And Its derivatives	有机酸及其衍生物	175.023	174.016	[M+H]+	C6H6O6	123850	108280	140270	144820	137800	130580	135160	99542	173110	95550	111200	126950	149930	125220	152280	-	HMDB0001264	440667	490-83-5	17242	342	--
MEDP2036	N-Acetyl-S-propyl-L-cysteine	N-乙酰基-S-丙基-L-半胱氨酸	Amino acid and Its metabolomics	氨基酸及其代谢物	Amino acid derivatives	氨基酸衍生物	206.085	205.077	[M+H]+	C8H15NO3S	387960	696470	790500	1297600	781850	328000	1352500	747380	809580	577390	711800	136690	989610	746230	608820	-	-	3084195	14402-54-1	-	-	--
MEDP2038	3-O-Methyldopa	3-O-甲基多巴	Alcohol and amines	醇、胺类	Polyamines	多胺	212.094	211.084	[M+H]+	C10H13NO4	35171	67342	61907	160360	152600	32407	77246	72341	73050	165330	83722	73589	102870	105390	103870	-	-	9307	300-48-1	-	-	--
MEDP2047	N-Acetyl-Asp-Glu	N-乙酰基-Asp-Glu	Amino acid and Its metabolomics	氨基酸及其代谢物	Small Peptide	小肽	305.098	304.091	[M+H]+	C11H16N2O8	2206700	2726600	806910	3684500	2446800	4815400	3761100	4082200	2285300	6136200	5279200	8132400	3052600	4314100	5134000	-	HMDB0001067	188803	3106-85-2	95120	-	--
MEDP2053	Xanthosine-5'-monophosphate	黄苷-5'-单磷酸	Nucleotide And Its metabolomics	核苷酸及其代谢物	Nucleotide and Its metabolomics	核苷酸及其代谢物	365.05	364.042	[M+H]+	C10H13N4O9P	44280	49191	30284	758810	608870	255220	59662	135690	135730	2226900	3436400	2062200	983510	940700	1018600	-	HMDB0001554	73323	25899-70-1	15652	-	--
LIPID-N-0015	Glycocholic acid	甘氨胆酸	ST	甾醇脂类	BA	胆汁酸	464.4	465.309	[M-H]-	C26H43NO6	140530	122840	173810	172360	171620	174920	226170	120080	129310	203320	158650	131260	193430	178040	151280	C01921	HMDB0000138	23617285	475-31-0	17687	-	ko00120,ko01100,ko04976,ko04979
LIPID-N-0017	Taurocholic acid	牛磺胆酸	ST	甾醇脂类	BA	胆汁酸	514.7	515.292	[M-H]-	C26H45NO7S	124170	102700	112920	108890	142500	96380	182450	161070	179060	91713	90305	81362	95706	127600	90380	C05122	HMDB0000036	6675	81-24-3	28865	5104	ko00120,ko00430,ko01100,ko04976,ko04979
LIPID-N-0022	12,13-EpOME	氧化脂质_12,13-EpOME	FA	脂肪酰类	Eicosanoid	氧化脂质	295.227	296.235	[M-H]-	C18H32O3	31695	78092	130280	136700	87390	166130	45685	31006	47964	11705	55103	80527	65886	74755	62820	C14826	HMDB0004702	5356421	-	38299	-	ko00591,ko01100
LIPID-N-0024	FFA(20:5)	游离脂肪酸_FFA(20:5)	FA	脂肪酰类	FFA	游离脂肪酸	301.217	302.22	[M-H]-	C20H30O2	534610	281550	728120	152070	516740	129300	133620	450070	64528	90951	45047	77089	293250	254910	300750	C06428	HMDB0001999	446284	10417-94-4	28364	6423	ko01040
LIPID-N-0034	(±)12-HETE	氧化脂质_(±)12-HETE	FA	脂肪酰类	Eicosanoid	氧化脂质	319.227	320.235	[M-H]-	C20H32O3	229200	15494	137190	57409	93139	55136	52055	111690	19015	11507	11433	30343	79699	65435	43014	C14768	-	-	-	-	-	ko00590,ko01100,ko04270,ko04726,ko04750,ko04913
LIPID-N-0035	(±)15-HETE	氧化脂质_(±)15-HETE	FA	脂肪酰类	Eicosanoid	氧化脂质	319.227	320.235	[M-H]-	C20H32O3	12685	81139	172590	208670	75234	217750	104570	18587	24107	15517	51409	199120	84539	107210	75837	C14768	-	-	-	-	-	ko00590,ko01100,ko04270,ko04726,ko04750,ko04913
LIPID-N-0058	5-iso PGF2VI	氧化脂质_5-iso PGF2VI	FA	脂肪酰类	Eicosanoid	氧化脂质	353.233	354.241	[M-H]-	C20H34O5	11566	16896	18097	11283	15464	31859	48830	52904	29696	31150	23743	31045	64747	50236	58837	-	HMDB0010203	10469728	-	72641	-	--
LIPID-N-0062	TxB3	氧化脂质_TxB3	FA	脂肪酰类	Eicosanoid	氧化脂质	367.212	368.22	[M-H]-	C20H32O6	7021.6	2890.1	11200	830.15	3988.6	2289	9243	6111.4	3829.3	4859.7	2766.9	2016.7	8559.6	5819	3857	-	HMDB0010203	10469728	-	72641	-	--
LIPID-N-0063	TXB2	氧化脂质_TXB2	FA	脂肪酰类	Eicosanoid	氧化脂质	369.228	370.236	[M-H]-	C20H34O6	68020	8182.5	34879	11514	31319	8985.1	4299.4	11792	7478.7	15024	10920	102950	57504	47362	57407	C05963	HMDB0003252	5283137	-	28728	422	ko00590,ko01100,ko04726,ko04976
LIPID-N-0067	FFA(10:0)	十烷酸	FA	脂肪酰类	FFA	游离脂肪酸	171.139	172.146	[M-H]-	C10H20O2	2252100	1708300	2295400	1976500	1670600	1251800	2580100	2013200	2198100	2699000	2322100	2053100	1857600	1948000	1790400	-	-	-	-	-	-	--
LIPID-N-0071	FFA(14:0)	肉豆蔻酸	FA	脂肪酰类	FFA	游离脂肪酸	227.201	228.209	[M-H]-	C14H28O2	1377300	1114400	1206500	1068100	1128100	846490	1047500	1712600	995840	864720	962200	908170	1226300	1568600	1346400	C06424	HMDB0000806	-	-	28875	196	ko00061,ko01100
LIPID-N-0073	FFA(16:0)	棕榈酸	FA	脂肪酰类	FFA	游离脂肪酸	255.232	256.24	[M-H]-	C16H32O2	3756100	2132400	2975500	2047400	3266900	2384100	2695000	3054700	2533000	2180000	1949700	2489700	2823400	2794900	2702800	C00249	HMDB0000220	-	-	15756	187	ko00061,ko00062,ko00071,ko01040,ko01100,ko01212
LIPID-N-0074	FFA(17:0)	十七烷酸	FA	脂肪酰类	FFA	游离脂肪酸	269.248	270.256	[M-H]-	C17H34O2	320640	500700	664200	281780	433750	338840	455650	518410	417870	322600	420390	402160	429990	589880	537150	0	HMDB0002259	-	-	32365	6578	--
LIPID-N-0075	FFA(18:0)	硬脂酸	FA	脂肪酰类	FFA	游离脂肪酸	283.264	284.272	[M-H]-	C18H36O2	3827500	2765100	3545000	2552000	3999300	2704900	2753200	3539300	3129500	2215100	2366300	2985500	3535500	3456000	3382400	C01530	HMDB0000827	-	-	28842	189	ko00061,ko01040
LIPID-N-0082	FFA(16:1)	棕榈油酸	FA	脂肪酰类	FFA	游离脂肪酸	253.217	254.225	[M-H]-	C16H30O2	626700	186500	399100	223320	301710	164510	239470	445570	368510	267330	179650	206370	484230	478600	414710	C08362	HMDB0003229	-	-	28716	188	ko00061
LIPID-N-0084	FFA(18:1)	油酸	FA	脂肪酰类	FFA	游离脂肪酸	281.248	282.256	[M-H]-	C18H34O2	7290500	3078500	5072100	2197200	4209500	2361200	2809400	5869900	3159700	2674400	1601000	4317200	4926000	4830100	4971800	C00712	HMDB0000207	-	-	16196	190	ko00061,ko01040
LIPID-N-0086	FFA(20:1)	二十碳烯酸	FA	脂肪酰类	FFA	游离脂肪酸	309.279	310.287	[M-H]-	C20H38O2	575730	363310	355960	213880	395650	225290	174470	324960	288320	219450	165310	213070	342090	374100	406460	C16526	HMDB0002231	-	-	32425	6563	ko01040
LIPID-N-0090	FFA(18:2)	亚油酸	FA	脂肪酰类	FFA	游离脂肪酸	279.232	280.24	[M-H]-	C18H32O2	3787100	1355900	2745600	1325500	2654800	1547000	2061300	3552200	1427400	1342800	813100	2324300	2782900	2777200	2696500	C20388	HMDB0012535	-	-	63977	-	--
LIPID-N-0091	FFA(20:2)	二十碳二烯酸	FA	脂肪酰类	FFA	游离脂肪酸	307.264	308.272	[M-H]-	C20H36O2	389340	217200	292510	249420	308450	212870	216360	322250	262930	209960	197880	274660	337160	272120	309410	C16525	HMDB0005060	-	-	73731	-	ko01040
LIPID-N-0094	FFA(18:3)	亚麻酸	FA	脂肪酰类	FFA	游离脂肪酸	277.217	278.225	[M-H]-	C18H30O2	311990	113150	217590	105340	191910	134220	114040	493970	94365	60413	88154	182080	241890	224160	282430	C08364	HMDB0030963	-	-	38383	-	--
LIPID-N-0095	FFA(20:3)	二十碳三烯酸	FA	脂肪酰类	FFA	游离脂肪酸	305.248	306.256	[M-H]-	C20H34O2	327560	191700	289390	197980	273370	159140	193550	225290	250950	153800	123200	171940	230200	246660	265080	C03242	HMDB0002925	-	-	53486	259	ko00591,ko01040,ko01100
LIPID-N-0098	FFA(20:4)	花生四烯酸	FA	脂肪酰类	FFA	游离脂肪酸	303.232	304.24	[M-H]-	C20H32O2	10021000	2221400	6932800	1765300	8482500	1812100	3269100	4468400	1821100	1377400	1112400	3227700	3885100	3895900	3801200	C00219	HMDB0001043	-	-	15843	193	ko00590,ko00591,ko01040,ko01100,ko04216,ko04217,ko04270,ko04611,ko04664,ko04666,ko04723,ko04726,ko04730,ko04750,ko04912,ko04913,ko04921,ko04923,ko04925,ko05140,ko05146
LIPID-N-0099	FFA(22:4)	二十二碳四烯酸	FA	脂肪酰类	FFA	游离脂肪酸	331.264	332.272	[M-H]-	C22H36O2	900940	293020	456690	408350	745450	425620	498560	697290	641130	378110	390910	537690	546070	579290	539400	C19621	HMDB0034295	-	-	-	-	--
LIPID-N-0102	FFA(22:5)	二十二碳五烯酸	FA	脂肪酰类	FFA	游离脂肪酸	329.248	330.256	[M-H]-	C22H34O2	307460	136940	223840	138620	223190	115740	174810	303180	203310	94458	116850	109960	198140	205850	184310	C14833	HMDB0004708	-	-	34506	-	ko00591
LIPID-N-0104	FFA(22:6)	二十二碳六烯酸	FA	脂肪酰类	FFA	游离脂肪酸	327.232	328.24	[M-H]-	C22H32O2	526050	262160	389030	225720	332770	191030	354800	448940	135130	175830	99185	285090	318480	353780	323620	C06429	HMDB0002183	-	-	28125	3457	ko01040
LIPID-N-0109	LPC(16:0/0:0)	溶血磷脂酰胆碱_LPC(16:0/0:0)	GP	甘油磷脂类	LPC	溶血磷脂酰胆碱	540.33	495.332	[M+COOH]-	C24H50NO7P	7209800	2460300	4428400	2640900	7396200	3033100	4559000	3108600	2316400	1874600	2181700	3673900	5666100	5891500	5828500	C04230	HMDB0010382	-	-	72998	-	ko00564,ko05231
LIPID-N-0110	LPC(0:0/17:0)	溶血磷脂酰胆碱_LPC(0:0/17:0)	GP	甘油磷脂类	LPC	溶血磷脂酰胆碱	554.346	509.348	[M+COOH]-	C25H52NO7P	89864	49724	86193	39160	100190	76216	83623	70361	27147	37119	37225	61149	92482	82676	106880	C04230	-	-	-	-	-	ko00564,ko05231
LIPID-N-0112	LPC(18:0/0:0)	溶血磷脂酰胆碱_LPC(18:0/0:0)	GP	甘油磷脂类	LPC	溶血磷脂酰胆碱	568.361	523.364	[M+COOH]-	C26H54NO7P	3054400	1466200	2341200	1591300	3307800	1969500	2251400	1992500	1476500	1528500	1417700	2504100	3225800	3116200	3120100	C04230	HMDB0010384	-	-	73858	-	ko00564,ko05231
LIPID-N-0119	LPC(16:1/0:0)	溶血磷脂酰胆碱_LPC(16:1/0:0)	GP	甘油磷脂类	LPC	溶血磷脂酰胆碱	538.314	493.317	[M+COOH]-	C24H48NO7P	547190	327790	397850	177710	312250	238400	269230	283610	377810	225050	217370	193490	570470	572080	527940	C04230	HMDB0010383	-	-	73851	-	ko00564,ko05231
LIPID-N-0123	LPC(0:0/20:1)	溶血磷脂酰胆碱_LPC(0:0/20:1)	GP	甘油磷脂类	LPC	溶血磷脂酰胆碱	594.377	549.379	[M+COOH]-	C28H56NO7P	56347	24012	47963	29425	72768	47568	28124	30889	20505	15221	21600	40893	43820	46062	45663	C04230	-	-	-	-	-	ko00564,ko05231
LIPID-N-0127	LPC(18:2/0:0)	溶血磷脂酰胆碱_LPC(18:2/0:0)	GP	甘油磷脂类	LPC	溶血磷脂酰胆碱	564.33	519.332	[M+COOH]-	C26H50NO7P	4086400	2459000	2889300	2471500	3477800	3045600	2852900	2473900	1896600	1914900	1292000	3711500	5394000	5440800	5468900	C04230	HMDB0010386	-	-	28733	-	ko00564,ko05231
LIPID-N-0140	LPE(16:0/0:0)	溶血磷脂酰乙醇胺_LPE(16:0/0:0)	GP	甘油磷脂类	LPE	溶血磷脂酰乙醇胺	452.278	453.286	[M-H]-	C21H44NO7P	4766100	1879300	3096600	1601800	4283700	1512900	2803700	1621100	1466000	1019900	1157700	2212300	3209800	3221400	3146000	C04438	HMDB0011503	-	-	73004	-	ko00564
LIPID-N-0141	LPE(17:0/0:0)	溶血磷脂酰乙醇胺_LPE(17:0/0:0)	GP	甘油磷脂类	LPE	溶血磷脂酰乙醇胺	466.278		[M-H]-	C21H44NO7P	234650	114370	239890	53407	189740	94095	145270	97567	46706	44168	43683	153750	178130	169990	170870	C04438	-	-	-	-	-	ko00564
LIPID-N-0142	LPE(0:0/18:0)	溶血磷脂酰乙醇胺_LPE(0:0/18:0)	GP	甘油磷脂类	LPE	溶血磷脂酰乙醇胺	480.309	481.317	[M-H]-	C23H48NO7P	3171100	1278300	2600400	923260	2650300	1091700	1519600	1314300	869140	709170	674180	1937700	2113700	2099800	2139000	C04438	HMDB0011129	-	-	133144	-	ko00564
LIPID-N-0144	LPE(20:0/0:0)	溶血磷脂酰乙醇胺_LPE(20:0/0:0)	GP	甘油磷脂类	LPE	溶血磷脂酰乙醇胺	508.34	509.348	[M-H]-	C25H52NO7P	49461	10225	46834	8413.3	65323	13175	14895	15280	14042	2484.8	7413.3	43192	30528	27367	23541	C04438	HMDB0011481	-	-	-	-	ko00564
LIPID-N-0151	LPE(0:0/20:1)	溶血磷脂酰乙醇胺_LPE(0:0/20:1)	GP	甘油磷脂类	LPE	溶血磷脂酰乙醇胺	506.325	507.332	[M-H]-	C25H50NO7P	113280	36839	75891	36845	94956	46335	29355	23317	22781	22491	18931	36197	71416	77850	61849	C04438	HMDB0011482	-	-	-	-	ko00564
LIPID-N-0152	LPE(20:1/0:0)	溶血磷脂酰乙醇胺_LPE(20:1/0:0)	GP	甘油磷脂类	LPE	溶血磷脂酰乙醇胺	506.325	507.332	[M-H]-	C25H50NO7P	103750	44847	71283	25318	92816	45418	36689	35635	19185	19133	18262	35513	67319	75965	72219	C04438	HMDB0011512	-	-	-	-	ko00564
LIPID-N-0154	LPE(18:2/0:0)	溶血磷脂酰乙醇胺_LPE(18:2/0:0)	GP	甘油磷脂类	LPE	溶血磷脂酰乙醇胺	476.278	477.286	[M-H]-	C23H44NO7P	912730	525390	841060	541920	977940	754420	576210	584740	484820	497500	257310	848130	1400600	1474100	1592200	C04438	HMDB0011507	-	-	83058	-	ko00564
LIPID-N-0157	LPE(18:3/0:0)	溶血磷脂酰乙醇胺_LPE(18:3/0:0)	GP	甘油磷脂类	LPE	溶血磷脂酰乙醇胺	474.262	475.27	[M-H]-	C23H42NO7P	11356	15952	10783	8518.7	14022	12104	11270	9206.4	16095	274.18	136.62	19502	13797	18180	7591.6	C04438	HMDB0011478	-	-	-	-	ko00564
LIPID-N-0161	LPE(20:4/0:0)	溶血磷脂酰乙醇胺_LPE(20:4/0:0)	GP	甘油磷脂类	LPE	溶血磷脂酰乙醇胺	500.278	501.286	[M-H]-	C25H44NO7P	1894600	1308600	1246300	1502000	1833500	1539000	1170700	1367300	1230700	1503100	1156000	2117000	1910200	1959700	1977400	C04438	HMDB0011487	-	-	72741	-	ko00564
LIPID-N-0162	LPE(22:4/0:0)	溶血磷脂酰乙醇胺_LPE(22:4/0:0)	GP	甘油磷脂类	LPE	溶血磷脂酰乙醇胺	528.309	529.317	[M-H]-	C27H48NO7P	50224	23174	24646	56428	83848	62315	43639	57244	64199	70061	41365	44851	51405	50252	48487	C04438	HMDB0011493	-	-	-	-	ko00564
LIPID-N-0163	LPE(20:5/0:0)	溶血磷脂酰乙醇胺_LPE(20:5/0:0)	GP	甘油磷脂类	LPE	溶血磷脂酰乙醇胺	498.262	499.27	[M-H]-	C25H42NO7P	15857	32851	15154	18227	12898	19415	19165	12105	8982.9	21235	134.14	16805	10815	21663	23174	C04438	-	-	-	-	-	ko00564
LIPID-N-0165	LPE(22:6/0:0)	溶血磷脂酰乙醇胺_LPE(22:6/0:0)	GP	甘油磷脂类	LPE	溶血磷脂酰乙醇胺	524.278	525.286	[M-H]-	C27H44NO7P	266110	122060	153420	124470	258160	146680	205230	204250	113340	113850	63540	251270	249020	235370	287110	C04438	HMDB0011496	-	-	72749	-	ko00564
LIPID-N-0166	LPG(16:0/0:0)	溶血磷脂酰甘油_LPG(16:0/0:0)	GP	甘油磷脂类	LPG	溶血磷脂酰甘油	483.272	484.28	[M-H]-	C22H45O9P	525500	70759	252130	119370	429600	102410	266940	137710	59066	73921	102810	117240	246380	235980	246930	-	-	-	-	-	-	--
LIPID-N-0167	LPG(18:0/0:0)	溶血磷脂酰甘油_LPG(18:0/0:0)	GP	甘油磷脂类	LPG	溶血磷脂酰甘油	511.304	512.311	[M-H]-	C24H49O9P	157800	26159	65770	28406	85309	33965	72267	41763	19231	29054	16068	31127	70306	69691	58059	-	-	-	-	-	-	--
LIPID-N-0169	LPG(16:1/0:0)	溶血磷脂酰甘油_LPG(16:1/0:0)	GP	甘油磷脂类	LPG	溶血磷脂酰甘油	481.258	482.264	[M-H]-	C22H43O9P	38720	6713.1	27878	9205.2	18450	19975	17217	4427.6	22266	21272	50821	17233	13402	18891	10951	-	-	-	-	-	-	--
LIPID-N-0170	LPG(18:1/0:0)	溶血磷脂酰甘油_LPG(18:1/0:0)	GP	甘油磷脂类	LPG	溶血磷脂酰甘油	509.288	510.296	[M-H]-	C24H47O9P	675910	574670	428020	601040	534150	694600	461320	623920	601760	560340	540020	654640	574160	597360	614900	-	-	-	-	-	-	--
LIPID-N-0171	LPG(18:2/0:0)	溶血磷脂酰甘油_LPG(18:2/0:0)	GP	甘油磷脂类	LPG	溶血磷脂酰甘油	507.272	508.28	[M-H]-	C24H45O9P	769270	495920	545380	613100	611800	818140	628810	678690	429240	497550	474050	657220	643150	618020	644530	-	-	-	-	-	-	--
LIPID-N-0172	LPG(20:4/0:0)	溶血磷脂酰甘油_LPG(20:4/0:0)	GP	甘油磷脂类	LPG	溶血磷脂酰甘油	531.27	532.28	[M-H]-	C26H45O9P	56122	37314	33559	43468	47450	61022	46670	39081	46724	42645	33332	123970	20466	31429	30835	-	-	-	-	-	-	--
LIPID-N-0175	LPI(16:0/0:0)	溶血磷脂酰肌醇_LPI(16:0/0:0)	GP	甘油磷脂类	LPI	溶血磷脂酰肌醇	571.288	572.296	[M-H]-	C25H49O12P	98547	18968	23733	8113.6	60514	8871	49907	39805	19538	53688	21266	20229	39126	62796	42997	-	-	-	-	-	-	--
LIPID-N-0176	LPI(18:0/0:0)	溶血磷脂酰肌醇_LPI(18:0/0:0)	GP	甘油磷脂类	LPI	溶血磷脂酰肌醇	599.32	600.327	[M-H]-	C27H53O12P	1529700	784020	909150	443790	853580	541290	820150	619060	437090	566410	426490	682710	1064300	1027800	997680	-	HMDB0061696	-	327620-46-2	-	-	--
LIPID-N-0179	LPI(18:2/0:0)	溶血磷脂酰肌醇_LPI(18:2/0:0)	GP	甘油磷脂类	LPI	溶血磷脂酰肌醇	595.288	596.296	[M-H]-	C27H49O12P	99527	55692	73410	23844	73107	77139	57077	60610	61702	38369	41306	135470	106060	118000	125250	-	-	-	-	-	-	--
LIPID-N-0181	LPI(20:4/0:0)	溶血磷脂酰肌醇_LPI(20:4/0:0)	GP	甘油磷脂类	LPI	溶血磷脂酰肌醇	619.288	620.296	[M-H]-	C29H49O12P	180950	119430	121430	50561	125190	92951	100990	112500	96322	99567	44378	172000	256710	203540	213430	-	-	-	-	-	-	--
LIPID-N-0187	LPS(18:0/0:0)	溶血磷脂酰丝氨酸_LPS(18:0/0:0)	GP	甘油磷脂类	LPS	溶血磷脂酰丝氨酸	524.299	525.307	[M-H]-	C24H48NO9P	297130	120790	199280	84277	202240	126440	167080	153030	86299	161020	111360	126860	180430	201870	197720	-	HMDB0240606	42607474	119786-67-3	-	-	--
LIPID-N-0188	LPS(20:0/0:0)	溶血磷脂酰丝氨酸_LPS(20:0/0:0)	GP	甘油磷脂类	LPS	溶血磷脂酰丝氨酸	552.33	553.338	[M-H]-	C26H52NO9P	27393	10421	38042	11148	27494	15043	11896	7761.4	6155.2	4907.6	18869	13761	21672	15969	17313	-	-	-	-	-	-	--
LIPID-N-0192	LPS(18:1/0:0)	溶血磷脂酰丝氨酸_LPS(18:1/0:0)	GP	甘油磷脂类	LPS	溶血磷脂酰丝氨酸	522.283	523.291	[M-H]-	C24H46NO9P	371540	83676	319380	62948	217460	126350	153350	177520	84665	135780	101180	88420	231170	295440	248460	-	HMDB0240603	9547099	89319-60-8	-	-	--
LIPID-N-0196	LPS(18:2/0:0)	溶血磷脂酰丝氨酸_LPS(18:2/0:0)	GP	甘油磷脂类	LPS	溶血磷脂酰丝氨酸	520.268	521.275	[M-H]-	C24H44NO9P	87086	11118	45463	26311	64082	29922	33046	25132	3823.8	8680.2	4328.7	33472	34267	47490	48580	-	-	-	-	-	-	--
LIPID-N-0198	LPS(20:4/0:0)	溶血磷脂酰丝氨酸_LPS(20:4/0:0)	GP	甘油磷脂类	LPS	溶血磷脂酰丝氨酸	544.268	545.275	[M-H]-	C26H44NO9P	176350	28641	96231	53683	112940	61893	44511	71940	23628	71156	23357	76983	98354	125380	110730	-	-	-	-	-	-	--
LIPID-N-0203	PC(16:0_14:0)	磷脂酰胆碱_PC(16:0_14:0)	GP	甘油磷脂类	PC	磷脂酰胆碱	750.529	705.531	[M+COOH]-	C38H76NO8P	5313200	3841400	4053900	4979300	4971000	3960800	5172600	6467300	3274800	4035300	6224900	4640700	4526300	4790600	4523100	C00157	HMDB0007965	24778679	-	75304	-	ko00564,ko00590,ko00591,ko00592,ko01100,ko04723,ko05231
LIPID-N-0204	PC(18:0_12:0)	磷脂酰胆碱_PC(18:0_12:0)	GP	甘油磷脂类	PC	磷脂酰胆碱	750.529	705.531	[M+COOH]-	C38H76NO8P	218790	47395	125800	101450	91336	147660	90467	133990	124850	170100	146770	33766	116030	163840	136890	C00157	-	-	-	-	-	ko00564,ko00590,ko00591,ko00592,ko01100,ko04723,ko05231
LIPID-N-0206	PC(16:0_16:0)	磷脂酰胆碱_PC(16:0_16:0)	GP	甘油磷脂类	PC	磷脂酰胆碱	778.56	733.562	[M+COOH]-	C40H80NO8P	32126000	24588000	25273000	27364000	28066000	27911000	32001000	25671000	23063000	27796000	27266000	27246000	26371000	25554000	26534000	C00157	HMDB0000564	452110	-	72999	5548	ko00564,ko00590,ko00591,ko00592,ko01100,ko04723,ko05231
LIPID-N-0208	PC(16:0_18:0)	磷脂酰胆碱_PC(16:0_18:0)	GP	甘油磷脂类	PC	磷脂酰胆碱	806.591	761.593	[M+COOH]-	C42H84NO8P	5549800	4548300	4775400	4379400	4836400	5660400	5657500	5138600	4481800	5695400	5085400	5101600	4761200	4996800	4573500	C00157	HMDB0007970	24778686	-	73000	-	ko00564,ko00590,ko00591,ko00592,ko01100,ko04723,ko05231
LIPID-N-0212	PC(16:0_24:0)	磷脂酰胆碱_PC(16:0_24:0)	GP	甘油磷脂类	PC	磷脂酰胆碱	890.685	845.687	[M+COOH]-	C48H96NO8P	18967	13645	17603	20836	27398	27491	17600	16525	7093.5	14461	12346	48800	22292	17045	23033	C00157	HMDB0007992	-	-	-	-	ko00564,ko00590,ko00591,ko00592,ko01100,ko04723,ko05231
LIPID-N-0217	PC(14:0_18:1)	磷脂酰胆碱_PC(14:0_18:1)	GP	甘油磷脂类	PC	磷脂酰胆碱	776.544	731.547	[M+COOH]-	C40H78NO8P	7401900	8174900	7355800	7342300	6648800	6974700	7740100	6449300	7071600	7266600	6752500	7295000	8709200	8207600	8300200	C00157	HMDB0007872	24778618	-	73793	-	ko00564,ko00590,ko00591,ko00592,ko01100,ko04723,ko05231
LIPID-N-0220	PC(18:0_18:1)	磷脂酰胆碱_PC(18:0_18:1)	GP	甘油磷脂类	PC	磷脂酰胆碱	832.607	787.609	[M+COOH]-	C44H86NO8P	9146800	7189300	7457700	8500000	9116600	9341100	5352400	8672700	8424900	8192800	7214600	10077000	8592100	8538700	8360900	C00157	HMDB0008037	24778815	-	86109	-	ko00564,ko00590,ko00591,ko00592,ko01100,ko04723,ko05231
LIPID-N-0228	PC(16:1_16:1)	磷脂酰胆碱_PC(16:1_16:1)	GP	甘油磷脂类	PC	磷脂酰胆碱	774.529	729.531	[M+COOH]-	C40H76NO8P	593830	409860	365710	111420	233500	266360	164670	253210	830710	259940	977790	71968	361170	416770	497640	C00157	HMDB0008002	24778764	-	83717	-	ko00564,ko00590,ko00591,ko00592,ko01100,ko04723,ko05231
LIPID-N-0230	PC(16:1_18:1)	磷脂酰胆碱_PC(16:1_18:1)	GP	甘油磷脂类	PC	磷脂酰胆碱	802.56	757.562	[M+COOH]-	C42H80NO8P	2418600	2568200	2476500	1408700	1611200	2067500	1074900	1676800	3135100	1895100	2403600	1340500	2136900	1867800	1791100	C00157	HMDB0008004	24778766	-	84810	-	ko00564,ko00590,ko00591,ko00592,ko01100,ko04723,ko05231
LIPID-N-0232	PC(16:0_18:2)	磷脂酰胆碱_PC(16:0_18:2)	GP	甘油磷脂类	PC	磷脂酰胆碱	802.56	757.562	[M+COOH]-	C42H80NO8P	6867700	5428800	6035100	6352700	6342900	6412000	6779200	5445700	5265500	5044000	4888900	5903200	6128200	6165700	5995400	C00157	HMDB0007973	5287971	-	73002	-	ko00564,ko00590,ko00591,ko00592,ko01100,ko04723,ko05231
LIPID-N-0234	PC(17:0_18:2)	磷脂酰胆碱_PC(17:0_18:2)	GP	甘油磷脂类	PC	磷脂酰胆碱	816.575	771.578	[M+COOH]-	C43H82NO8P	698850	1092800	1178200	895570	775230	1011600	960260	1188300	539660	827570	749520	907790	946030	992590	931940	C00157	-	-	-	-	-	ko00564,ko00590,ko00591,ko00592,ko01100,ko04723,ko05231
LIPID-N-0235	PC(18:1_18:1)	磷脂酰胆碱_PC(18:1_18:1)	GP	甘油磷脂类	PC	磷脂酰胆碱	830.591	785.593	[M+COOH]-	C44H84NO8P	14956000	12964000	13846000	11072000	11548000	14335000	5052600	11389000	10973000	10244000	10016000	13582000	11224000	11372000	11454000	C00157	HMDB0000593	10350317	68737-67-7	74669	-	ko00564,ko00590,ko00591,ko00592,ko01100,ko04723,ko05231
LIPID-N-0236	PC(18:0_18:2)	磷脂酰胆碱_PC(18:0_18:2)	GP	甘油磷脂类	PC	磷脂酰胆碱	830.591	785.593	[M+COOH]-	C44H84NO8P	15052000	14787000	15762000	16063000	16137000	18058000	16800000	15854000	13351000	16475000	13337000	18282000	17918000	17259000	17531000	C00157	HMDB0008039	6441487	-	84822	-	ko00564,ko00590,ko00591,ko00592,ko01100,ko04723,ko05231
LIPID-N-0244	PC(24:0_18:2)	磷脂酰胆碱_PC(24:0_18:2)	GP	甘油磷脂类	PC	磷脂酰胆碱	914.685	869.687	[M+COOH]-	C50H96NO8P	8743.8	8019	7343.2	15643	17771	20104	11194	7479.4	3561.9	6187.4	6775	38878	17419	14623	16635	C00157	-	-	-	-	-	ko00564,ko00590,ko00591,ko00592,ko01100,ko04723,ko05231
LIPID-N-0245	PC(14:1_18:2)	磷脂酰胆碱_PC(14:1_18:2)	GP	甘油磷脂类	PC	磷脂酰胆碱	772.513	727.515	[M+COOH]-	C40H74NO8P	330300	246570	122440	245070	128130	205240	185050	303660	105050	145300	327720	183790	266690	196020	317170	C00157	HMDB0007907	-	-	88906	-	ko00564,ko00590,ko00591,ko00592,ko01100,ko04723,ko05231
LIPID-N-0248	PC(16:0_18:3)	磷脂酰胆碱_PC(16:0_18:3)	GP	甘油磷脂类	PC	磷脂酰胆碱	800.544	755.547	[M+COOH]-	C42H78NO8P	3029100	1699600	1291100	2433100	2377500	2538500	1918900	2884000	1193600	919530	841090	2011500	1963400	1954300	1943700	C00157	HMDB0007974	24778699	-	84786	-	ko00564,ko00590,ko00591,ko00592,ko01100,ko04723,ko05231
LIPID-N-0250	PC(16:1_18:2)	磷脂酰胆碱_PC(16:1_18:2)	GP	甘油磷脂类	PC	磷脂酰胆碱	800.544	755.547	[M+COOH]-	C42H78NO8P	2544900	3359900	3323900	2126200	1956900	2818600	2335500	2585000	2843800	2329300	2593500	1921000	2822200	2616900	2640100	C00157	HMDB0008006	24778768	-	84567	-	ko00564,ko00590,ko00591,ko00592,ko01100,ko04723,ko05231
LIPID-N-0254	PC(18:1_18:2)	磷脂酰胆碱_PC(18:1_18:2)	GP	甘油磷脂类	PC	磷脂酰胆碱	828.575	783.578	[M+COOH]-	C44H82NO8P	14383000	15387000	16228000	11746000	11932000	15831000	8459000	11573000	10116000	11281000	8795500	14157000	12657000	11339000	13124000	C00157	HMDB0008072	53478723	-	89691	-	ko00564,ko00590,ko00591,ko00592,ko01100,ko04723,ko05231
LIPID-N-0266	PC(16:1_18:3)	磷脂酰胆碱_PC(16:1_18:3)	GP	甘油磷脂类	PC	磷脂酰胆碱	798.529	753.531	[M+COOH]-	C42H76NO8P	66247	67739	52881	19922	28547	59346	17426	38093	38839	13982	13766	28295	75882	53809	32652	C00157	HMDB0008200	52922835	-	89443	-	ko00564,ko00590,ko00591,ko00592,ko01100,ko04723,ko05231
LIPID-N-0270	PC(18:2_18:2)	磷脂酰胆碱_PC(18:2_18:2)	GP	甘油磷脂类	PC	磷脂酰胆碱	826.56	781.562	[M+COOH]-	C44H80NO8P	4291700	5511500	5532300	4894800	4834500	4892300	4418200	4047800	3548900	4055900	3325600	4618500	4560000	4524000	4672000	C00157	HMDB0008138	5288075	998-06-1	42027	-	ko00564,ko00590,ko00591,ko00592,ko01100,ko04723,ko05231
LIPID-N-0271	PC(18:3_18:1)	磷脂酰胆碱_PC(18:3_18:1)	GP	甘油磷脂类	PC	磷脂酰胆碱	826.56	781.562	[M+COOH]-	C44H80NO8P	1457200	1038500	994660	772930	895820	1224900	439790	1266600	661990	489030	415920	1164600	952080	835340	898140	C00157	HMDB0008073	53478725	-	89692	-	ko00564,ko00590,ko00591,ko00592,ko01100,ko04723,ko05231
LIPID-N-0275	PC(18:0_20:4)	磷脂酰胆碱_PC(18:0_20:4)	GP	甘油磷脂类	PC	磷脂酰胆碱	854.591	809.593	[M+COOH]-	C46H84NO8P	4500600	3183300	3338700	4693300	4438100	4628200	4265900	5380600	4988300	5391300	5089700	5498400	4970900	4976500	5029800	C00157	HMDB0008048	16219824	-	74965	-	ko00564,ko00590,ko00591,ko00592,ko01100,ko04723,ko05231
LIPID-N-0276	PC(22:4_16:0)	磷脂酰胆碱_PC(22:4_16:0)	GP	甘油磷脂类	PC	磷脂酰胆碱	854.591	809.593	[M+COOH]-	C46H84NO8P	883570	509600	533290	956830	1151800	874130	989370	751070	1015300	825670	1349000	694980	992660	783250	982910	C00157	HMDB0008626	52923621	-	88859	-	ko00564,ko00590,ko00591,ko00592,ko01100,ko04723,ko05231
LIPID-N-0286	PC(20:4_16:1)	磷脂酰胆碱_PC(20:4_16:1)	GP	甘油磷脂类	PC	磷脂酰胆碱	824.544	779.547	[M+COOH]-	C44H78NO8P	328490	326480	458420	369440	342510	330490	277190	379530	538080	468260	499910	223850	412890	408540	341550	C00157	HMDB0008430	52923283	-	88878	-	ko00564,ko00590,ko00591,ko00592,ko01100,ko04723,ko05231
LIPID-N-0287	PC(18:2_18:3)	磷脂酰胆碱_PC(18:2_18:3)	GP	甘油磷脂类	PC	磷脂酰胆碱	824.544	779.547	[M+COOH]-	C44H78NO8P	219130	155220	113610	170740	164630	256510	109940	322260	31625	73729	34323	210160	80832	130270	127210	C00157	HMDB0008141	52922731	-	89577	-	ko00564,ko00590,ko00591,ko00592,ko01100,ko04723,ko05231
LIPID-N-0290	PC(18:1_20:4)	磷脂酰胆碱_PC(18:1_20:4)	GP	甘油磷脂类	PC	磷脂酰胆碱	852.575	807.578	[M+COOH]-	C46H82NO8P	2432900	2481200	2344300	2291400	2431200	2671100	1432200	2557300	2287700	2377200	2483300	2560700	2346600	2130900	2248300	C00157	HMDB0007989	24778735	-	84795	-	ko00564,ko00590,ko00591,ko00592,ko01100,ko04723,ko05231
LIPID-N-0294	PC(18:2_20:3)	磷脂酰胆碱_PC(18:2_20:3)	GP	甘油磷脂类	PC	磷脂酰胆碱	852.575	807.578	[M+COOH]-	C46H82NO8P	147130	95407	172530	156620	87858	160120	134130	52000	71013	37090	114400	19135	165600	146340	208240	C00157	HMDB0008139	53478787	-	89600	-	ko00564,ko00590,ko00591,ko00592,ko01100,ko04723,ko05231
LIPID-N-0295	PC(20:1_20:4)	磷脂酰胆碱_PC(20:1_20:4)	GP	甘油磷脂类	PC	磷脂酰胆碱	880.607	835.609	[M+COOH]-	C48H86NO8P	46409	21912	23990	47271	32087	80056	11371	49289	40727	56825	71846	24194	59781	36384	60097	C00157	HMDB0008312	52923133	-	-	-	ko00564,ko00590,ko00591,ko00592,ko01100,ko04723,ko05231
LIPID-N-0297	PC(22:4_18:1)	磷脂酰胆碱_PC(22:4_18:1)	GP	甘油磷脂类	PC	磷脂酰胆碱	880.607	835.609	[M+COOH]-	C48H86NO8P	120750	33710	61278	84641	128270	86208	62342	61435	63741	94175	44433	77049	130940	151650	92750	C00157	HMDB0008629	53479251	-	-	-	ko00564,ko00590,ko00591,ko00592,ko01100,ko04723,ko05231
LIPID-N-0303	PC(16:0_22:6)	磷脂酰胆碱_PC(16:0_22:6)	GP	甘油磷脂类	PC	磷脂酰胆碱	850.56	805.562	[M+COOH]-	C46H80NO8P	4031700	3357900	3056300	3844100	3892200	3664600	5503900	4402100	3561500	3704500	4078800	4048400	4424200	4430500	4468700	C00157	HMDB0007991	6441886	-	74963	-	ko00564,ko00590,ko00591,ko00592,ko01100,ko04723,ko05231
LIPID-N-0304	PC(18:2_20:4)	磷脂酰胆碱_PC(18:2_20:4)	GP	甘油磷脂类	PC	磷脂酰胆碱	850.56	805.562	[M+COOH]-	C46H80NO8P	653210	830820	1099200	1040000	1124700	929240	708020	824570	771660	833180	801240	903680	836940	1028900	876460	C00157	HMDB0008147	24778979	-	84563	-	ko00564,ko00590,ko00591,ko00592,ko01100,ko04723,ko05231
LIPID-N-0311	PC(20:2_20:4)	磷脂酰胆碱_PC(20:2_20:4)	GP	甘油磷脂类	PC	磷脂酰胆碱	878.591	833.593	[M+COOH]-	C48H84NO8P	70058	54891	94310	122640	87864	158480	77358	107570	175380	104540	157290	159840	99268	106390	113870	C00157	HMDB0008057	24778876	-	84829	-	ko00564,ko00590,ko00591,ko00592,ko01100,ko04723,ko05231
LIPID-N-0320	PC(18:2_22:6)	磷脂酰胆碱_PC(18:2_22:6)	GP	甘油磷脂类	PC	磷脂酰胆碱	874.56	829.562	[M+COOH]-	C48H80NO8P	434640	391850	366200	410090	264230	289620	478200	467140	239950	347240	214640	281480	375220	343650	355020	C00157	HMDB0008156	24778983	-	-	-	ko00564,ko00590,ko00591,ko00592,ko01100,ko04723,ko05231
LIPID-N-0322	PE(16:0_14:0)	磷脂酰乙醇胺_PE(16:0_14:0)	GP	甘油磷脂类	PE	磷脂酰乙醇胺	662.476	663.484	[M-H]-	C35H70NO8P	686410	427270	332570	597920	504840	392190	353440	580870	307480	286810	286550	513460	408410	438150	445890	C00350	HMDB0008920	14714258	-	-	-	ko00563,ko00564,ko01100,ko04136,ko04140,ko04723,ko05130,ko05167
LIPID-N-0323	PE(16:0_16:0)	磷脂酰乙醇胺_PE(16:0_16:0)	GP	甘油磷脂类	PE	磷脂酰乙醇胺	690.507	691.515	[M-H]-	C37H74NO8P	2193000	1564000	1722900	1946100	2256600	1694800	1850500	1552700	1638000	1477700	1528000	1844000	2100500	1941800	1751400	C00350	HMDB0008923	445468	-	73005	-	ko00563,ko00564,ko01100,ko04136,ko04140,ko04723,ko05130,ko05167
LIPID-N-0324	PE(18:0_14:0)	磷脂酰乙醇胺_PE(18:0_14:0)	GP	甘油磷脂类	PE	磷脂酰乙醇胺	690.507	691.515	[M-H]-	C37H74NO8P	146330	81564	159420	63246	68374	81562	78401	198100	72608	63227	89303	144110	83866	142720	89239	C00350	HMDB0005325	447790	-	-	-	ko00563,ko00564,ko01100,ko04136,ko04140,ko04723,ko05130,ko05167
LIPID-N-0325	PE(16:0_18:0)	磷脂酰乙醇胺_PE(16:0_18:0)	GP	甘油磷脂类	PE	磷脂酰乙醇胺	718.539	719.547	[M-H]-	C39H78NO8P	1571600	1164300	1490300	1156800	1427300	1400900	1305500	1392500	1357200	1273000	1120100	1641700	1616200	1639100	1547300	C00350	HMDB0008925	5326793	-	73006	-	ko00563,ko00564,ko01100,ko04136,ko04140,ko04723,ko05130,ko05167
LIPID-N-0331	PE(16:1_16:0)	磷脂酰乙醇胺_PE(16:1_16:0)	GP	甘油磷脂类	PE	磷脂酰乙醇胺	688.492	689.5	[M-H]-	C37H72NO8P	749410	537360	738700	528000	792930	621580	573790	549070	1410500	571300	771580	247910	748400	639850	704860	C00350	HMDB0008956	52924223	-	-	-	ko00563,ko00564,ko01100,ko04136,ko04140,ko04723,ko05130,ko05167
LIPID-N-0332	PE(14:0_18:1)	磷脂酰乙醇胺_PE(14:0_18:1)	GP	甘油磷脂类	PE	磷脂酰乙醇胺	688.492	689.5	[M-H]-	C37H72NO8P	665720	459460	514570	499770	701310	539610	247710	549410	290500	357020	503490	689850	446550	578010	468710	C00350	HMDB0008827	53479551	-	-	-	ko00563,ko00564,ko01100,ko04136,ko04140,ko04723,ko05130,ko05167
LIPID-N-0334	PE(16:0_18:1)	磷脂酰乙醇胺_PE(16:0_18:1)	GP	甘油磷脂类	PE	磷脂酰乙醇胺	716.523	717.531	[M-H]-	C39H76NO8P	5239700	3679500	3942700	4649600	5672700	4114700	2898800	3815700	4598100	3225000	2837000	3559700	4663400	4548800	4599500	C00350	HMDB0005320	5283496	-	73007	-	ko00563,ko00564,ko01100,ko04136,ko04140,ko04723,ko05130,ko05167
LIPID-N-0343	PE(22:0_18:1)	磷脂酰乙醇胺_PE(22:0_18:1)	GP	甘油磷脂类	PE	磷脂酰乙醇胺	800.617	801.625	[M-H]-	C45H88NO8P	12774	5807.7	6718.2	16134	18615	11804	8051.3	7766.8	5554.8	10482	3713.7	22907	13259	12560	16233	C00350	HMDB0009487	9546853	-	-	-	ko00563,ko00564,ko01100,ko04136,ko04140,ko04723,ko05130,ko05167
LIPID-N-0345	PE(24:0_18:1)	磷脂酰乙醇胺_PE(24:0_18:1)	GP	甘油磷脂类	PE	磷脂酰乙醇胺	828.648	829.656	[M-H]-	C47H92NO8P	82074	65671	70932	126770	139550	106920	86340	54709	25086	89223	40538	169830	135060	135080	146610	C00350	HMDB0009719	9546993	-	-	-	ko00563,ko00564,ko01100,ko04136,ko04140,ko04723,ko05130,ko05167
LIPID-N-0350	PE(18:2_16:0)	磷脂酰乙醇胺_PE(18:2_16:0)	GP	甘油磷脂类	PE	磷脂酰乙醇胺	714.507	715.515	[M-H]-	C39H74NO8P	8470300	7101000	7337900	8481800	9834300	7378400	7053000	6781200	7681900	5805800	5740700	6889700	7873400	8103100	8160100	C00350	HMDB0009088	52924895	-	-	-	ko00563,ko00564,ko01100,ko04136,ko04140,ko04723,ko05130,ko05167
LIPID-N-0352	PE(18:1_18:1)	磷脂酰乙醇胺_PE(18:1_18:1)	GP	甘油磷脂类	PE	磷脂酰乙醇胺	742.539	743.547	[M-H]-	C41H78NO8P	5692200	4833500	5593600	4541200	5052100	5316500	2741500	4363600	5009500	3724600	2731800	4677900	5270600	5016600	4962400	C00350	HMDB0009025	53479624	-	-	-	ko00563,ko00564,ko01100,ko04136,ko04140,ko04723,ko05130,ko05167
LIPID-N-0353	PE(18:0_18:2)	磷脂酰乙醇胺_PE(18:0_18:2)	GP	甘油磷脂类	PE	磷脂酰乙醇胺	742.539	743.547	[M-H]-	C41H78NO8P	10236000	10544000	11305000	11334000	12160000	11732000	10440000	11458000	12154000	9001400	7548100	13588000	12474000	12042000	12510000	C00350	HMDB0008994	9546749	-	-	-	ko00563,ko00564,ko01100,ko04136,ko04140,ko04723,ko05130,ko05167
LIPID-N-0354	PE(20:2_16:0)	磷脂酰乙醇胺_PE(20:2_16:0)	GP	甘油磷脂类	PE	磷脂酰乙醇胺	742.539	743.547	[M-H]-	C41H78NO8P	67596	45932	81946	91736	133050	91720	125990	74222	80789	76446	95320	42215	88696	90251	67195	C00350	HMDB0009286	52924578	-	-	-	ko00563,ko00564,ko01100,ko04136,ko04140,ko04723,ko05130,ko05167
LIPID-N-0363	PE(18:1_24:1)	磷脂酰乙醇胺_PE(18:1_24:1)	GP	甘油磷脂类	PE	磷脂酰乙醇胺	826.633	827.64	[M-H]-	C47H90NO8P	44030	26635	35192	43362	55289	41939	24387	19102	18576	27542	15578	40114	50244	43630	38849	C00350	HMDB0009527	53479865	-	-	-	ko00563,ko00564,ko01100,ko04136,ko04140,ko04723,ko05130,ko05167
LIPID-N-0365	PE(18:3_16:0)	磷脂酰乙醇胺_PE(18:3_16:0)	GP	甘油磷脂类	PE	磷脂酰乙醇胺	712.492	713.5	[M-H]-	C39H72NO8P	511670	221670	195730	442530	285720	376660	154450	415620	368690	155490	63365	361140	340970	565660	279970	C00350	HMDB0009154	14714008	-	-	-	ko00563,ko00564,ko01100,ko04136,ko04140,ko04723,ko05130,ko05167
LIPID-N-0366	PE(16:1_18:2)	磷脂酰乙醇胺_PE(16:1_18:2)	GP	甘油磷脂类	PE	磷脂酰乙醇胺	712.492	713.5	[M-H]-	C39H72NO8P	217350	141050	299860	125800	240030	117960	102220	234080	308350	131640	139690	87283	183320	184660	174310	C00350	HMDB0008961	52924917	-	-	-	ko00563,ko00564,ko01100,ko04136,ko04140,ko04723,ko05130,ko05167
LIPID-N-0368	PE(18:1_18:2)	磷脂酰乙醇胺_PE(18:1_18:2)	GP	甘油磷脂类	PE	磷脂酰乙醇胺	740.523	741.531	[M-H]-	C41H76NO8P	8255300	8935500	8916700	7095100	8125400	8773600	4431100	7335300	7010900	5768400	4454500	8708900	7911800	7581400	7856100	C00350	HMDB0009060	9546753	-	74977	-	ko00563,ko00564,ko01100,ko04136,ko04140,ko04723,ko05130,ko05167
LIPID-N-0369	PE(16:0_20:3)	磷脂酰乙醇胺_PE(16:0_20:3)	GP	甘油磷脂类	PE	磷脂酰乙醇胺	740.523	741.531	[M-H]-	C41H76NO8P	323180	294810	301850	416360	531220	291800	230610	262580	291250	262160	264050	243550	325660	248190	388510	C00350	HMDB0008935	53479587	-	-	-	ko00563,ko00564,ko01100,ko04136,ko04140,ko04723,ko05130,ko05167
LIPID-N-0372	PE(20:3_18:0)	磷脂酰乙醇胺_PE(20:3_18:0)	GP	甘油磷脂类	PE	磷脂酰乙醇胺	768.554	769.562	[M-H]-	C43H80NO8P	931370	1008400	1150700	984560	988300	741000	944810	853900	1099400	863150	790590	588110	1061400	1140900	975920	C00350	HMDB0009121	52924386	-	-	-	ko00563,ko00564,ko01100,ko04136,ko04140,ko04723,ko05130,ko05167
LIPID-N-0373	PE(20:1_18:2)	磷脂酰乙醇胺_PE(20:1_18:2)	GP	甘油磷脂类	PE	磷脂酰乙醇胺	768.554	769.562	[M-H]-	C43H80NO8P	141400	221690	217630	226610	260080	307840	98751	167640	198800	159890	99936	152680	221530	210910	212370	C00350	HMDB0009258	52924555	-	-	-	ko00563,ko00564,ko01100,ko04136,ko04140,ko04723,ko05130,ko05167
LIPID-N-0375	PE(18:2_22:1)	磷脂酰乙醇胺_PE(18:2_22:1)	GP	甘油磷脂类	PE	磷脂酰乙醇胺	796.586	797.593	[M-H]-	C45H84NO8P	31211	25295	31381	26593	32609	44692	13749	17126	42071	38459	42265	25559	35654	29949	30233	C00350	HMDB0009041	53479639	-	74487	-	ko00563,ko00564,ko01100,ko04136,ko04140,ko04723,ko05130,ko05167
LIPID-N-0382	PE(18:2_18:2)	磷脂酰乙醇胺_PE(18:2_18:2)	GP	甘油磷脂类	PE	磷脂酰乙醇胺	738.507	739.515	[M-H]-	C41H74NO8P	1569500	1817800	2151100	1763800	1860700	1730200	1000500	1631500	1050900	806720	660850	1604700	1568100	1651900	1588500	C00350	HMDB0005350	9546812	20707-71-5	84846	-	ko00563,ko00564,ko01100,ko04136,ko04140,ko04723,ko05130,ko05167
LIPID-N-0383	PE(16:0_20:4)	磷脂酰乙醇胺_PE(16:0_20:4)	GP	甘油磷脂类	PE	磷脂酰乙醇胺	738.507	739.515	[M-H]-	C41H74NO8P	11910000	9394800	9085000	11508000	11659000	8883700	8158900	8083900	9116400	7984900	9044700	9484100	10016000	9948300	9467800	C00350	HMDB0008937	9546800	-	73009	-	ko00563,ko00564,ko01100,ko04136,ko04140,ko04723,ko05130,ko05167
LIPID-N-0384	PE(18:3_18:1)	磷脂酰乙醇胺_PE(18:3_18:1)	GP	甘油磷脂类	PE	磷脂酰乙醇胺	738.507	739.515	[M-H]-	C41H74NO8P	1039700	545320	585520	746470	900060	1151500	208260	1012500	562060	277980	107550	863030	713630	670970	701430	C00350	HMDB0009124	53479673	-	-	-	ko00563,ko00564,ko01100,ko04136,ko04140,ko04723,ko05130,ko05167
LIPID-N-0387	PE(20:4_18:0)	磷脂酰乙醇胺_PE(20:4_18:0)	GP	甘油磷脂类	PE	磷脂酰乙醇胺	766.539	767.547	[M-H]-	C43H78NO8P	16815000	14913000	14137000	15962000	15678000	15660000	11642000	14122000	14907000	14772000	13822000	18385000	16341000	16196000	16592000	C00350	HMDB0009387	52924644	-	-	-	ko00563,ko00564,ko01100,ko04136,ko04140,ko04723,ko05130,ko05167
LIPID-N-0388	PE(18:1_20:3)	磷脂酰乙醇胺_PE(18:1_20:3)	GP	甘油磷脂类	PE	磷脂酰乙醇胺	766.539	767.547	[M-H]-	C43H78NO8P	670680	743980	1044500	576190	764720	547860	494460	240010	584120	402560	356870	363690	796850	732830	520640	C00350	HMDB0009034	53479633	-	-	-	ko00563,ko00564,ko01100,ko04136,ko04140,ko04723,ko05130,ko05167
LIPID-N-0389	PE(16:0_22:4)	磷脂酰乙醇胺_PE(16:0_22:4)	GP	甘油磷脂类	PE	磷脂酰乙醇胺	766.539	767.547	[M-H]-	C43H78NO8P	1050500	508350	598960	1086100	1276900	821600	844490	780860	1207200	799790	933280	545390	1060300	1038400	953230	C00350	HMDB0008943	9546817	-	84549	-	ko00563,ko00564,ko01100,ko04136,ko04140,ko04723,ko05130,ko05167
LIPID-N-0392	PE(18:0_22:4)	磷脂酰乙醇胺_PE(18:0_22:4)	GP	甘油磷脂类	PE	磷脂酰乙醇胺	794.57	795.578	[M-H]-	C45H82NO8P	1183800	889490	947280	1242300	1392800	1051700	1173500	1150300	1687100	1182400	1160300	1222000	1319500	1403200	1329100	C00350	HMDB0009009	52924901	-	74484	-	ko00563,ko00564,ko01100,ko04136,ko04140,ko04723,ko05130,ko05167
LIPID-N-0393	PE(20:4_20:0)	磷脂酰乙醇胺_PE(20:4_20:0)	GP	甘油磷脂类	PE	磷脂酰乙醇胺	794.57	795.578	[M-H]-	C45H82NO8P	183630	155690	153800	196260	243540	194030	105640	137850	154550	168980	112260	214260	187550	183910	170730	C00350	HMDB0009394	52924652	-	-	-	ko00563,ko00564,ko01100,ko04136,ko04140,ko04723,ko05130,ko05167
LIPID-N-0397	PE(16:0_20:5)	磷脂酰乙醇胺_PE(16:0_20:5)	GP	甘油磷脂类	PE	磷脂酰乙醇胺	736.492	737.5	[M-H]-	C41H72NO8P	279740	309750	232860	195110	260740	143780	98069	241580	56355	81719	73927	33488	162000	176300	169600	C00350	HMDB0008939	52924919	-	-	-	ko00563,ko00564,ko01100,ko04136,ko04140,ko04723,ko05130,ko05167
LIPID-N-0400	PE(18:0_20:5)	磷脂酰乙醇胺_PE(18:0_20:5)	GP	甘油磷脂类	PE	磷脂酰乙醇胺	764.523	765.531	[M-H]-	C43H76NO8P	497840	954520	991180	528340	506860	608320	143560	751670	297160	595200	191820	445770	414160	616500	434760	C00350	HMDB0009005	52924902	-	-	-	ko00563,ko00564,ko01100,ko04136,ko04140,ko04723,ko05130,ko05167
LIPID-N-0401	PE(16:0_22:5)	磷脂酰乙醇胺_PE(16:0_22:5)	GP	甘油磷脂类	PE	磷脂酰乙醇胺	764.523	765.531	[M-H]-	C43H76NO8P	229620	197260	210160	327160	256340	248820	404590	210320	678610	225150	601590	236110	372900	406580	328780	C00350	HMDB0009005	52924902	-	-	-	ko00563,ko00564,ko01100,ko04136,ko04140,ko04723,ko05130,ko05167
LIPID-N-0413	PE(22:6_16:0)	磷脂酰乙醇胺_PE(22:6_16:0)	GP	甘油磷脂类	PE	磷脂酰乙醇胺	762.507	763.515	[M-H]-	C43H74NO8P	4325000	3237000	3120300	4011300	4637300	2788600	5193500	3422700	3414900	2724200	2847800	3290300	4015300	3769200	3917900	C00350	HMDB0009682	52924862	-	-	-	ko00563,ko00564,ko01100,ko04136,ko04140,ko04723,ko05130,ko05167
LIPID-N-0415	PE(22:6_18:0)	磷脂酰乙醇胺_PE(22:6_18:0)	GP	甘油磷脂类	PE	磷脂酰乙醇胺	790.539	791.547	[M-H]-	C45H78NO8P	10396000	8767300	8391700	7721200	9035000	9055800	10182000	10497000	8277200	8267600	6542600	11311000	9648100	9168000	9449800	C00350	HMDB0009684	52924843	-	-	-	ko00563,ko00564,ko01100,ko04136,ko04140,ko04723,ko05130,ko05167
LIPID-N-0416	PE(18:1_22:5)	磷脂酰乙醇胺_PE(18:1_22:5)	GP	甘油磷脂类	PE	磷脂酰乙醇胺	790.539	791.547	[M-H]-	C45H78NO8P	373620	408520	573510	251310	375570	426250	88839	204190	363710	342730	343230	178130	357590	327350	310840	C00350	HMDB0009684	52924843	-	-	-	ko00563,ko00564,ko01100,ko04136,ko04140,ko04723,ko05130,ko05167
LIPID-N-0421	PE(20:4_22:2)	磷脂酰乙醇胺_PE(20:4_22:2)	GP	甘油磷脂类	PE	磷脂酰乙醇胺	818.57	819.578	[M-H]-	C47H82NO8P	5234100	5346700	5731500	5424700	5723600	5867400	4036000	5211600	6209600	5336700	5965700	5864100	6002000	5661400	5998000	C00350	HMDB0009404	52924660	-	-	-	ko00563,ko00564,ko01100,ko04136,ko04140,ko04723,ko05130,ko05167
LIPID-N-0426	PE(22:6_18:1)	磷脂酰乙醇胺_PE(22:6_18:1)	GP	甘油磷脂类	PE	磷脂酰乙醇胺	788.523	789.531	[M-H]-	C45H76NO8P	3894500	3534100	3777600	2822900	3390700	3380200	3055400	3818600	2696200	2494300	2185700	4328800	3417900	3419400	3442300	C00350	HMDB0009685	53479975	-	-	-	ko00563,ko00564,ko01100,ko04136,ko04140,ko04723,ko05130,ko05167
LIPID-N-0429	PE(22:6_20:1)	磷脂酰乙醇胺_PE(22:6_20:1)	GP	甘油磷脂类	PE	磷脂酰乙醇胺	816.554	817.562	[M-H]-	C47H80NO8P	63875	56364	17687	20916	34856	75017	10337	28349	20507	21043	17530	16757	59592	48282	45854	C00350	HMDB0009692	52924852	-	-	-	ko00563,ko00564,ko01100,ko04136,ko04140,ko04723,ko05130,ko05167
LIPID-N-0432	PG(16:0_16:0)	磷脂酰甘油_PG(16:0_16:0)	GP	甘油磷脂类	PG	磷脂酰甘油	721.51	722.51	[M-H]-	C38H75O10P	1678100	983590	1216600	1511300	1580700	991160	1708000	1253000	1176200	1214700	1459300	761950	1269800	1189000	1100500	-	HMDB0010570	460605	-	73205	-	--
LIPID-N-0433	PG(18:0_16:0)	磷脂酰甘油_PG(18:0_16:0)	GP	甘油磷脂类	PG	磷脂酰甘油	749.541	750.541	[M-H]-	C40H79O10P	110690	69580	85203	102760	118770	75188	173470	105510	86181	109230	105890	72950	88709	64498	83098	-	HMDB0010600	-	-	73207	-	--
LIPID-N-0437	PG(18:1_14:0)	磷脂酰甘油_PG(18:1_14:0)	GP	甘油磷脂类	PG	磷脂酰甘油	719.494	720.494	[M-H]-	C38H73O10P	83737	57554	49525	62686	91683	55308	114550	197740	43510	40914	185220	56172	164720	117100	81347	-	-	460605	-	-	-	--
LIPID-N-0438	PG(16:0_18:1)	磷脂酰甘油_PG(16:0_18:1)	GP	甘油磷脂类	PG	磷脂酰甘油	747.525	748.525	[M-H]-	C40H77O10P	7945600	4918600	5071700	6523200	6532800	5671200	4890700	6559600	6334100	5250900	6702800	5627500	6198400	6124100	5597200	-	-	-	-	-	-	--
LIPID-N-0440	PG(18:0_18:1)	磷脂酰甘油_PG(18:0_18:1)	GP	甘油磷脂类	PG	磷脂酰甘油	775.557	776.557	[M-H]-	C42H81O10P	772400	410520	530530	658520	610360	575090	570910	750400	577870	598310	559010	635790	640380	616640	500620	-	HMDB0010604	460605	-	73242	-	--
LIPID-N-0443	PG(18:2_16:0)	磷脂酰甘油_PG(18:2_16:0)	GP	甘油磷脂类	PG	磷脂酰甘油	745.51	746.51	[M-H]-	C40H75O10P	2003400	1112300	1400200	1573500	1570500	1432800	1229200	1498300	1325700	1008400	1322300	1480100	1403000	1283200	1313700	-	HMDB0010645	-	-	89351	-	--
LIPID-N-0447	PG(18:0_18:2)	磷脂酰甘油_PG(18:0_18:2)	GP	甘油磷脂类	PG	磷脂酰甘油	773.541	774.541	[M-H]-	C42H79O10P	2188900	1432600	1431100	1941500	1465000	1637700	1590800	1621900	1213400	1687900	1296500	1903500	1553700	1530500	1669100	-	HMDB0010605	-	-	89266	-	--
LIPID-N-0449	PG(20:1_18:1)	磷脂酰甘油_PG(20:1_18:1)	GP	甘油磷脂类	PG	磷脂酰甘油	801.572	802.572	[M-H]-	C44H83O10P	488460	310930	274340	368100	476090	301130	233540	214200	419440	258920	190220	268990	321330	232440	258860	-	-	-	-	-	-	--
LIPID-N-0451	PG(18:2_18:1)	磷脂酰甘油_PG(18:2_18:1)	GP	甘油磷脂类	PG	磷脂酰甘油	771.525	772.525	[M-H]-	C42H77O10P	312230	370610	415800	308240	446640	470530	268040	525840	322390	352580	344070	437070	414920	453850	441460	-	HMDB0010649	460605	-	89348	-	--
LIPID-N-0453	PG(18:2_18:2)	磷脂酰甘油_PG(18:2_18:2)	GP	甘油磷脂类	PG	磷脂酰甘油	769.51	770.51	[M-H]-	C42H75O10P	1007400	795660	1495900	1221900	1505200	1333200	525780	1686600	657780	1060700	1554800	621840	965460	1313600	1267800	-	HMDB0010650	460605	-	89361	-	--
LIPID-N-0455	PG(18:0_20:4)	磷脂酰甘油_PG(18:0_20:4)	GP	甘油磷脂类	PG	磷脂酰甘油	797.541	798.541	[M-H]-	C44H79O10P	453640	168440	226970	273670	307440	325520	265850	282870	348250	391530	355000	283400	340440	273620	286370	-	HMDB0010610	460605	-	75646	-	--
LIPID-N-0457	PG(18:2_18:3)	磷脂酰甘油_PG(18:2_18:3)	GP	甘油磷脂类	PG	磷脂酰甘油	767.494	768.494	[M-H]-	C42H73O10P	26473	25081	43248	24504	8856.9	32532	36460	47476	21010	3722.9	7361.2	41803	47289	38469	30482	-	HMDB0010651	-	-	89378	-	--
LIPID-N-0459	PG(18:1_20:4)	磷脂酰甘油_PG(18:1_20:4)	GP	甘油磷脂类	PG	磷脂酰甘油	795.525	796.525	[M-H]-	C44H77O10P	139730	37272	70802	56839	108600	93261	17472	75184	173960	68762	110010	46090	79051	48662	108180	-	HMDB0010640	460605	-	89357	-	--
LIPID-N-0460	PG(18:1_20:5)	磷脂酰甘油_PG(18:1_20:5)	GP	甘油磷脂类	PG	磷脂酰甘油	793.51	794.51	[M-H]-	C44H75O10P	7138.8	17437	4588.4	13860	1207	1366.2	3092.2	9482.2	7231.7	13561	5332.2	3930.5	7286	5265.9	7115.4	-	-	-	-	-	-	--
LIPID-N-0462	PG(18:0_22:6)	磷脂酰甘油_PG(18:0_22:6)	GP	甘油磷脂类	PG	磷脂酰甘油	821.541	822.541	[M-H]-	C46H79O10P	35374	16442	19235	4761.4	9738.3	36388	15793	8671.1	18150	3361.8	29613	15524	36864	33372	38849	-	-	-	-	-	-	--
LIPID-N-0463	PG(18:1_22:5)	磷脂酰甘油_PG(18:1_22:5)	GP	甘油磷脂类	PG	磷脂酰甘油	821.541	822.541	[M-H]-	C46H79O10P	80488	79587	165980	158420	138420	200990	114860	168160	288560	149030	346840	116990	128810	107860	113890	-	-	-	-	-	-	--
LIPID-N-0465	PG(18:1_22:6)	磷脂酰甘油_PG(18:1_22:6)	GP	甘油磷脂类	PG	磷脂酰甘油	819.525	820.525	[M-H]-	C46H77O10P	130630	76973	82286	53207	43074	81676	6515.3	48927	30770	29694	19876	20810	27553	65712	38071	-	HMDB0010644	460605	-	89352	-	--
LIPID-N-0469	PI(16:0_18:0)	磷脂酰肌醇_PI(16:0_18:0)	GP	甘油磷脂类	PI	磷脂酰肌醇	837.557	838.557	[M-H]-	C43H83O13P	102750	73824	121290	82659	44525	7187	60454	72132	50157	76223	52637	43878	143780	102340	99232	C00626	HMDB0009781	-	-	-	-	--
LIPID-N-0475	PI(16:0_16:1)	磷脂酰肌醇_PI(16:0_16:1)	GP	甘油磷脂类	PI	磷脂酰肌醇	807.51	808.51	[M-H]-	C41H77O13P	262630	76335	153870	78770	58208	49444	67728	61183	51125	55571	153690	53388	133500	202230	77792	C00626	HMDB0009779	-	-	88396	-	--
LIPID-N-0477	PI(16:0_18:1)	磷脂酰肌醇_PI(16:0_18:1)	GP	甘油磷脂类	PI	磷脂酰肌醇	835.541	836.541	[M-H]-	C43H81O13P	1431300	642190	1184600	696220	898940	552200	792250	706280	833170	857630	890310	669770	1265100	1205400	1383600	C00626	HMDB0009782	-	-	88392	-	--
LIPID-N-0480	PI(17:0_18:1)	磷脂酰肌醇_PI(17:0_18:1)	GP	甘油磷脂类	PI	磷脂酰肌醇	849.549	850.557	[M-H]-	C44H83O13P	674350	817140	804880	528930	625910	823980	177920	662100	517470	561370	449670	768300	581660	486380	580190	C00626	-	-	-	-	-	--
LIPID-N-0482	PI(18:0_18:1)	磷脂酰肌醇_PI(18:0_18:1)	GP	甘油磷脂类	PI	磷脂酰肌醇	863.573	864.573	[M-H]-	C45H85O13P	824950	260340	576310	306100	368800	332820	284250	386880	515400	346410	380840	452220	569810	650800	623730	C00626	-	-	-	-	-	--
LIPID-N-0490	PI(18:2_16:0)	磷脂酰肌醇_PI(18:2_16:0)	GP	甘油磷脂类	PI	磷脂酰肌醇	833.526	834.526	[M-H]-	C43H79O13P	154880	155740	156850	105880	280860	88423	150030	163310	136500	63031	110870	153800	320820	320160	421590	C00626	HMDB0009846	-	-	88640	-	--
LIPID-N-0491	PI(16:1_18:1)	磷脂酰肌醇_PI(16:1_18:1)	GP	甘油磷脂类	PI	磷脂酰肌醇	833.526	834.526	[M-H]-	C43H79O13P	206190	265620	260590	64904	207330	140010	95644	141650	124820	125510	131520	106080	246850	238470	275110	C00626	-	-	-	-	-	--
LIPID-N-0493	PI(17:1_18:1)	磷脂酰肌醇_PI(17:1_18:1)	GP	甘油磷脂类	PI	磷脂酰肌醇	847.534	848.541	[M-H]-	C44H81O13P	103320	273960	284560	203880	139850	231980	221640	178380	181720	261430	226750	119640	174510	243990	161950	C00626	-	-	-	-	-	--
LIPID-N-0495	PI(18:0_18:2)	磷脂酰肌醇_PI(18:0_18:2)	GP	甘油磷脂类	PI	磷脂酰肌醇	861.557	862.557	[M-H]-	C45H83O13P	4898900	3174000	3398200	3006300	2939000	3692000	2711000	3099100	2758100	2747000	2949100	3804100	4532600	4310300	4415200	C00626	HMDB0009809	-	-	-	-	--
LIPID-N-0496	PI(18:1_18:1)	磷脂酰肌醇_PI(18:1_18:1)	GP	甘油磷脂类	PI	磷脂酰肌醇	861.557	862.557	[M-H]-	C45H83O13P	2875300	1356800	2437300	1000800	1511100	1323500	971580	1309400	1614300	966440	1066300	1183400	1874400	1907200	2083100	C00626	-	-	-	-	-	--
LIPID-N-0499	PI(18:0_19:2)	磷脂酰肌醇_PI(18:0_19:2)	GP	甘油磷脂类	PI	磷脂酰肌醇	875.565	876.573	[M-H]-	C46H85O13P	579720	664210	480420	346380	535690	388340	631280	596710	542790	455320	455280	654680	617360	476200	575290	C00626	-	-	-	-	-	--
LIPID-N-0508	PI(18:1_18:2)	磷脂酰肌醇_PI(18:1_18:2)	GP	甘油磷脂类	PI	磷脂酰肌醇	859.541	860.541	[M-H]-	C45H81O13P	1415700	1071000	1342200	974950	736190	812540	811400	809260	662310	541590	550560	963850	1404800	1469000	1357500	C00626	HMDB0009838	-	-	88611	-	--
LIPID-N-0509	PI(16:0_20:3)	磷脂酰肌醇_PI(16:0_20:3)	GP	甘油磷脂类	PI	磷脂酰肌醇	859.541	860.541	[M-H]-	C45H81O13P	3007.7	27409	9515.5	14999	10470	499	14616	20409	6776.5	1249.2	36021	10074	30498	40039	48927	C00626	HMDB0009788	-	-	88389	-	--
LIPID-N-0512	PI(18:1_19:2)	磷脂酰肌醇_PI(18:1_19:2)	GP	甘油磷脂类	PI	磷脂酰肌醇	873.549	874.557	[M-H]-	C46H83O13P	114790	130340	110310	32953	111590	92295	124930	80114	71494	132490	98740	147720	93762	81397	56110	C00626	-	-	-	-	-	--
LIPID-N-0514	PI(20:3_18:0)	磷脂酰肌醇_PI(20:3_18:0)	GP	甘油磷脂类	PI	磷脂酰肌醇	887.573	888.573	[M-H]-	C47H85O13P	220120	513680	324580	260330	131490	153840	238010	186350	176950	244100	311240	46897	378820	338060	350400	C00626	HMDB0009880	-	-	89133	-	--
LIPID-N-0515	PI(18:1_20:2)	磷脂酰肌醇_PI(18:1_20:2)	GP	甘油磷脂类	PI	磷脂酰肌醇	887.573	888.573	[M-H]-	C47H85O13P	24996	32453	54013	3465.5	24432	3868.5	10168	3756	1713.6	22386	34400	7085.4	30591	14841	30111	C00626	-	-	-	-	-	--
LIPID-N-0521	PI(18:2_18:2)	磷脂酰肌醇_PI(18:2_18:2)	GP	甘油磷脂类	PI	磷脂酰肌醇	857.526	858.526	[M-H]-	C45H79O13P	63932	30064	119560	48395	34916	26009	49075	68032	27662	52717	26714	28068	84003	84221	74754	C00626	HMDB0009850	-	-	-	-	--
LIPID-N-0522	PI(16:0_20:4)	磷脂酰肌醇_PI(16:0_20:4)	GP	甘油磷脂类	PI	磷脂酰肌醇	857.526	858.526	[M-H]-	C45H79O13P	225210	105030	163750	201580	208610	239530	249580	107010	115140	198340	272010	137060	287390	267110	295780	C00626	HMDB0009789	-	-	-	-	--
LIPID-N-0523	PI(17:0_20.4)	磷脂酰肌醇_PI(17:0_20.4)	GP	甘油磷脂类	PI	磷脂酰肌醇	871.534	872.541	[M-H]-	C46H81O13P	164780	104940	77538	50490	38816	77254	141710	59992	46244	73765	97174	106610	88628	33806	53362	C00626	-	-	-	-	-	--
LIPID-N-0524	PI(18:0_20:4)	磷脂酰肌醇_PI(18:0_20:4)	GP	甘油磷脂类	PI	磷脂酰肌醇	885.557	886.557	[M-H]-	C47H83O13P	9097900	8388600	7779300	7012100	7676700	8314800	7254900	6818200	7477800	7222300	8382900	8192400	10479000	10257000	10135000	C00626	HMDB0009815	-	-	-	-	--
LIPID-N-0529	PI(18:0_22:4)	磷脂酰肌醇_PI(18:0_22:4)	GP	甘油磷脂类	PI	磷脂酰肌醇	913.588	914.588	[M-H]-	C49H87O13P	70509	34920	69630	61640	64981	35257	69641	27046	68282	38253	93609	27052	83253	81448	75927	C00626	HMDB0009817	-	-	88573	-	--
LIPID-N-0538	PI(20:4_18:1)	磷脂酰肌醇_PI(20:4_18:1)	GP	甘油磷脂类	PI	磷脂酰肌醇	883.541	884.541	[M-H]-	C47H81O13P	545040	806690	593180	319780	454910	492840	388140	460700	549110	429180	378100	404400	724110	747850	773600	C00626	HMDB0009895	-	-	89128	-	--
LIPID-N-0544	PI(18:0_22:5)	磷脂酰肌醇_PI(18:0_22:5)	GP	甘油磷脂类	PI	磷脂酰肌醇	911.573	912.573	[M-H]-	C49H85O13P	54128	20859	33075	18675	29550	48016	71295	44191	73858	50252	46437	1359.3	54649	67202	24940	C00626	-	-	-	-	-	--
LIPID-N-0551	PI(18:0_22:6)	磷脂酰肌醇_PI(18:0_22:6)	GP	甘油磷脂类	PI	磷脂酰肌醇	909.557	910.557	[M-H]-	C49H83O13P	192450	79857	76710	44658	98217	59007	134110	105030	41108	79024	5288	112580	119190	139390	48206	C00626	HMDB0009821	-	-	88600	-	--
LIPID-N-0552	PI(20:2_20:4)	磷脂酰肌醇_PI(20:2_20:4)	GP	甘油磷脂类	PI	磷脂酰肌醇	909.557	910.557	[M-H]-	C49H83O13P	1419.6	4298.2	12403	503	25808	15289	472.53	2856	12140	24009	1003.2	1454.5	7607.5	7786.1	6776.7	C00626	-	-	-	-	-	--
LIPID-N-0556	PI(18:1_22:6)	磷脂酰肌醇_PI(18:1_22:6)	GP	甘油磷脂类	PI	磷脂酰肌醇	907.541	908.541	[M-H]-	C49H81O13P	19116	64503	23549	3194.3	56496	36905	9693.9	26589	12000	57243	26782	10146	48891	56332	39250	C00626	-	-	-	-	-	--
LIPID-N-0557	PI(20:4_20:4)	磷脂酰肌醇_PI(20:4_20:4)	GP	甘油磷脂类	PI	磷脂酰肌醇	905.526	906.526	[M-H]-	C49H79O13P	25247	2470.4	63187	3260.9	43043	1142.2	16970	36202	3619.2	3231.3	18040	10893	55596	37620	19424	C00626	-	-	-	-	-	--
LIPID-N-0560	PS(16:0_16:0)	磷脂酰丝氨酸_PS(16:0_16:0)	GP	甘油磷脂类	PS	磷脂酰丝氨酸	734.497	735.505	[M-H]-	C38H74NO10P	289100	41935	109150	87328	56938	48117	74212	78481	48844	46331	114960	36511	82402	100590	120960	C02737	HMDB0000614	-	-	84523	-	ko00260,ko00564,ko01100,ko05140,ko05146,ko05322
LIPID-N-0561	PS(18:0_16:0)	磷脂酰丝氨酸_PS(18:0_16:0)	GP	甘油磷脂类	PS	磷脂酰丝氨酸	762.529	763.536	[M-H]-	C40H78NO10P	136830	71756	82272	54868	37552	106070	67097	71351	48516	40284	73313	164980	96156	99254	109130	C02737	HMDB0012376	-	-	90035	-	ko00260,ko00564,ko01100,ko05140,ko05146,ko05322
LIPID-N-0563	PS(18:0_18:0)	磷脂酰丝氨酸_PS(18:0_18:0)	GP	甘油磷脂类	PS	磷脂酰丝氨酸	790.56	791.568	[M-H]-	C42H82NO10P	11650000	9650500	9226400	8647300	9740200	9630600	11612000	11624000	9069700	8664000	7232200	12175000	10646000	10712000	10482000	C02737	HMDB0012378	-	-	84519	-	ko00260,ko00564,ko01100,ko05140,ko05146,ko05322
LIPID-N-0567	PS(16:0_18:1)	磷脂酰丝氨酸_PS(16:0_18:1)	GP	甘油磷脂类	PS	磷脂酰丝氨酸	760.513	761.521	[M-H]-	C40H76NO10P	552140	128020	364100	239900	208100	125630	97904	174330	188730	150480	172230	88102	246500	354620	296060	C02737	HMDB0012357	-	-	34086	-	ko00260,ko00564,ko01100,ko05140,ko05146,ko05322
LIPID-N-0568	PS(18:0_16:1)	磷脂酰丝氨酸_PS(18:0_16:1)	GP	甘油磷脂类	PS	磷脂酰丝氨酸	760.513	761.521	[M-H]-	C40H76NO10P	704720	457300	443260	351220	247700	306730	190790	397710	723330	555510	789670	337670	485170	587990	713860	C02737	HMDB0012377	-	-	90036	-	ko00260,ko00564,ko01100,ko05140,ko05146,ko05322
LIPID-N-0569	PS(18:0_17:1)	磷脂酰丝氨酸_PS(18:0_17:1)	GP	甘油磷脂类	PS	磷脂酰丝氨酸	774.529	775.536	[M-H]-	C41H78NO10P	531830	423680	294500	373160	496740	391890	339000	575980	322810	417720	351380	392120	539110	350520	280610	C02737	-	-	-	-	-	ko00260,ko00564,ko01100,ko05140,ko05146,ko05322
LIPID-N-0570	PS(18:0_18:1)	磷脂酰丝氨酸_PS(18:0_18:1)	GP	甘油磷脂类	PS	磷脂酰丝氨酸	788.544	789.552	[M-H]-	C42H80NO10P	2664300	2718700	3244800	2053300	2272100	2294800	2135400	2041600	2351800	2359600	2477400	2203200	3355400	3235200	3181900	C02737	HMDB0010163	59720717	-	79096	-	ko00260,ko00564,ko01100,ko05140,ko05146,ko05322
LIPID-N-0577	PS(18:0_18:2)	磷脂酰丝氨酸_PS(18:0_18:2)	GP	甘油磷脂类	PS	磷脂酰丝氨酸	786.529	787.536	[M-H]-	C42H78NO10P	1036200	666300	909020	862540	674950	734870	582900	642080	747850	648580	640550	771450	910410	1065600	983320	C02737	HMDB0012380	-	-	84513	-	ko00260,ko00564,ko01100,ko05140,ko05146,ko05322
LIPID-N-0579	PS(18:1_20:1)	磷脂酰丝氨酸_PS(18:1_20:1)	GP	甘油磷脂类	PS	磷脂酰丝氨酸	814.56	815.568	[M-H]-	C44H82NO10P	3086400	1404200	1190500	1454600	1344500	2219700	1001800	1371500	1980300	1965700	2125600	2182600	1701200	1726800	1537000	C02737	HMDB0112412	460605	-	-	-	ko00260,ko00564,ko01100,ko05140,ko05146,ko05322
LIPID-N-0584	PS(18:0_20:3)	磷脂酰丝氨酸_PS(18:0_20:3)	GP	甘油磷脂类	PS	磷脂酰丝氨酸	812.544	813.552	[M-H]-	C44H80NO10P	929290	695780	846360	606230	684630	692840	818220	518260	997470	609540	690040	476930	1038100	1104900	1091100	C02737	HMDB0012382	-	-	84512	-	ko00260,ko00564,ko01100,ko05140,ko05146,ko05322
LIPID-N-0588	PS(17:0_20:4)	磷脂酰丝氨酸_PS(17:0_20:4)	GP	甘油磷脂类	PS	磷脂酰丝氨酸	796.513	797.521	[M-H]-	C43H76NO10P	205350	146580	57271	181160	205600	122070	86169	169500	211980	175060	190150	123640	105250	125410	197330	C02737	-	-	-	-	-	ko00260,ko00564,ko01100,ko05140,ko05146,ko05322
LIPID-N-0589	PS(18:0_20:4)	磷脂酰丝氨酸_PS(18:0_20:4)	GP	甘油磷脂类	PS	磷脂酰丝氨酸	810.529	811.536	[M-H]-	C44H78NO10P	10072000	4988500	5107000	7348600	7663800	7052800	6148400	9383700	8477800	9422400	11478000	10159000	7672200	7464700	7393200	C02737	HMDB0012383	-	-	79113	-	ko00260,ko00564,ko01100,ko05140,ko05146,ko05322
LIPID-N-0595	PS(18:0_22:5)	磷脂酰丝氨酸_PS(18:0_22:5)	GP	甘油磷脂类	PS	磷脂酰丝氨酸	836.544	837.552	[M-H]-	C46H80NO10P	350450	445140	448270	300600	415520	380590	439310	293320	672420	538310	1185800	201550	697610	774370	640790	C02737	HMDB0010166	-	-	90040	-	ko00260,ko00564,ko01100,ko05140,ko05146,ko05322
LIPID-N-0598	PS(18:0_22:6)	磷脂酰丝氨酸_PS(18:0_22:6)	GP	甘油磷脂类	PS	磷脂酰丝氨酸	834.529	835.536	[M-H]-	C46H78NO10P	5710900	4854400	6373900	4202300	4346000	4392800	5601100	5172700	3624600	5086200	4674600	5669200	6762000	6635300	6733300	C02737	HMDB0010163	59720717	-	79096	-	ko00260,ko00564,ko01100,ko05140,ko05146,ko05322
LIPID-N-0599	PS(18:1_22:6)	磷脂酰丝氨酸_PS(18:1_22:6)	GP	甘油磷脂类	PS	磷脂酰丝氨酸	832.513	833.521	[M-H]-	C46H76NO10P	120170	189800	317790	52070	48109	134000	211580	260680	51360	154040	58563	45018	201500	215820	190670	C02737	HMDB0012395	52925155	-	90025	-	ko00260,ko00564,ko01100,ko05140,ko05146,ko05322
LIPID-N-0602	CerP(d18:1/16:0)	1-磷酸神经酰胺_CerP(d18:1/16:0)	SL	鞘脂类	CerP	1-磷酸神经酰胺	616.471	617.478	[M-H]-	C34H68NO6P	145450	124190	51051	80325	83363	99551	82925	101480	78131	114340	107610	53954	66212	167100	106420	-	HMDB0010700	-	-	73145	-	--
LIPID-N-0606	CerP(d18:1/24:0)	1-磷酸神经酰胺_CerP(d18:1/24:0)	SL	鞘脂类	CerP	1-磷酸神经酰胺	728.596	729.604	[M-H]-	C42H84NO6P	42249	33979	41662	37716	36991	38954	29945	39129	31528	31243	28267	25048	47152	38365	33850	-	HMDB0010704	-	-	73137	-	--
LIPID-N-0609	CerP(d18:1/18:1)	1-磷酸神经酰胺_CerP(d18:1/18:1)	SL	鞘脂类	CerP	1-磷酸神经酰胺	642.486	643.494	[M-H]-	C36H70NO6P	2119800	1157500	1163800	1268400	1361200	1032300	789130	965970	1425200	1454800	1079800	762180	1190900	1131700	1098100	-	-	-	-	-	-	--
LIPID-N-0613	CerP(d18:1/20:3)	1-磷酸神经酰胺_CerP(d18:1/20:3)	SL	鞘脂类	CerP	1-磷酸神经酰胺	666.486	667.494	[M-H]-	C38H70NO6P	13659	25765	8590.3	90779	34845	20208	62782	13646	52139	15153	51986	17146	34280	57054	37911	-	-	-	-	-	-	--
LIPID-N-0628	PA(16:0_16:1)	磷脂酸_PA(16:0_16:1)	GP	甘油磷脂类	PA	磷脂酸	645.45	646.457	[M-H]-	C35H67O8P	83169	13618	38396	10612	41245	18188	6005.3	31878	19000	31354	46464	10101	25252	23700	49843	C00416	-	460605	-	-	-	ko00561,ko00564,ko01100,ko04024,ko04070,ko04072,ko04666,ko04912,ko04975,ko05200,ko05212,ko05231
LIPID-N-0635	PA(18:1_18:1)	磷脂酸_PA(18:1_18:1)	GP	甘油磷脂类	PA	磷脂酸	699.496	700.504	[M-H]-	C39H73O8P	289590	174340	245930	266490	353800	141650	123190	348780	293650	144620	257490	240780	207330	160310	204390	C00416	HMDB0000674	446066	-	73246	5644	ko00561,ko00564,ko01100,ko04024,ko04070,ko04072,ko04666,ko04912,ko04975,ko05200,ko05212,ko05231
LIPID-N-0647	PA(18:0_22:6)	磷脂酸_PA(18:0_22:6)	GP	甘油磷脂类	PA	磷脂酸	747.496	748.504	[M-H]-	C43H73O8P	1036300	579420	566100	731400	768160	615780	1171100	996720	647130	860710	597240	813690	961310	785260	782390	C00416	-	460605	-	-	-	ko00561,ko00564,ko01100,ko04024,ko04070,ko04072,ko04666,ko04912,ko04975,ko05200,ko05212,ko05231
LIPID-N-0650	PA(18:1_22:6)	磷脂酸_PA(18:1_22:6)	GP	甘油磷脂类	PA	磷脂酸	745.481	746.489	[M-H]-	C43H71O8P	27342	99097	12278	61761	52947	55727	84128	54795	108120	117880	121610	41321	88672	96219	138850	C00416	-	460605	-	-	-	ko00561,ko00564,ko01100,ko04024,ko04070,ko04072,ko04666,ko04912,ko04975,ko05200,ko05212,ko05231
LIPID-P-0001	DL-Carnitine	DL-肉碱	FA	脂肪酰类	CAR	酰基肉碱	162.113	161.105	[M+H]+	C7H15NO3	1347500	2844800	2068500	2957800	1719400	3329800	2012000	4154800	3301000	5813800	5324700	5356700	3269900	2917600	3007700	C00318	HMDB0000062	10917	541-15-1	16347	52	ko04714,ko04976
LIPID-P-0002	Carnitine C2:0	O-乙酰肉碱	FA	脂肪酰类	CAR	酰基肉碱	204.124	203.116	[M+H]+	C9H17NO4	27230000	26756000	27606000	31766000	25284000	35627000	38670000	40424000	18041000	40592000	23457000	19609000	27161000	25765000	26623000	C02571	HMDB0000201	7045767	3040-38-8	57589	-	ko04931
LIPID-P-0003	Carnitine C3:0	肉碱 C3:0	FA	脂肪酰类	CAR	酰基肉碱	218.14	217.131	[M+H]+	C10H19NO4	158070	237640	236140	213570	164030	194220	514180	305720	119000	302030	221980	252440	253960	237670	244800	C03017	HMDB0000824	107738	17298-37-2	28867	5787	--
LIPID-P-0004	Carnitine C4:0	肉碱 C4:0	FA	脂肪酰类	CAR	酰基肉碱	232.155	231.147	[M+H]+	C11H21NO4	1531600	987570	1272300	921160	1173200	790060	5133300	1781500	648770	1684200	906690	1088000	1439900	1251300	1360300	C02862	HMDB0002013	213144	25576-40-3	21949	6436	--
LIPID-P-0005	Carnitine C5:0	肉碱 C5:0	FA	脂肪酰类	CAR	酰基肉碱	246.171	245.163	[M+H]+	C12H23NO4	314580	535200	317460	536430	533260	285460	280560	565640	665300	552070	334060	398970	834850	905750	884340	C02301	HMDB0000688	6426851	31023-24-2	73025	5657	ko04714
LIPID-P-0006	Carnitine C4-OH	肉碱 C4-OH	FA	脂肪酰类	CAR	酰基肉碱	248.15	247.142	[M+H]+	C11H21NO5	5559400	2004500	5784100	1272300	3726200	1291400	7069800	12561000	4441400	3592500	1623300	6890100	3996300	3627200	3716000	C02301	-	-	-	-	-	ko04714
LIPID-P-0007	Carnitine C6:0	肉碱 C6:0	FA	脂肪酰类	CAR	酰基肉碱	260.187	259.178	[M+H]+	C13H25NO4	314510	179880	201790	303400	188700	185960	1961800	354860	141990	525640	233290	190840	388160	351380	346130	C02301	HMDB0000705	6426853	6418-78-6	70749	5673	ko04714
LIPID-P-0008	Carnitine C5-OH	肉碱 C5-OH	FA	脂肪酰类	CAR	酰基肉碱	262.166	261.158	[M+H]+	C12H23NO5	222230	199800	173520	189490	167520	190360	485380	333040	179130	324940	140920	531300	247310	229600	227020	C02301	HMDB0062555	57357187	-	-	-	ko04714
LIPID-P-0009	Carnitine C6-OH	肉碱 C6-OH	FA	脂肪酰类	CAR	酰基肉碱	276.182	275.173	[M+H]+	C13H25NO5	175430	101440	338720	84239	329750	74867	208560	877400	384380	204660	187490	262830	204890	191890	201580	C02301	HMDB0013130	-	-	-	-	ko04714
LIPID-P-0010	Carnitine C8:0	肉碱 C8:0	FA	脂肪酰类	CAR	酰基肉碱	288.218	287.21	[M+H]+	C15H29NO4	46170	39287	35880	82263	34923	55373	482660	122710	36276	122790	74386	23795	163820	169720	166000	C02301	HMDB0000791	11953814	25243-95-2	18102	-	ko04714
LIPID-P-0011	Carnitine C6-2OH	肉碱 C6-2OH	FA	脂肪酰类	CAR	酰基肉碱	290.161	289.153	[M+H]+	C13H23NO6	75636	69152	70049	77083	67313	82313	64256	153460	73730	143120	81933	90130	99685	98246	90684	C02301	HMDB0000552	128145	102673-95-0	70857	5536	ko04714
LIPID-P-0013	Carnitine C10:0	肉碱 C10:0	FA	脂肪酰类	CAR	酰基肉碱	316.25	315.241	[M+H]+	C17H33NO4	18042	17182	29875	15614	16820	27384	66611	45399	25808	61905	74655	20027	209020	208270	211970	C02301	HMDB0000651	10245190	1492-27-9	68830	5623	ko04714
LIPID-P-0014	Carnitine C12:0	肉碱 C12:0	FA	脂肪酰类	CAR	酰基肉碱	344.281	343.272	[M+H]+	C19H37NO4	43251	31741	42746	26539	45850	26780	54125	51980	33110	100060	99753	29062	78405	90032	81854	C02301	HMDB0002250	168381	25518-54-1	77086	6573	ko04714
LIPID-P-0015	Carnitine C13:0	肉碱 C13:0	FA	脂肪酰类	CAR	酰基肉碱	358.295	357.288	[M+H]+	C20H39NO4	15826	67592	69075	139570	76456	102770	30104	98485	53511	43920	17574	19413	58429	65520	51004	C02301	-	-	-	-	-	ko04714
LIPID-P-0016	Carnitine C12-OH	肉碱 C12-OH	FA	脂肪酰类	CAR	酰基肉碱	360.276	359.267	[M+H]+	C19H37NO5	58666	38536	57990	27421	52569	46077	134080	69944	54465	136640	109020	57129	65252	63667	70243	C02301	-	-	-	-	-	ko04714
LIPID-P-0017	Carnitine C14:0	肉碱 C14:0	FA	脂肪酰类	CAR	酰基肉碱	372.313	371.304	[M+H]+	C21H41NO4	732670	313730	631480	403610	673650	372700	548630	1150400	490140	1610900	1309500	482310	588710	656510	598470	C02301	HMDB0005066	53477791	25597-07-3	84634	-	ko04714
LIPID-P-0018	Carnitine C15:0	肉碱 C15:0	FA	脂肪酰类	CAR	酰基肉碱	386.325	385.319	[M+H]+	C22H43NO4	30344	24725	49435	34899	33831	24924	29525	119510	80185	80332	25878	20118	37125	36185	35296	C02301	-	-	-	-	-	ko04714
LIPID-P-0019	Carnitine C12:1-2OH	肉碱 C12:1-2OH	FA	脂肪酰类	CAR	酰基肉碱	374.255	373.246	[M+H]+	C19H35NO6	62169	55107	61762	54760	61675	57560	49063	104190	60910	116400	59067	58328	85133	71648	82549	C02301	-	-	-	-	-	ko04714
LIPID-P-0020	Carnitine C14-OH	肉碱 C14-OH	FA	脂肪酰类	CAR	酰基肉碱	388.307	387.298	[M+H]+	C21H41NO5	67485	28384	35156	18797	38379	21303	42620	41367	29881	71067	51424	37126	35482	39335	43703	C02301	-	-	-	-	-	ko04714
LIPID-P-0021	Carnitine C16:0	肉碱 C16:0	FA	脂肪酰类	CAR	酰基肉碱	400.344	399.335	[M+H]+	C23H45NO4	2410400	746070	1987100	1419700	2434600	1083600	1212200	3576600	1601600	3841100	2810200	1133900	1741600	1676500	1806800	C02990	HMDB0000222	11953816	2364-67-2	17490	5231	ko00071,ko01212
LIPID-P-0022	Carnitine C16-OH	肉碱 C16-OH	FA	脂肪酰类	CAR	酰基肉碱	416.339	415.33	[M+H]+	C23H45NO5	238190	55517	129980	51091	160440	60026	92399	180130	123500	306170	208000	98187	132290	126990	130070	C02301	HMDB0013336	126456228	195207-76-2	-	-	ko04714
LIPID-P-0023	Carnitine C18:0	肉碱 C18:0	FA	脂肪酰类	CAR	酰基肉碱	428.375	427.366	[M+H]+	C25H49NO4	1927900	688270	1850700	910910	1856700	829100	866730	2588000	1069300	2649000	1842000	1083600	1277100	1374700	1315900	C02301	HMDB0000848	52922056	25597-09-5	84644	5811	ko04714
LIPID-P-0024	Carnitine C20:0	肉碱 C20:0	FA	脂肪酰类	CAR	酰基肉碱	456.404	455.397	[M+H]+	C27H53NO4	157230	27888	390060	22946	278120	24726	47344	454670	65951	59649	22580	79512	124410	116310	121520	C02301	-	-	-	-	-	ko04714
LIPID-P-0025	Carnitine C18-OH	肉碱 C18-OH	FA	脂肪酰类	CAR	酰基肉碱	444.37	443.361	[M+H]+	C25H49NO5	246180	60641	166240	39369	142590	46045	73482	156680	86787	161380	91750	106280	125870	112960	120740	C02301	-	-	-	-	-	ko04714
LIPID-P-0026	Carnitine C3:1-2OH	肉碱 C3:1-OH	FA	脂肪酰类	CAR	酰基肉碱	248.113	247.106	[M+H]+	C10H17NO6	4800600	1734800	5348100	1139600	3423800	1191400	5977800	10647000	3681900	3502500	1467700	6846600	3541500	3070500	3458100	C02301	HMDB0002095	91825606	910825-21-7	85470	6484	ko04714
LIPID-P-0027	Carnitine C4:1-2OH	肉碱 C4:1-OH	FA	脂肪酰类	CAR	酰基肉碱	262.129	261.121	[M+H]+	C11H19NO6	249230	214480	193170	215660	186510	206040	541760	378030	187840	383200	151740	620220	260270	247990	239050	C02301	HMDB0061717	-	-	-	-	ko04714
LIPID-P-0028	Carnitine C5:1	肉碱 C5:1	FA	脂肪酰类	CAR	酰基肉碱	244.155	243.147	[M+H]+	C12H21NO4	39286	33550	37591	30054	40807	31810	84838	83293	30158	35657	21992	59720	38687	39436	39064	C02301	HMDB0002366	91825636	64681-36-3	85520	-	ko04714
LIPID-P-0029	Carnitine C6:1	肉碱 C6:1	FA	脂肪酰类	CAR	酰基肉碱	258.171	257.163	[M+H]+	C13H23NO4	30980	18624	19307	18347	17003	20606	89729	45044	23259	38833	11106	22338	24951	23352	27974	C02301	HMDB0013161	-	-	-	-	ko04714
LIPID-P-0030	Carnitine C5:1-2OH	肉碱 C5:1-2OH	FA	脂肪酰类	CAR	酰基肉碱	274.13	273.121	[M+H]+	C12H19NO6	2892000	2690800	2688900	2948400	2751400	3012000	2744700	4085100	2975400	4039800	2435200	2653900	3135400	3130000	3063500	C02301	-	-	-	-	-	ko04714
LIPID-P-0031	Carnitine C8:1	肉碱 C8:1	FA	脂肪酰类	CAR	酰基肉碱	286.203	285.194	[M+H]+	C15H27NO4	114710	132920	98263	183190	145330	102690	230500	332830	60900	169890	47297	92105	153260	141430	140340	C02301	HMDB0013324	70679121	-	-	-	ko04714
LIPID-P-0033	Carnitine C10:1	肉碱 C10:1	FA	脂肪酰类	CAR	酰基肉碱	314.234	313.225	[M+H]+	C17H31NO4	13269	15634	14174	20463	14573	21187	25872	35112	8995.5	28266	20451	35133	63340	66059	65072	C02301	HMDB0013205	-	-	-	-	ko04714
LIPID-P-0035	Carnitine C12:1	肉碱 C12:1	FA	脂肪酰类	CAR	酰基肉碱	342.265	341.257	[M+H]+	C19H35NO4	18192	18985	28383	13540	10906	16802	19549	47974	23827	78589	62838	16291	131780	122470	136010	C02301	HMDB0013326	-	-	89717	-	ko04714
LIPID-P-0036	Carnitine C12:1-OH	肉碱 C12:1-OH	FA	脂肪酰类	CAR	酰基肉碱	358.26	357.252	[M+H]+	C19H35NO5	9285.8	15363	13020	8662	12837	15694	18526	24201	10510	46083	22726	16251	20540	14500	15816	C02301	-	-	-	-	-	ko04714
LIPID-P-0037	Carnitine C14:1	肉碱 C14:1	FA	脂肪酰类	CAR	酰基肉碱	370.297	369.288	[M+H]+	C21H39NO4	374810	527160	583630	398180	311950	673200	345860	1844800	743280	2611600	1857600	1267200	739110	686210	686650	C02301	HMDB0002014	22833575	835598-21-5	73060	6437	ko04714
LIPID-P-0038	Carnitine C14:1-OH	肉碱 C14:1-OH	FA	脂肪酰类	CAR	酰基肉碱	386.292	385.283	[M+H]+	C21H39NO5	33727	39986	35725	28738	38974	46905	38859	38357	43135	160940	102110	52461	58360	56981	54074	C02301	HMDB0013330	-	-	-	-	ko04714
LIPID-P-0039	Carnitine C16:1	肉碱 C16:1	FA	脂肪酰类	CAR	酰基肉碱	398.328	397.319	[M+H]+	C23H43NO4	438720	332730	612800	407310	486940	606340	333570	1922600	594920	1825800	1062000	615800	584620	619040	602270	C02301	HMDB0006317	53477817	-	86031	-	ko04714
LIPID-P-0040	Carnitine C16:1-OH	肉碱 C16:1-OH	FA	脂肪酰类	CAR	酰基肉碱	414.322	413.314	[M+H]+	C23H43NO5	94582	48892	50561	38323	48339	59735	40944	76362	73021	240140	125690	74221	69363	76221	65919	C02301	HMDB0013333	-	-	-	-	ko04714
LIPID-P-0042	Carnitine C18:1	肉碱 C18:1	FA	脂肪酰类	CAR	酰基肉碱	426.36	425.351	[M+H]+	C25H47NO4	1523200	823090	1936800	1326200	1710200	1239000	1036600	5464600	1473800	3021200	2011800	1094400	1415200	1486500	1543500	C02301	HMDB0005065	46907933	38677-66-6	84651	-	ko04714
LIPID-P-0044	Carnitine C22:1	肉碱 C22:1	FA	脂肪酰类	CAR	酰基肉碱	482.419	481.413	[M+H]+	C29H55NO4	68874	19876	58560	14864	63347	22478	26158	47964	14244	21138	8558.3	38098	41032	41452	39742	C02301	-	-	-	-	-	ko04714
LIPID-P-0045	Carnitine C18:1-OH	肉碱 C18:1-OH	FA	脂肪酰类	CAR	酰基肉碱	442.355	441.345	[M+H]+	C25H47NO5	320400	81308	109440	76767	109340	112550	64829	188480	167260	584030	227800	176920	152380	154360	156020	C02301	HMDB0013339	-	-	-	-	ko04714
LIPID-P-0047	Carnitine C14:2	肉碱 C14:2	FA	脂肪酰类	CAR	酰基肉碱	368.281	367.272	[M+H]+	C21H37NO4	24422	74634	54998	40839	29795	57560	51240	117520	66165	200870	171450	106360	97992	95778	95481	C02301	HMDB0013331	-	-	-	-	ko04714
LIPID-P-0048	Carnitine C16:2	肉碱 C16:2	FA	脂肪酰类	CAR	酰基肉碱	396.313	395.304	[M+H]+	C23H41NO4	62103	69371	93074	97139	76908	151290	85625	371370	97127	334580	219480	128430	112570	113540	118900	C02301	HMDB0013334	-	1911579-97-9	-	-	ko04714
LIPID-P-0049	Carnitine C18:2	肉碱 C18:2	FA	脂肪酰类	CAR	酰基肉碱	424.344	423.335	[M+H]+	C25H45NO4	335620	278300	423180	367250	413360	369980	360060	1507200	378510	852980	604830	309300	368730	413640	444190	C02301	HMDB0006469	6450015	36816-10-1	84098	-	ko04714
LIPID-P-0050	Carnitine C20:2	肉碱 C20:2	FA	脂肪酰类	CAR	酰基肉碱	452.374	451.366	[M+H]+	C27H49NO4	117140	9739	78086	17443	61923	17459	40258	68110	22825	42796	17873	24428	38604	38664	33634	C02301	-	-	-	-	-	ko04714
LIPID-P-0051	Carnitine C18:2-OH	肉碱 C18:2-OH	FA	脂肪酰类	CAR	酰基肉碱	440.339	439.33	[M+H]+	C25H45NO5	65209	20313	22597	16810	24933	31504	20906	52751	30786	113540	62110	43522	42420	34667	39789	C02301	-	-	-	-	-	ko04714
LIPID-P-0052	Cholesterol	胆固醇	ST	甾醇脂类	Cho	胆固醇	369.4	386.355	[M-H2O+H]+	C27H46O	5409100	4754500	4785800	4534000	5102500	4815700	4914400	5868400	4526700	5756700	4937700	4470200	5010700	5006600	5026900	C00187	HMDB0000067	-	-	16113	-	--
LIPID-P-0056	CE(16:0)	胆固醇脂_CE(16:0)	ST	甾醇脂类	CE	胆固醇脂	642.628	624.585	[M+NH4]+	C43H76O2	2214.1	471.39	594.87	6116.5	3350.2	735.75	8701.9	3219	731.39	8443.4	8641.4	6976.6	38817	50905	40043	C11251	HMDB0000885	246520	601-34-3	3663	5844	--
LIPID-P-0066	CE(18:1)	胆固醇脂_CE(18:1)	ST	甾醇脂类	CE	胆固醇脂	668.644	650.6	[M+NH4]+	C45H78O2	14903	9668.7	8979.1	9214.6	9834.4	29678	6983.2	15337	6574.8	57192	11309	23618	90159	174180	148310	C14641	HMDB0000918	50938266	303-43-5	46898	5872	--
LIPID-P-0073	CE(18:2)	胆固醇脂_CE(18:2)	ST	甾醇脂类	CE	胆固醇脂	666.628	648.585	[M+NH4]+	C45H76O2	33741	62766	122220	58110	96563	129680	150280	115290	37997	257380	172910	235660	1363100	731410	1479900	C15441	HMDB0000610	131801653	604-33-1	41509	5584	--
LIPID-P-0083	CE(20:4)	胆固醇脂_CE(20:4)	ST	甾醇脂类	CE	胆固醇脂	690.585	672.585	[M+NH4]+	C47H76O2	33521	25555	16918	21936	27207	24947	50002	117830	4599.7	369840	46882	70384	416860	330390	440710	C02530	HMDB0006726	6479222	604-34-2	-	-	ko00100,ko04913,ko04975,ko04976,ko04977,ko04979
LIPID-P-0092	CE(22:6)	胆固醇脂_CE(22:6)	ST	甾醇脂类	CE	胆固醇脂	714.628	696.585	[M+NH4]+	C49H76O2	11390	6163.4	20857	7326	5024.5	2570.7	19702	5683.4	7451.9	40779	733.65	13944	67518	72533	64461	C02530	HMDB0006733	53477890	70110-50-8	-	-	ko00100,ko04913,ko04975,ko04976,ko04977,ko04979
LIPID-P-0094	SPH(d18:0)	鞘氨醇_SPH(d18:0)	SL	鞘脂类	SPH	鞘氨醇	302.306	301.298	[M+H]+	C18H39NO2	36646	32964	29641	12802	52578	17866	21022	65058	24571	50156	12177	27421	37666	43871	29653	C00836	HMDB0000269	91486	-	-	-	ko00600,ko01100,ko04071
LIPID-P-0095	SPH(d16:1)	鞘氨醇_SPH(d16:1)	SL	鞘脂类	SPH	鞘氨醇	272.259	271.251	[M+H]+	C16H33NO2	3164300	2957900	3144000	2471300	3038600	3501700	2292400	4508600	3657800	4656600	2458400	2433800	3497600	3493000	3494700	C00836	-	-	-	-	-	ko00600,ko01100,ko04071
LIPID-P-0096	SPH(d18:1)	鞘氨醇_SPH(d18:1)	SL	鞘脂类	SPH	鞘氨醇	300.29	299.282	[M+H]+	C18H37NO2	698010	562130	655780	669100	951280	845890	628290	1037400	654950	1042800	443040	525430	896090	980950	1030400	C00836	-	-	-	-	-	ko00600,ko01100,ko04071
LIPID-P-0097	SPH(d18:2)	鞘氨醇_SPH(d18:2)	SL	鞘脂类	SPH	鞘氨醇	298.275	297.267	[M+H]+	C18H35NO2	74096	62615	106170	104220	139250	148980	77261	162610	103730	216490	67282	80993	129020	160720	142480	C00836	-	-	-	-	-	ko00600,ko01100,ko04071
LIPID-P-0102	Cer(d18:0/16:0)	神经酰胺_Cer(d18:0/16:0)	SL	鞘脂类	Cer	神经酰胺	540.536	539.528	[M+H]+	C34H69NO3	70339	33868	73299	40238	72623	43787	46545	68698	42484	41890	35283	40516	41877	48638	49679	C00195	HMDB0011760	5283572	-	67042	-	ko00600,ko01100,ko04071,ko04217,ko04722,ko04920,ko04931,ko04933,ko05140
LIPID-P-0103	Cer(d18:0/18:0)	神经酰胺_Cer(d18:0/18:0)	SL	鞘脂类	Cer	神经酰胺	568.567	567.559	[M+H]+	C36H73NO3	17568	7976.3	14520	6706.6	12392	10876	11525	30114	10022	14344	8256.4	8930.5	12389	10975	8953.2	C00195	HMDB0011761	5283573	-	67033	-	ko00600,ko01100,ko04071,ko04217,ko04722,ko04920,ko04931,ko04933,ko05140
LIPID-P-0106	Cer(d18:0/24:0)	神经酰胺_Cer(d18:0/24:0)	SL	鞘脂类	Cer	神经酰胺	652.661	651.653	[M+H]+	C42H85NO3	62191	46804	71714	45618	85319	58046	42114	110900	52467	104160	33663	67831	84430	100320	95742	C00195	HMDB0011768	5283577	-	52961	-	ko00600,ko01100,ko04071,ko04217,ko04722,ko04920,ko04931,ko04933,ko05140
LIPID-P-0107	Cer(d18:0/24:1)	神经酰胺_Cer(d18:0/24:1)	SL	鞘脂类	Cer	神经酰胺	650.6	649.637	[M+H]+	C42H83NO3	87064	29252	64673	42630	83109	55303	39204	91292	60187	74986	30275	40640	69237	60551	57098	C00195	HMDB0011769	-	-	74130	-	ko00600,ko01100,ko04071,ko04217,ko04722,ko04920,ko04931,ko04933,ko05140
LIPID-P-0109	Cer(d18:1/16:0)	神经酰胺_Cer(d18:1/16:0)	SL	鞘脂类	Cer	神经酰胺	538.52	537.512	[M+H]+	C34H67NO3	350910	198410	448520	232190	410570	502800	179010	886720	390940	373310	149610	209000	342460	270500	155880	C00195	HMDB0004949	5283564	-	72959	7202	ko00600,ko01100,ko04071,ko04217,ko04722,ko04920,ko04931,ko04933,ko05140
LIPID-P-0111	Cer(d18:1/18:0)	神经酰胺_Cer(d18:1/18:0)	SL	鞘脂类	Cer	神经酰胺	566.551	565.543	[M+H]+	C36H71NO3	189020	151700	208440	92808	174080	129310	179540	965210	216440	352990	224610	112330	176680	136820	146730	C00195	HMDB0004950	5283565	-	72961	7203	ko00600,ko01100,ko04071,ko04217,ko04722,ko04920,ko04931,ko04933,ko05140
LIPID-P-0113	Cer(d18:1/20:0)	神经酰胺_Cer(d18:1/20:0)	SL	鞘脂类	Cer	神经酰胺	594.583	593.575	[M+H]+	C38H75NO3	39214	17923	16730	47503	94997	28561	25616	52481	42207	53924	13962	18489	37836	34952	27997	C00195	HMDB0004951	5283566	-	72962	7204	ko00600,ko01100,ko04071,ko04217,ko04722,ko04920,ko04931,ko04933,ko05140
LIPID-P-0115	Cer(d18:1/22:0)	神经酰胺_Cer(d18:1/22:0)	SL	鞘脂类	Cer	神经酰胺	622.614	621.606	[M+H]+	C40H79NO3	435620	84381	379280	151760	221600	107630	368990	455200	113210	149620	289230	179200	89608	108210	141860	C00195	HMDB0004952	5283567	-	72966	7205	ko00600,ko01100,ko04071,ko04217,ko04722,ko04920,ko04931,ko04933,ko05140
LIPID-P-0117	Cer(d18:1/24:0)	神经酰胺_Cer(d18:1/24:0)	SL	鞘脂类	Cer	神经酰胺	650.645	649.637	[M+H]+	C42H83NO3	212150	117030	937560	502830	217850	626580	135640	1107300	129570	521720	438760	337050	816890	366020	814560	C00195	HMDB0004956	5283571	-	72965	7209	ko00600,ko01100,ko04071,ko04217,ko04722,ko04920,ko04931,ko04933,ko05140
LIPID-P-0120	Cer(d18:1/16:1)	神经酰胺_Cer(d18:1/16:1)	SL	鞘脂类	Cer	神经酰胺	536.504	535.496	[M+H]+	C34H65NO3	188710	115190	146190	144220	205110	158140	138200	243560	151070	168520	126350	127600	160530	136230	121310	C00195	HMDB0035480	-	-	-	-	ko00600,ko01100,ko04071,ko04217,ko04722,ko04920,ko04931,ko04933,ko05140
LIPID-P-0122	Cer(d18:1/20:1)	神经酰胺_Cer(d18:1/20:1)	SL	鞘脂类	Cer	神经酰胺	592.567	591.559	[M+H]+	C38H73NO3	11738	9446.8	15865	6539	17748	5509.6	7571.8	39199	15375	22810	8035.1	9075.3	9959.3	11343	15211	C00195	-	-	-	-	-	ko00600,ko01100,ko04071,ko04217,ko04722,ko04920,ko04931,ko04933,ko05140
LIPID-P-0123	Cer(d18:1/22:1)	神经酰胺_Cer(d18:1/22:1)	SL	鞘脂类	Cer	神经酰胺	620.598	619.59	[M+H]+	C40H77NO3	20238	16352	20272	11862	18224	14301	9815.6	24763	13419	23339	8936.8	8317.7	22695	22385	16974	C00195	HMDB0011775	53481052	-	84701	-	ko00600,ko01100,ko04071,ko04217,ko04722,ko04920,ko04931,ko04933,ko05140
LIPID-P-0124	Cer(d18:1/24:1)	神经酰胺_Cer(d18:1/24:1)	SL	鞘脂类	Cer	神经酰胺	648.629	647.622	[M+H]+	C42H81NO3	476290	438500	261810	372080	387190	389190	206340	1167900	326080	239460	197910	155730	426460	410430	398490	C00195	HMDB0004953	5283568	-	74450	7206	ko00600,ko01100,ko04071,ko04217,ko04722,ko04920,ko04931,ko04933,ko05140
LIPID-P-0128	Cer(d16:1/20:0)	神经酰胺_Cer(d16:1/20:0)	SL	鞘脂类	Cer	神经酰胺	566.6	565.543	[M+H]+	C36H71NO3	29982	9476.8	14604	17043	18987	3398.4	17754	16427	4087.8	21275	16085	10983	14058	13128	23437	C00195	-	-	-	-	-	ko00600,ko01100,ko04071,ko04217,ko04722,ko04920,ko04931,ko04933,ko05140
LIPID-P-0129	Cer(d16:1/22:0)	神经酰胺_Cer(d16:1/22:0)	SL	鞘脂类	Cer	神经酰胺	594.6	593.575	[M+H]+	C38H75NO3	37867	16325	22257	21895	32538	6993.6	11225	84048	7694.3	27458	16501	41675	12955	20747	17355	C00195	-	-	-	-	-	ko00600,ko01100,ko04071,ko04217,ko04722,ko04920,ko04931,ko04933,ko05140
LIPID-P-0140	Cer(d18:2/23:0)	神经酰胺_Cer(d18:2/23:0)	SL	鞘脂类	Cer	神经酰胺	634.6	633.606	[M+H]+	C41H79NO3	18628	15333	29098	10870	46468	20234	17639	44040	12329	25753	27061	15638	10919	21984	14913	C00195	-	-	-	-	-	ko00600,ko01100,ko04071,ko04217,ko04722,ko04920,ko04931,ko04933,ko05140
LIPID-P-0141	Cer(d18:2/24:0)	神经酰胺_Cer(d18:2/24:0)	SL	鞘脂类	Cer	神经酰胺	648.6	647.622	[M+H]+	C42H81NO3	68326	48435	62399	92642	111610	43985	122800	183230	109320	121270	137420	105220	87894	88719	123130	C00195	-	-	-	-	-	ko00600,ko01100,ko04071,ko04217,ko04722,ko04920,ko04931,ko04933,ko05140
LIPID-P-0160	Coenzyme Q9	辅酶Q_Coenzyme Q9	PR	异戊烯醇脂类	CoQ	辅酶Q	795.629	794.621	[M+H]+	C54H82O4	130080	49612	50747	131440	131090	128020	105300	418380	127720	246880	68621	139890	130600	108820	111420	C01967	HMDB0006707	5280473	303-97-9	18160	-	ko00130
LIPID-P-0161	Coenzyme Q10	辅酶Q_Coenzyme Q10	PR	异戊烯醇脂类	CoQ	辅酶Q	863.691	862.684	[M+H]+	C59H90O4	4593100	1009600	1230900	2777700	2279700	2200300	1631900	8201800	2356300	6003500	1871200	2850800	2121900	2686700	2177600	C11378	HMDB0001072	5281915	303-98-0	46245	-	ko04216
LIPID-P-0174	DG(16:0_18:0)	甘油二酯_DG(16:0_18:0)	GL	甘油脂类	DG	甘油二酯	614.582	596.538	[M+NH4]+	C37H72O5	1442600	336690	691990	1206600	977380	749560	1263100	1143500	704740	820290	791760	978050	578910	774020	1368600	C00641	HMDB0007100	9543688	-	86975	4274	ko00561,ko00562,ko00564,ko01100,ko04070,ko04730
LIPID-P-0178	DG(18:0_18:0)	甘油二酯_DG(18:0_18:0)	GL	甘油脂类	DG	甘油二酯	642.613	624.569	[M+NH4]+	C39H76O5	698450	520350	1275900	525300	267240	736260	969080	642540	546230	1532500	1153400	946670	906450	1397200	941120	C00641	HMDB0007158	102615	-	-	-	ko00561,ko00562,ko00564,ko01100,ko04070,ko04730
LIPID-P-0181	DG(19:0_18:0)	甘油二酯_DG(19:0_18:0)	GL	甘油脂类	DG	甘油二酯	656.614	638.585	[M+NH4]+	C40H78O5	30791	12821	30419	26720	14419	19557	26562	34794	16574	35640	30001	23756	24484	31823	30900	C00641	HMDB0094065	-	-	-	-	ko00561,ko00562,ko00564,ko01100,ko04070,ko04730
LIPID-P-0188	DG(14:0_16:1)	甘油二酯_DG(14:0_16:1)	GL	甘油脂类	DG	甘油二酯	556.503	538.46	[M+NH4]+	C33H62O5	88097	121040	87010	84840	103640	101880	82194	110580	102230	87556	85974	84486	129750	117330	111350	C00641	HMDB0007012	53477950	-	84386	-	ko00561,ko00562,ko00564,ko01100,ko04070,ko04730
LIPID-P-0196	DG(16:0_18:1)	甘油二酯_DG(16:0_18:1)	GL	甘油脂类	DG	甘油二酯	612.566	594.522	[M+NH4]+	C37H70O5	324170	204800	259210	101890	315520	148020	149430	1333300	334140	750890	219130	239030	341460	187430	333690	C00641	HMDB0007102	5282283	-	75466	4260	ko00561,ko00562,ko00564,ko01100,ko04070,ko04730
LIPID-P-0201	DG(18:0_18:1)	甘油二酯_DG(18:0_18:1)	GL	甘油脂类	DG	甘油二酯	640.597	622.554	[M+NH4]+	C39H74O5	249210	86162	109700	56203	108090	108770	109890	614750	135560	520600	37384	215090	77504	71429	145620	C00641	HMDB0007160	6443547	-	75468	-	ko00561,ko00562,ko00564,ko01100,ko04070,ko04730
LIPID-P-0213	DG(16:1_18:1)	甘油二酯_DG(16:1_18:1)	GL	甘油脂类	DG	甘油二酯	610.55	592.507	[M+NH4]+	C37H68O5	66821	12495	51043	20239	42944	19601	16425	112630	69522	160440	31023	40822	37079	40841	38443	C00641	HMDB0007131	9543694	-	88500	4281	ko00561,ko00562,ko00564,ko01100,ko04070,ko04730
LIPID-P-0214	DG(16:0_18:2)	甘油二酯_DG(16:0_18:2)	GL	甘油脂类	DG	甘油二酯	610.55	592.507	[M+NH4]+	C37H68O5	212430	205700	234370	199730	547610	177480	237190	715870	210960	424310	153680	216400	251570	174540	271550	C00641	HMDB0007103	9543695	-	82927	-	ko00561,ko00562,ko00564,ko01100,ko04070,ko04730
LIPID-P-0219	DG(18:1_20:1)	甘油二酯_DG(18:1_20:1)	GL	甘油脂类	DG	甘油二酯	666.613	648.569	[M+NH4]+	C41H76O5	11238	10228	25517	5328.2	26705	15965	2077.1	55997	20775	6447.5	13064	9534.9	11773	16244	9600.2	C00165	HMDB0007224	9543756	-	84436	4400	ko01521,ko04010,ko04012,ko04014,ko04015,ko04020,ko04024,ko04062,ko04064,ko04066,ko04071,ko04072,ko04261,ko04270,ko04370,ko04371,ko04540,ko04611,ko04625,ko04650,ko04658,ko04659,ko04660,ko04662,ko04664,ko04666,ko04713,ko04714,ko04720,ko04722,ko04723,ko04724,ko04725,ko04726,ko04728,ko04730,ko04750,ko04911,ko04912,ko04915,ko04916,ko04918,ko04919,ko04920,ko04921,ko04923,ko04925,ko04926,ko04928,ko04929…
LIPID-P-0225	DG(16:0_18:3)	甘油二酯_DG(16:0_18:3)	GL	甘油脂类	DG	甘油二酯	608.535	590.491	[M+NH4]+	C37H66O5	6024.8	5910.9	8386.7	4847	19259	4474.4	4629	68486	9978.8	5429.9	4817.7	9485.5	8976.4	9801.9	9805.5	C00641	HMDB0007105	9543700	-	88449	-	ko00561,ko00562,ko00564,ko01100,ko04070,ko04730
LIPID-P-0228	DG(16:0_20:3)	甘油二酯_DG(16:0_20:3)	GL	甘油脂类	DG	甘油二酯	636.566	618.522	[M+NH4]+	C39H70O5	22688	18751	13520	15318	11421	11330	13608	49457	8311.6	33053	2017.7	10210	21645	10799	16959	C00641	HMDB0007111	9543728	-	84402	-	ko00561,ko00562,ko00564,ko01100,ko04070,ko04730
LIPID-P-0229	DG(18:1_18:2)	甘油二酯_DG(18:1_18:2)	GL	甘油脂类	DG	甘油二酯	636.566	618.522	[M+NH4]+	C39H70O5	216750	265970	381690	196110	291610	168600	183040	1169700	310490	875250	162930	504040	256930	325170	200540	C00641	HMDB0007219	9543722	-	75450	-	ko00561,ko00562,ko00564,ko01100,ko04070,ko04730
LIPID-P-0232	DG(18:2_20:1)	甘油二酯_DG(18:2_20:1)	GL	甘油脂类	DG	甘油二酯	664.597	646.554	[M+NH4]+	C41H74O5	4687.4	8333.9	5381.7	4848	8480.2	2862.7	2269	15172	5678.4	793.97	3849.6	2815.1	8296.2	6962.6	3428.1	C00641	HMDB0007253	9543765	-	89194	-	ko00561,ko00562,ko00564,ko01100,ko04070,ko04730
LIPID-P-0234	DG(18:0_20:3)	甘油二酯_DG(18:0_20:3)	GL	甘油脂类	DG	甘油二酯	664.585	646.554	[M+NH4]+	C41H74O5	15594	19912	36042	21875	34728	16528	29084	34478	10725	32153	7957.3	5223.8	16890	15631	17757	C00641	HMDB0007168	53478052	-	88509	-	ko00561,ko00562,ko00564,ko01100,ko04070,ko04730
LIPID-P-0239	DG(16:0_20:4)	甘油二酯_DG(16:0_20:4)	GL	甘油脂类	DG	甘油二酯	634.55	616.507	[M+NH4]+	C39H68O5	219440	55089	150570	121810	251930	53001	107340	348980	159530	159600	77520	133610	149930	123240	134240	C00165	HMDB0007112	9543736	-	77096	-	ko01521,ko04010,ko04012,ko04014,ko04015,ko04020,ko04024,ko04062,ko04064,ko04066,ko04071,ko04072,ko04261,ko04270,ko04370,ko04371,ko04540,ko04611,ko04625,ko04650,ko04658,ko04659,ko04660,ko04662,ko04664,ko04666,ko04713,ko04714,ko04720,ko04722,ko04723,ko04724,ko04725,ko04726,ko04728,ko04730,ko04750,ko04911,ko04912,ko04915,ko04916,ko04918,ko04919,ko04920,ko04921,ko04923,ko04925,ko04926,ko04928,ko04929…
LIPID-P-0240	DG(18:2_18:2)	甘油二酯_DG(18:2_18:2)	GL	甘油脂类	DG	甘油二酯	634.55	616.507	[M+NH4]+	C39H68O5	131980	50807	125030	108880	114300	156990	145980	403370	81347	237970	88502	166490	193760	190280	96974	C00641	HMDB0007248	9543729	-	77127	4371	ko00561,ko00562,ko00564,ko01100,ko04070,ko04730
LIPID-P-0245	DG(18:0_22:4)	甘油二酯_DG(18:0_22:4)	GL	甘油脂类	DG	甘油二酯	690.596	672.569	[M+NH4]+	C43H76O5	6327.7	1468.5	21761	7146.1	6589.5	9136.1	20838	25076	7103.4	7868.1	12875	5756.9	7960.7	14564	7231.6	C00641	HMDB0007176	9543859	-	84435	-	ko00561,ko00562,ko00564,ko01100,ko04070,ko04730
LIPID-P-0252	DG(18:1_20:4)	甘油二酯_DG(18:1_20:4)	GL	甘油脂类	DG	甘油二酯	660.566	642.522	[M+NH4]+	C41H70O5	221780	106410	267640	61885	290410	82617	109340	377140	239170	250850	39501	140720	61827	106170	82905	C00641	HMDB0007228	9543786	-	75449	-	ko00561,ko00562,ko00564,ko01100,ko04070,ko04730
LIPID-P-0257	DG(18:1_22:4)	甘油二酯_DG(18:1_22:4)	GL	甘油脂类	DG	甘油二酯	688.597	670.554	[M+NH4]+	C43H74O5	8926.2	3204.8	6443.7	7970	9194.4	4671.2	5135	27126	10083	7331.8	5665.4	11501	9088	6074.7	5952.9	C00641	HMDB0007234	9543869	-	84438	-	ko00561,ko00562,ko00564,ko01100,ko04070,ko04730
LIPID-P-0261	DG(16:0_22:6)	甘油二酯_DG(16:0_22:6)	GL	甘油脂类	DG	甘油二酯	658.55	640.507	[M+NH4]+	C41H68O5	123810	101130	91594	96157	132580	72443	156670	415140	81050	184070	68315	107360	188290	125810	120030	C00641	HMDB0007121	9543827	-	82949	-	ko00561,ko00562,ko00564,ko01100,ko04070,ko04730
LIPID-P-0266	DG(18:0_22:6)	甘油二酯_DG(18:0_22:6)	GL	甘油脂类	DG	甘油二酯	686.57	668.538	[M+NH4]+	C43H72O5	65549	12355	54374	27998	53430	23595	67173	254730	41603	45252	24588	24132	42167	31983	59650	C00641	HMDB0007179	9543881	-	77129	-	ko00561,ko00562,ko00564,ko01100,ko04070,ko04730
LIPID-P-0269	DG(18:1_22:6)	甘油二酯_DG(18:1_22:6)	GL	甘油脂类	DG	甘油二酯	684.561	666.522	[M+NH4]+	C43H70O5	140190	85927	107550	53064	102800	123460	83654	570650	80036	133840	48627	196530	79908	102070	86912	C00641	HMDB0007208	53478083	-	88551	-	ko00561,ko00562,ko00564,ko01100,ko04070,ko04730
LIPID-P-0271	DG(18:2_22:6)	甘油二酯_DG(18:2_22:6)	GL	甘油脂类	DG	甘油二酯	682.539	664.507	[M+NH4]+	C43H68O5	108090	28126	54834	48103	35540	36258	38808	171670	54130	96248	17373	138960	52614	42102	51929	C00641	HMDB0007266	9543899	-	-	-	ko00561,ko00562,ko00564,ko01100,ko04070,ko04730
LIPID-P-0274	MG(16:0)	单甘油酯_MG(16:0)	GL	甘油脂类	MG	单甘油酯	348.321	330.277	[M+NH4]+	C19H38O4	277320	198180	247020	262600	210890	261100	211620	485990	206210	449970	221070	223080	299950	274460	251510	C01885	HMDB0011564	3084463	32899-41-5	75542	-	ko00561,ko01100,ko04714,ko04923,ko04975,ko04977
LIPID-P-0276	MG(18:0)	单甘油酯_MG(18:0)	GL	甘油脂类	MG	单甘油酯	376.352	358.308	[M+NH4]+	C21H42O4	148610	183410	149520	140020	208290	166960	152630	272740	135680	444200	201330	189120	206190	196190	177330	C01885	HMDB0011131	15560610	22610-61-3	75550	-	ko00561,ko01100,ko04714,ko04923,ko04975,ko04977
LIPID-P-0282	MG(18:1)	单甘油酯_MG(18:1)	GL	甘油脂类	MG	单甘油酯	374.336	356.293	[M+NH4]+	C21H40O4	6466	594.43	3532.5	189.05	4255.2	1176.7	589.33	8784.1	2214	3511.4	1127	2429.1	12936	9251.4	8404.5	C01885	HMDB0011566	53480977	-	-	-	ko00561,ko01100,ko04714,ko04923,ko04975,ko04977
LIPID-P-0283	MG(18:2)	单甘油酯_MG(18:2)	GL	甘油脂类	MG	单甘油酯	372.31	354.277	[M+NH4]+	C21H38O4	1488.4	266.81	566.06	321.9	1332.5	189.86	817.1	2683	209.25	546.24	340.65	630.85	16434	11198	11562	C01885	-	-	-	-	-	ko00561,ko01100,ko04714,ko04923,ko04975,ko04977
LIPID-P-0294	HexCer(d18:1/18:0)	糖鞘脂_HexCer(d18:1/18:0)	SL	鞘脂类	HexCer	糖鞘脂	728.604	727.596	[M+H]+	C42H81NO8	17315	7313.9	21067	11565	48841	9432.8	6841.8	10360	28042	25390	10415	4167.7	12244	13875	12692	C01190	HMDB0004972	11958364	-	84719	7225	ko00600,ko01100
LIPID-P-0297	HexCer(d18:1/22:0)	糖鞘脂_HexCer(d18:1/22:0)	SL	鞘脂类	HexCer	糖鞘脂	784.667	783.659	[M+H]+	C46H89NO8	8282.5	8780.7	14230	8545.3	17256	12108	4176.7	18272	19407	21759	5231.4	8646.9	29536	40052	25724	C01190	HMDB0004974	10373084	-	62107	7227	ko00600,ko01100
LIPID-P-0302	HexCer(d18:1/16:1)	糖鞘脂_HexCer(d18:1/16:1)	SL	鞘脂类	HexCer	糖鞘脂	698.557	697.549	[M+H]+	C40H75NO8	35570	11913	26970	26001	45933	26684	37466	79281	18829	63815	33655	29308	69093	60594	93473	C01190	HMDB0034623	-	-	-	-	ko00600,ko01100
LIPID-P-0306	HexCer(d18:1/24:1)	糖鞘脂_HexCer(d18:1/24:1)	SL	鞘脂类	HexCer	糖鞘脂	810.682	809.674	[M+H]+	C48H91NO8	8991.4	16711	22260	12495	13856	10695	10397	29234	6511.9	21350	5589	9494.9	34347	30758	33230	C01190	HMDB0004975	20057357	-	76302	7228	ko00600,ko01100
LIPID-P-0317	Hex2Cer(d18:1/16:0)	糖鞘脂_Hex2Cer(d18:1/16:0)	SL	鞘脂类	HexCer	糖鞘脂	862.6	861.618	[M+H]+	C46H87NO13	66993	5458.8	20063	22540	25063	47469	129890	54788	36938	5709.6	18650	14774	56636	44488	43050	C01290	HMDB0004868	-	-	84758	-	ko00600,ko01100
LIPID-P-0332	SHexCer(d18:1:/16:0)	糖鞘脂_SHexCer(d18:1:/16:0)	SL	鞘脂类	HexCer	糖鞘脂	780.8	779.522	[M+H]+	C40H77NO11S	51623	35345	54807	52132	63705	43843	88463	121160	45773	76913	34362	36969	101790	104630	110390	C06125	HMDB0012313	-	-	-	-	ko00600,ko01100
LIPID-P-0350	LPC(14:0/0:0)	溶血磷脂酰胆碱_LPC(14:0/0:0)	GP	甘油磷脂类	LPC	溶血磷脂酰胆碱	468.309	467.301	[M+H]+	C22H46NO7P	1012600	288770	518990	392710	1153800	362760	538940	1416900	227730	394610	451470	665680	850330	903620	894090	C04230	HMDB0010379	460604	20559-16-4	64489	-	ko00564,ko05231
LIPID-P-0351	LPC(0:0/15:0)	溶血磷脂酰胆碱_LPC(0:0/15:0)	GP	甘油磷脂类	LPC	溶血磷脂酰胆碱	482.322	481.317	[M+H]+	C23H48NO7P	78857	45449	61955	25633	41533	62216	88014	188680	19962	30909	13149	28943	86197	87954	83640	C04230	-	-	-	-	-	ko00564,ko05231
LIPID-P-0352	LPC(15:0/0:0)	溶血磷脂酰胆碱_LPC(15:0/0:0)	GP	甘油磷脂类	LPC	溶血磷脂酰胆碱	482.322	481.317	[M+H]+	C23H48NO7P	286340	191020	334400	91468	231650	165740	413810	626360	61341	91762	70352	135860	301860	274180	327960	C04230	HMDB0010381	-	-	580912	-	ko00564,ko05231
LIPID-P-0353	LPC(0:0/16:0)	溶血磷脂酰胆碱_LPC(0:0/16:0)	GP	甘油磷脂类	LPC	溶血磷脂酰胆碱	496.34	495.332	[M+H]+	C24H50NO7P	408420	151240	216880	167280	260510	257750	204450	416900	151710	276960	102740	220020	517620	490540	527190	C04230	-	460602	-	-	-	ko00564,ko05231
LIPID-P-0356	LPC(17:0/0:0)	溶血磷脂酰胆碱_LPC(17:0/0:0)	GP	甘油磷脂类	LPC	溶血磷脂酰胆碱	510.356	509.348	[M+H]+	C25H52NO7P	564400	318220	632540	225090	568740	443170	539710	957270	192840	378420	200820	435830	593220	667520	616980	C04230	HMDB0012108	24779463	50930-23-9	74340	-	ko00564,ko05231
LIPID-P-0357	LPC(0:0/18:0)	溶血磷脂酰胆碱_LPC(0:0/18:0)	GP	甘油磷脂类	LPC	溶血磷脂酰胆碱	524.372	523.364	[M+H]+	C26H54NO7P	17127	14509	559.65	25893	30010	33293	19011	41377	24271	44157	26573	38393	94784	105000	108320	C04230	HMDB0011128	-	-	76076	-	ko00564,ko05231
LIPID-P-0360	LPC(19:0/0:0)	溶血磷脂酰胆碱_LPC(19:0/0:0)	GP	甘油磷脂类	LPC	溶血磷脂酰胆碱	538.388	537.379	[M+H]+	C27H56NO7P	15049	11549	21195	6548.8	20106	14628	15274	33031	8250	17324	8965.5	11237	22951	23133	17994	C04230	-	-	-	-	-	ko00564,ko05231
LIPID-P-0361	LPC(0:0/20:0)	溶血磷脂酰胆碱_LPC(0:0/20:0)	GP	甘油磷脂类	LPC	溶血磷脂酰胆碱	552.403	551.395	[M+H]+	C28H58NO7P	21710	11384	22345	18210	38168	20673	16831	24367	10530	21639	11951	29730	31024	34449	30149	C04230	-	-	-	-	-	ko00564,ko05231
LIPID-P-0362	LPC(20:0/0:0)	溶血磷脂酰胆碱_LPC(20:0/0:0)	GP	甘油磷脂类	LPC	溶血磷脂酰胆碱	552.403	551.395	[M+H]+	C28H58NO7P	24559	11719	18211	15978	41118	23457	15077	28147	9016	25537	11257	26892	31396	30221	35375	C04230	HMDB0010390	24779473	108341-80-6	74968	-	ko00564,ko05231
LIPID-P-0363	LPC(22:0/0:0)	溶血磷脂酰胆碱_LPC(22:0/0:0)	GP	甘油磷脂类	LPC	溶血磷脂酰胆碱	580.434	579.426	[M+H]+	C30H62NO7P	4117.1	3419.7	4552.1	5942.9	9061.4	5947.3	3904	7528.5	1806.7	7061	3344.5	12320	9151.1	9689	8127.6	C04230	HMDB0010398	24779479	-	-	-	ko00564,ko05231
LIPID-P-0364	LPC(24:0/0:0)	溶血磷脂酰胆碱_LPC(24:0/0:0)	GP	甘油磷脂类	LPC	溶血磷脂酰胆碱	608.466	607.458	[M+H]+	C32H66NO7P	7325.4	8455.8	6878	7738.1	15064	9394.5	6040.9	16910	3568.8	15458	4706.4	24997	15527	19061	17196	C04230	HMDB0010405	24779481	-	86260	-	ko00564,ko05231
LIPID-P-0370	LPC(0:0/18:1)	溶血磷脂酰胆碱_LPC(0:0/18:1)	GP	甘油磷脂类	LPC	溶血磷脂酰胆碱	522.356	521.348	[M+H]+	C26H52NO7P	1238000	350180	441500	447830	853220	641050	335690	1210700	450790	596990	211050	784330	610960	676790	670070	C04230	-	-	-	-	-	ko00564,ko05231
LIPID-P-0371	LPC(18:1/0:0)	溶血磷脂酰胆碱_LPC(18:1/0:0)	GP	甘油磷脂类	LPC	溶血磷脂酰胆碱	522.356	521.348	[M+H]+	C26H52NO7P	245270	89219	180320	64725	214730	109010	76388	155520	55972	87024	57507	128640	273470	277930	280600	C04230	HMDB0010385	53480465	-	86255	-	ko00564,ko05231
LIPID-P-0374	LPC(20:1/0:0)	溶血磷脂酰胆碱_LPC(20:1/0:0)	GP	甘油磷脂类	LPC	溶血磷脂酰胆碱	550.387	549.379	[M+H]+	C28H56NO7P	522100	204190	435700	206820	721920	354350	213130	477840	131340	274880	128720	327150	389910	454530	409430	C04230	HMDB0010391	52924051	-	88685	-	ko00564,ko05231
LIPID-P-0376	LPC(22:1/0:0)	溶血磷脂酰胆碱_LPC(22:1/0:0)	GP	甘油磷脂类	LPC	溶血磷脂酰胆碱	578.419	577.411	[M+H]+	C30H60NO7P	12878	6238.7	15910	5568.7	17040	6030.2	7076.7	19002	5553.9	11513	4621.7	9318.6	11425	8511.8	10785	C04230	HMDB0010399	53480471	-	88684	-	ko00564,ko05231
LIPID-P-0378	LPC(0:0/18:2)	溶血磷脂酰胆碱_LPC(0:0/18:2)	GP	甘油磷脂类	LPC	溶血磷脂酰胆碱	520.34	519.332	[M+H]+	C26H50NO7P	1523900	773140	842160	771520	1112400	1110600	786490	1721100	597640	1185300	357790	1288800	1077000	1209700	1151600	C04230	-	-	-	-	-	ko00564,ko05231
LIPID-P-0380	LPC(0:0/20:2)	溶血磷脂酰胆碱_LPC(0:0/20:2)	GP	甘油磷脂类	LPC	溶血磷脂酰胆碱	548.372	547.364	[M+H]+	C28H54NO7P	302500	140980	152430	156220	246800	226310	202620	284610	124610	237080	99774	164590	229370	231200	258290	C04230	-	-	-	-	-	ko00564,ko05231
LIPID-P-0381	LPC(20:2/0:0)	溶血磷脂酰胆碱_LPC(20:2/0:0)	GP	甘油磷脂类	LPC	溶血磷脂酰胆碱	548.372	547.364	[M+H]+	C28H54NO7P	305410	121560	188270	122550	390780	193480	221810	205940	93632	214550	119570	213170	310360	355430	369280	C04230	HMDB0010392	52924053	-	83055	-	ko00564,ko05231
LIPID-P-0382	LPC(22:2/0:0)	溶血磷脂酰胆碱_LPC(22:2/0:0)	GP	甘油磷脂类	LPC	溶血磷脂酰胆碱	576.403	575.395	[M+H]+	C30H58NO7P	14111	1809.6	5675.1	7599.9	14663	5708.2	7482.8	6720.8	3895.6	9634.1	3863.3	5200	7310.3	8661.8	8654.9	C04230	HMDB0010400	52924059	-	88952	-	ko00564,ko05231
LIPID-P-0383	LPC(18:3/0:0)	溶血磷脂酰胆碱_LPC(18:3/0:0)	GP	甘油磷脂类	LPC	溶血磷脂酰胆碱	518.325	517.317	[M+H]+	C26H48NO7P	1232100	350850	392200	628250	738930	1009500	378290	1987700	298230	413620	111360	881510	703960	737080	785240	C04230	HMDB0010388	24779469	-	88697	-	ko00564,ko05231
LIPID-P-0384	LPC(20:3/0:0)	溶血磷脂酰胆碱_LPC(20:3/0:0)	GP	甘油磷脂类	LPC	溶血磷脂酰胆碱	546.356	545.348	[M+H]+	C28H52NO7P	1226100	626410	605020	680790	954830	827370	647880	1489700	620140	1063800	530670	767650	1071000	1126500	1151900	C04230	HMDB0010393	53480467	-	74343	-	ko00564,ko05231
LIPID-P-0386	LPC(20:4/0:0)	溶血磷脂酰胆碱_LPC(20:4/0:0)	GP	甘油磷脂类	LPC	溶血磷脂酰胆碱	544.34	543.332	[M+H]+	C28H50NO7P	467130	206700	161060	288620	478740	340270	248370	625670	254270	510760	227550	447940	323750	343380	353370	C04230	HMDB0010395	24779476	60701-99-7	74344	-	ko00564,ko05231
LIPID-P-0387	LPC(0:0/22:4)	溶血磷脂酰胆碱_LPC(0:0/22:4)	GP	甘油磷脂类	LPC	溶血磷脂酰胆碱	572.372	571.364	[M+H]+	C30H54NO7P	596740	158090	181270	282310	500110	401480	345340	668930	273060	509140	278070	346120	419320	440450	462000	C04230	-	-	-	-	-	ko00564,ko05231
LIPID-P-0388	LPC(22:4/0:0)	溶血磷脂酰胆碱_LPC(22:4/0:0)	GP	甘油磷脂类	LPC	溶血磷脂酰胆碱	572.372	571.364	[M+H]+	C30H54NO7P	625700	160720	187870	269470	462840	402850	339430	636960	275590	499980	268350	360090	442490	405690	450920	C04230	HMDB0010401	52924039	-	88953	-	ko00564,ko05231
LIPID-P-0389	LPC(20:5/0:0)	溶血磷脂酰胆碱_LPC(20:5/0:0)	GP	甘油磷脂类	LPC	溶血磷脂酰胆碱	542.325	541.317	[M+H]+	C28H48NO7P	420580	272580	261070	278820	347030	261820	91237	635450	94366	252220	59366	130730	305370	359310	376140	C04230	HMDB0010397	11757087	-	-	-	ko00564,ko05231
LIPID-P-0390	LPC(0:0/22:5)	溶血磷脂酰胆碱_LPC(0:0/22:5)	GP	甘油磷脂类	LPC	溶血磷脂酰胆碱	570.364	569.348	[M+H]+	C30H52NO7P	146710	63960	60873	66359	153960	106670	122570	178950	51793	115390	62160	134440	88489	131690	123380	C04230	-	-	-	-	-	ko00564,ko05231
LIPID-P-0391	LPC(22:5/0:0)	溶血磷脂酰胆碱_LPC(22:5/0:0)	GP	甘油磷脂类	LPC	溶血磷脂酰胆碱	570.364	569.348	[M+H]+	C30H52NO7P	403490	155570	182990	217580	357260	270520	262250	692340	263960	387450	225560	148690	241140	377420	362400	C04230	HMDB0010402	53480475	-	74348	-	ko00564,ko05231
LIPID-P-0392	LPC(22:6/0:0)	溶血磷脂酰胆碱_LPC(22:6/0:0)	GP	甘油磷脂类	LPC	溶血磷脂酰胆碱	568.34	567.332	[M+H]+	C30H50NO7P	1506000	642430	624780	690030	1349800	883650	1184200	2435800	606960	1284800	474210	1205200	966120	1164100	1172500	C04230	HMDB0010404	10415542	-	73873	-	ko00564,ko05231
LIPID-P-0393	LPC(O-14:0)	溶血磷脂酰胆碱_LPC(O-14:0)	GP	甘油磷脂类	LPC-O	溶血磷脂酰胆碱	454.33	453.322	[M+H]+	C22H48NO6P	8439.6	5551.5	12418	1414.9	7368.3	2059.4	5986.9	11738	1533.7	6512.7	3825.3	4436.7	6599.1	8122.4	9380.8	C04230	-	-	-	-	-	ko00564,ko05231
LIPID-P-0394	LPC(O-16:0)	溶血磷脂酰胆碱_LPC(O-16:0)	GP	甘油磷脂类	LPC-O	溶血磷脂酰胆碱	482.361	481.353	[M+H]+	C24H52NO6P	1450800	383930	783060	542220	1502600	518660	848850	1249600	497670	957630	432780	541450	1025000	1038400	1088900	C04230	-	-	-	-	-	ko00564,ko05231
LIPID-P-0395	LPC(O-18:0)	溶血磷脂酰胆碱_LPC(O-18:0)	GP	甘油磷脂类	LPC-O	溶血磷脂酰胆碱	510.392	509.385	[M+H]+	C26H56NO6P	138300	54725	159520	65114	196940	74182	136860	203900	76302	152100	62849	72335	132230	140700	137880	C04317	HMDB0011149	2733532	-	75216	-	ko00565,ko01100
LIPID-P-0396	LPC(O-20:0)	溶血磷脂酰胆碱_LPC(O-20:0)	GP	甘油磷脂类	LPC-O	溶血磷脂酰胆碱	538.424	537.416	[M+H]+	C28H60NO6P	4238	1815.9	3226.9	3348.5	6506.4	3569.4	5152.7	8652.5	4155.3	5729.8	2944.5	1558.5	7096.8	7318.5	7655.3	C04230	-	-	-	-	-	ko00564,ko05231
LIPID-P-0397	LPC(O-22:0)	溶血磷脂酰胆碱_LPC(O-22:0)	GP	甘油磷脂类	LPC-O	溶血磷脂酰胆碱	566.455	565.447	[M+H]+	C30H64NO6P	4997.7	3398.2	7517	5347.3	8393.4	6059.9	7625.4	10033	4029.7	10123	3665	4741.6	11097	12714	11782	C04230	-	-	-	-	-	ko00564,ko05231
LIPID-P-0398	LPC(O-14:1)	溶血磷脂酰胆碱_LPC(O-14:1)	GP	甘油磷脂类	LPC-O	溶血磷脂酰胆碱	452.314	451.306	[M+H]+	C22H46NO6P	14576	6414.3	21273	6097.7	16489	3370.4	4078.1	17193	282.27	1784.6	215.18	3822.7	7516.1	10523	7157.1	C04230	-	-	-	-	-	ko00564,ko05231
LIPID-P-0399	LPC(O-16:1)	溶血磷脂酰胆碱_LPC(O-16:1)	GP	甘油磷脂类	LPC-O	溶血磷脂酰胆碱	480.345	479.338	[M+H]+	C24H50NO6P	8875700	1404000	4358600	1439700	6579200	2206600	3115600	6588100	1442100	3721000	2190500	4787800	3582300	3748900	4036300	C04230	-	-	-	-	-	ko00564,ko05231
LIPID-P-0400	LPC(O-18:1)	溶血磷脂酰胆碱_LPC(O-18:1)	GP	甘油磷脂类	LPC-O	溶血磷脂酰胆碱	508.377	507.369	[M+H]+	C26H54NO6P	1574800	387570	848630	441830	1447700	644220	539210	910250	402440	788370	312230	625390	927630	922580	958950	C04230	-	-	-	-	-	ko00564,ko05231
LIPID-P-0401	LPC(O-20:1)	溶血磷脂酰胆碱_LPC(O-20:1)	GP	甘油磷脂类	LPC-O	溶血磷脂酰胆碱	536.408	535.4	[M+H]+	C28H58NO6P	7753.5	2836.1	7445.9	2539.9	7756.4	5568.3	5454.5	10638	2530.1	3410.5	1955.8	3385.1	6708.6	7509.5	8229.3	C04230	-	-	-	-	-	ko00564,ko05231
LIPID-P-0403	LPC(O-18:2)	溶血磷脂酰胆碱_LPC(O-18:2)	GP	甘油磷脂类	LPC-O	溶血磷脂酰胆碱	506.361	505.353	[M+H]+	C26H52NO6P	62968	10482	22570	15143	46178	21210	24799	35811	13386	23731	10557	31325	27013	27819	29016	C04230	HMDB0010408	-	-	84753	-	ko00564,ko05231
LIPID-P-0404	LPC(O-20:2)	溶血磷脂酰胆碱_LPC(O-20:2)	GP	甘油磷脂类	LPC-O	溶血磷脂酰胆碱	534.392	533.385	[M+H]+	C28H56NO6P	24371	7380.1	20513	7763.4	21707	18065	22688	19756	8188.5	13182	6001.8	13343	15432	16062	14125	C04230	-	-	-	-	-	ko00564,ko05231
LIPID-P-0407	LPE(0:0/16:0)	溶血磷脂酰乙醇胺_LPE(0:0/16:0)	GP	甘油磷脂类	LPE	溶血磷脂酰乙醇胺	454.293	453.286	[M+H]+	C21H44NO7P	67929	28029	46555	26302	57218	43667	30221	76196	32997	50396	19937	43438	72473	119790	73419	-	HMDB0011473	53480922	-	-	-	--
LIPID-P-0411	LPE(18:0/0:0)	溶血磷脂酰乙醇胺_LPE(18:0/0:0)	GP	甘油磷脂类	LPE	溶血磷脂酰乙醇胺	482.325	481.317	[M+H]+	C23H48NO7P	9004300	2783900	7469900	1876600	7666800	2484500	3678400	6329400	1719200	2757300	1229300	5182300	5623300	5563500	5510300	-	HMDB0011130	9547068	-	75036	-	--
LIPID-P-0413	LPE(22:0/0:0)	溶血磷脂酰乙醇胺_LPE(22:0/0:0)	GP	甘油磷脂类	LPE	溶血磷脂酰乙醇胺	538.387	537.379	[M+H]+	C27H56NO7P	19302	3720.8	22512	3852.2	25153	3340.6	6323	19509	2790.6	6379.7	2000.4	22900	15913	20160	14381	-	HMDB0011490	-	-	-	-	--
LIPID-P-0415	LPE(16:1/0:0)	溶血磷脂酰乙醇胺_LPE(16:1/0:0)	GP	甘油磷脂类	LPE	溶血磷脂酰乙醇胺	452.278	451.27	[M+H]+	C21H42NO7P	9110.3	4678.4	6859.1	2185.6	9427.5	3379	1067.9	12261	6019.3	6606	5842.3	3350.5	11482	24279	16194	-	HMDB0011474	-	-	-	-	--
LIPID-P-0418	LPE(18:1/0:0)	溶血磷脂酰乙醇胺_LPE(18:1/0:0)	GP	甘油磷脂类	LPE	溶血磷脂酰乙醇胺	480.309	479.301	[M+H]+	C23H46NO7P	1848100	776600	1368700	375020	1643000	668880	375680	1025300	326380	502470	251890	1056500	1281100	1344200	1219800	-	HMDB0011506	-	-	74971	-	--
LIPID-P-0421	LPE(22:1/0:0)	溶血磷脂酰乙醇胺_LPE(22:1/0:0)	GP	甘油磷脂类	LPE	溶血磷脂酰乙醇胺	536.372	535.364	[M+H]+	C27H54NO7P	14072	2308.8	8804.6	2705	10220	3087	2142.8	8559.2	2972.6	4030.1	2791.4	4148.1	7289.8	9500.6	8027.1	-	HMDB0011491	-	-	-	-	--
LIPID-P-0423	LPE(0:0/18:2)	溶血磷脂酰乙醇胺_LPE(0:0/18:2)	GP	甘油磷脂类	LPE	溶血磷脂酰乙醇胺	478.293	477.286	[M+H]+	C23H44NO7P	340340	197650	248830	229520	383870	371780	147680	562010	194560	363760	120030	358230	377880	500710	468020	-	HMDB0011477	-	-	76090	-	--
LIPID-P-0429	LPE(0:0/20:3)	溶血磷脂酰乙醇胺_LPE(0:0/20:3)	GP	甘油磷脂类	LPE	溶血磷脂酰乙醇胺	504.309	503.301	[M+H]+	C25H46NO7P	53930	30142	36874	39214	62658	45895	23413	49982	33238	54474	31944	28210	39273	66624	47426	-	-	-	-	-	-	--
LIPID-P-0431	LPE(22:3/0:0)	溶血磷脂酰乙醇胺_LPE(22:3/0:0)	GP	甘油磷脂类	LPE	溶血磷脂酰乙醇胺	532.34	531.332	[M+H]+	C27H50NO7P	49635	67948	82352	67255	65688	72391	46785	102060	56299	109840	74749	31812	67062	79055	85384	-	-	-	-	-	-	--
LIPID-P-0435	LPE(0:0/22:5)	溶血磷脂酰乙醇胺_LPE(0:0/22:5)	GP	甘油磷脂类	LPE	溶血磷脂酰乙醇胺	528.309	527.301	[M+H]+	C27H46NO7P	32021	26373	37728	42435	54661	64166	27773	87339	33119	69861	42394	20860	46791	118690	69977	-	HMDB0011494	-	-	-	-	--
LIPID-P-0436	LPE(22:5/0:0)	溶血磷脂酰乙醇胺_LPE(22:5/0:0)	GP	甘油磷脂类	LPE	溶血磷脂酰乙醇胺	528.309	527.301	[M+H]+	C27H46NO7P	43806	21876	33705	35924	56600	60968	40101	86522	49593	80540	63169	33030	64793	91712	84446	-	HMDB0011524	-	-	-	-	--
LIPID-P-0438	LPE(P-16:0)	溶血磷脂酰乙醇胺_LPE(P-16:0)	GP	甘油磷脂类	LPE-P	溶血磷脂酰乙醇胺	438.3	437.291	[M+H]+	C21H44NO6P	7338400	2438500	6338000	1873300	8300200	2803700	3873600	7100200	1548700	3439200	1447200	4104400	4953900	5807200	5697600	-	HMDB0011152	42607469	174062-72-7	-	-	--
LIPID-P-0440	LPE(P-18:0)	溶血磷脂酰乙醇胺_LPE(P-18:0)	GP	甘油磷脂类	LPE-P	溶血磷脂酰乙醇胺	466.3	465.322	[M+H]+	C23H48NO6P	3992000	1963300	7259000	1277400	5514300	1958100	1941800	4547600	1197200	1978400	1095800	2360500	3526800	3627100	3533200	-	HMDB0240598	42607470	174062-73-8	-	-	--
LIPID-P-0441	LPE(P-20:0)	溶血磷脂酰乙醇胺_LPE(P-20:0)	GP	甘油磷脂类	LPE-P	溶血磷脂酰乙醇胺	494.3	493.353	[M+H]+	C25H52NO6P	44657	23775	76711	12984	42246	29422	26320	50794	20759	19085	18322	35862	42833	45349	47908	-	-	-	-	-	-	--
LIPID-P-0445	LPE(P-18:1)	溶血磷脂酰乙醇胺_LPE(P-18:1)	GP	甘油磷脂类	LPE-P	溶血磷脂酰乙醇胺	464.3	463.306	[M+H]+	C23H46NO6P	4935200	1257100	4381600	948410	3987400	1991100	1911100	3395500	931260	1634900	773120	2429600	2666000	3068900	2998500	-	-	-	-	-	-	--
LIPID-P-0455	LPS(16:0/0:0)	溶血磷脂酰丝氨酸_LPS(16:0/0:0)	GP	甘油磷脂类	LPS	溶血磷脂酰丝氨酸	498.283	497.275	[M+H]+	C22H44NO9P	26837	4121	16451	9250.9	29778	8209.3	10600	22298	6869.7	8576.3	7467.8	10691	16660	19471	20361	-	HMDB0240605	9547100	116947-34-3	-	-	--
LIPID-P-0466	LPS(20:3/0:0)	溶血磷脂酰丝氨酸_LPS(20:3/0:0)	GP	甘油磷脂类	LPS	溶血磷脂酰丝氨酸	548.299	547.291	[M+H]+	C26H46NO9P	19398	8503	15316	5097	15774	6577.7	4489.4	21993	7019.6	16868	3723.2	6994.5	17191	20434	17739	-	-	-	-	-	-	--
LIPID-P-0469	LPS(22:5/0:0)	溶血磷脂酰丝氨酸_LPS(22:5/0:0)	GP	甘油磷脂类	LPS	溶血磷脂酰丝氨酸	572.299	571.291	[M+H]+	C28H46NO9P	17655	3354.8	12261	6612.4	6244.4	5794.3	1981.7	17650	9015.3	3812.2	6092.2	1604.7	10809	17224	12167	-	-	-	-	-	-	--
LIPID-P-0470	LPS(22:6/0:0)	溶血磷脂酰丝氨酸_LPS(22:6/0:0)	GP	甘油磷脂类	LPS	溶血磷脂酰丝氨酸	570.283	569.275	[M+H]+	C28H44NO9P	376940	92715	222040	64408	160670	91541	76463	383080	52400	144090	46800	128210	208630	220840	222490	-	-	-	-	-	-	--
LIPID-P-0471	PC(14:0_14:0)	磷脂酰胆碱_PC(14:0_14:0)	GP	甘油磷脂类	PC	磷脂酰胆碱	678.507	677.5	[M+H]+	C36H72NO8P	2403700	1077800	1191200	2133100	2469800	1106800	1155800	9947600	878430	2619400	2699700	2163900	1739600	1716700	1697100	C00157	HMDB0007866	5459377	-	45240	-	ko00564,ko00590,ko00591,ko00592,ko01100,ko04723,ko05231
LIPID-P-0473	PC(15:0_16:0)	磷脂酰胆碱_PC(15:0_16:0)	GP	甘油磷脂类	PC	磷脂酰胆碱	720.554	719.547	[M+H]+	C39H78NO8P	9689400	13364000	15253000	7520000	7505300	12001000	21554000	51664000	6126300	14572000	6222400	5988500	9694400	9932900	10444000	C00157	HMDB0007935	-	-	-	-	ko00564,ko00590,ko00591,ko00592,ko01100,ko04723,ko05231
LIPID-P-0477	PC(16:0_22:0)	磷脂酰胆碱_PC(16:0_22:0)	GP	甘油磷脂类	PC	磷脂酰胆碱	818.664	817.656	[M+H]+	C46H92NO8P	731040	565010	595000	468220	537500	651930	413260	1469000	301270	896850	494150	742630	567100	586650	661440	C00157	HMDB0007985	7983123	-	86168	-	ko00564,ko00590,ko00591,ko00592,ko01100,ko04723,ko05231
LIPID-P-0479	PC(14:0_16:1)	磷脂酰胆碱_PC(14:0_16:1)	GP	甘油磷脂类	PC	磷脂酰胆碱	704.523	703.515	[M+H]+	C38H74NO8P	2941500	1792600	1878700	2042200	2289100	1653600	1344000	10288000	2543500	3724200	4212600	1857200	2201200	2168300	2336800	C00157	HMDB0007870	24778615	-	84578	-	ko00564,ko00590,ko00591,ko00592,ko01100,ko04723,ko05231
LIPID-P-0480	PC(15:0_16:1)	磷脂酰胆碱_PC(15:0_16:1)	GP	甘油磷脂类	PC	磷脂酰胆碱	718.539	717.531	[M+H]+	C39H76NO8P	262380	554370	579190	215420	197440	329700	462680	2712300	348210	495610	399710	138070	287620	325150	338740	C00157	HMDB0007936	-	-	-	-	ko00564,ko00590,ko00591,ko00592,ko01100,ko04723,ko05231
LIPID-P-0481	PC(16:0_16:1)	磷脂酰胆碱_PC(16:0_16:1)	GP	甘油磷脂类	PC	磷脂酰胆碱	732.554	731.547	[M+H]+	C40H78NO8P	2788500	2089100	2353700	2045100	2031600	1897000	1522600	5888200	3470500	4089400	3311100	1653300	2327100	2501300	2428300	C00157	HMDB0007969	6443788	-	74000	-	ko00564,ko00590,ko00591,ko00592,ko01100,ko04723,ko05231
LIPID-P-0482	PC(16:0_18:1)	磷脂酰胆碱_PC(16:0_18:1)	GP	甘油磷脂类	PC	磷脂酰胆碱	760.586	759.578	[M+H]+	C42H82NO8P	34382000	21620000	22737000	27927000	31701000	28175000	19621000	51955000	26673000	41106000	21530000	27702000	28586000	28770000	27446000	C00157	HMDB0007972	4266266	-	73001	-	ko00564,ko00590,ko00591,ko00592,ko01100,ko04723,ko05231
LIPID-P-0483	PC(17:0_18:1)	磷脂酰胆碱_PC(17:0_18:1)	GP	甘油磷脂类	PC	磷脂酰胆碱	774.601	773.593	[M+H]+	C43H84NO8P	6545800	6760600	7726100	5887800	6153000	9505300	5119900	27835000	5905200	15951000	5841300	8054100	7113100	7629600	6414100	C00157	-	-	-	-	-	ko00564,ko00590,ko00591,ko00592,ko01100,ko04723,ko05231
LIPID-P-0487	PC(18:1_22:0)	磷脂酰胆碱_PC(18:1_22:0)	GP	甘油磷脂类	PC	磷脂酰胆碱	844.68	843.672	[M+H]+	C48H94NO8P	212530	208570	228240	222740	265540	256130	140380	476020	122230	272240	158580	215200	193770	253610	202540	C00157	HMDB0008307	52923127	-	-	-	ko00564,ko00590,ko00591,ko00592,ko01100,ko04723,ko05231
LIPID-P-0488	PC(24:0_18:1)	磷脂酰胆碱_PC(24:0_18:1)	GP	甘油磷脂类	PC	磷脂酰胆碱	872.711	871.703	[M+H]+	C50H98NO8P	64085	63942	62051	82556	63065	64776	44603	226160	39138	172750	51616	162340	92891	94295	113050	C00157	HMDB0008283	24779051	-	86216	-	ko00564,ko00590,ko00591,ko00592,ko01100,ko04723,ko05231
LIPID-P-0489	PC(14:0_18:2)	磷脂酰胆碱_PC(14:0_18:2)	GP	甘油磷脂类	PC	磷脂酰胆碱	730.539	729.531	[M+H]+	C40H76NO8P	25786000	18133000	18897000	24276000	24823000	19114000	19719000	102610000	16717000	39669000	25936000	28261000	21822000	22138000	22712000	C00157	HMDB0008002	24778764	-	83717	-	ko00564,ko00590,ko00591,ko00592,ko01100,ko04723,ko05231
LIPID-P-0491	PC(17:1_18:1)	磷脂酰胆碱_PC(17:1_18:1)	GP	甘油磷脂类	PC	磷脂酰胆碱	772.586	771.578	[M+H]+	C43H82NO8P	9788700	16348000	16108000	10693000	10940000	20512000	16801000	35421000	8848900	24588000	9203000	16533000	14651000	14457000	15964000	C00157	HMDB0007935	-	-	-	-	ko00564,ko00590,ko00591,ko00592,ko01100,ko04723,ko05231
LIPID-P-0493	PC(19:0_18:2)	磷脂酰胆碱_PC(19:0_18:2)	GP	甘油磷脂类	PC	磷脂酰胆碱	800.617	799.609	[M+H]+	C45H86NO8P	447570	789540	803360	455920	417930	841220	371630	3012200	611270	1263600	531920	461360	645140	611020	682930	C00157	-	-	-	-	-	ko00564,ko00590,ko00591,ko00592,ko01100,ko04723,ko05231
LIPID-P-0494	PC(18:0_20:2)	磷脂酰胆碱_PC(18:0_20:2)	GP	甘油磷脂类	PC	磷脂酰胆碱	814.633	813.625	[M+H]+	C46H88NO8P	2905300	1747000	2081700	2229900	2851800	3671800	650140	5576800	1791000	4394400	1450700	2586600	2165700	2219800	1971200	C00157	HMDB0008045	24778847	-	-	-	ko00564,ko00590,ko00591,ko00592,ko01100,ko04723,ko05231
LIPID-P-0496	PC(18:1_24:1)	磷脂酰胆碱_PC(18:1_24:1)	GP	甘油磷脂类	PC	磷脂酰胆碱	870.695	869.687	[M+H]+	C50H96NO8P	65074	52474	61748	53571	85433	92789	25473	132530	50618	105720	38092	62429	65618	65237	56718	C00157	HMDB0008092	53478901	-	89703	-	ko00564,ko00590,ko00591,ko00592,ko01100,ko04723,ko05231
LIPID-P-0497	PC(14:0_18:3)	磷脂酰胆碱_PC(14:0_18:3)	GP	甘油磷脂类	PC	磷脂酰胆碱	728.523	727.515	[M+H]+	C40H74NO8P	871160	422350	505770	667590	626550	609640	377770	3712800	369090	653260	418080	723810	574300	533700	513530	C00157	HMDB0007876	7982984	-	86095	-	ko00564,ko00590,ko00591,ko00592,ko01100,ko04723,ko05231
LIPID-P-0499	PC(17:1_18:2)	磷脂酰胆碱_PC(17:1_18:2)	GP	甘油磷脂类	PC	磷脂酰胆碱	770.57	769.562	[M+H]+	C43H80NO8P	1343900	2321000	1947800	1391500	1279900	2127800	1845100	7246300	1063000	2590100	962080	1035000	1664000	1634200	1805800	C00157	-	-	-	-	-	ko00564,ko00590,ko00591,ko00592,ko01100,ko04723,ko05231
LIPID-P-0500	PC(16:0_20:3)	磷脂酰胆碱_PC(16:0_20:3)	GP	甘油磷脂类	PC	磷脂酰胆碱	784.586	783.578	[M+H]+	C44H82NO8P	8794800	9490000	9288000	7364800	7210100	9952700	3428700	10423000	6050300	11061000	5044700	9197100	7304800	7213900	7472900	C00157	HMDB0007980	24778715	-	86119	-	ko00564,ko00590,ko00591,ko00592,ko01100,ko04723,ko05231
LIPID-P-0501	PC(17:0_20:3)	磷脂酰胆碱_PC(17:0_20:3)	GP	甘油磷脂类	PC	磷脂酰胆碱	798.601	797.593	[M+H]+	C45H84NO8P	764300	1594200	1923600	1226200	1066500	1689900	963190	4042800	1076000	2468100	1042900	1320400	1202100	1292400	1233100	C00157	-	-	-	-	-	ko00564,ko00590,ko00591,ko00592,ko01100,ko04723,ko05231
LIPID-P-0502	PC(18:0_20:3)	磷脂酰胆碱_PC(18:0_20:3)	GP	甘油磷脂类	PC	磷脂酰胆碱	812.617	811.609	[M+H]+	C46H86NO8P	162980	224010	183910	197700	207600	210820	205670	542530	191780	576030	206970	156880	269470	304640	268170	C00157	HMDB0008046	24778855	-	86176	-	ko00564,ko00590,ko00591,ko00592,ko01100,ko04723,ko05231
LIPID-P-0504	PC(18:0_24:3)	磷脂酰胆碱_PC(18:0_24:3)	GP	甘油磷脂类	PC	磷脂酰胆碱	868.68	867.672	[M+H]+	C50H94NO8P	80956	97881	113070	84016	93107	127610	47802	230640	57227	173870	69689	109690	93514	83292	100800	C00157	HMDB0008317	52923143	-	-	-	ko00564,ko00590,ko00591,ko00592,ko01100,ko04723,ko05231
LIPID-P-0505	PC(14:0_20:4)	磷脂酰胆碱_PC(14:0_20:4)	GP	甘油磷脂类	PC	磷脂酰胆碱	754.539	753.531	[M+H]+	C42H76NO8P	5215100	2862200	2594000	5703600	5717400	3742800	3710300	24060000	4328000	8764600	8428700	6268900	4802400	4803200	4831100	C00157	HMDB0007883	24778634	-	86102	-	ko00564,ko00590,ko00591,ko00592,ko01100,ko04723,ko05231
LIPID-P-0506	PC(15:0_20:4)	磷脂酰胆碱_PC(15:0_20:4)	GP	甘油磷脂类	PC	磷脂酰胆碱	768.554	767.547	[M+H]+	C43H78NO8P	1225100	1621600	1443200	1246700	1235300	1622800	2476100	12020000	1124900	2238800	969350	1026400	1452300	1357000	1500000	C00157	HMDB0007949	-	-	86344	-	ko00564,ko00590,ko00591,ko00592,ko01100,ko04723,ko05231
LIPID-P-0507	PC(16:0_20:4)	磷脂酰胆碱_PC(16:0_20:4)	GP	甘油磷脂类	PC	磷脂酰胆碱	782.57	781.562	[M+H]+	C44H80NO8P	10204000	6092200	5466900	11081000	11374000	8668900	8943500	18412000	11781000	17410000	11413000	9467500	9813200	10189000	10539000	C00157	HMDB0007982	7983442	-	73003	-	ko00564,ko00590,ko00591,ko00592,ko01100,ko04723,ko05231
LIPID-P-0508	PC(20:4_17:0)	磷脂酰胆碱_PC(20:4_17:0)	GP	甘油磷脂类	PC	磷脂酰胆碱	796.57	793.562	[M+H]+	C45H80NO8P	788780	2162700	1946400	1102600	958950	1559700	3711400	10487000	1346100	2843900	1231100	815670	1358700	1715600	1392500	C00157	-	-	-	-	-	ko00564,ko00590,ko00591,ko00592,ko01100,ko04723,ko05231
LIPID-P-0511	PC(18:0_22:4)	磷脂酰胆碱_PC(18:0_22:4)	GP	甘油磷脂类	PC	磷脂酰胆碱	838.633	837.625	[M+H]+	C48H88NO8P	4898200	3133700	3961100	5963300	6198000	7295300	4875700	17043000	7364700	16417000	6717500	6372700	6529500	7173600	6421700	C00157	HMDB0008054	24778868	-	84565	-	ko00564,ko00590,ko00591,ko00592,ko01100,ko04723,ko05231
LIPID-P-0513	PC(14:0_20:5)	磷脂酰胆碱_PC(14:0_20:5)	GP	甘油磷脂类	PC	磷脂酰胆碱	752.523	751.515	[M+H]+	C42H74NO8P	124780	172750	149160	167410	145910	121370	79409	627700	125160	274410	110640	103130	120060	119170	103640	C00157	HMDB0007885	7982995	-	-	-	ko00564,ko00590,ko00591,ko00592,ko01100,ko04723,ko05231
LIPID-P-0515	PC(16:0_20:5)	磷脂酰胆碱_PC(16:0_20:5)	GP	甘油磷脂类	PC	磷脂酰胆碱	780.554	779.547	[M+H]+	C44H78NO8P	7570900	8364800	7047800	8426800	7630900	4997300	2596500	23981000	2890400	9992800	2264400	2097800	5818600	5907700	5823000	C00157	HMDB0007984	52922296	-	86137	-	ko00564,ko00590,ko00591,ko00592,ko01100,ko04723,ko05231
LIPID-P-0516	PC(17:1_20:4)	磷脂酰胆碱_PC(17:1_20:4)	GP	甘油磷脂类	PC	磷脂酰胆碱	794.57	793.562	[M+H]+	C45H80NO8P	108550	87330	88892	57029	143900	185780	120290	438470	204860	208030	111770	51264	115670	130380	143210	C00157	-	-	-	-	-	ko00564,ko00590,ko00591,ko00592,ko01100,ko04723,ko05231
LIPID-P-0517	PC(16:0_22:5)	磷脂酰胆碱_PC(16:0_22:5)	GP	甘油磷脂类	PC	磷脂酰胆碱	808.586	807.578	[M+H]+	C46H82NO8P	2132000	1507500	1362900	1709600	1811000	2071200	887770	3841200	1749000	3250600	1855400	1845700	1718900	1796500	1869700	C00157	HMDB0007989	24778735	-	84795	-	ko00564,ko00590,ko00591,ko00592,ko01100,ko04723,ko05231
LIPID-P-0518	PC(18:0_22:5)	磷脂酰胆碱_PC(18:0_22:5)	GP	甘油磷脂类	PC	磷脂酰胆碱	836.617	835.609	[M+H]+	C48H86NO8P	6002000	4789000	5202900	6415500	7798900	7284600	4754100	18108000	7894300	13839000	7570400	5557300	7442900	7624700	6968700	C00157	HMDB0008055	24778871	-	73865	-	ko00564,ko00590,ko00591,ko00592,ko01100,ko04723,ko05231
LIPID-P-0520	PC(14:0_22:6)	磷脂酰胆碱_PC(14:0_22:6)	GP	甘油磷脂类	PC	磷脂酰胆碱	778.539	777.531	[M+H]+	C44H76NO8P	1046200	595590	587960	972570	983760	630310	1194500	4781900	620360	1366900	1242000	1120400	942120	887600	900780	C00157	HMDB0007892	24778639	-	86162	-	ko00564,ko00590,ko00591,ko00592,ko01100,ko04723,ko05231
LIPID-P-0521	PC(15:1_22:5)	磷脂酰胆碱_PC(15:1_22:5)	GP	甘油磷脂类	PC	磷脂酰胆碱	792.554	791.547	[M+H]+	C45H78NO8P	241300	342080	336690	238900	179030	301820	775480	1987100	185450	397650	141160	191470	361380	324650	299200	C00157	-	-	-	-	-	ko00564,ko00590,ko00591,ko00592,ko01100,ko04723,ko05231
LIPID-P-0523	PC(22:6_17:0)	磷脂酰胆碱_PC(22:6_17:0)	GP	甘油磷脂类	PC	磷脂酰胆碱	820.586	819.578	[M+H]+	C47H82NO8P	630460	800490	681990	597270	550370	851500	1517800	2637000	550910	1269700	795440	843650	918890	930010	874840	C00157	-	-	-	-	-	ko00564,ko00590,ko00591,ko00592,ko01100,ko04723,ko05231
LIPID-P-0524	PC(18:0_22:6)	磷脂酰胆碱_PC(18:0_22:6)	GP	甘油磷脂类	PC	磷脂酰胆碱	834.601	833.593	[M+H]+	C48H84NO8P	29368000	25884000	24597000	30974000	33716000	32421000	41833000	104400000	26021000	71832000	26920000	40590000	36621000	41145000	42130000	C00157	HMDB0008057	24778876	-	84829	-	ko00564,ko00590,ko00591,ko00592,ko01100,ko04723,ko05231
LIPID-P-0526	PC(16:1_22:6)	磷脂酰胆碱_PC(16:1_22:6)	GP	甘油磷脂类	PC	磷脂酰胆碱	804.554	803.547	[M+H]+	C46H78NO8P	927080	942480	984480	722200	803120	795140	692420	2471300	756330	1198500	716340	511580	845200	770170	804980	C00157	HMDB0008023	24778773	-	-	-	ko00564,ko00590,ko00591,ko00592,ko01100,ko04723,ko05231
LIPID-P-0527	PC(18:1_22:6)	磷脂酰胆碱_PC(18:1_22:6)	GP	甘油磷脂类	PC	磷脂酰胆碱	832.586	831.578	[M+H]+	C48H82NO8P	20050000	18230000	17053000	14498000	16652000	16874000	13549000	45195000	12048000	29811000	11271000	18185000	15904000	16253000	16505000	C00157	HMDB0008090	24778901	-	84812	-	ko00564,ko00590,ko00591,ko00592,ko01100,ko04723,ko05231
LIPID-P-0528	PC(20:1_22:6)	磷脂酰胆碱_PC(20:1_22:6)	GP	甘油磷脂类	PC	磷脂酰胆碱	860.617	859.609	[M+H]+	C50H86NO8P	585770	582600	498650	632740	720220	776720	415300	1508900	450590	1047800	474170	689390	517560	604780	638210	C00157	HMDB0008321	52923147	-	-	-	ko00564,ko00590,ko00591,ko00592,ko01100,ko04723,ko05231
LIPID-P-0529	PC(20:4_20:4)	磷脂酰胆碱_PC(20:4_20:4)	GP	甘油磷脂类	PC	磷脂酰胆碱	830.57	829.562	[M+H]+	C48H80NO8P	3441000	2914900	3030200	2902500	3416900	2778600	2629500	8840500	2400100	5540000	2268400	3362700	2899800	2959200	2900500	C00157	HMDB0008156	24778983	-	-	-	ko00564,ko00590,ko00591,ko00592,ko01100,ko04723,ko05231
LIPID-P-0530	PC(20:2_22:6)	磷脂酰胆碱_PC(20:2_22:6)	GP	甘油磷脂类	PC	磷脂酰胆碱	858.601	857.593	[M+H]+	C50H84NO8P	796800	530860	521980	746810	871620	772220	856110	1494900	772530	1654000	717650	798490	759340	711010	669070	C00157	HMDB0008354	10854909	-	-	-	ko00564,ko00590,ko00591,ko00592,ko01100,ko04723,ko05231
LIPID-P-0531	PC(O-16:0_14:0)	磷脂酰胆碱_PC(O-16:0_14:0)	GP	甘油磷脂类	PC-O	磷脂酰胆碱	692.559	691.552	[M+H]+	C38H78NO7P	1130700	862870	973640	1170300	1214600	727320	1149500	4217100	700350	2008900	1093600	735120	1012000	1064700	1017300	C00157	-	24779275	-	-	-	ko00564,ko00590,ko00591,ko00592,ko01100,ko04723,ko05231
LIPID-P-0532	PC(O-16:0_16:0)	磷脂酰胆碱_PC(O-16:0_16:0)	GP	甘油磷脂类	PC-O	磷脂酰胆碱	720.591	719.583	[M+H]+	C40H82NO7P	6453800	4932600	5656400	9125100	9895500	5499300	7339500	17506000	7550200	19523000	5959300	3754800	7074200	7251400	7528800	C00157	-	-	-	-	-	ko00564,ko00590,ko00591,ko00592,ko01100,ko04723,ko05231
LIPID-P-0535	PC(O-16:0_22:0)	磷脂酰胆碱_PC(O-16:0_22:0)	GP	甘油磷脂类	PC-O	磷脂酰胆碱	804.685	803.677	[M+H]+	C46H94NO7P	210300	156420	204170	171420	215150	145800	197200	502090	108620	284490	74240	267690	204620	194430	192080	C00157	HMDB0013408	24779329	-	86243	-	ko00564,ko00590,ko00591,ko00592,ko01100,ko04723,ko05231
LIPID-P-0536	PC(O-16:0_14:1)	磷脂酰胆碱_PC(O-16:0_14:1)	GP	甘油磷脂类	PC-O	磷脂酰胆碱	690.544	689.536	[M+H]+	C38H76NO7P	2195400	1836300	1920700	1731000	1950600	1292700	1784700	4743700	671740	2217600	724360	1408700	1866500	1742400	1921600	C00157	HMDB0013403	52923736	-	-	-	ko00564,ko00590,ko00591,ko00592,ko01100,ko04723,ko05231
LIPID-P-0537	PC(O-16:0_16:1)	磷脂酰胆碱_PC(O-16:0_16:1)	GP	甘油磷脂类	PC-O	磷脂酰胆碱	718.575	717.567	[M+H]+	C40H80NO7P	2391300	1878400	2530000	1647000	1607500	1767000	2034900	4846800	1442100	3180300	1499700	1387100	1754500	1990600	2001900	C00157	HMDB0013404	52923742	-	89906	-	ko00564,ko00590,ko00591,ko00592,ko01100,ko04723,ko05231
LIPID-P-0538	PC(O-18:1_16:0)	磷脂酰胆碱_PC(O-18:1_16:0)	GP	甘油磷脂类	PC-O	磷脂酰胆碱	746.606	745.599	[M+H]+	C42H84NO7P	28636000	17457000	20463000	24668000	27326000	24765000	13479000	57364000	21615000	63566000	23104000	24886000	23306000	24335000	23225000	C00157	HMDB0013426	53481719	-	84825	-	ko00564,ko00590,ko00591,ko00592,ko01100,ko04723,ko05231
LIPID-P-0541	PC(O-18:1_22:0)	磷脂酰胆碱_PC(O-18:1_22:0)	GP	甘油磷脂类	PC-O	磷脂酰胆碱	830.7	829.692	[M+H]+	C48H96NO7P	259490	206040	284590	257600	240300	234760	291030	532290	125420	288950	122840	276180	227490	268680	254710	C00157	-	53481731	-	-	-	ko00564,ko00590,ko00591,ko00592,ko01100,ko04723,ko05231
LIPID-P-0544	PC(O-16:0_18:2)	磷脂酰胆碱_PC(O-16:0_18:2)	GP	甘油磷脂类	PC-O	磷脂酰胆碱	744.591	743.583	[M+H]+	C42H82NO7P	49086000	27125000	24940000	33604000	36547000	31455000	29608000	74496000	34176000	69581000	34574000	38747000	34822000	34988000	35624000	C00157	HMDB0011151	6443157	88542-95-4	86231	-	ko00564,ko00590,ko00591,ko00592,ko01100,ko04723,ko05231
LIPID-P-0547	PC(O-18:1_22:1)	磷脂酰胆碱_PC(O-18:1_22:1)	GP	甘油磷脂类	PC-O	磷脂酰胆碱	828.685	827.677	[M+H]+	C48H94NO7P	206500	182370	185730	142670	113330	180120	51867	665120	85834	153680	95191	106130	187410	134620	137050	C00157	-	-	-	-	-	ko00564,ko00590,ko00591,ko00592,ko01100,ko04723,ko05231
LIPID-P-0549	PC(O-16:1_18:2)	磷脂酰胆碱_PC(O-16:1_18:2)	GP	甘油磷脂类	PC-O	磷脂酰胆碱	742.575	741.567	[M+H]+	C42H80NO7P	402320000	211290000	219890000	260860000	281770000	252110000	224320000	553430000	269150000	540740000	311200000	397380000	276780000	278350000	275200000	C00157	-	53481709	-	-	-	ko00564,ko00590,ko00591,ko00592,ko01100,ko04723,ko05231
LIPID-P-0550	PC(O-18:1_18:2)	磷脂酰胆碱_PC(O-18:1_18:2)	GP	甘油磷脂类	PC-O	磷脂酰胆碱	770.606	769.599	[M+H]+	C44H84NO7P	18004000	10659000	10716000	13325000	14750000	17324000	9694400	22492000	15548000	31386000	13623000	17856000	13336000	15680000	14631000	C00157	-	-	155575-01-2	-	-	ko00564,ko00590,ko00591,ko00592,ko01100,ko04723,ko05231
LIPID-P-0553	PC(O-14:0_20:4)	磷脂酰胆碱_PC(O-14:0_20:4)	GP	甘油磷脂类	PC-O	磷脂酰胆碱	740.559	739.552	[M+H]+	C42H78NO7P	9115100	2595100	2478500	4041900	4286100	4543100	2997500	16692000	3435300	5279100	2452600	7174300	4373700	4240500	4456300	C00157	-	-	-	-	-	ko00564,ko00590,ko00591,ko00592,ko01100,ko04723,ko05231
LIPID-P-0554	PC(O-16:0_20:4)	磷脂酰胆碱_PC(O-16:0_20:4)	GP	甘油磷脂类	PC-O	磷脂酰胆碱	768.591	767.583	[M+H]+	C44H82NO7P	11384000	5498500	5794700	7186100	7149900	10008000	6429700	12821000	8380500	20150000	8813200	11208000	9302500	8672600	8877600	C00157	-	53481735	-	-	-	ko00564,ko00590,ko00591,ko00592,ko01100,ko04723,ko05231
LIPID-P-0555	PC(O-18:0_20:4)	磷脂酰胆碱_PC(O-18:0_20:4)	GP	甘油磷脂类	PC-O	磷脂酰胆碱	796.622	795.614	[M+H]+	C46H86NO7P	2670700	2665000	2783700	2409900	2512000	2971000	1403400	7022100	3186800	10624000	6315000	4095000	2636600	2739900	2750300	C00157	-	6443065	-	-	-	ko00564,ko00590,ko00591,ko00592,ko01100,ko04723,ko05231
LIPID-P-0559	PC(O-16:1_20:4)	磷脂酰胆碱_PC(O-16:1_20:4)	GP	甘油磷脂类	PC-O	磷脂酰胆碱	766.575	765.567	[M+H]+	C44H80NO7P	342680000	129670000	133050000	225800000	253040000	214240000	195510000	621470000	295850000	597200000	386320000	377340000	253190000	255690000	270300000	C00157	-	53481713	-	-	-	ko00564,ko00590,ko00591,ko00592,ko01100,ko04723,ko05231
LIPID-P-0560	PC(O-18:1_20:4)	磷脂酰胆碱_PC(O-18:1_20:4)	GP	甘油磷脂类	PC-O	磷脂酰胆碱	794.606	793.599	[M+H]+	C46H84NO7P	1745700	1139000	1079100	1871600	2253500	1850600	841220	2868100	1826200	3596500	1512000	1708500	2049800	2234200	2040800	C00157	-	24779379	-	-	-	ko00564,ko00590,ko00591,ko00592,ko01100,ko04723,ko05231
LIPID-P-0561	PC(O-20:1_20:4)	磷脂酰胆碱_PC(O-20:1_20:4)	GP	甘油磷脂类	PC-O	磷脂酰胆碱	822.638	821.63	[M+H]+	C48H88NO7P	281440	185650	186980	355630	460670	508320	312630	931850	370020	815800	249400	448130	500300	567390	572080	C00157	-	53481743	-	-	-	ko00564,ko00590,ko00591,ko00592,ko01100,ko04723,ko05231
LIPID-P-0563	PC(O-24:1_20:4)	磷脂酰胆碱_PC(O-24:1_20:4)	GP	甘油磷脂类	PC-O	磷脂酰胆碱	878.7	877.692	[M+H]+	C52H96NO7P	123620	86144	113040	150280	159580	171110	133980	383230	161640	220110	90283	163410	300740	285960	328820	C00157	-	53481767	-	-	-	ko00564,ko00590,ko00591,ko00592,ko01100,ko04723,ko05231
LIPID-P-0564	PC(O-16:1_20:5)	磷脂酰胆碱_PC(O-16:1_20:5)	GP	甘油磷脂类	PC-O	磷脂酰胆碱	764.559	763.552	[M+H]+	C44H78NO7P	7124400	5128300	4528200	4519400	5022500	2829400	1561600	17572000	2628200	9174100	2436100	1899500	3433500	3583400	3608700	C00157	-	-	-	-	-	ko00564,ko00590,ko00591,ko00592,ko01100,ko04723,ko05231
LIPID-P-0567	PC(O-22:2_20:4)	磷脂酰胆碱_PC(O-22:2_20:4)	GP	甘油磷脂类	PC-O	磷脂酰胆碱	848.653	847.645	[M+H]+	C50H90NO7P	15663	19154	51497	81124	38920	61202	85290	254130	108370	86693	52965	69944	139090	154090	137290	C00157	-	-	-	-	-	ko00564,ko00590,ko00591,ko00592,ko01100,ko04723,ko05231
LIPID-P-0568	PC(O-16:1_22:6)	磷脂酰胆碱_PC(O-16:1_22:6)	GP	甘油磷脂类	PC-O	磷脂酰胆碱	790.575	789.567	[M+H]+	C46H80NO7P	90974000	37258000	40197000	47088000	56334000	44617000	81105000	146860000	56692000	122370000	89170000	81139000	59096000	58190000	58886000	C00157	-	-	-	-	-	ko00564,ko00590,ko00591,ko00592,ko01100,ko04723,ko05231
LIPID-P-0569	PC(O-18:1_22:6)	磷脂酰胆碱_PC(O-18:1_22:6)	GP	甘油磷脂类	PC-O	磷脂酰胆碱	818.606	817.599	[M+H]+	C48H84NO7P	4987300	2881500	3025700	3547200	3619100	3406700	4680900	7381500	3080300	7776900	3619500	5375200	4093300	4209500	4422800	C00157	-	-	-	-	-	ko00564,ko00590,ko00591,ko00592,ko01100,ko04723,ko05231
LIPID-P-0575	PE(16:1_14:0)	磷脂酰乙醇胺_PE(16:1_14:0)	GP	甘油磷脂类	PE	磷脂酰乙醇胺	662.476	661.468	[M+H]+	C35H68NO8P	94985	50237	59531	85512	126670	56645	25974	270360	70500	79655	71981	91489	91769	79994	63079	C00350	HMDB0008953	52924219	-	-	-	ko00563,ko00564,ko01100,ko04136,ko04140,ko04723,ko05130,ko05167
LIPID-P-0578	PE(15:0_18:1)	磷脂酰乙醇胺_PE(15:0_18:1)	GP	甘油磷脂类	PE	磷脂酰乙醇胺	704.523	703.515	[M+H]+	C38H74NO8P	110870	133830	200630	103450	101560	86559	177680	553720	123790	160720	49485	61419	150120	131120	162860	C00350	HMDB0008893	-	-	-	-	ko00563,ko00564,ko01100,ko04136,ko04140,ko04723,ko05130,ko05167
LIPID-P-0580	PE(17:0_18:1)	磷脂酰乙醇胺_PE(17:0_18:1)	GP	甘油磷脂类	PE	磷脂酰乙醇胺	732.554	731.547	[M+H]+	C40H78NO8P	350790	372640	388760	277020	348820	324690	217110	1194300	288240	694140	192450	271670	449770	356150	486160	C00350	-	-	-	-	-	ko00563,ko00564,ko01100,ko04136,ko04140,ko04723,ko05130,ko05167
LIPID-P-0581	PE(20:1_16:0)	磷脂酰乙醇胺_PE(20:1_16:0)	GP	甘油磷脂类	PE	磷脂酰乙醇胺	746.57	745.562	[M+H]+	C41H80NO8P	16537000	20373000	25130000	18321000	21846000	16882000	15874000	40156000	18789000	35535000	13840000	20063000	25972000	24887000	24076000	C00350	HMDB0009253	14714011	-	-	-	ko00563,ko00564,ko01100,ko04136,ko04140,ko04723,ko05130,ko05167
LIPID-P-0582	PE(20:1_18:0)	磷脂酰乙醇胺_PE(20:1_18:0)	GP	甘油磷脂类	PE	磷脂酰乙醇胺	774.601	773.593	[M+H]+	C43H84NO8P	205090	147980	364250	161670	208600	117150	133890	352220	290200	311640	83620	188480	248560	244470	281260	C00350	HMDB0009255	9546835	-	-	-	ko00563,ko00564,ko01100,ko04136,ko04140,ko04723,ko05130,ko05167
LIPID-P-0583	PE(24:0_16:1)	磷脂酰乙醇胺_PE(24:0_16:1)	GP	甘油磷脂类	PE	磷脂酰乙醇胺	802.633	801.625	[M+H]+	C45H88NO8P	404760	344050	209960	393520	434470	319750	263870	534780	212890	631460	124030	485870	301030	417250	530210	C00350	HMDB0009716	14714113	-	-	-	ko00563,ko00564,ko01100,ko04136,ko04140,ko04723,ko05130,ko05167
LIPID-P-0585	PE(18:2_14:0)	磷脂酰乙醇胺_PE(18:2_14:0)	GP	甘油磷脂类	PE	磷脂酰乙醇胺	688.492	687.484	[M+H]+	C37H70NO8P	560660	442430	451820	807230	954290	416170	429510	2397900	439060	645960	378520	441390	636090	595040	657580	C00350	HMDB0009085	52924943	-	-	-	ko00563,ko00564,ko01100,ko04136,ko04140,ko04723,ko05130,ko05167
LIPID-P-0586	PE(16:1_17:1)	磷脂酰乙醇胺_PE(16:1_17:1)	GP	甘油磷脂类	PE	磷脂酰乙醇胺	702.507	701.5	[M+H]+	C38H72NO8P	64041	109660	127730	72865	76198	68134	140060	270880	40070	65648	32761	44950	116210	91705	97428	C00350	-	-	-	-	-	ko00563,ko00564,ko01100,ko04136,ko04140,ko04723,ko05130,ko05167
LIPID-P-0587	PE(18:1_16:1)	磷脂酰乙醇胺_PE(18:1_16:1)	GP	甘油磷脂类	PE	磷脂酰乙醇胺	716.523	715.515	[M+H]+	C39H74NO8P	26740000	20839000	22767000	33607000	34840000	17018000	20655000	37975000	18478000	33355000	12347000	18609000	28269000	25369000	23020000	C00350	HMDB0009056	53479622	-	78810	-	ko00563,ko00564,ko01100,ko04136,ko04140,ko04723,ko05130,ko05167
LIPID-P-0588	PE(17:1_18:1)	磷脂酰乙醇胺_PE(17:1_18:1)	GP	甘油磷脂类	PE	磷脂酰乙醇胺	730.539	729.531	[M+H]+	C40H76NO8P	533720	552370	998580	605380	494890	604160	902220	1681700	530180	916210	373110	721590	967870	568980	635970	C00350	-	-	-	-	-	ko00563,ko00564,ko01100,ko04136,ko04140,ko04723,ko05130,ko05167
LIPID-P-0591	PE(20:2_18:0)	磷脂酰乙醇胺_PE(20:2_18:0)	GP	甘油磷脂类	PE	磷脂酰乙醇胺	772.586	771.578	[M+H]+	C43H82NO8P	640340	1146400	1197200	960440	1223900	1003200	395630	1157800	861930	1524900	512160	626980	882860	1082700	793240	C00350	HMDB0009225	9546825	-	-	-	ko00563,ko00564,ko01100,ko04136,ko04140,ko04723,ko05130,ko05167
LIPID-P-0592	PE(22:2_18:0)	磷脂酰乙醇胺_PE(22:2_18:0)	GP	甘油磷脂类	PE	磷脂酰乙醇胺	800.617	799.609	[M+H]+	C45H86NO8P	443860	405150	405370	445620	403590	389400	204630	439600	342940	674820	223700	352030	425780	499850	426890	C00350	HMDB0009552	52924725	-	-	-	ko00563,ko00564,ko01100,ko04136,ko04140,ko04723,ko05130,ko05167
LIPID-P-0594	PE(14:0_18:3)	磷脂酰乙醇胺_PE(14:0_18:3)	GP	甘油磷脂类	PE	磷脂酰乙醇胺	686.476	685.468	[M+H]+	C37H68NO8P	28177	9589.2	10944	15855	18471	10262	9121.8	61306	9582.4	3935.6	4515.1	9298.4	21121	19057	13737	C00350	HMDB0008830	52924357	-	-	-	ko00563,ko00564,ko01100,ko04136,ko04140,ko04723,ko05130,ko05167
LIPID-P-0598	PE(18:2_19:1)	磷脂酰乙醇胺_PE(18:2_19:1)	GP	甘油磷脂类	PE	磷脂酰乙醇胺	756.554	755.547	[M+H]+	C42H78NO8P	201210	335460	261810	173580	198900	266850	226020	468350	188510	323060	207560	294730	277060	242950	237390	C00350	-	-	-	-	-	ko00563,ko00564,ko01100,ko04136,ko04140,ko04723,ko05130,ko05167
LIPID-P-0602	PE(18:0_24:3)	磷脂酰乙醇胺_PE(18:0_24:3)	GP	甘油磷脂类	PE	磷脂酰乙醇胺	826.633	825.625	[M+H]+	C47H88NO8P	152390	133750	151160	188230	209850	203440	130860	343010	111120	323580	80714	284870	206770	210010	212630	C00350	-	53479843	-	-	-	ko00563,ko00564,ko01100,ko04136,ko04140,ko04723,ko05130,ko05167
LIPID-P-0603	PE(20:4_14:0)	磷脂酰乙醇胺_PE(20:4_14:0)	GP	甘油磷脂类	PE	磷脂酰乙醇胺	712.492	711.484	[M+H]+	C39H70NO8P	453770	406030	263290	549380	568150	308300	252500	1413300	343230	646600	433980	339280	418960	486450	470300	C00350	HMDB0009382	123061932	-	-	-	ko00563,ko00564,ko01100,ko04136,ko04140,ko04723,ko05130,ko05167
LIPID-P-0605	PE(17:0_20:4)	磷脂酰乙醇胺_PE(17:0_20:4)	GP	甘油磷脂类	PE	磷脂酰乙醇胺	754.539	753.531	[M+H]+	C42H76NO8P	2499400	3075600	3352500	2162800	2130300	2704500	2181800	5474900	2081200	3614800	2179000	3475000	2936900	2728400	2952300	C00350	-	-	-	-	-	ko00563,ko00564,ko01100,ko04136,ko04140,ko04723,ko05130,ko05167
LIPID-P-0607	PE(19:0_20:4)	磷脂酰乙醇胺_PE(19:0_20:4)	GP	甘油磷脂类	PE	磷脂酰乙醇胺	782.57	781.562	[M+H]+	C44H80NO8P	556450	1193800	1006600	648520	680140	809060	449890	1615900	398960	1171800	524840	796770	817340	763090	937850	C00350	-	-	-	-	-	ko00563,ko00564,ko01100,ko04136,ko04140,ko04723,ko05130,ko05167
LIPID-P-0610	PE(16:1_20:4)	磷脂酰乙醇胺_PE(16:1_20:4)	GP	甘油磷脂类	PE	磷脂酰乙醇胺	738.507	737.5	[M+H]+	C41H72NO8P	966310	1136500	957740	963020	929430	503470	314600	1470800	315270	756910	260920	149880	642500	652560	746810	C00350	HMDB0008970	52924915	-	-	-	ko00563,ko00564,ko01100,ko04136,ko04140,ko04723,ko05130,ko05167
LIPID-P-0612	PE(18:1_20:4)	磷脂酰乙醇胺_PE(18:1_20:4)	GP	甘油磷脂类	PE	磷脂酰乙醇胺	766.539	765.531	[M+H]+	C43H76NO8P	6444300	6202100	8398400	7837200	8198700	6081400	2448500	7310800	6190400	7100900	5052200	6203600	6978300	6452500	5886500	C00350	HMDB0009069	53479635	-	74975	-	ko00563,ko00564,ko01100,ko04136,ko04140,ko04723,ko05130,ko05167
LIPID-P-0614	PE(18:0_22:5)	磷脂酰乙醇胺_PE(18:0_22:5)	GP	甘油磷脂类	PE	磷脂酰乙醇胺	794.57	793.562	[M+H]+	C45H80NO8P	8163300	7342400	7304300	8825400	9992600	7609400	5559200	19039000	14669000	14206000	7154600	5382100	9239100	8173600	8488700	C00350	HMDB0009010	52924564	-	-	-	ko00563,ko00564,ko01100,ko04136,ko04140,ko04723,ko05130,ko05167
LIPID-P-0615	PE(18:0_24:5)	磷脂酰乙醇胺_PE(18:0_24:5)	GP	甘油磷脂类	PE	磷脂酰乙醇胺	822.601	821.593	[M+H]+	C47H84NO8P	532670	326700	309200	467740	469480	425610	155680	662360	497210	923020	343280	400120	400860	434740	415700	C00350	-	53479869	-	-	-	ko00563,ko00564,ko01100,ko04136,ko04140,ko04723,ko05130,ko05167
LIPID-P-0616	PE(24:1_20:4)	磷脂酰乙醇胺_PE(24:1_20:4)	GP	甘油磷脂类	PE	磷脂酰乙醇胺	850.633	849.625	[M+H]+	C49H88NO8P	243350	184180	144130	197480	192220	257920	109390	415340	285080	390340	164390	221570	251830	239820	247090	C00350	HMDB0009762	53479875	-	-	-	ko00563,ko00564,ko01100,ko04136,ko04140,ko04723,ko05130,ko05167
LIPID-P-0617	PE(14:0_22:6)	磷脂酰乙醇胺_PE(14:0_22:6)	GP	甘油磷脂类	PE	磷脂酰乙醇胺	736.492	735.484	[M+H]+	C41H70NO8P	278100	191110	225200	284020	341370	201600	323050	992300	165320	252260	191960	219690	279940	263510	268300	C00350	HMDB0008847	52924936	-	-	-	ko00563,ko00564,ko01100,ko04136,ko04140,ko04723,ko05130,ko05167
LIPID-P-0618	PE(15:0_22:6)	磷脂酰乙醇胺_PE(15:0_22:6)	GP	甘油磷脂类	PE	磷脂酰乙醇胺	750.507	749.5	[M+H]+	C42H72NO8P	61450	75647	104020	54062	55605	46186	226370	453310	70375	58081	36890	44997	99402	86905	105750	C00350	HMDB0008913	-	-	-	-	ko00563,ko00564,ko01100,ko04136,ko04140,ko04723,ko05130,ko05167
LIPID-P-0619	PE(20:5_18:1)	磷脂酰乙醇胺_PE(20:5_18:1)	GP	甘油磷脂类	PE	磷脂酰乙醇胺	764.523	763.515	[M+H]+	C43H74NO8P	2977400	2132500	2227900	2295800	2843800	1591500	4144000	4862700	2065900	2514100	1386400	1648600	3018800	2716400	2727200	C00350	HMDB0009455	9546799	-	-	-	ko00563,ko00564,ko01100,ko04136,ko04140,ko04723,ko05130,ko05167
LIPID-P-0620	PE(17:0_22:6)	磷脂酰乙醇胺_PE(17:0_22:6)	GP	甘油磷脂类	PE	磷脂酰乙醇胺	778.539	777.531	[M+H]+	C44H76NO8P	916480	1290200	1053900	664720	740610	754880	1658500	3093900	500940	1201100	521480	1169800	1081500	934060	936310	C00350	-	-	-	-	-	ko00563,ko00564,ko01100,ko04136,ko04140,ko04723,ko05130,ko05167
LIPID-P-0622	PE(19:0_22:6)	磷脂酰乙醇胺_PE(19:0_22:6)	GP	甘油磷脂类	PE	磷脂酰乙醇胺	806.57	805.562	[M+H]+	C46H80NO8P	127660	164280	143480	86954	108260	127020	217980	614560	91882	173440	49244	146210	203540	187480	138700	C00350	-	-	-	-	-	ko00563,ko00564,ko01100,ko04136,ko04140,ko04723,ko05130,ko05167
LIPID-P-0623	PE(22:6_20:0)	磷脂酰乙醇胺_PE(22:6_20:0)	GP	甘油磷脂类	PE	磷脂酰乙醇胺	820.586	819.578	[M+H]+	C47H82NO8P	162870	146670	99194	186730	170010	190120	152540	445750	110380	234730	63077	165480	152920	194030	158210	C00350	HMDB0009691	52924851	-	-	-	ko00563,ko00564,ko01100,ko04136,ko04140,ko04723,ko05130,ko05167
LIPID-P-0624	PE(16:1_22:6)	磷脂酰乙醇胺_PE(16:1_22:6)	GP	甘油磷脂类	PE	磷脂酰乙醇胺	762.507	761.5	[M+H]+	C43H72NO8P	277850	279140	251850	155570	291150	171370	203320	851690	310020	406380	160600	147200	310570	329630	296740	C00350	HMDB0008979	52924914	-	-	-	ko00563,ko00564,ko01100,ko04136,ko04140,ko04723,ko05130,ko05167
LIPID-P-0627	PE(19:2_22:5)	磷脂酰乙醇胺_PE(19:2_22:5)	GP	甘油磷脂类	PE	磷脂酰乙醇胺	804.554	803.547	[M+H]+	C46H78NO8P	78333	117030	121820	76493	66579	94620	99122	454920	77237	132970	56087	101410	160050	150380	94328	C00350	-	-	-	-	-	ko00563,ko00564,ko01100,ko04136,ko04140,ko04723,ko05130,ko05167
LIPID-P-0629	PE(22:6_18:2)	磷脂酰乙醇胺_PE(22:6_18:2)	GP	甘油磷脂类	PE	磷脂酰乙醇胺	788.523	787.515	[M+H]+	C45H74NO8P	1465600	1408400	1885100	1034500	1310300	974670	1318500	3416200	702630	1473700	597510	1212100	1047300	1286700	1264100	C00350	HMDB0009687	52924845	-	-	-	ko00563,ko00564,ko01100,ko04136,ko04140,ko04723,ko05130,ko05167
LIPID-P-0630	PE(P-18:0_16:0)	磷脂酰乙醇胺_PE(P-18:0_16:0)	GP	甘油磷脂类	PE-P	磷脂酰乙醇胺	704.559	703.552	[M+H]+	C39H78NO7P	897820	798050	901870	1189200	1070700	963200	577610	1350900	1012600	1607400	624020	830360	991230	1108100	1203000	C00350	HMDB0011371	52925073	-	90482	-	ko00563,ko00564,ko01100,ko04136,ko04140,ko04723,ko05130,ko05167
LIPID-P-0632	PE(P-18:0_20:0)	磷脂酰乙醇胺_PE(P-18:0_20:0)	GP	甘油磷脂类	PE-P	磷脂酰乙醇胺	760.622	759.614	[M+H]+	C43H86NO7P	22484	22189	40738	49288	50703	43369	33683	117820	42829	82311	19538	28422	53656	48791	48864	C00350	HMDB0011380	52925085	-	-	-	ko00563,ko00564,ko01100,ko04136,ko04140,ko04723,ko05130,ko05167
LIPID-P-0636	PE(P-16:0_18:1)	磷脂酰乙醇胺_PE(P-16:0_18:1)	GP	甘油磷脂类	PE-P	磷脂酰乙醇胺	702.544	701.536	[M+H]+	C39H76NO7P	553590	516270	486780	524660	640940	544710	345540	960340	471330	750840	387820	598010	600800	579430	584790	C00350	HMDB0011342	53480864	-	84533	-	ko00563,ko00564,ko01100,ko04136,ko04140,ko04723,ko05130,ko05167
LIPID-P-0640	PE(P-16:0_18:2)	磷脂酰乙醇胺_PE(P-16:0_18:2)	GP	甘油磷脂类	PE-P	磷脂酰乙醇胺	700.528	699.52	[M+H]+	C39H74NO7P	576760	403200	502510	874610	626510	507610	521540	935960	319860	850600	465800	991820	797460	792490	383980	C00350	HMDB0011343	52925127	-	84532	-	ko00563,ko00564,ko01100,ko04136,ko04140,ko04723,ko05130,ko05167
LIPID-P-0647	PE(P-18:1_18:2)	磷脂酰乙醇胺_PE(P-18:1_18:2)	GP	甘油磷脂类	PE-P	磷脂酰乙醇胺	726.544	725.536	[M+H]+	C41H76NO7P	3610600	2698600	2480200	6318600	5384500	3016500	3155100	5947700	6245600	7351000	4295200	3565600	3205800	4308400	4966500	C00350	HMDB0011377	53479671	-	-	-	ko00563,ko00564,ko01100,ko04136,ko04140,ko04723,ko05130,ko05167
LIPID-P-0648	PE(P-17:0_20:3)	磷脂酰乙醇胺_PE(P-17:0_20:3)	GP	甘油磷脂类	PE-P	磷脂酰乙醇胺	740.559	739.552	[M+H]+	C42H78NO7P	501500	366560	536600	452270	532290	358520	299130	1028600	500600	804800	318120	393100	577680	483180	462660	C00350	-	-	-	-	-	ko00563,ko00564,ko01100,ko04136,ko04140,ko04723,ko05130,ko05167
LIPID-P-0649	PE(P-18:0_20:3)	磷脂酰乙醇胺_PE(P-18:0_20:3)	GP	甘油磷脂类	PE-P	磷脂酰乙醇胺	754.575	753.567	[M+H]+	C43H80NO7P	1829000	1598700	1633900	2444900	2966400	2514200	1532900	7103900	2946000	7218400	1751000	2098200	2998400	2368000	2832100	C00350	HMDB0011383	53480854	-	-	-	ko00563,ko00564,ko01100,ko04136,ko04140,ko04723,ko05130,ko05167
LIPID-P-0650	PE(P-18:0_22:3)	磷脂酰乙醇胺_PE(P-18:0_22:3)	GP	甘油磷脂类	PE-P	磷脂酰乙醇胺	782.606	781.599	[M+H]+	C45H84NO7P	307450	320730	370190	553070	542160	427320	478070	1017500	773450	1465400	501200	388690	650140	533390	609030	C00350	-	53480883	-	-	-	ko00563,ko00564,ko01100,ko04136,ko04140,ko04723,ko05130,ko05167
LIPID-P-0652	PE(P-16:0_20:4)	磷脂酰乙醇胺_PE(P-16:0_20:4)	GP	甘油磷脂类	PE-P	磷脂酰乙醇胺	724.528	723.52	[M+H]+	C41H74NO7P	13523000	5378200	5593400	9104900	9726400	6659500	9353300	20333000	8660800	10899000	10010000	9844800	9249500	9675600	8789900	C00350	HMDB0011352	53480870	-	84527	-	ko00563,ko00564,ko01100,ko04136,ko04140,ko04723,ko05130,ko05167
LIPID-P-0653	PE(P-17:0_20:4)	磷脂酰乙醇胺_PE(P-17:0_20:4)	GP	甘油磷脂类	PE-P	磷脂酰乙醇胺	738.544	737.536	[M+H]+	C42H76NO7P	280760	675660	670260	404380	371580	622260	318530	1334000	354520	571510	752440	644720	558090	344640	475350	C00350	-	-	-	-	-	ko00563,ko00564,ko01100,ko04136,ko04140,ko04723,ko05130,ko05167
LIPID-P-0654	PE(P-18:0_20:4)	磷脂酰乙醇胺_PE(P-18:0_20:4)	GP	甘油磷脂类	PE-P	磷脂酰乙醇胺	752.559	751.552	[M+H]+	C43H78NO7P	11028000	13252000	14121000	13448000	22107000	13130000	8205600	26237000	11281000	30729000	17048000	14765000	17495000	14013000	15700000	C00350	HMDB0005779	9547058	-	78342	6548	ko00563,ko00564,ko01100,ko04136,ko04140,ko04723,ko05130,ko05167
LIPID-P-0655	PE(P-18:0_22:4)	磷脂酰乙醇胺_PE(P-18:0_22:4)	GP	甘油磷脂类	PE-P	磷脂酰乙醇胺	780.591	779.583	[M+H]+	C45H82NO7P	191960	234650	232340	177390	288930	337460	160490	606700	345080	524570	291330	163340	242730	234010	271330	C00350	HMDB0011391	52925094	-	-	-	ko00563,ko00564,ko01100,ko04136,ko04140,ko04723,ko05130,ko05167
LIPID-P-0657	PE(P-16:0_20:5)	磷脂酰乙醇胺_PE(P-16:0_20:5)	GP	甘油磷脂类	PE-P	磷脂酰乙醇胺	722.512	721.505	[M+H]+	C41H72NO7P	169800	420940	204260	178590	173850	153860	120510	494060	40917	138630	55547	99621	136710	102400	173940	C00350	HMDB0011354	53480872	-	-	-	ko00563,ko00564,ko01100,ko04136,ko04140,ko04723,ko05130,ko05167
LIPID-P-0658	PE(P-18:1_20:4)	磷脂酰乙醇胺_PE(P-18:1_20:4)	GP	甘油磷脂类	PE-P	磷脂酰乙醇胺	750.544	749.536	[M+H]+	C43H76NO7P	10510000	8175500	11406000	12886000	12990000	10686000	11955000	29382000	7349200	28691000	12188000	13538000	11231000	15455000	14508000	C00350	HMDB0011387	53480878	-	-	-	ko00563,ko00564,ko01100,ko04136,ko04140,ko04723,ko05130,ko05167
LIPID-P-0661	PE(P-16:0_22:6)	磷脂酰乙醇胺_PE(P-16:0_22:6)	GP	甘油磷脂类	PE-P	磷脂酰乙醇胺	748.528	747.52	[M+H]+	C43H74NO7P	3552400	4309400	4765400	3213100	4844700	3407000	6278000	9267900	3221000	4497100	3373600	3335500	4017600	4772600	3636800	C00350	HMDB0005780	5283497	-	90479	6548	ko00563,ko00564,ko01100,ko04136,ko04140,ko04723,ko05130,ko05167
LIPID-P-0662	PE(P-18:0_22:6)	磷脂酰乙醇胺_PE(P-18:0_22:6)	GP	甘油磷脂类	PE-P	磷脂酰乙醇胺	776.559	775.552	[M+H]+	C45H78NO7P	2983800	4119400	6254300	3238800	5016000	4141700	4153900	9515300	2121000	8378800	4192900	3102000	6498400	5707800	4442400	C00350	HMDB0011394	42607458	-	78263	-	ko00563,ko00564,ko01100,ko04136,ko04140,ko04723,ko05130,ko05167
LIPID-P-0663	PE(P-20:0_22:6)	磷脂酰乙醇胺_PE(P-20:0_22:6)	GP	甘油磷脂类	PE-P	磷脂酰乙醇胺	804.591	803.583	[M+H]+	C47H82NO7P	11862	28102	43990	16170	27585	36584	39010	61666	31979	32868	43351	39972	33319	38926	40449	C00350	-	-	-	-	-	ko00563,ko00564,ko01100,ko04136,ko04140,ko04723,ko05130,ko05167
LIPID-P-0664	PE(P-18:1_22:6)	磷脂酰乙醇胺_PE(P-18:1_22:6)	GP	甘油磷脂类	PE-P	磷脂酰乙醇胺	774.544	773.536	[M+H]+	C45H76NO7P	2632300	4261200	3178000	2033400	3304800	5840700	3777400	6650400	2702200	4745100	3476500	3297400	3710100	4384900	4619500	C00350	HMDB0011460	53480887	-	90487	-	ko00563,ko00564,ko01100,ko04136,ko04140,ko04723,ko05130,ko05167
LIPID-P-0665	PE(P-20:2_20:6)	磷脂酰乙醇胺_PE(P-20:2_20:6)	GP	甘油磷脂类	PE-P	磷脂酰乙醇胺	772.528	771.52	[M+H]+	C45H74NO7P	218270	119410	116310	170410	117540	131170	222730	403980	78330	300980	101460	183420	180430	176030	176200	C00350	-	-	-	-	-	ko00563,ko00564,ko01100,ko04136,ko04140,ko04723,ko05130,ko05167
LIPID-P-0674	PG(18:1_16:1)	磷脂酰甘油_PG(18:1_16:1)	GP	甘油磷脂类	PG	磷脂酰甘油	764.544	746.51	[M+NH4]+	C40H75O10P	248220	26832	53550	151570	37362	103850	251510	459790	47927	174420	67590	106520	101990	112840	48584	-	HMDB0010631	53480614	-	89398	-	--
LIPID-P-0689	PG(18:2_22:6)	磷脂酰甘油_PG(18:2_22:6)	GP	甘油磷脂类	PG	磷脂酰甘油	836.544	818.51	[M+NH4]+	C46H75O10P	3891.7	1023	4745.3	951.89	4184	2986.6	1821.3	1384.8	798.65	368.75	2621.9	582.4	2875.9	5374.6	4127.8	-	HMDB0010659	52926310	-	89365	-	--
LIPID-P-0703	PS(18:2_16:0)	磷脂酰丝氨酸_PS(18:2_16:0)	GP	甘油磷脂类	PS	磷脂酰丝氨酸	760.513	759.505	[M+H]+	C40H74NO10P	395000	327790	409340	267980	275070	191890	187470	533970	219620	254440	210080	130940	382190	383030	337510	C02737	HMDB0012398	52925986	-	90026	-	ko00260,ko00564,ko01100,ko05140,ko05146,ko05322
LIPID-P-0704	PS(18:0_17:2)	磷脂酰丝氨酸_PS(18:0_17:2)	GP	甘油磷脂类	PS	磷脂酰丝氨酸	774.529	773.521	[M+H]+	C41H76NO10P	24505	28606	27557	13663	18779	8700.5	17010	62970	17741	21956	14336	12648	31766	13832	33860	C02737	-	-	-	-	-	ko00260,ko00564,ko01100,ko05140,ko05146,ko05322
LIPID-P-0708	PS(18:1_22:1)	磷脂酰丝氨酸_PS(18:1_22:1)	GP	甘油磷脂类	PS	磷脂酰丝氨酸	844.622	843.599	[M+H]+	C46H86NO10P	481650	432700	635660	448730	558310	459340	256710	771870	397650	1112000	410140	501940	693040	629460	624840	C02737	HMDB0112417	52926062	-	-	-	ko00260,ko00564,ko01100,ko05140,ko05146,ko05322
LIPID-P-0709	PS(18:2_18:1)	磷脂酰丝氨酸_PS(18:2_18:1)	GP	甘油磷脂类	PS	磷脂酰丝氨酸	786.529	785.521	[M+H]+	C42H76NO10P	273490	249980	212380	136830	104970	93327	94362	395960	213890	87204	74964	64434	290680	256680	244280	C02737	HMDB0012401	52925460	-	88486	-	ko00260,ko00564,ko01100,ko05140,ko05146,ko05322
LIPID-P-0714	PS(16:0_20:4)	磷脂酰丝氨酸_PS(16:0_20:4)	GP	甘油磷脂类	PS	磷脂酰丝氨酸	784.513	783.505	[M+H]+	C42H74NO10P	293560	108270	212220	96258	207080	101800	66975	199370	146520	123400	160440	75862	188910	208400	244800	C02737	HMDB0012361	9547086	-	90029	-	ko00260,ko00564,ko01100,ko05140,ko05146,ko05322
LIPID-P-0718	PS(22:4_18:0)	磷脂酰丝氨酸_PS(22:4_18:0)	GP	甘油磷脂类	PS	磷脂酰丝氨酸	840.575	839.568	[M+H]+	C46H82NO10P	2303000	881240	1856300	1939700	2396400	1658900	1913600	2872800	3485800	3269200	2480400	1775500	1957900	2506300	3108700	C02737	HMDB0112793	52925908	-	-	-	ko00260,ko00564,ko01100,ko05140,ko05146,ko05322
LIPID-P-0723	PS(16:0_22:6)	磷脂酰丝氨酸_PS(16:0_22:6)	GP	甘油磷脂类	PS	磷脂酰丝氨酸	808.513	807.505	[M+H]+	C44H74NO10P	412620	246740	423560	256400	285040	195460	330410	329190	79893	350110	199180	143630	404820	439830	430150	C02737	HMDB0012362	-	-	79103	-	ko00260,ko00564,ko01100,ko05140,ko05146,ko05322
LIPID-P-0724	PS(17:0_22:6)	磷脂酰丝氨酸_PS(17:0_22:6)	GP	甘油磷脂类	PS	磷脂酰丝氨酸	822.529	821.521	[M+H]+	C45H76NO10P	53739	104090	95884	16684	45592	67775	92563	229310	44082	112260	54569	53526	153590	117490	96418	C02737	-	24779546	-	-	-	ko00260,ko00564,ko01100,ko05140,ko05146,ko05322
LIPID-P-0727	SM(d18:0/12:0)	鞘磷脂_SM(d18:0/12:0)	SL	鞘脂类	SM	鞘磷脂	649.528	648.521	[M+H]+	C35H73N2O6P	45001	31602	42139	55843	62587	44749	30943	115900	19444	54289	49137	70517	60016	49445	49662	C00550	HMDB0012084	53481358	-	-	-	ko00600,ko01100,ko04071,ko04217
LIPID-P-0729	SM(d18:0/14:0)	鞘磷脂_SM(d18:0/14:0)	SL	鞘脂类	SM	鞘磷脂	677.56	676.552	[M+H]+	C37H77N2O6P	837200	765390	1051700	709900	899600	470410	592820	1635900	276300	829090	589230	917180	884360	775110	840980	C00550	HMDB0012085	44260138	-	89482	-	ko00600,ko01100,ko04071,ko04217
LIPID-P-0730	SM(d18:0/16:0)	鞘磷脂_SM(d18:0/16:0)	SL	鞘脂类	SM	鞘磷脂	705.591	704.583	[M+H]+	C39H81N2O6P	922680	705100	813260	730180	797340	694430	652190	904180	878170	1071600	657180	574720	882430	892200	917490	C00550	HMDB0010168	9939965	-	17636	-	ko00600,ko01100,ko04071,ko04217
LIPID-P-0731	SM(d18:0/17:0)	鞘磷脂_SM(d18:0/17:0)	SL	鞘脂类	SM	鞘磷脂	719.607	718.599	[M+H]+	C40H83N2O6P	510610	429860	520480	380580	467520	408920	539930	1208500	299530	720000	255680	290150	416000	485040	423590	C00550	-	-	-	-	-	ko00600,ko01100,ko04071,ko04217
LIPID-P-0732	SM(d18:0/18:0)	鞘磷脂_SM(d18:0/18:0)	SL	鞘脂类	SM	鞘磷脂	733.622	732.615	[M+H]+	C41H85N2O6P	12071000	9405800	9930900	10200000	10613000	10726000	9441900	18762000	13097000	20106000	11299000	8809600	10190000	10385000	11438000	C00550	HMDB0012087	44260130	-	89483	-	ko00600,ko01100,ko04071,ko04217
LIPID-P-0734	SM(d18:0/22:0)	鞘磷脂_SM(d18:0/22:0)	SL	鞘脂类	SM	鞘磷脂	789.685	788.677	[M+H]+	C45H93N2O6P	4526900	3496100	3877100	3461400	3769600	3617700	1816000	6502000	2123100	6631100	2262800	4700200	3067800	3892200	3390600	C00550	HMDB0012091	44260132	-	89490	-	ko00600,ko01100,ko04071,ko04217
LIPID-P-0735	SM(d18:1/12:0)	鞘磷脂_SM(d18:1/12:0)	SL	鞘脂类	SM	鞘磷脂	647.513	646.505	[M+H]+	C35H71N2O6P	594710	474100	569060	688990	775860	314770	459220	1675700	131890	683450	385360	811260	656860	627320	647750	C00550	HMDB0012096	44260123	-	17636	-	ko00600,ko01100,ko04071,ko04217
LIPID-P-0736	SM(d18:1/14:0)	鞘磷脂_SM(d18:1/14:0)	SL	鞘脂类	SM	鞘磷脂	675.544	674.536	[M+H]+	C37H75N2O6P	583620	412190	431970	527580	548070	237760	399210	1001400	154920	531800	318070	474150	495520	467400	427140	C00550	HMDB0012097	11433862	-	64486	-	ko00600,ko01100,ko04071,ko04217
LIPID-P-0737	SM(d18:1/15:0)	鞘磷脂_SM(d18:1/15:0)	SL	鞘脂类	SM	鞘磷脂	689.56	688.552	[M+H]+	C38H77N2O6P	8653600	6661000	7284900	6899900	7439100	4667200	7203200	18786000	2344300	8431800	2764700	4734100	6521800	7058300	6978900	C00550	-	-	-	-	-	ko00600,ko01100,ko04071,ko04217
LIPID-P-0738	SM(d18:1/16:0)	鞘磷脂_SM(d18:1/16:0)	SL	鞘脂类	SM	鞘磷脂	703.575	702.568	[M+H]+	C39H79N2O6P	9586300	6209400	7182300	7451200	8311000	6757900	4908500	13590000	6612500	13717000	5967300	5494500	7607500	8262900	7944200	C00550	HMDB0010169	5283590	-	17636	-	ko00600,ko01100,ko04071,ko04217
LIPID-P-0739	SM(d18:1/17:0)	鞘磷脂_SM(d18:1/17:0)	SL	鞘脂类	SM	鞘磷脂	717.591	716.583	[M+H]+	C40H81N2O6P	9541000	8843100	10616000	7669900	8199100	8271800	8834100	26705000	7285400	16458000	7082800	5878600	8582500	7928000	7888300	C00550	-	-	-	-	-	ko00600,ko01100,ko04071,ko04217
LIPID-P-0740	SM(d18:1/18:0)	鞘磷脂_SM(d18:1/18:0)	SL	鞘脂类	SM	鞘磷脂	731.607	730.599	[M+H]+	C41H83N2O6P	4232800	3167600	3269500	3308000	3513000	3478000	3154400	6691100	4656100	7250800	3863200	2926300	3552500	3699200	3876700	C00550	HMDB0001348	5283588	-	17636	176	ko00600,ko01100,ko04071,ko04217
LIPID-P-0745	SM(d18:1/23:0)	鞘磷脂_SM(d18:1/23:0)	SL	鞘脂类	SM	鞘磷脂	801.685	800.677	[M+H]+	C46H93N2O6P	12253000	12739000	11634000	8651300	11320000	9125200	11519000	30930000	5887600	15008000	6233800	14610000	11146000	11617000	11013000	C00550	HMDB0012105	-	-	83880	-	ko00600,ko01100,ko04071,ko04217
LIPID-P-0746	SM(d18:1/24:0)	鞘磷脂_SM(d18:1/24:0)	SL	鞘脂类	SM	鞘磷脂	815.701	814.693	[M+H]+	C47H95N2O6P	1021800	713650	882240	737820	832930	1080800	619520	1411600	430360	1534500	591640	850700	791350	866260	897430	C00550	HMDB0011697	5283595	-	-	-	ko00600,ko01100,ko04071,ko04217
LIPID-P-0747	SM(d18:1/25:0)	鞘磷脂_SM(d18:1/25:0)	SL	鞘脂类	SM	鞘磷脂	829.716	828.708	[M+H]+	C48H97N2O6P	544450	675910	794670	420110	494510	707680	697350	1450300	236450	767200	322950	604550	627770	626410	699610	C00550	-	-	-	-	-	ko00600,ko01100,ko04071,ko04217
LIPID-P-0748	SM(d20:0/24:1)	鞘磷脂_SM(d20:0/24:1)	SL	鞘脂类	SM	鞘磷脂	843.732	842.724	[M+H]+	C49H99N2O6P	303620	423340	453300	291460	422990	461570	264470	1180600	224030	858210	321800	358120	471450	532730	556780	C00550	-	52931231	-	-	-	ko00600,ko01100,ko04071,ko04217
LIPID-P-0749	SM(d18:2/14:0)	鞘磷脂_SM(d18:2/14:0)	SL	鞘脂类	SM	鞘磷脂	673.528	672.521	[M+H]+	C37H73N2O6P	331230	366150	429370	351240	384780	326390	275690	1027600	144430	594500	387950	366430	485580	466240	471630	C00550	HMDB0240637	52931131	2292199-25-6	-	-	ko00600,ko01100,ko04071,ko04217
LIPID-P-0750	SM(d18:1/16:1)	鞘磷脂_SM(d18:1/16:1)	SL	鞘脂类	SM	鞘磷脂	701.56	700.552	[M+H]+	C39H77N2O6P	236930	155590	206580	199930	231640	169240	141450	375470	193310	474360	196330	151430	261540	258710	284630	C00550	HMDB0240613	52931145	222403-66-9	-	-	ko00600,ko01100,ko04071,ko04217
LIPID-P-0751	SM(d18:1/17:1)	鞘磷脂_SM(d18:1/17:1)	SL	鞘脂类	SM	鞘磷脂	715.575	714.568	[M+H]+	C40H79N2O6P	195140	276550	246230	159630	168590	151650	217770	854410	115870	369510	112120	126030	251590	210150	261690	C00550	-	-	-	-	-	ko00600,ko01100,ko04071,ko04217
LIPID-P-0752	SM(d18:1/18:1)	鞘磷脂_SM(d18:1/18:1)	SL	鞘脂类	SM	鞘磷脂	729.591	728.583	[M+H]+	C41H81N2O6P	480320	362780	384770	426330	515020	400810	352970	1001500	508470	1211100	502830	361970	520530	488880	530430	C00550	HMDB0012101	6443882	108392-10-5	84487	-	ko00600,ko01100,ko04071,ko04217
LIPID-P-0753	SM(d18:1/19:1)	鞘磷脂_SM(d18:1/19:1)	SL	鞘脂类	SM	鞘磷脂	741.591	740.583	[M+H]+	C42H81N2O6P	3447700	1001200	850750	1433100	1556900	1570600	1066300	6177500	1169200	1855200	966290	2706100	1549200	1410200	1524400	C00550	-	-	-	-	-	ko00600,ko01100,ko04071,ko04217
LIPID-P-0755	SM(d18:1/21:1)	鞘磷脂_SM(d18:1/21:1)	SL	鞘脂类	SM	鞘磷脂	771.638	770.63	[M+H]+	C44H87N2O6P	4737200	1877800	1767200	2259100	2059700	3303800	1237200	5249500	3118000	8430000	3582400	3776800	2755400	2968000	2643400	C00550	-	-	-	-	-	ko00600,ko01100,ko04071,ko04217
LIPID-P-0756	SM(d18:1/22:1)	鞘磷脂_SM(d18:1/22:1)	SL	鞘脂类	SM	鞘磷脂	785.654	784.646	[M+H]+	C45H89N2O6P	4889400	3139600	3984600	3396500	3842200	2158500	2558900	8472500	1726600	5530800	2623200	2432600	4330800	3359500	4456000	C00550	HMDB0012104	52931203	222403-68-1	74533	-	ko00600,ko01100,ko04071,ko04217
LIPID-P-0757	SM(d18:1/23:1)	鞘磷脂_SM(d18:1/23:1)	SL	鞘脂类	SM	鞘磷脂	799.669	798.661	[M+H]+	C46H91N2O6P	1835200	1388800	1561600	1119500	1068700	1273700	1254500	4071600	760050	1657500	852400	549030	1365000	1496100	1500200	C00550	HMDB0240614	-	2124199-71-7	-	-	ko00600,ko01100,ko04071,ko04217
LIPID-P-0759	SM(d18:1/25:1)	鞘磷脂_SM(d18:1/25:1)	SL	鞘脂类	SM	鞘磷脂	827.701	826.693	[M+H]+	C48H95N2O6P	131690	330930	367590	70508	90573	188970	399190	799120	59778	242070	82777	38398	235800	180360	213400	C00550	-	-	-	-	-	ko00600,ko01100,ko04071,ko04217
LIPID-P-0760	SM(d18:1/26:1)	鞘磷脂_SM(d18:1/26:1)	SL	鞘脂类	SM	鞘磷脂	841.716	840.708	[M+H]+	C49H97N2O6P	524110	438760	433140	312270	413270	528240	288820	600510	393920	571310	352980	237550	379230	440080	444400	C00550	HMDB0013461	44260128	-	84476	-	ko00600,ko01100,ko04071,ko04217
LIPID-P-0761	SM(d18:2/18:1)	鞘磷脂_SM(d18:2/18:1)	SL	鞘脂类	SM	鞘磷脂	727.575	726.568	[M+H]+	C41H79N2O6P	172260	212160	183070	130770	137460	161700	186470	820250	120460	417100	103930	151800	287540	277120	316390	C00550	-	52931155	-	-	-	ko00600,ko01100,ko04071,ko04217
LIPID-P-0762	SM(d18:2/20:1)	鞘磷脂_SM(d18:2/20:1)	SL	鞘脂类	SM	鞘磷脂	755.607	754.599	[M+H]+	C43H83N2O6P	407630	379620	326110	346340	312550	268920	291890	979770	234040	540430	280030	349520	407170	437980	464940	C00550	-	52931175	-	-	-	ko00600,ko01100,ko04071,ko04217
LIPID-P-0763	SM(d18:2/22:1)	鞘磷脂_SM(d18:2/22:1)	SL	鞘脂类	SM	鞘磷脂	783.638	782.63	[M+H]+	C45H87N2O6P	1774500	1275500	1474200	1429200	1750900	1388400	1493200	1993000	1168800	2695700	1353400	956170	1760000	1945300	1916100	C00550	-	52931199	-	-	-	ko00600,ko01100,ko04071,ko04217
LIPID-P-0769	TG(10:0_12:0_14:0)	甘油三酯_TG(10:0_12:0_14:0)	GL	甘油脂类	TG	甘油三酯	656.578	638.549	[M+NH4]+	C39H74O6	3375.1	12591	13898	8439.9	33283	1350900	6912.4	8615	22548	18299	41799	41043	161390	187060	145060	C00422	HMDB0011188	-	-	77389	-	ko00561,ko01100,ko04714,ko04923,ko04931,ko04975,ko04977,ko04979
LIPID-P-0770	TG(8:0_14:0_16:0)	甘油三酯_TG(8:0_14:0_16:0)	GL	甘油脂类	TG	甘油三酯	684.611	666.58	[M+NH4]+	C41H78O6	3294.2	4984.5	7779.3	12251	14345	673760	8320	12189	77756	1292.3	23768	6101.9	131520	85167	136080	C00422	HMDB0071936	-	-	-	-	ko00561,ko01100,ko04714,ko04923,ko04931,ko04975,ko04977,ko04979
LIPID-P-0771	TG(10:0_16:0_12:0)	甘油三酯_TG(10:0_16:0_12:0)	GL	甘油脂类	TG	甘油三酯	684.613	666.58	[M+NH4]+	C41H78O6	35012	28836	10565	196120	281740	103990	20439	38488	108880	29418	196280	62072	113610	95990	107320	C00422	HMDB0071588	-	-	-	-	ko00561,ko01100,ko04714,ko04923,ko04931,ko04975,ko04977,ko04979
LIPID-P-0772	TG(8:0_16:0_16:0)	甘油三酯_TG(8:0_16:0_16:0)	GL	甘油脂类	TG	甘油三酯	712.642	694.611	[M+NH4]+	C43H82O6	14702	51719	63654	130580	218530	2313100	32178	71649	228130	34505	133430	38580	385440	338140	324510	C00422	HMDB0071914	-	-	-	-	ko00561,ko01100,ko04714,ko04923,ko04931,ko04975,ko04977,ko04979
LIPID-P-0774	TG(10:0_14:0_16:0)	甘油三酯_TG(10:0_14:0_16:0)	GL	甘油脂类	TG	甘油三酯	712.643	694.611	[M+NH4]+	C43H82O6	3430	18439	37991	44459	39231	842880	9311.4	21158	138660	11753	25966	13076	134350	116000	150650	C00422	HMDB0071634	-	-	-	-	ko00561,ko01100,ko04714,ko04923,ko04931,ko04975,ko04977,ko04979
LIPID-P-0775	TG(8:0_14:0_18:0)	甘油三酯_TG(8:0_14:0_18:0)	GL	甘油脂类	TG	甘油三酯	712.644	694.611	[M+NH4]+	C43H82O6	2825	4625.1	18026	16708	1732.1	1341500	22335	22997	115810	16543	2868.6	3326.9	191230	151730	110070	C00422	HMDB0072111	-	-	-	-	ko00561,ko01100,ko04714,ko04923,ko04931,ko04975,ko04977,ko04979
LIPID-P-0777	TG(12:0_14:0_16:0)	甘油三酯_TG(12:0_14:0_16:0)	GL	甘油脂类	TG	甘油三酯	740.677	722.642	[M+NH4]+	C45H86O6	7066.4	91085	179880	105280	549240	1629000	3746.8	81585	364420	31119	284620	23668	463070	432140	276510	C00422	HMDB0095276	131803451	-	-	-	ko00561,ko01100,ko04714,ko04923,ko04931,ko04975,ko04977,ko04979
LIPID-P-0778	TG(12:0_12:0_18:0)	甘油三酯_TG(12:0_12:0_18:0)	GL	甘油脂类	TG	甘油三酯	740.677	722.642	[M+NH4]+	C45H86O6	6714.9	11441	20670	18353	30379	664630	7818.9	29844	45453	7673.5	30744	10418	109110	59511	54671	C00422	HMDB0095006	131803182	-	-	-	ko00561,ko01100,ko04714,ko04923,ko04931,ko04975,ko04977,ko04979
LIPID-P-0782	TG(14:0_14:0_16:0)	甘油三酯_TG(14:0_14:0_16:0)	GL	甘油脂类	TG	甘油三酯	768.708	750.674	[M+NH4]+	C47H90O6	142200	79167	415820	399680	986260	671130	90220	333500	1674100	205530	198040	96922	553600	489050	314320	C00422	HMDB0042063	97045147	-	-	-	ko00561,ko01100,ko04714,ko04923,ko04931,ko04975,ko04977,ko04979
LIPID-P-0783	TG(12:0_14:0_18:0)	甘油三酯_TG(12:0_14:0_18:0)	GL	甘油脂类	TG	甘油三酯	768.706	750.674	[M+NH4]+	C47H90O6	10995	9986.1	26924	32402	57698	493960	26319	67493	121930	13903	22838	20706	105240	82661	109590	C00422	HMDB0095296	-	-	-	-	ko00561,ko01100,ko04714,ko04923,ko04931,ko04975,ko04977,ko04979
LIPID-P-0784	TG(12:0_16:0_16:0)	甘油三酯_TG(12:0_16:0_16:0)	GL	甘油脂类	TG	甘油三酯	768.707	750.674	[M+NH4]+	C47H90O6	52514	59226	147400	166700	357050	119080	19655	182490	607150	73924	98862	38851	207750	142970	144810	C00422	HMDB0095566	-	-	-	-	ko00561,ko01100,ko04714,ko04923,ko04931,ko04975,ko04977,ko04979
LIPID-P-0786	TG(14:0_16:0_16:0)	甘油三酯_TG(14:0_16:0_16:0)	GL	甘油脂类	TG	甘油三酯	796.739	778.705	[M+NH4]+	C49H94O6	458770	338090	1111100	839150	803970	1813700	265690	1636000	5270800	617210	547400	181930	1270600	1130900	1246500	C00422	HMDB0010411	545606	-	-	-	ko00561,ko01100,ko04714,ko04923,ko04931,ko04975,ko04977,ko04979
LIPID-P-0788	TG(16:0_16:0_16:0)	甘油三酯_TG(16:0_16:0_16:0)	GL	甘油脂类	TG	甘油三酯	824.771	806.736	[M+NH4]+	C51H98O6	1234600	573640	2232400	1075900	2359800	4490500	1425000	3958400	11606000	2183900	1268200	737150	4292400	2252600	3172800	C00422	HMDB0005356	11147	555-44-2	77393	3857	ko00561,ko01100,ko04714,ko04923,ko04931,ko04975,ko04977,ko04979
LIPID-P-0789	TG(14:0_16:0_18:0)	甘油三酯_TG(14:0_16:0_18:0)	GL	甘油脂类	TG	甘油三酯	824.771	806.736	[M+NH4]+	C51H98O6	54361	69348	252400	70707	121080	568190	39884	397030	586350	136410	141910	56058	306040	199710	228400	C00422	HMDB0042124	131753268	-	-	-	ko00561,ko01100,ko04714,ko04923,ko04931,ko04975,ko04977,ko04979
LIPID-P-0793	TG(16:0_16:0_18:0)	甘油三酯_TG(16:0_16:0_18:0)	GL	甘油脂类	TG	甘油三酯	852.802	834.768	[M+NH4]+	C53H102O6	1001200	414920	871820	595880	1421200	1341000	535190	2405300	2397000	2942500	706990	472290	1804900	1855700	1964000	C00422	HMDB0005357	3246953	-	-	-	ko00561,ko01100,ko04714,ko04923,ko04931,ko04975,ko04977,ko04979
LIPID-P-0797	TG(16:0_18:0_18:0)	甘油三酯_TG(16:0_18:0_18:0)	GL	甘油脂类	TG	甘油三酯	880.831	862.799	[M+NH4]+	C55H106O6	267410	194720	238950	275230	268360	301900	234920	638240	420100	488850	284810	321630	555800	497280	430540	C00422	HMDB0005365	-	-	-	-	ko00561,ko01100,ko04714,ko04923,ko04931,ko04975,ko04977,ko04979
LIPID-P-0798	TG(14:0_18:0_20:0)	甘油三酯_TG(14:0_18:0_20:0)	GL	甘油脂类	TG	甘油三酯	880.833	862.799	[M+NH4]+	C55H106O6	3183	5394.7	7472.1	5519.4	7969.1	12943	6890.8	17505	26344	14354	2631.7	1930.3	22136	12789	25299	C00422	HMDB0042155	56938029	-	-	-	ko00561,ko01100,ko04714,ko04923,ko04931,ko04975,ko04977,ko04979
LIPID-P-0802	TG(17:0_18:0_18:0)	甘油三酯_TG(17:0_18:0_18:0)	GL	甘油脂类	TG	甘油三酯	894.85	876.815	[M+NH4]+	C56H108O6	25175	11768	20610	5923.1	20051	14234	12652	33608	18353	38382	11725	10514	17193	13677	15520	C00422	HMDB0106781	-	-	-	-	ko00561,ko01100,ko04714,ko04923,ko04931,ko04975,ko04977,ko04979
LIPID-P-0804	TG(18:0_18:0_18:0)	甘油三酯_TG(18:0_18:0_18:0)	GL	甘油脂类	TG	甘油三酯	908.865	890.83	[M+NH4]+	C57H110O6	248180	142280	237800	162720	222470	198430	149300	306300	146810	225540	181020	120280	225800	211220	219560	C00422	HMDB0005393	11146	-	45956	4701	ko00561,ko01100,ko04714,ko04923,ko04931,ko04975,ko04977,ko04979
LIPID-P-0818	TG(10:0_14:0_14:1)	甘油三酯_TG(10:0_14:0_14:1)	GL	甘油脂类	TG	甘油三酯	682.599	664.564	[M+NH4]+	C41H76O6	1175.3	1717.9	7824.9	12398	17058	2695700	3819.4	15315	41408	4379.1	23129	28591	414260	476400	289900	C00422	-	-	-	-	-	ko00561,ko01100,ko04714,ko04923,ko04931,ko04975,ko04977,ko04979
LIPID-P-0819	TG(8:0_16:0_16:1)	甘油三酯_TG(8:0_16:0_16:1)	GL	甘油脂类	TG	甘油三酯	710.625	692.595	[M+NH4]+	C43H80O6	6164.6	10704	31178	42637	74388	316450	6073.2	16960	161310	19697	17984	7248.7	82491	82612	83017	C00422	-	-	-	-	-	ko00561,ko01100,ko04714,ko04923,ko04931,ko04975,ko04977,ko04979
LIPID-P-0820	TG(8:0_14:0_18:1)	甘油三酯_TG(8:0_14:0_18:1)	GL	甘油脂类	TG	甘油三酯	710.627	692.595	[M+NH4]+	C43H80O6	481.43	6513.3	28453	31907	65652	424680	1884.1	13795	87979	2080.7	39545	14474	94659	101400	135200	C00422	-	-	-	-	-	ko00561,ko01100,ko04714,ko04923,ko04931,ko04975,ko04977,ko04979
LIPID-P-0821	TG(10:0_12:0_18:1)	甘油三酯_TG(10:0_12:0_18:1)	GL	甘油脂类	TG	甘油三酯	710.629	692.595	[M+NH4]+	C43H80O6	1635.3	16644	27398	40421	71295	317660	2610	9601.9	97184	4113.5	62616	62687	72393	73542	96947	C00422	-	-	-	-	-	ko00561,ko01100,ko04714,ko04923,ko04931,ko04975,ko04977,ko04979
LIPID-P-0822	TG(8:0_16:0_18:1)	甘油三酯_TG(8:0_16:0_18:1)	GL	甘油脂类	TG	甘油三酯	738.659	720.627	[M+NH4]+	C45H84O6	6869.8	30395	144190	255190	369350	4355500	29326	79004	445740	42806	217910	61547	399700	704480	462360	C00422	-	-	-	-	-	ko00561,ko01100,ko04714,ko04923,ko04931,ko04975,ko04977,ko04979
LIPID-P-0823	TG(12:0_14:0_16:1)	甘油三酯_TG(12:0_14:0_16:1)	GL	甘油脂类	TG	甘油三酯	738.66	720.627	[M+NH4]+	C45H84O6	2399.6	43284	141890	95613	133980	1057000	20518	37723	289940	55208	175330	37903	293030	128710	137430	C00422	-	-	-	-	-	ko00561,ko01100,ko04714,ko04923,ko04931,ko04975,ko04977,ko04979
LIPID-P-0824	TG(10:0_16:0_16:1)	甘油三酯_TG(10:0_16:0_16:1)	GL	甘油脂类	TG	甘油三酯	738.661	720.627	[M+NH4]+	C45H84O6	3777.9	19299	78763	30490	38830	1963200	3083.8	16378	337550	26868	88819	30828	327730	195140	148090	C00422	-	-	-	-	-	ko00561,ko01100,ko04714,ko04923,ko04931,ko04975,ko04977,ko04979
LIPID-P-0827	TG(12:0_16:0_16:1)	甘油三酯_TG(12:0_16:0_16:1)	GL	甘油脂类	TG	甘油三酯	766.692	748.658	[M+NH4]+	C47H88O6	60877	91320	208230	179590	211100	291850	26775	125710	446230	100560	179930	14471	224580	191660	178910	C00422	-	56937112	-	-	-	ko00561,ko01100,ko04714,ko04923,ko04931,ko04975,ko04977,ko04979
LIPID-P-0828	TG(10:0_16:0_18:1)	甘油三酯_TG(10:0_16:0_18:1)	GL	甘油脂类	TG	甘油三酯	766.692	748.658	[M+NH4]+	C47H88O6	11698	60014	139150	61815	130410	8887600	31197	149150	672820	65961	141500	81163	867880	1055300	895710	C00422	-	-	-	-	-	ko00561,ko01100,ko04714,ko04923,ko04931,ko04975,ko04977,ko04979
LIPID-P-0829	TG(12:0_14:0_18:1)	甘油三酯_TG(12:0_14:0_18:1)	GL	甘油脂类	TG	甘油三酯	766.692	748.658	[M+NH4]+	C47H88O6	76691	70324	284580	219120	427850	219370	44102	167140	555210	87858	298950	97612	260490	312380	199970	C00422	-	-	-	-	-	ko00561,ko01100,ko04714,ko04923,ko04931,ko04975,ko04977,ko04979
LIPID-P-0833	TG(12:0_16:0_18:1)	甘油三酯_TG(12:0_16:0_18:1)	GL	甘油脂类	TG	甘油三酯	794.724	776.689	[M+NH4]+	C49H92O6	149060	126860	1122400	720480	1043600	2295900	56427	587620	2264300	147710	396530	183000	924380	918140	828310	C00422	-	-	-	-	-	ko00561,ko01100,ko04714,ko04923,ko04931,ko04975,ko04977,ko04979
LIPID-P-0834	TG(14:0_16:0_16:1)	甘油三酯_TG(14:0_16:0_16:1)	GL	甘油脂类	TG	甘油三酯	794.724	776.689	[M+NH4]+	C49H92O6	114650	134950	633440	331710	468310	480640	68692	403830	1568100	111920	360810	62364	619090	669550	538930	C00422	HMDB0042129	-	-	-	-	ko00561,ko01100,ko04714,ko04923,ko04931,ko04975,ko04977,ko04979
LIPID-P-0837	TG(16:0_16:0_16:1)	甘油三酯_TG(16:0_16:0_16:1)	GL	甘油脂类	TG	甘油三酯	822.755	804.721	[M+NH4]+	C51H96O6	370670	369380	4495800	1208000	1511700	4051900	298640	2072300	9390400	1068700	677480	217030	3083500	3103500	2871000	C00422	HMDB0005359	9543986	-	-	4716	ko00561,ko01100,ko04714,ko04923,ko04931,ko04975,ko04977,ko04979
LIPID-P-0838	TG(14:0_16:0_18:1)	甘油三酯_TG(14:0_16:0_18:1)	GL	甘油脂类	TG	甘油三酯	822.755	804.721	[M+NH4]+	C51H96O6	302650	239560	2392400	757810	1124200	3068000	164960	1489700	7757900	536140	654530	345250	2313200	1702300	2421100	C00422	HMDB0042131	56938015	-	-	-	ko00561,ko01100,ko04714,ko04923,ko04931,ko04975,ko04977,ko04979
LIPID-P-0843	TG(16:0_16:0_18:1)	甘油三酯_TG(16:0_16:0_18:1)	GL	甘油脂类	TG	甘油三酯	850.786	832.752	[M+NH4]+	C53H100O6	310500	160240	1005700	288690	426330	2494000	260560	1263500	3817200	1109900	278950	158650	1300400	1195700	1331000	C00422	HMDB0005360	-	-	-	4705	ko00561,ko01100,ko04714,ko04923,ko04931,ko04975,ko04977,ko04979
LIPID-P-0847	TG(16:0_18:0_18:1)	甘油三酯_TG(16:0_18:0_18:1)	GL	甘油脂类	TG	甘油三酯	878.817	860.783	[M+NH4]+	C55H104O6	438330	391650	794060	364340	885710	3016100	460410	1297700	5986600	1804100	571190	386000	2083800	2189900	2140600	C00422	HMDB0005367	-	-	-	-	ko00561,ko01100,ko04714,ko04923,ko04931,ko04975,ko04977,ko04979
LIPID-P-0851	TG(16:0_18:0_20:1)	甘油三酯_TG(16:0_18:0_20:1)	GL	甘油脂类	TG	甘油三酯	906.847	888.815	[M+NH4]+	C57H108O6	5880.4	3409.6	6413.2	2847.2	3551.7	14897	4126.6	18381	20768	29643	2796.6	3841.3	15374	11648	17426	C00422	HMDB0005368	-	-	-	-	ko00561,ko01100,ko04714,ko04923,ko04931,ko04975,ko04977,ko04979
LIPID-P-0852	TG(18:0_18:0_18:1)	甘油三酯_TG(18:0_18:0_18:1)	GL	甘油脂类	TG	甘油三酯	906.849	888.815	[M+NH4]+	C57H108O6	119790	84173	177610	68988	149170	541790	87275	347450	601430	312550	124890	117760	492330	375080	370560	C00422	HMDB0005395	16058371	-	-	4884	ko00561,ko01100,ko04714,ko04923,ko04931,ko04975,ko04977,ko04979
LIPID-P-0853	TG(16:0_20:0_18:1)	甘油三酯_TG(16:0_20:0_18:1)	GL	甘油脂类	TG	甘油三酯	906.846	888.815	[M+NH4]+	C57H108O6	9125	5449.6	26176	6115.6	21731	40847	10880	17389	53779	28834	5912.1	8594.2	32692	17523	40439	C00422	HMDB0005368	-	-	-	-	ko00561,ko01100,ko04714,ko04923,ko04931,ko04975,ko04977,ko04979
LIPID-P-0875	TG(8:0_14:0_18:2)	甘油三酯_TG(8:0_14:0_18:2)	GL	甘油脂类	TG	甘油三酯	708.612	690.58	[M+NH4]+	C43H78O6	295.3	580.26	3339.7	7495.2	4844.9	350360	2792.8	2612.2	27775	443.66	4563.3	6022.6	37953	41805	41035	C00422	-	-	-	-	-	ko00561,ko01100,ko04714,ko04923,ko04931,ko04975,ko04977,ko04979
LIPID-P-0876	TG(8:0_16:1_16:1)	甘油三酯_TG(8:0_16:1_16:1)	GL	甘油脂类	TG	甘油三酯	708.611	690.58	[M+NH4]+	C43H78O6	593.54	438.35	726.56	2787.7	10767	355340	1035.1	6610.5	31633	146.96	1477.7	3952.9	61680	46218	37500	C00422	-	-	-	-	-	ko00561,ko01100,ko04714,ko04923,ko04931,ko04975,ko04977,ko04979
LIPID-P-0877	TG(10:0_12:0_18:2)	甘油三酯_TG(10:0_12:0_18:2)	GL	甘油脂类	TG	甘油三酯	708.614	690.58	[M+NH4]+	C43H78O6	472.24	5051.1	7817.1	28626	44696	198540	148.96	1754	57712	1929.3	24454	32988	49770	41355	37522	C00422	-	-	-	-	-	ko00561,ko01100,ko04714,ko04923,ko04931,ko04975,ko04977,ko04979
LIPID-P-0879	TG(8:0_16:1_18:1)	甘油三酯_TG(8:0_16:1_18:1)	GL	甘油脂类	TG	甘油三酯	736.646	718.611	[M+NH4]+	C45H82O6	5140.5	10583	28791	1078.3	30442	287310	1581.3	19247	89888	12184	11159	3397.8	74094	67911	68840	C00422	-	-	-	-	-	ko00561,ko01100,ko04714,ko04923,ko04931,ko04975,ko04977,ko04979
LIPID-P-0880	TG(8:0_16:0_18:2)	甘油三酯_TG(8:0_16:0_18:2)	GL	甘油脂类	TG	甘油三酯	736.642	718.611	[M+NH4]+	C45H82O6	8188.4	19555	68203	156680	343690	2512400	22974	41239	254140	11467	55996	39411	378690	380610	421530	C00422	-	-	-	-	-	ko00561,ko01100,ko04714,ko04923,ko04931,ko04975,ko04977,ko04979
LIPID-P-0884	TG(14:0_14:1_16:1)	甘油三酯_TG(14:0_14:1_16:1)	GL	甘油脂类	TG	甘油三酯	764.673	746.642	[M+NH4]+	C47H86O6	85095	103420	195140	98147	158450	817070	67066	116880	320300	57347	116030	56378	203270	188070	208990	C00422	HMDB0042279	-	-	-	-	ko00561,ko01100,ko04714,ko04923,ko04931,ko04975,ko04977,ko04979
LIPID-P-0885	TG(10:0_16:0_18:2)	甘油三酯_TG(10:0_16:0_18:2)	GL	甘油脂类	TG	甘油三酯	764.672	746.642	[M+NH4]+	C47H86O6	5486.7	46750	217570	193350	190770	6890300	26949	96876	722540	37716	107340	84101	617420	552110	684200	C00422	-	-	-	-	-	ko00561,ko01100,ko04714,ko04923,ko04931,ko04975,ko04977,ko04979
LIPID-P-0886	TG(12:0_14:0_18:2)	甘油三酯_TG(12:0_14:0_18:2)	GL	甘油脂类	TG	甘油三酯	764.676	746.642	[M+NH4]+	C47H86O6	8220.3	43760	163710	282480	387350	112440	6574.6	73205	387930	15818	144900	35706	135490	135370	179160	C00422	-	-	-	-	-	ko00561,ko01100,ko04714,ko04923,ko04931,ko04975,ko04977,ko04979
LIPID-P-0892	TG(14:1_16:0_16:1)	甘油三酯_TG(14:1_16:0_16:1)	GL	甘油脂类	TG	甘油三酯	792.708	774.674	[M+NH4]+	C49H90O6	63323	137340	539750	623340	1733200	572760	14861	204130	1732200	155230	371870	131590	374660	651530	560990	C00422	HMDB0047771	56938416	-	-	-	ko00561,ko01100,ko04714,ko04923,ko04931,ko04975,ko04977,ko04979
LIPID-P-0893	TG(12:0_16:0_18:2)	甘油三酯_TG(12:0_16:0_18:2)	GL	甘油脂类	TG	甘油三酯	792.707	774.674	[M+NH4]+	C49H90O6	77607	82709	374460	546490	1271500	1650100	37348	240030	1487400	115260	331570	143350	492600	563010	397380	C00422	-	-	-	-	-	ko00561,ko01100,ko04714,ko04923,ko04931,ko04975,ko04977,ko04979
LIPID-P-0894	TG(14:0_14:1_18:1)	甘油三酯_TG(14:0_14:1_18:1)	GL	甘油脂类	TG	甘油三酯	792.708	774.674	[M+NH4]+	C49H90O6	90998	97266	424480	192210	479120	10020000	42728	233490	1210000	157900	203290	234790	1184100	1104200	932820	C00422	HMDB0042281	56937935	-	-	-	ko00561,ko01100,ko04714,ko04923,ko04931,ko04975,ko04977,ko04979
LIPID-P-0901	TG(16:0_16:1_16:1)	甘油三酯_TG(16:0_16:1_16:1)	GL	甘油脂类	TG	甘油三酯	820.739	802.705	[M+NH4]+	C51H94O6	84535	175990	1198400	508350	768090	1707400	140810	437870	4705800	244640	423440	106780	898540	912860	895500	C00422	HMDB0010415	53480482	-	-	-	ko00561,ko01100,ko04714,ko04923,ko04931,ko04975,ko04977,ko04979
LIPID-P-0902	TG(14:0_16:0_18:2)	甘油三酯_TG(14:0_16:0_18:2)	GL	甘油脂类	TG	甘油三酯	820.739	802.705	[M+NH4]+	C51H94O6	77840	87993	715130	414370	781760	1733600	91530	459170	2399100	205740	398300	120580	925810	730050	825520	C00422	HMDB0010420	56938040	-	-	-	ko00561,ko01100,ko04714,ko04923,ko04931,ko04975,ko04977,ko04979
LIPID-P-0904	TG(14:0_16:1_18:1)	甘油三酯_TG(14:0_16:1_18:1)	GL	甘油脂类	TG	甘油三酯	820.739	802.705	[M+NH4]+	C51H94O6	85866	147530	1183100	408800	815520	1709100	134280	604770	3484500	189140	354700	112460	973390	888880	1011500	C00422	HMDB0010420	53480485	-	-	-	ko00561,ko01100,ko04714,ko04923,ko04931,ko04975,ko04977,ko04979
LIPID-P-0910	TG(16:0_16:1_18:1)	甘油三酯_TG(16:0_16:1_18:1)	GL	甘油脂类	TG	甘油三酯	848.771	830.736	[M+NH4]+	C53H98O6	196060	184380	1113400	279570	549470	2207900	227680	531530	6054800	617400	214160	150180	1365700	1756300	1527600	C00422	HMDB0005377	-	-	-	-	ko00561,ko01100,ko04714,ko04923,ko04931,ko04975,ko04977,ko04979
LIPID-P-0911	TG(14:0_18:0_18:2)	甘油三酯_TG(14:0_18:0_18:2)	GL	甘油脂类	TG	甘油三酯	848.771	830.736	[M+NH4]+	C53H98O6	45566	50541	314990	87069	146320	704030	12513	143250	558390	106710	33659	54545	339680	343890	262780	C00422	HMDB0010430	53480494	-	-	-	ko00561,ko01100,ko04714,ko04923,ko04931,ko04975,ko04977,ko04979
LIPID-P-0912	TG(16:0_17:1_18:1)	甘油三酯_TG(16:0_17:1_18:1)	GL	甘油脂类	TG	甘油三酯	862.785	844.752	[M+NH4]+	C54H100O6	47342	71864	381410	46496	70372	292780	34941	110960	348200	106770	51940	21665	173840	182280	183470	C00422	-	-	-	-	-	ko00561,ko01100,ko04714,ko04923,ko04931,ko04975,ko04977,ko04979
LIPID-P-0913	TG(15:0_17:0_19:2)	甘油三酯_TG(15:0_17:0_19:2)	GL	甘油脂类	TG	甘油三酯	862.785	844.752	[M+NH4]+	C54H100O6	20466	31912	80665	9661.7	19497	75807	11040	37615	61248	30386	7053.2	11024	88924	66194	41089	C00422	-	-	-	-	-	ko00561,ko01100,ko04714,ko04923,ko04931,ko04975,ko04977,ko04979
LIPID-P-0915	TG(16:0_18:1_18:1)	甘油三酯_TG(16:0_18:1_18:1)	GL	甘油脂类	TG	甘油三酯	876.802	858.768	[M+NH4]+	C55H102O6	746310	536620	3913900	787820	1373300	6359300	590740	2024400	11178000	2609500	618230	1164800	4700800	4581900	4386800	C00422	HMDB0005382	-	-	75583	4798	ko00561,ko01100,ko04714,ko04923,ko04931,ko04975,ko04977,ko04979
LIPID-P-0916	TG(16:0_18:0_18:2)	甘油三酯_TG(16:0_18:0_18:2)	GL	甘油脂类	TG	甘油三酯	876.79	858.768	[M+NH4]+	C55H102O6	252180	158540	275570	164600	425980	1276600	307000	918450	1959300	992470	190060	259710	790770	761650	882720	C00422	HMDB0005369	-	-	-	-	ko00561,ko01100,ko04714,ko04923,ko04931,ko04975,ko04977,ko04979
LIPID-P-0917	TG(16:0_16:1_20:1)	甘油三酯_TG(16:0_16:1_20:1)	GL	甘油脂类	TG	甘油三酯	876.802	858.768	[M+NH4]+	C55H102O6	1357500	884200	9717400	1702200	3027300	20456000	730860	2680900	30313000	4383600	809670	1670200	14577000	11718000	12613000	C00422	HMDB0005378	9544079	-	-	-	ko00561,ko01100,ko04714,ko04923,ko04931,ko04975,ko04977,ko04979
LIPID-P-0918	TG(14:0_18:0_20:2)	甘油三酯_TG(14:0_18:0_20:2)	GL	甘油脂类	TG	甘油三酯	876.802	858.768	[M+NH4]+	C55H102O6	2912.2	10065	50882	10914	17666	104670	2107.9	19596	129070	2778.6	8747.7	5847.8	53439	42373	48330	C00422	HMDB0042168	56938139	-	-	-	ko00561,ko01100,ko04714,ko04923,ko04931,ko04975,ko04977,ko04979
LIPID-P-0923	TG(18:0_18:1_18:1)	甘油三酯_TG(18:0_18:1_18:1)	GL	甘油脂类	TG	甘油三酯	904.833	886.799	[M+NH4]+	C57H106O6	384040	185950	631130	292340	441430	4116500	119280	1329500	3804900	1094000	307890	393930	2459500	2499600	2385200	C00422	HMDB0005403	16058372	-	77686	4913	ko00561,ko01100,ko04714,ko04923,ko04931,ko04975,ko04977,ko04979
LIPID-P-0924	TG(16:0_18:1_20:1)	甘油三酯_TG(16:0_18:1_20:1)	GL	甘油脂类	TG	甘油三酯	904.836	886.799	[M+NH4]+	C57H106O6	50078	41032	113200	62899	61730	426600	36271	70994	556750	140580	13295	37679	153760	371850	274000	C00422	HMDB0005383	-	-	-	-	ko00561,ko01100,ko04714,ko04923,ko04931,ko04975,ko04977,ko04979
LIPID-P-0925	TG(16:1_18:0_20:1)	甘油三酯_TG(16:1_18:0_20:1)	GL	甘油脂类	TG	甘油三酯	904.812	886.799	[M+NH4]+	C57H106O6	79732	35790	165540	59903	80220	568460	77529	193640	698810	229090	45205	82872	252980	436990	277210	C00422	HMDB0005424	-	-	-	-	ko00561,ko01100,ko04714,ko04923,ko04931,ko04975,ko04977,ko04979
LIPID-P-0933	TG(18:0_18:1_20:1)	甘油三酯_TG(18:0_18:1_20:1)	GL	甘油脂类	TG	甘油三酯	932.866	914.83	[M+NH4]+	C59H110O6	5486.1	3602.8	9203	5675.7	9140.3	58451	2353.1	15410	49743	28722	7487.6	3528.4	27575	33615	39490	C00422	HMDB0005404	-	-	-	-	ko00561,ko01100,ko04714,ko04923,ko04931,ko04975,ko04977,ko04979
LIPID-P-0934	TG(18:0_18:2_20:0)	甘油三酯_TG(18:0_18:2_20:0)	GL	甘油脂类	TG	甘油三酯	932.865	914.83	[M+NH4]+	C59H110O6	8541.9	8929	27065	8630.8	7452.4	59450	3052.5	12387	63922	11294	4174.2	6162.2	46447	32716	44828	C00422	HMDB0005409	-	-	-	-	ko00561,ko01100,ko04714,ko04923,ko04931,ko04975,ko04977,ko04979
LIPID-P-0952	TG(8:0_16:1_18:2)	甘油三酯_TG(8:0_16:1_18:2)	GL	甘油脂类	TG	甘油三酯	734.626	716.595	[M+NH4]+	C45H80O6	636.47	915.46	4567.5	2262.9	1500	163180	900.38	9780.1	24896	2707.1	452.68	2135.7	20599	19078	20488	C00422	-	-	-	-	-	ko00561,ko01100,ko04714,ko04923,ko04931,ko04975,ko04977,ko04979
LIPID-P-0955	TG(14:1_14:1_16:1)	甘油三酯_TG(14:1_14:1_16:1)	GL	甘油脂类	TG	甘油三酯	762.656	744.627	[M+NH4]+	C47H84O6	2336.6	6819	20723	9481	30728	310750	4222.5	16013	79368	2806.9	6633.6	11406	57032	34228	33402	C00422	HMDB0047886	-	-	-	-	ko00561,ko01100,ko04714,ko04923,ko04931,ko04975,ko04977,ko04979
LIPID-P-0956	TG(8:0_18:1_18:2)	甘油三酯_TG(8:0_18:1_18:2)	GL	甘油脂类	TG	甘油三酯	762.657	744.627	[M+NH4]+	C47H84O6	11722	11021	55202	60208	103260	2116900	12364	38822	165960	5987.5	19926	18834	310380	294700	341870	C00422	-	-	-	-	-	ko00561,ko01100,ko04714,ko04923,ko04931,ko04975,ko04977,ko04979
LIPID-P-0957	TG(10:0_16:0_18:3)	甘油三酯_TG(10:0_16:0_18:3)	GL	甘油脂类	TG	甘油三酯	762.659	744.627	[M+NH4]+	C47H84O6	262.08	5272.2	15363	25178	15344	355430	240.46	5216.4	117210	3139.2	16337	3402.5	60250	103330	109050	C00422	-	-	-	-	-	ko00561,ko01100,ko04714,ko04923,ko04931,ko04975,ko04977,ko04979
LIPID-P-0959	TG(14:1_15:1_16:1)	甘油三酯_TG(14:1_15:1_16:1)	GL	甘油脂类	TG	甘油三酯	776.675	758.642	[M+NH4]+	C48H86O6	13011	9095.2	16365	9717.9	18597	4842	1309.5	21092	24483	651.71	4655.1	17350	12281	21054	9617.4	C00422	-	-	-	-	-	ko00561,ko01100,ko04714,ko04923,ko04931,ko04975,ko04977,ko04979
LIPID-P-0961	TG(12:0_16:1_18:2)	甘油三酯_TG(12:0_16:1_18:2)	GL	甘油脂类	TG	甘油三酯	790.695	772.658	[M+NH4]+	C49H88O6	10485	41199	201140	239370	257290	4876800	26553	102880	421290	17240	151270	74906	688100	587550	633980	C00422	-	-	-	-	-	ko00561,ko01100,ko04714,ko04923,ko04931,ko04975,ko04977,ko04979
LIPID-P-0962	TG(10:0_18:1_18:2)	甘油三酯_TG(10:0_18:1_18:2)	GL	甘油脂类	TG	甘油三酯	790.69	772.658	[M+NH4]+	C49H88O6	13925	30681	111410	142340	146250	5795800	38925	91379	409560	28049	89658	101120	633920	613690	721970	C00422	-	-	-	-	-	ko00561,ko01100,ko04714,ko04923,ko04931,ko04975,ko04977,ko04979
LIPID-P-0965	TG(14:1_16:1_18:1)	甘油三酯_TG(14:1_16:1_18:1)	GL	甘油脂类	TG	甘油三酯	818.724	800.689	[M+NH4]+	C51H92O6	69207	119110	819960	529770	1288400	329640	58371	336610	1656900	134210	335820	253580	623890	683120	967880	C00422	HMDB0047911	56938446	-	-	-	ko00561,ko01100,ko04714,ko04923,ko04931,ko04975,ko04977,ko04979
LIPID-P-0966	TG(14:0_16:1_18:2)	甘油三酯_TG(14:0_16:1_18:2)	GL	甘油脂类	TG	甘油三酯	818.724	800.689	[M+NH4]+	C51H92O6	72989	121610	1100000	701330	1322600	488030	42494	348490	1804700	166720	277910	279170	849480	738830	1045600	C00422	HMDB0042316	56938041	-	-	-	ko00561,ko01100,ko04714,ko04923,ko04931,ko04975,ko04977,ko04979
LIPID-P-0968	TG(16:0_14:1_18:2)	甘油三酯_TG(16:0_14:1_18:2)	GL	甘油脂类	TG	甘油三酯	818.72	800.689	[M+NH4]+	C51H92O6	41443	42613	189490	101820	93128	88774	17616	107560	321850	81553	90706	27611	131550	136720	106000	C00422	HMDB0044038	-	-	-	-	ko00561,ko01100,ko04714,ko04923,ko04931,ko04975,ko04977,ko04979
LIPID-P-0973	TG(16:1_16:1_18:1)	甘油三酯_TG(16:1_16:1_18:1)	GL	甘油脂类	TG	甘油三酯	846.753	828.721	[M+NH4]+	C53H96O6	153560	230900	2568200	533330	1050000	3408000	142710	862780	5230800	372690	301000	225880	1315700	1423800	1719900	C00422	HMDB0048590	-	-	-	-	ko00561,ko01100,ko04714,ko04923,ko04931,ko04975,ko04977,ko04979
LIPID-P-0975	TG(16:0_16:1_18:2)	甘油三酯_TG(16:0_16:1_18:2)	GL	甘油脂类	TG	甘油三酯	846.755	828.721	[M+NH4]+	C53H96O6	88586	82564	898090	258600	363120	1359500	92668	288160	3714600	401570	160250	61026	1126200	952540	1069000	C00422	HMDB0005379	9544021	-	-	-	ko00561,ko01100,ko04714,ko04923,ko04931,ko04975,ko04977,ko04979
LIPID-P-0978	TG(15:0_18:1_18:2)	甘油三酯_TG(15:0_18:1_18:2)	GL	甘油脂类	TG	甘油三酯	860.77	842.736	[M+NH4]+	C54H98O6	3428.7	18816	76766	8382.8	5933.7	59388	2232.2	90471	102640	23588	1840.5	16851	36843	75598	47000	C00422	HMDB0011708	-	-	-	-	ko00561,ko01100,ko04714,ko04923,ko04931,ko04975,ko04977,ko04979
LIPID-P-0980	TG(16:0_18:1_18:2)	甘油三酯_TG(16:0_18:1_18:2)	GL	甘油脂类	TG	甘油三酯	874.786	856.752	[M+NH4]+	C55H100O6	233210	162790	1267700	220850	576780	2574300	283680	1064900	3109500	632650	266450	361040	2059900	1931600	1786500	C00422	HMDB0005384	-	-	-	-	ko00561,ko01100,ko04714,ko04923,ko04931,ko04975,ko04977,ko04979
LIPID-P-0981	TG(16:1_18:1_18:1)	甘油三酯_TG(16:1_18:1_18:1)	GL	甘油脂类	TG	甘油三酯	874.785	856.752	[M+NH4]+	C55H100O6	381970	205170	2376700	359090	761150	3368100	192840	881550	8606300	897220	348600	313690	2460800	1837200	1881400	C00422	HMDB0005438	-	-	-	4816	ko00561,ko01100,ko04714,ko04923,ko04931,ko04975,ko04977,ko04979
LIPID-P-0983	TG(14:0_18:1_20:2)	甘油三酯_TG(14:0_18:1_20:2)	GL	甘油脂类	TG	甘油三酯	874.786	856.752	[M+NH4]+	C55H100O6	3164.9	1620.2	41984	7201.1	19867	163840	1457.1	48434	171910	9612.2	11089	10501	51340	36184	49091	C00422	HMDB0042378	56938159	-	-	-	ko00561,ko01100,ko04714,ko04923,ko04931,ko04975,ko04977,ko04979
LIPID-P-0985	TG(17:0_18:1_18:2)	甘油三酯_TG(17:0_18:1_18:2)	GL	甘油脂类	TG	甘油三酯	888.803	870.768	[M+NH4]+	C56H102O6	18522	5588	25913	13056	8445.2	64524	19592	72890	99151	36996	13749	18081	48693	37300	63900	C00422	-	-	-	-	-	ko00561,ko01100,ko04714,ko04923,ko04931,ko04975,ko04977,ko04979
LIPID-P-0986	TG(17:1_18:1_18:1)	甘油三酯_TG(17:1_18:1_18:1)	GL	甘油脂类	TG	甘油三酯	888.802	870.768	[M+NH4]+	C56H102O6	8174.6	7903.4	50246	17739	25708	89483	19325	53006	150590	20942	2332.4	9363	47090	33717	48013	C00422	-	-	-	-	-	ko00561,ko01100,ko04714,ko04923,ko04931,ko04975,ko04977,ko04979
LIPID-P-0988	TG(18:1_18:1_18:1)	甘油三酯_TG(18:1_18:1_18:1)	GL	甘油脂类	TG	甘油三酯	902.818	884.783	[M+NH4]+	C57H104O6	2914300	2074800	11539000	2426100	2728600	40357000	1985000	7753200	20268000	6175000	1356300	2798300	16651000	6088500	14582000	C00422	HMDB0005453	-	-	53753	-	ko00561,ko01100,ko04714,ko04923,ko04931,ko04975,ko04977,ko04979
LIPID-P-0990	TG(18:0_18:1_18:2)	甘油三酯_TG(18:0_18:1_18:2)	GL	甘油脂类	TG	甘油三酯	902.818	884.783	[M+NH4]+	C57H104O6	488860	300520	951730	521800	774370	4927900	560990	1779000	4223100	1691500	299000	648710	1577300	2111600	1972700	C00422	HMDB0005405	9544216	-	-	-	ko00561,ko01100,ko04714,ko04923,ko04931,ko04975,ko04977,ko04979
LIPID-P-0992	TG(16:0_18:1_20:2)	甘油三酯_TG(16:0_18:1_20:2)	GL	甘油脂类	TG	甘油三酯	902.823	884.783	[M+NH4]+	C57H104O6	45264	19867	91824	36471	79462	300340	25440	128550	523540	140750	33805	34599	237560	170570	226320	C00422	HMDB0044096	-	-	-	-	ko00561,ko01100,ko04714,ko04923,ko04931,ko04975,ko04977,ko04979
LIPID-P-0997	TG(18:1_18:2_20:0)	甘油三酯_TG(18:1_18:2_20:0)	GL	甘油脂类	TG	甘油三酯	930.849	912.815	[M+NH4]+	C59H108O6	13208	3547.2	21463	16377	24429	96960	7476.2	22569	75621	29096	6260.7	19639	35886	48421	53474	C00422	HMDB0005459	25240376	-	-	-	ko00561,ko01100,ko04714,ko04923,ko04931,ko04975,ko04977,ko04979
LIPID-P-0999	TG(18:1_18:1_20:1)	甘油三酯_TG(18:1_18:1_20:1)	GL	甘油脂类	TG	甘油三酯	930.848	912.815	[M+NH4]+	C59H108O6	48872	50723	110740	57927	51972	594460	11346	79931	520110	121750	26033	49479	237880	158470	223260	C00422	HMDB0005454	-	-	-	-	ko00561,ko01100,ko04714,ko04923,ko04931,ko04975,ko04977,ko04979
LIPID-P-1001	TG(20:1_18:2_18:0)	甘油三酯_TG(20:1_18:2_18:0)	GL	甘油脂类	TG	甘油三酯	930.842	912.815	[M+NH4]+	C59H108O6	14046	12043	22410	8590	11222	87313	11994	28069	119590	60185	11315	19727	47293	71355	58272	C00422	HMDB0005410	-	-	-	-	ko00561,ko01100,ko04714,ko04923,ko04931,ko04975,ko04977,ko04979
LIPID-P-1026	TG(10:0_16:2_18:2)	甘油三酯_TG(10:0_16:2_18:2)	GL	甘油脂类	TG	甘油三酯	760.639	742.611	[M+NH4]+	C47H82O6	699.3	1524	13126	8349.6	19649	635450	8748	18797	41879	6079.7	20834	14929	141210	126090	125240	C00422	-	-	-	-	-	ko00561,ko01100,ko04714,ko04923,ko04931,ko04975,ko04977,ko04979
LIPID-P-1031	TG(12:0_18:2_18:2)	甘油三酯_TG(12:0_18:2_18:2)	GL	甘油脂类	TG	甘油三酯	816.708	798.674	[M+NH4]+	C51H90O6	15307	36675	117920	304300	387450	163580	5465.4	113460	378550	35097	94086	46608	214750	268920	200190	C00422	-	56936469	-	-	-	ko00561,ko01100,ko04714,ko04923,ko04931,ko04975,ko04977,ko04979
LIPID-P-1032	TG(12:0_18:1_18:3)	甘油三酯_TG(12:0_18:1_18:3)	GL	甘油脂类	TG	甘油三酯	816.708	798.674	[M+NH4]+	C51H90O6	9200.9	24518	87937	70943	181570	196850	1114	37968	163940	34845	38866	20022	77439	148260	98948	C00422	-	56937253	-	-	-	ko00561,ko01100,ko04714,ko04923,ko04931,ko04975,ko04977,ko04979
LIPID-P-1036	TG(14:0_18:2_18:2)	甘油三酯_TG(14:0_18:2_18:2)	GL	甘油脂类	TG	甘油三酯	844.74	826.705	[M+NH4]+	C53H94O6	75054	57690	256120	165940	228980	532940	66027	282820	355770	80743	121300	88053	394990	360920	294940	C00422	HMDB0042526	-	-	-	-	ko00561,ko01100,ko04714,ko04923,ko04931,ko04975,ko04977,ko04979
LIPID-P-1038	TG(16:1_16:1_18:2)	甘油三酯_TG(16:1_16:1_18:2)	GL	甘油脂类	TG	甘油三酯	844.739	826.705	[M+NH4]+	C53H94O6	72501	89564	657480	328230	377020	1051300	94881	388530	859800	188620	266760	148220	630360	421410	557040	C00422	HMDB0005435	25240359	-	-	-	ko00561,ko01100,ko04714,ko04923,ko04931,ko04975,ko04977,ko04979
LIPID-P-1040	TG(14:0_16:0_20:4)	甘油三酯_TG(14:0_16:0_20:4)	GL	甘油脂类	TG	甘油三酯	844.74	826.705	[M+NH4]+	C53H94O6	36503	10177	45093	37843	69967	48912	13373	164400	75698	21921	20767	29493	44118	67041	35255	C00422	HMDB0042140	-	-	-	-	ko00561,ko01100,ko04714,ko04923,ko04931,ko04975,ko04977,ko04979
LIPID-P-1041	TG(16:0_16:1_18:3)	甘油三酯_TG(16:0_16:1_18:3)	GL	甘油脂类	TG	甘油三酯	844.739	826.705	[M+NH4]+	C53H94O6	33836	26607	147920	80047	70121	266370	7486.6	171110	310440	46224	52191	23936	169990	175340	156090	C00422	HMDB0044074	9544033	-	-	-	ko00561,ko01100,ko04714,ko04923,ko04931,ko04975,ko04977,ko04979
LIPID-P-1045	TG(16:1_18:1_18:2)	甘油三酯_TG(16:1_18:1_18:2)	GL	甘油脂类	TG	甘油三酯	872.77	854.736	[M+NH4]+	C55H98O6	39177	36348	171030	59840	60404	313550	30178	87108	393450	55020	24963	10621	214840	213400	204450	C00422	HMDB0005440	-	-	-	-	ko00561,ko01100,ko04714,ko04923,ko04931,ko04975,ko04977,ko04979
LIPID-P-1046	TG(16:0_16:0_20:4)	甘油三酯_TG(16:0_16:0_20:4)	GL	甘油脂类	TG	甘油三酯	872.774	854.736	[M+NH4]+	C55H98O6	119280	13639	97002	20206	157210	96583	123520	592960	158790	185670	40034	54886	176160	178450	114140	C00422	HMDB0005363	-	-	-	-	ko00561,ko01100,ko04714,ko04923,ko04931,ko04975,ko04977,ko04979
LIPID-P-1048	TG(16:0_18:2_18:2)	甘油三酯_TG(16:0_18:2_18:2)	GL	甘油脂类	TG	甘油三酯	872.77	854.736	[M+NH4]+	C55H98O6	129830	140130	510230	294630	400570	1601000	190320	435870	1664000	254000	129330	240940	907350	916120	864510	C00422	HMDB0005390	-	-	-	4838	ko00561,ko01100,ko04714,ko04923,ko04931,ko04975,ko04977,ko04979
LIPID-P-1051	TG(17:1_18:1_18:2)	甘油三酯_TG(17:1_18:1_18:2)	GL	甘油脂类	TG	甘油三酯	886.785	868.752	[M+NH4]+	C56H100O6	6387.1	6397.4	47454	9050.3	12305	60965	9068.2	36661	65120	11533	15502	9512.4	35368	35775	44816	C00422	-	-	-	-	-	ko00561,ko01100,ko04714,ko04923,ko04931,ko04975,ko04977,ko04979
LIPID-P-1052	TG(18:1_18:1_18:2)	甘油三酯_TG(18:1_18:1_18:2)	GL	甘油脂类	TG	甘油三酯	900.802	882.768	[M+NH4]+	C57H102O6	218120	127560	678280	134680	264800	1867900	93428	504500	1311500	322770	83207	273160	964960	948490	833810	C00422	HMDB0005455	25240371	-	-	-	ko00561,ko01100,ko04714,ko04923,ko04931,ko04975,ko04977,ko04979
LIPID-P-1056	TG(16:0_18:0_20:4)	甘油三酯_TG(16:0_18:0_20:4)	GL	甘油脂类	TG	甘油三酯	900.802	882.768	[M+NH4]+	C57H102O6	13612	2316	53962	14755	10272	146490	25027	70198	87719	37214	16298	31182	46775	43883	48880	C00422	HMDB0005370	-	-	-	-	ko00561,ko01100,ko04714,ko04923,ko04931,ko04975,ko04977,ko04979
LIPID-P-1060	TG(16:0_18:1_22:3)	甘油三酯_TG(16:0_18:1_22:3)	GL	甘油脂类	TG	甘油三酯	928.83	910.799	[M+NH4]+	C59H106O6	82325	37567	278890	71619	140360	1347600	38299	167100	910290	245260	39939	159340	283360	392710	274540	C00422	-	-	-	-	-	ko00561,ko01100,ko04714,ko04923,ko04931,ko04975,ko04977,ko04979
LIPID-P-1061	TG(18:1_18:2_20:1)	甘油三酯_TG(18:1_18:2_20:1)	GL	甘油脂类	TG	甘油三酯	928.82	910.799	[M+NH4]+	C59H106O6	47026	24126	140570	31909	34317	775450	35900	191730	620010	113750	27193	70025	189900	203560	160820	C00422	HMDB0005460	-	-	-	-	ko00561,ko01100,ko04714,ko04923,ko04931,ko04975,ko04977,ko04979
LIPID-P-1068	TG(18:1_18:1_22:2)	甘油三酯_TG(18:1_18:1_22:2)	GL	甘油脂类	TG	甘油三酯	956.862	938.83	[M+NH4]+	C61H110O6	7914.3	9090.2	15774	3113.8	5684.2	51522	2771.9	18733	64861	40299	1691.7	21816	26844	27527	27209	C00422	HMDB0049911	-	-	-	-	ko00561,ko01100,ko04714,ko04923,ko04931,ko04975,ko04977,ko04979
LIPID-P-1082	TG(12:0_18:2_18:3)	甘油三酯_TG(12:0_18:2_18:3)	GL	甘油脂类	TG	甘油三酯	814.69	796.658	[M+NH4]+	C51H88O6	3118	6621	41956	39160	109470	64235	6219.5	16446	50202	10301	6624	15967	56290	52866	48593	C00422	-	-	-	-	-	ko00561,ko01100,ko04714,ko04923,ko04931,ko04975,ko04977,ko04979
LIPID-P-1090	TG(14:0_16:1_20:4)	甘油三酯_TG(14:0_16:1_20:4)	GL	甘油脂类	TG	甘油三酯	842.724	824.689	[M+NH4]+	C53H92O6	17779	3113	23283	18535	29808	7020.8	7336.6	84596	70490	13856	19603	27834	25964	18476	44262	C00422	HMDB0042320	56938051	-	-	-	ko00561,ko01100,ko04714,ko04923,ko04931,ko04975,ko04977,ko04979
LIPID-P-1095	TG(16:1_18:2_18:2)	甘油三酯_TG(16:1_18:2_18:2)	GL	甘油脂类	TG	甘油三酯	870.754	852.721	[M+NH4]+	C55H96O6	87356	47631	309950	108410	129010	679370	65427	222600	899330	184720	47676	119530	333180	479730	281530	C00422	-	-	-	-	-	ko00561,ko01100,ko04714,ko04923,ko04931,ko04975,ko04977,ko04979
LIPID-P-1096	TG(16:0_18:2_18:3)	甘油三酯_TG(16:0_18:2_18:3)	GL	甘油脂类	TG	甘油三酯	870.752	852.721	[M+NH4]+	C55H96O6	61974	26743	96367	77611	135630	587540	48640	110000	203170	36921	34759	37312	179390	188130	211560	C00422	HMDB0044263	-	-	-	-	ko00561,ko01100,ko04714,ko04923,ko04931,ko04975,ko04977,ko04979
LIPID-P-1097	TG(16:1_18:1_18:3)	甘油三酯_TG(16:1_18:1_18:3)	GL	甘油脂类	TG	甘油三酯	870.746	852.721	[M+NH4]+	C55H96O6	65200	15491	216420	154590	124180	756440	52497	232310	444390	78245	41729	52935	150430	263780	314730	C00422	HMDB0048648	-	-	-	-	ko00561,ko01100,ko04714,ko04923,ko04931,ko04975,ko04977,ko04979
LIPID-P-1098	TG(16:0_16:1_20:4)	甘油三酯_TG(16:0_16:1_20:4)	GL	甘油脂类	TG	甘油三酯	870.755	852.721	[M+NH4]+	C55H96O6	66303	13030	119210	33311	114300	89625	32129	236170	179970	69678	55334	53489	83317	98415	118890	C00422	HMDB0005380	9544150	-	-	-	ko00561,ko01100,ko04714,ko04923,ko04931,ko04975,ko04977,ko04979
LIPID-P-1104	TG(18:1_18:2_18:2)	甘油三酯_TG(18:1_18:2_18:2)	GL	甘油脂类	TG	甘油三酯	898.786	880.752	[M+NH4]+	C57H100O6	78537	57784	251810	139300	170320	583490	80711	340810	745590	228030	73959	175870	426360	411840	477910	C00422	HMDB0005461	25240373	-	-	-	ko00561,ko01100,ko04714,ko04923,ko04931,ko04975,ko04977,ko04979
LIPID-P-1105	TG(16:0_18:1_20:4)	甘油三酯_TG(16:0_18:1_20:4)	GL	甘油脂类	TG	甘油三酯	898.786	880.752	[M+NH4]+	C57H100O6	502860	66003	344910	86158	584920	421500	240740	1831100	689170	541980	108020	409730	513070	619670	539690	C00422	HMDB0005385	-	-	-	-	ko00561,ko01100,ko04714,ko04923,ko04931,ko04975,ko04977,ko04979
LIPID-P-1111	TG(18:1_18:2_20:2)	甘油三酯_TG(18:1_18:2_20:2)	GL	甘油脂类	TG	甘油三酯	926.815	908.783	[M+NH4]+	C59H104O6	16049	6542.4	30927	23472	47682	300990	26657	64391	343330	74277	7253.9	57887	126440	117910	165150	C00422	HMDB0049395	-	-	-	-	ko00561,ko01100,ko04714,ko04923,ko04931,ko04975,ko04977,ko04979
LIPID-P-1113	TG(18:0_18:3_20:2)	甘油三酯_TG(18:0_18:3_20:2)	GL	甘油脂类	TG	甘油三酯	926.818	908.783	[M+NH4]+	C59H104O6	17416	6842.1	43344	34676	37484	198120	10845	47388	229380	72159	16138	38771	74195	65151	58596	C00422	HMDB0045114	9544563	-	-	-	ko00561,ko01100,ko04714,ko04923,ko04931,ko04975,ko04977,ko04979
LIPID-P-1114	TG(16:0_18:1_22:4)	甘油三酯_TG(16:0_18:1_22:4)	GL	甘油脂类	TG	甘油三酯	926.815	908.783	[M+NH4]+	C59H104O6	20039	3703.8	14042	13544	22616	62141	28431	73604	113250	60744	25451	10828	50479	30483	60330	C00422	HMDB0044128	-	-	-	-	ko00561,ko01100,ko04714,ko04923,ko04931,ko04975,ko04977,ko04979
LIPID-P-1116	TG(18:0_18:1_20:4)	甘油三酯_TG(18:0_18:1_20:4)	GL	甘油脂类	TG	甘油三酯	926.817	908.783	[M+NH4]+	C59H104O6	311690	86697	434240	49379	296720	204700	236810	1303700	229400	521430	62689	503210	447230	481090	391960	C00422	HMDB0005406	-	-	-	-	ko00561,ko01100,ko04714,ko04923,ko04931,ko04975,ko04977,ko04979
LIPID-P-1117	TG(18:2_18:2_20:1)	甘油三酯_TG(18:2_18:2_20:1)	GL	甘油脂类	TG	甘油三酯	926.816	908.783	[M+NH4]+	C59H104O6	11627	6174.6	20886	10100	12273	123620	6628.3	34448	52193	11216	8289.7	20070	34204	39190	35321	C00422	HMDB0005473	-	-	-	-	ko00561,ko01100,ko04714,ko04923,ko04931,ko04975,ko04977,ko04979
LIPID-P-1132	TG(12:0_16:0_22:6)	甘油三酯_TG(12:0_16:0_22:6)	GL	甘油脂类	TG	甘油三酯	840.707	822.674	[M+NH4]+	C53H90O6	5710.6	1065	33180	11046	28490	75309	7116.1	53362	35853	5350.1	19830	5765.6	24811	20416	27434	C00422	-	-	-	-	-	ko00561,ko01100,ko04714,ko04923,ko04931,ko04975,ko04977,ko04979
LIPID-P-1137	TG(16:1_18:2_18:3)	甘油三酯_TG(16:1_18:2_18:3)	GL	甘油脂类	TG	甘油三酯	868.738	850.705	[M+NH4]+	C55H94O6	7287	6138.8	23707	9216.5	12561	42978	1897.5	24383	54416	18907	1525.5	11591	27502	49336	41779	C00422	HMDB0048751	-	-	-	-	ko00561,ko01100,ko04714,ko04923,ko04931,ko04975,ko04977,ko04979
LIPID-P-1141	TG(16:0_18:2_20:4)	甘油三酯_TG(16:0_18:2_20:4)	GL	甘油脂类	TG	甘油三酯	896.772	878.736	[M+NH4]+	C57H98O6	270520	213760	390430	428890	415640	1595200	468260	1102700	920830	775830	299700	402200	1078700	1961600	1546600	C00422	HMDB0005391	-	-	-	-	ko00561,ko01100,ko04714,ko04923,ko04931,ko04975,ko04977,ko04979
LIPID-P-1143	TG(18:1_18:2_18:3)	甘油三酯_TG(18:1_18:2_18:3)	GL	甘油脂类	TG	甘油三酯	896.771	878.736	[M+NH4]+	C57H98O6	77400	42756	126960	116100	131670	602790	110000	212700	299090	130410	58782	94542	213100	223620	297060	C00422	HMDB0010481	-	-	-	-	ko00561,ko01100,ko04714,ko04923,ko04931,ko04975,ko04977,ko04979
LIPID-P-1146	TG(16:0_16:0_22:6)	甘油三酯_TG(16:0_16:0_22:6)	GL	甘油脂类	TG	甘油三酯	896.771	878.736	[M+NH4]+	C57H98O6	53607	34025	78437	28453	40778	96299	83930	165880	79965	128040	28979	80729	59205	65263	57940	C00422	HMDB0010418	9544489	-	-	-	ko00561,ko01100,ko04714,ko04923,ko04931,ko04975,ko04977,ko04979
LIPID-P-1150	TG(18:0_18:2_20:4)	甘油三酯_TG(18:0_18:2_20:4)	GL	甘油脂类	TG	甘油三酯	924.802	906.768	[M+NH4]+	C59H102O6	524500	77666	635720	102090	590530	391170	332710	1419700	376470	499510	100290	703530	690870	415710	559270	C00422	HMDB0005412	-	-	-	-	ko00561,ko01100,ko04714,ko04923,ko04931,ko04975,ko04977,ko04979
LIPID-P-1171	TG(16:0_16:1_22:6)	甘油三酯_TG(16:0_16:1_22:6)	GL	甘油脂类	TG	甘油三酯	894.755	876.721	[M+NH4]+	C57H96O6	21219	21234	56606	21271	38360	72043	19954	71321	127280	81697	31140	32546	62901	55603	59815	C00422	HMDB0044079	9544548	-	-	-	ko00561,ko01100,ko04714,ko04923,ko04931,ko04975,ko04977,ko04979
LIPID-P-1173	TG(18:2_18:2_18:3)	甘油三酯_TG(18:2_18:2_18:3)	GL	甘油脂类	TG	甘油三酯	894.755	876.721	[M+NH4]+	C57H96O6	11160	21808	59168	37094	78864	167880	57427	56318	92722	46353	31580	46565	125240	190060	164780	C00422	HMDB0010489	-	-	-	-	ko00561,ko01100,ko04714,ko04923,ko04931,ko04975,ko04977,ko04979
LIPID-P-1177	TG(16:0_18:1_22:6)	甘油三酯_TG(16:0_18:1_22:6)	GL	甘油脂类	TG	甘油三酯	922.786	904.752	[M+NH4]+	C59H100O6	191070	140100	237500	91132	91287	298220	184710	554970	284750	237170	69784	237630	305110	269310	238810	C00422	HMDB0044135	9544886	-	-	-	ko00561,ko01100,ko04714,ko04923,ko04931,ko04975,ko04977,ko04979
LIPID-P-1178	TG(18:1_18:2_20:4)	甘油三酯_TG(18:1_18:2_20:4)	GL	甘油脂类	TG	甘油三酯	922.783	904.752	[M+NH4]+	C59H100O6	45483	2370.5	74056	11817	38346	52481	35706	180750	39614	57864	7700.9	43869	60072	62910	61147	C00422	HMDB0005462	-	-	-	-	ko00561,ko01100,ko04714,ko04923,ko04931,ko04975,ko04977,ko04979
LIPID-P-1181	TG(18:0_18:1_22:6)	甘油三酯_TG(18:0_18:1_22:6)	GL	甘油脂类	TG	甘油三酯	950.818	932.783	[M+NH4]+	C61H104O6	57206	50180	48208	13014	19654	76758	70918	143600	44583	91619	19113	79596	53607	46892	68335	C00422	HMDB0044936	9545272	-	-	-	ko00561,ko01100,ko04714,ko04923,ko04931,ko04975,ko04977,ko04979
LIPID-P-1182	TG(18:1_18:1_22:5)	甘油三酯_TG(18:1_18:1_22:5)	GL	甘油脂类	TG	甘油三酯	950.818	932.783	[M+NH4]+	C61H104O6	7073.3	8258.6	27569	10216	17776	72978	4359.5	32835	85039	69356	22985	32461	41165	50122	48671	C00422	HMDB0010468	-	-	-	-	ko00561,ko01100,ko04714,ko04923,ko04931,ko04975,ko04977,ko04979
LIPID-P-1200	TG(16:0_18:2_22:6)	甘油三酯_TG(16:0_18:2_22:6)	GL	甘油脂类	TG	甘油三酯	920.766	902.736	[M+NH4]+	C59H98O6	86965	32835	152320	44289	44113	161410	88481	263620	218180	141210	47602	114410	124650	186860	105360	C00422	HMDB0044275	-	-	-	-	ko00561,ko01100,ko04714,ko04923,ko04931,ko04975,ko04977,ko04979
LIPID-P-1202	TG(16:1_16:1_24:6)	甘油三酯_TG(16:1_16:1_24:6)	GL	甘油脂类	TG	甘油三酯	920.766	902.736	[M+NH4]+	C59H98O6	33987	1652.1	34617	7239.9	18493	24876	25969	94412	12929	19619	998.47	33473	39885	31390	26460	C00422	-	-	-	-	-	ko00561,ko01100,ko04714,ko04923,ko04931,ko04975,ko04977,ko04979
LIPID-P-1205	TG(18:1_18:1_22:6)	甘油三酯_TG(18:1_18:1_22:6)	GL	甘油脂类	TG	甘油三酯	948.797	930.768	[M+NH4]+	C61H102O6	44903	2426.7	37388	11217	10371	65848	19578	97005	17571	63283	4170.5	52857	26740	49830	61196	C00422	HMDB0010465	-	-	-	-	ko00561,ko01100,ko04714,ko04923,ko04931,ko04975,ko04977,ko04979
LIPID-P-1206	TG(18:0_18:2_22:6)	甘油三酯_TG(18:0_18:2_22:6)	GL	甘油脂类	TG	甘油三酯	948.801	930.768	[M+NH4]+	C61H102O6	150860	60274	76046	41932	36613	251900	70894	221940	82131	162180	25273	202690	102140	112660	181730	C00422	HMDB0045098	-	-	-	-	ko00561,ko01100,ko04714,ko04923,ko04931,ko04975,ko04977,ko04979
LIPID-P-1217	TG(18:1_18:2_22:6)	甘油三酯_TG(18:1_18:2_22:6)	GL	甘油脂类	TG	甘油三酯	946.788	928.752	[M+NH4]+	C61H100O6	89620	46962	107350	32240	43079	278410	59688	286420	65276	110660	23353	187430	138080	198170	90003	C00422	HMDB0049406	-	-	-	-	ko00561,ko01100,ko04714,ko04923,ko04931,ko04975,ko04977,ko04979
[truncated: 1 more rows]
