# Supplementary material for: Metabolic Variation Dictates Cardiac Pathogenesis in Patients With Tetralogy of Fallot
Source: Front Pediatr. 2022 Jan 31;9:819195. doi: 10.3389/fped.2021.819195 (PMC8841742; doi:10.3389/fped.2021.819195)
Supplement: Supplementary file 7 [file Table_7.XLSX]

## Sheet: Sheet1
Index	Formula	Compounds	物质	Class I	物质一级分类	Class II	物质二级分类	CAS	ASD-pre1	ASD-pre2	ASD-pre3	ASD-pre4	ASD-pre5	ASD-pre6	TOF-pre1	TOF-pre2	TOF-pre3	TOF-pre4	TOF-pre5	TOF-pre6	mix01	mix02	mix03	cpd_ID	hmdb_ID	primary_SMPDB_ID	primary_SMPDB_name
MEDN0005	C4H9NO3	L-Threonine	L-苏氨酸	Amino acid and Its metabolomics	氨基酸及其代谢物	Amino acids	氨基酸	72-19-5	714830	776480	802630	946410	1136700	946060	1025200	881130	917160	1088700	869700	1067900	1004800	967320	970910	C00188	HMDB0000167	SMP0000452;SMP0000262;SMP0000247;SMP0000248;SMP0000249;SMP0000250;SMP0000251;SMP0000252;SMP0000253;SMP0000254;SMP0000255;SMP0000256;SMP0000257;SMP0000258;SMP0000259;SMP0000290;SMP0000291;SMP0000292;SMP0000293;SMP0000294;SMP0000295;SMP0000711;SMP0000712;SMP0000713;SMP0000714;SMP0000726;SMP0000727;SMP0000728;SMP0000729;SMP0000730;SMP0000731;SMP0119302	Threonine and 2-Oxobutanoate Degradation;Clomocycline Action Pathway;Azithromycin Action Pathway;Clarithromycin Action Pathway;Clindamycin Action Pathway;Erythromycin Action Pathway;Roxithromycin Action Pathway;Telithromycin Action Pathway;Amikacin Action Pathway;Gentamicin Action Pathway;Kanamycin Action Pathway;Neomycin Action Pathway;Netilmicin Action Pathway;Spectinomycin Action Pathway;Strep…
MEDN0006	C9H11NO3	L-Tyrosine	L-酪氨酸	Amino acid and Its metabolomics	氨基酸及其代谢物	Amino acids	氨基酸	60-18-4	1233100	911620	904250	985070	1538000	981700	1292800	1462800	964140	1040100	937730	1087700	1054700	1161200	1211200	C00082	HMDB0000158	SMP0000012;SMP0000008;SMP0000170;SMP0000206;SMP0000369;SMP0000370;SMP0000006;SMP0000169;SMP0000190;SMP0000218;SMP0000429;SMP0000494;SMP0000497;SMP0000498;SMP0000533;SMP0000716;SMP0119304	Catecholamine Biosynthesis;Phenylalanine and Tyrosine Metabolism;Aromatic L-Aminoacid Decarboxylase Deficiency;Phenylketonuria;Tyrosinemia Type 2 (or Richner-Hanhart Syndrome);Tyrosinemia Type 3 (TYRO3);Tyrosine Metabolism;Alkaptonuria;Hawkinsinuria;Tyrosinemia Type I;Disulfiram Action Pathway;Tyrosinemia, Transient, of the Newborn;Tyrosine Hydroxylase Deficiency;Dopamine beta-Hydroxylase Deficie…
MEDN0007	C6H14N4O2	L-Arginine	L-精氨酸	Amino acid and Its metabolomics	氨基酸及其代谢物	Amino acids	氨基酸	74-79-3	2543800	2696100	3169800	4399700	5962900	3251800	3843300	3581300	3339200	4037900	3527300	4471700	4055100	3974900	4378200	C00062	HMDB0000517	SMP0000067;SMP0000020;SMP0000207;SMP0000362;SMP0000360;SMP0000361;SMP0000208;SMP0000188;SMP0000363;SMP0000175;SMP0000192;SMP0000004;SMP0000059;SMP0000357;SMP0000003;SMP0000001;SMP0000205;SMP0000002;SMP0000242;SMP0000179;SMP0000244;SMP0000223;SMP0000484;SMP0000485;SMP0000504;SMP0000505;SMP0000506;SMP0000507;SMP0000721;SMP0063777;SMP0111853	Aspartate Metabolism;Arginine and Proline Metabolism;Prolidase Deficiency (PD);Arginine: Glycine Amidinotransferase Deficiency (AGAT Deficiency);Hyperprolinemia Type II;Hyperprolinemia Type I;Prolinemia Type II;Guanidinoacetate Methyltransferase Deficiency (GAMT Deficiency);Ornithine Aminotransferase Deficiency (OAT Deficiency);Canavan Disease;Hypoacetylaspartia;Glycine and Serine Metabolism;Urea…
MEDN0009	C4H7NO4	L-Aspartic Acid	L-天冬氨酸	Amino acid and Its metabolomics	氨基酸及其代谢物	Amino acids	氨基酸	56-84-8	8671900	15690000	7422200	14555000	10674000	13973000	14783000	6603300	12651000	19567000	19824000	26559000	12698000	14437000	15141000	C00049	HMDB0000191	SMP0000067;SMP0000072;SMP0000009;SMP0000020;SMP0000007;SMP0000129;SMP0000050;SMP0000243;SMP0000385;SMP0000339;SMP0000144;SMP0000167;SMP0000365;SMP0000364;SMP0000203;SMP0000220;SMP0000210;SMP0000168;SMP0000207;SMP0000362;SMP0000360;SMP0000361;SMP0000208;SMP0000188;SMP0000363;SMP0000175;SMP0000192;SMP0000351;SMP0000006;SMP0000059;SMP0000169;SMP0000190;SMP0000218;SMP0000357;SMP0000003;SMP0000001;SMP…	Aspartate Metabolism;Glutamate Metabolism;Ammonia Recycling;Arginine and Proline Metabolism;beta-Alanine Metabolism;Malate-Aspartate Shuttle;Purine Metabolism;4-Hydroxybutyric Aciduria/Succinic Semialdehyde Dehydrogenase Deficiency;Homocarnosinosis;Hyperinsulinism-Hyperammonemia Syndrome;Adenosine Deaminase Deficiency;Adenylosuccinate Lyase Deficiency;Gout or Kelley-Seegmiller Syndrome;Lesch-Nyha…
MEDN0019	C11H12N2O2	L-Tryptophan	L-色氨酸	Amino acid and Its metabolomics	氨基酸及其代谢物	Amino acids	氨基酸	73-22-3	7574000	7164500	15579000	5102300	14705000	4556600	5815400	15300000	32065000	5416100	24378000	5521400	13521000	12902000	13618000	C00078	HMDB0000929	SMP0000063;SMP0119303	Tryptophan Metabolism;tRNA Charging: Tryptophan
MEDN0022	C8H14N2O5	(5-L-Glutamyl)-L-Amino Acid	5-L-谷氨酰-L-丙氨酸	Amino acid and Its metabolomics	氨基酸及其代谢物	Small Peptide	小肽	5875-41-2	81443	69791	227620	54869	173010	35377	33300	71360	179660	14688	47136	48491	57811	72676	56777	C03740	HMDB0006248	SMP0000015;SMP0000337;SMP0000143;SMP0000183;SMP0000500;SMP0000501	Glutathione Metabolism;Glutathione Synthetase Deficiency;5-Oxoprolinuria;gamma-Glutamyltransferase Deficiency;5-Oxoprolinase Deficiency;gamma-Glutamyltranspeptidase Deficiency
MEDN0025	C6H10O5	3-Hydroxy-3-Methylpentane-1,5-Dioic Acid	3-羟基-3-甲基谷氨酸	Amino acid and Its metabolomics	氨基酸及其代谢物	Amino acid derivatives	氨基酸衍生物	503-49-1	84044	102270	121840	92207	106310	100380	105270	194030	117550	147900	105570	182140	104080	120190	133750	C03761	HMDB0000355	--	--
MEDN0027	C7H13N3O3	3-N-Methyl-L-Histidine	3-N-甲基-L-组氨酸	Amino acid and Its metabolomics	氨基酸及其代谢物	Amino acid derivatives	氨基酸衍生物	368-16-1	41271	30163	40265	31115	31886	20521	22202	33956	41735	62254	82556	57906	45529	35123	61780	C01152	HMDB0000479	SMP0000007;SMP0000044;SMP0000351;SMP0000191;SMP0000493;SMP0000715	beta-Alanine Metabolism;Histidine Metabolism;GABA-Transaminase Deficiency;Histidinemia;Carnosinuria, Carnosinemia;Methylhistidine Metabolism
MEDN0028	C5H9NO5	4-Hydroxy-L-Glutamic Acid	4-羟基-L-谷氨酸	Amino acid and Its metabolomics	氨基酸及其代谢物	Amino acid derivatives	氨基酸衍生物	3913-68-6	28082	23727	39471	38980	21229	29867	43024	70789	22354	64400	36366	33105	27436	29146	37125	C03079	--	--	--
MEDN0032	C4H6N4O3	Allantoin	尿囊素	Organic acid And Its derivatives	有机酸及其衍生物	Organic acid And Its derivatives	有机酸及其衍生物	97-59-6	2986700	3954200	2823700	3360600	3452900	3489600	3533300	2365200	4180300	4392900	4300200	5250100	4174800	4835200	3803700	C01551	HMDB0000462	--	--
MEDN0036	C6H12N2O3	Ala-Ala	D-丙氨酰-D-丙氨酸	Amino acid and Its metabolomics	氨基酸及其代谢物	Small Peptide	小肽	923-16-0	19505	28198	12194	20248	19884	30317	26111	9863.9	9173.3	25602	18487	28928	25743	25051	31043	C00993	HMDB0003459	--	--
MEDN0038	C20H32N6O12S2	Glutathione Oxidized	氧化型谷胱甘肽	Amino acid and Its metabolomics	氨基酸及其代谢物	Small Peptide	小肽	121-24-4	36561	33067	20002	40822	23840	54988	69906	30593	23859	57937	19362	51434	36443	32558	28744	-	--	--	--
MEDN0040	C7H12N2O3	Glyc-Pro	甘氨酰-L-脯氨酸	Amino acid and Its metabolomics	氨基酸及其代谢物	Small Peptide	小肽	704-15-4	77370	85399	88479	108190	177620	85553	112860	74019	98373	74349	43639	77820	72818	102490	88359	-	HMDB0000721	--	--
MEDN0041	C8H15NO3	Hexanoyl Glycine	己酰甘氨酸	Amino acid and Its metabolomics	氨基酸及其代谢物	Amino acid derivatives	氨基酸衍生物	24003-67-6	3190.8	5294.4	6553.9	4962.8	7214.5	7417	8473	13063	10225	8852.2	5970.7	8884.3	5074.7	4084.4	4383.9	-	HMDB0000701	--	--
MEDN0042	C4H8N2O3	L-Asparagine Anhydrous	L-天冬酰胺	Amino acid and Its metabolomics	氨基酸及其代谢物	Amino acids	氨基酸	70-47-3	412380	511440	491010	611130	593000	602510	717180	460130	541710	644640	524220	690990	580140	547750	612330	C00152	HMDB0000168	SMP0000067;SMP0000009;SMP0000175;SMP0000192;SMP0000262;SMP0000247;SMP0000248;SMP0000249;SMP0000250;SMP0000251;SMP0000252;SMP0000253;SMP0000254;SMP0000255;SMP0000256;SMP0000257;SMP0000258;SMP0000259;SMP0000290;SMP0000291;SMP0000292;SMP0000293;SMP0000294;SMP0000295;SMP0000711;SMP0000712;SMP0000713;SMP0000714;SMP0000726;SMP0000727;SMP0000728;SMP0000729;SMP0000730;SMP0000731;SMP0111854	Aspartate Metabolism;Ammonia Recycling;Canavan Disease;Hypoacetylaspartia;Clomocycline Action Pathway;Azithromycin Action Pathway;Clarithromycin Action Pathway;Clindamycin Action Pathway;Erythromycin Action Pathway;Roxithromycin Action Pathway;Telithromycin Action Pathway;Amikacin Action Pathway;Gentamicin Action Pathway;Kanamycin Action Pathway;Neomycin Action Pathway;Netilmicin Action Pathway;S…
MEDN0043	C9H14N4O3	L-Carnosine	左旋肌肽	Amino acid and Its metabolomics	氨基酸及其代谢物	Amino acid derivatives	氨基酸衍生物	305-84-0	75986	83659	61515	143590	143480	78216	81841	70767	190900	155700	134540	154780	115060	119750	119910	C00386	HMDB0000033	SMP0000007;SMP0000044;SMP0000351;SMP0000191;SMP0000493	beta-Alanine Metabolism;Histidine Metabolism;GABA-Transaminase Deficiency;Histidinemia;Carnosinuria, Carnosinemia
MEDN0046	C5H10N2O3	L-Glutamine	L-谷氨酰胺	Amino acid and Its metabolomics	氨基酸及其代谢物	Amino acids	氨基酸	56-85-9	2165800	7420600	4025000	5221000	3302500	5359500	3763800	2599700	4142400	5346100	6525000	7269100	4249900	4779100	5052100	C00064	HMDB0000641	SMP0000067;SMP0000072;SMP0000045;SMP0000009;SMP0000126;SMP0000050;SMP0000243;SMP0000385;SMP0000339;SMP0000144;SMP0000167;SMP0000365;SMP0000364;SMP0000203;SMP0000220;SMP0000210;SMP0000168;SMP0000175;SMP0000192;SMP0000216;SMP0000240;SMP0000048;SMP0000046;SMP0000059;SMP0000357;SMP0000003;SMP0000001;SMP0000205;SMP0000172;SMP0000219;SMP0000178;SMP0000202;SMP0000002;SMP0000136;SMP0000390;SMP0000427;SMP…	Aspartate Metabolism;Glutamate Metabolism;Amino Sugar Metabolism;Ammonia Recycling;Phenylacetate Metabolism;Purine Metabolism;4-Hydroxybutyric Aciduria/Succinic Semialdehyde Dehydrogenase Deficiency;Homocarnosinosis;Hyperinsulinism-Hyperammonemia Syndrome;Adenosine Deaminase Deficiency;Adenylosuccinate Lyase Deficiency;Gout or Kelley-Seegmiller Syndrome;Lesch-Nyhan Syndrome (LNS);Molybdenum Cofac…
MEDN0049	C11H20N2O6	L-Saccharopine	L-酵母氨酸	Amino acid and Its metabolomics	氨基酸及其代谢物	Amino acids	氨基酸	997-68-2	319400	348390	285960	235310	353280	258830	327180	448010	226090	228620	335630	352740	284630	326550	287840	C00449	HMDB0000279	SMP0000037;SMP0000186;SMP0000239;SMP0000527;SMP0000528;SMP0000571;SMP0000719	Lysine Degradation;Glutaric Aciduria Type I;Saccharopinuria/Hyperlysinemia II;Hyperlysinemia I, Familial;Hyperlysinemia II or Saccharopinuria;Pyridoxine Dependency with Seizures;2-Aminoadipic 2-Oxoadipic Aciduria
MEDN0056	C8H15NO3	N-Acetyl-L-Leucine	N-乙酰基亮氨酸	Amino acid and Its metabolomics	氨基酸及其代谢物	Amino acid derivatives	氨基酸衍生物	1188-21-2	29820	31212	36780	39332	45753	22630	25596	44109	32669	34689	36044	40809	29703	35369	36210	C02710	HMDB0011756	--	--
MEDN0057	C11H13NO4	N-Acetyl-L-Tyrosine	N-乙酰-L-酪氨酸	Amino acid and Its metabolomics	氨基酸及其代谢物	Amino acid derivatives	氨基酸衍生物	537-55-3	11739	13605	42768	8910.1	48100	5563.8	10311	50142	17649	6901.1	23278	11978	22303	18016	20331	C01657	HMDB0000866	--	--
MEDN0059	C8H16N2O3	N-Glycyl-L-Leucine	N-甘氨酰-L-亮氨酸	Amino acid and Its metabolomics	氨基酸及其代谢物	Amino acid derivatives	氨基酸衍生物	869-19-2	887400	999760	552860	1627400	1238600	1577800	1641900	428110	947700	1790100	1584100	2539100	1638600	1642600	1839200	C02155	HMDB0000759	--	--
MEDN0061	C10H11NO3	N-Phenylacetylglycine	苯乙酰甘氨酸	Amino acid and Its metabolomics	氨基酸及其代谢物	Amino acid derivatives	氨基酸衍生物	500-98-1	9266.6	5449	4623.8	5303.4	3871.4	4189.6	2511.2	12176	4601.2	8070.2	5565	11511	4820.6	5895.4	4456.1	C05598	HMDB0000821	--	--
MEDN0062	C5H9NO3	N-Propionylglycine	丙甘氨酸	Amino acid and Its metabolomics	氨基酸及其代谢物	Amino acids	氨基酸	21709-90-0	776900	733870	899660	826360	1078700	807640	999170	920700	914750	805420	719240	876030	865640	943910	940400	-	HMDB0000783	--	--
MEDN0065	C3H8NO6P	O-Phospho-L-Serine	L-O-磷酸丝氨酸	Amino acid and Its metabolomics	氨基酸及其代谢物	Amino acid derivatives	氨基酸衍生物	407-41-0	166190	249510	327810	223230	308070	301800	290230	425180	294820	321330	226310	234890	241050	385440	321450	C01005	HMDB0000272	SMP0000004;SMP0000242;SMP0000179;SMP0000244;SMP0000223;SMP0000484;SMP0000485;SMP0000721	Glycine and Serine Metabolism;Dimethylglycine Dehydrogenase Deficiency;Dihydropyrimidine Dehydrogenase Deficiency (DHPD);Sarcosinemia;Non-Ketotic Hyperglycinemia;Dimethylglycine Dehydrogenase Deficiency;Hyperglycinemia, Non-Ketotic;3-Phosphoglycerate Dehydrogenase Deficiency
MEDN0071	C3H7NO5S2	S-Sulfo-L-Cysteine	S-磺基-L-半胱氨酸	Amino acid and Its metabolomics	氨基酸及其代谢物	Amino acid derivatives	氨基酸衍生物	1637-71-4	7002.9	10660	7611.4	4372	10447	672.99	11303	21829	673.16	3407.9	2694	14566	17057	18593	20754	C05824	HMDB0000731	--	--
MEDN0073	C8H11NO	Tyramine	酪胺	Benzene and substituted derivatives	苯及其衍生物	Benzene and substituted derivatives	苯及其衍生物	51-67-2	14184	9840.5	6135.8	6392.9	6316.6	5812.1	9237.4	7370.5	7735.4	6203.6	2426.5	4789.3	8055.4	5703.3	3711.5	C00483	HMDB0000306	SMP0000006;SMP0000169;SMP0000190;SMP0000218;SMP0000429;SMP0000494;SMP0000498;SMP0000533	Tyrosine Metabolism;Alkaptonuria;Hawkinsinuria;Tyrosinemia Type I;Disulfiram Action Pathway;Tyrosinemia, Transient, of the Newborn;Dopamine beta-Hydroxylase Deficiency;Monoamine Oxidase-A Deficiency (MAO-A)
MEDN0074	C8H14N2O5S	γ-L-Glutamate-Cysteine	γ-L-谷氨酸-L-半胱氨酸	Amino acid and Its metabolomics	氨基酸及其代谢物	Small Peptide	小肽	636-58-8	40478	103190	56635	90700	59105	62374	43947	33178	38983	50841	105170	153090	64184	66198	71751	C00669	HMDB0001049	SMP0000072;SMP0000015;SMP0000013;SMP0000243;SMP0000385;SMP0000339;SMP0000337;SMP0000143;SMP0000183;SMP0000136;SMP0000499;SMP0000500;SMP0000501;SMP0000567;SMP0000722	Glutamate Metabolism;Glutathione Metabolism;Cysteine Metabolism;4-Hydroxybutyric Aciduria/Succinic Semialdehyde Dehydrogenase Deficiency;Homocarnosinosis;Hyperinsulinism-Hyperammonemia Syndrome;Glutathione Synthetase Deficiency;5-Oxoprolinuria;gamma-Glutamyltransferase Deficiency;2-Hydroxyglutric Aciduria (D and L Form);beta-Mercaptolactate-Cysteine Disulfiduria;5-Oxoprolinase Deficiency;gamma-Gl…
MEDN0086	C8H6O4	Terephthalic Acid	对苯二甲酸	Benzene and substituted derivatives	苯及其衍生物	Phenolic acids	酚酸类	100-21-0	216990	326090	447250	495600	185300	236280	185330	9729500	633880	255420	280270	339920	263820	281790	302640	C06337	HMDB0002428	--	--
MEDN0093	C7H7NO3	3-Hydroxyanthranilic Acid	3-羟基-2-氨基苯甲酸	Benzene and substituted derivatives	苯及其衍生物	Phenolic acids	酚酸类	548-93-6	31283	34662	30932	26802	40466	17795	41651	44125	35822	56598	23094	54832	34967	36784	40194	C00632	HMDB0001476	SMP0000063	Tryptophan Metabolism
MEDN0099	C8H9NO4	4-Pyridoxic Acid	4-吡哆酸	Heterocyclic compounds	杂环化合物	Pteridines and derivatives	蝶啶及其衍生物	82-82-6	14545	18137	19533	25330	40474	13584	48243	15730	14043	14489	11681	75172	30183	20986	35058	C00847	HMDB0000017	SMP0000017;SMP0000503	Vitamin B6 Metabolism;Hypophosphatasia
MEDN0100	C6H5NO3	6-Hydroxynicotinic Acid	6-羟基烟酸	Heterocyclic compounds	杂环化合物	Pteridines and derivatives	蝶啶及其衍生物	5006-66-6	24068	4017.6	27401	5672.5	36541	1614.1	2697.9	22459	89189	3156.3	33011	921.82	25310	27820	24769	C01020	HMDB0002658	--	--
MEDN0109	C24H40O4	Hyodeoxycholic acid	猪去氧胆酸	Bile acids	胆汁酸	Bile acids	胆汁酸	83-49-8	470890	16662	10684	45797	25349	35675	144700	17699	8986.9	12236	12826	78534	86784	68320	113890	-	HMDB0000733	--	--
MEDN0110	C26H43NO5	Glycoursodeoxycholic Acid	甘氨熊脱氧胆酸	Bile acids	胆汁酸	Bile acids	胆汁酸	64480-66-6	293400	16264	17600	21516	11675	34641	28640	32108	24922	20773	19486	32676	49853	45008	43939	-	HMDB0000708	--	--
MEDN0112	C26H43NO6	Glycocholic Acid	甘氨胆酸	Bile acids	胆汁酸	Bile acids	胆汁酸	475-31-0	61675	9364	27365	22662	23408	42568	18268	46468	130190	57323	21488	13938	40218	32129	32388	C01921	HMDB0000138	SMP0000035;SMP0000314;SMP0000318;SMP0000317;SMP0000316;SMP0000315;SMP0000720	Bile Acid Biosynthesis;Congenital Bile Acid Synthesis Defect Type II;Congenital Bile Acid Synthesis Defect Type III;Familial Hypercholanemia (FHCA);Zellweger Syndrome;Cerebrotendinous Xanthomatosis (CTX);27-Hydroxylase Deficiency
MEDN0113	C26H43NO5	Glycochenodeoxycholic Acid	甘氨鹅脱氧胆酸	Bile acids	胆汁酸	Bile acids	胆汁酸	640-79-9	2296500	171740	112980	704490	729100	252380	161850	334080	1408400	848830	137160	60953	706690	741020	726860	C05466	HMDB0000637	SMP0000035;SMP0000314;SMP0000318;SMP0000317;SMP0000316;SMP0000315;SMP0000720	Bile Acid Biosynthesis;Congenital Bile Acid Synthesis Defect Type II;Congenital Bile Acid Synthesis Defect Type III;Familial Hypercholanemia (FHCA);Zellweger Syndrome;Cerebrotendinous Xanthomatosis (CTX);27-Hydroxylase Deficiency
MEDN0120	C6H14O6	Dulcitol	己六醇	Carboxylic acids and derivatives	碳水化合物及其代谢物	Sugar alcohols	糖醇	608-66-2	225570	79454	398720	78108	468650	30418	20581	408570	672470	44452	505630	41671	225920	230230	236290	C01697	HMDB0000107	SMP0000043;SMP0000182	Galactose Metabolism;Galactosemia
MEDN0128	C8H8O3	4-Hydroxy-3-methoxybenzaldehyde	4-羟基-3-甲氧基苯甲醛	Benzene and substituted derivatives	苯及其衍生物	Phenolics	苯酚类	121-33-5	470110	631770	687980	380920	408240	636550	700780	919420	369760	622440	820540	914720	280910	285450	303590	C00755	HMDB0012308	--	--
MEDN0140	C5H4N4O2	Xanthine	黄嘌呤	Nucleotide And Its metabolomics	核苷酸及其代谢物	Nucleotide and Its metabolomics	核苷酸及其代谢物	69-89-6	1563500	3366700	2118600	2133200	3025800	1533000	3665800	4130200	3776500	3945800	1569500	3312100	2286300	2492300	2891100	C00385	HMDB0000292	SMP0000050;SMP0000144;SMP0000167;SMP0000365;SMP0000364;SMP0000203;SMP0000220;SMP0000210;SMP0000168;SMP0000427;SMP0000428;SMP0000430;SMP0000512;SMP0000513;SMP0000535;SMP0000536;SMP0000537	Purine Metabolism;Adenosine Deaminase Deficiency;Adenylosuccinate Lyase Deficiency;Gout or Kelley-Seegmiller Syndrome;Lesch-Nyhan Syndrome (LNS);Molybdenum Cofactor Deficiency;Xanthine Dehydrogenase Deficiency (Xanthinuria);Purine Nucleoside Phosphorylase Deficiency;AICA-Ribosiduria;Azathioprine Action Pathway;Mercaptopurine Action Pathway;Thioguanine Action Pathway;Xanthinuria Type I;Xanthinuria…
MEDN0142	C5H5N5O	2-Hydroxy-6-Aminopurine	2-羟基-6-氨基嘌呤	Nucleotide And Its metabolomics	核苷酸及其代谢物	Nucleotide and Its metabolomics	核苷酸及其代谢物	3373-53-3	48057	17376	30246	21606	31100	26183	33840	54278	34488	12648	6474.4	14054	20700	18669	20553	-	HMDB0000403	--	--
MEDN0147	C5H7N3O	5-Methylcytosine	5-甲基胞嘧啶	Nucleotide And Its metabolomics	核苷酸及其代谢物	Nucleotide and Its metabolomics	核苷酸及其代谢物	554-01-8	2461700	3612700	1869400	3982900	2910100	3879900	2783100	1838100	3665200	5264800	4709100	6284500	3414400	3866800	3449900	C02376	HMDB0002894	--	--
MEDN0150	C10H13N5O6	8-Hydroxyguanosine	8-羟基鸟苷	Nucleotide And Its metabolomics	核苷酸及其代谢物	Nucleotide and Its metabolomics	核苷酸及其代谢物	3868-31-3	55656	98430	51468	60906	42422	73370	52024	32145	73758	69949	32681	80454	68650	64337	77437	-	HMDB0002044	--	--
MEDN0152	C10H15N5O10P2	Adenosine 5'-Diphosphate（ADP）	二磷酸腺苷	Nucleotide And Its metabolomics	核苷酸及其代谢物	Nucleotide and Its metabolomics	核苷酸及其代谢物	58-64-0	35339	12958	10263	56090	27075	67218	44722	9951.4	11698	81445	166140	48434	60077	46383	40087	C00008	HMDB0001341	SMP0000055;SMP0000072;SMP0000015;SMP0000057;SMP0000029;SMP0000045;SMP0000009;SMP0000020;SMP0000013;SMP0000053;SMP0000064;SMP0000010;SMP0000027;SMP0000070;SMP0000076;SMP0000041;SMP0000450;SMP0000044;SMP0000444;SMP0000023;SMP0000032;SMP0000050;SMP0000060;SMP0000031;SMP0000352;SMP0000350;SMP0000173;SMP0000137;SMP0000236;SMP0000138;SMP0000199;SMP0000237;SMP0000139;SMP0000140;SMP0000384;SMP0000200;SMP…	Alanine Metabolism;Glutamate Metabolism;Glutathione Metabolism;Citric Acid Cycle;Selenoamino Acid Metabolism;Amino Sugar Metabolism;Ammonia Recycling;Arginine and Proline Metabolism;Cysteine Metabolism;Folate Metabolism;Fructose and Mannose Degradation;Nucleotide Sugars Metabolism;Pantothenate and CoA Biosynthesis;Riboflavin Metabolism;Thiamine Metabolism;Sulfate/Sulfite Metabolism;Phytanic Acid …
MEDN0153	C10H14N5O7P	Adenosine 5'-Monophosphate	5'-腺嘌呤核苷酸	Nucleotide And Its metabolomics	核苷酸及其代谢物	Nucleotide and Its metabolomics	核苷酸及其代谢物	61-19-8	118960	148290	97189	594600	1336300	268120	86001	203510	289930	6131700	13493000	1450400	2325900	2028800	1966600	C00020	HMDB0000045	SMP0000055;SMP0000067;SMP0000072;SMP0000029;SMP0000009;SMP0000020;SMP0000073;SMP0000013;SMP0000449;SMP0000051;SMP0000027;SMP0000126;SMP0000070;SMP0000076;SMP0000008;SMP0000044;SMP0000050;SMP0000060;SMP0000031;SMP0000033;SMP0000352;SMP0000350;SMP0000243;SMP0000385;SMP0000339;SMP0000144;SMP0000167;SMP0000365;SMP0000364;SMP0000203;SMP0000220;SMP0000210;SMP0000168;SMP0000207;SMP0000362;SMP0000360;SMP…	Alanine Metabolism;Aspartate Metabolism;Glutamate Metabolism;Selenoamino Acid Metabolism;Ammonia Recycling;Arginine and Proline Metabolism;Butyrate Metabolism;Cysteine Metabolism;Ethanol Degradation;Fatty Acid Metabolism;Pantothenate and CoA Biosynthesis;Phenylacetate Metabolism;Riboflavin Metabolism;Thiamine Metabolism;Phenylalanine and Tyrosine Metabolism;Histidine Metabolism;Purine Metabolism;…
MEDN0155	C9H13N3O5	Cytidine	胞苷	Nucleotide And Its metabolomics	核苷酸及其代谢物	Nucleotide and Its metabolomics	核苷酸及其代谢物	65-46-3	8596.6	12281	12322	14458	14294	8596.6	7482.6	3070.6	5555.1	6141.2	7386	4297.4	6713	5844	6141.2	C00475	HMDB0000089	SMP0000046;SMP0000172;SMP0000219;SMP0000178;SMP0000202	Pyrimidine Metabolism;beta-Ureidopropionase Deficiency;UMP Synthase Deficiency (Orotic Aciduria);Dihydropyrimidinase Deficiency;MNGIE (Mitochondrial Neurogastrointestinal Encephalopathy)
MEDN0156	C9H14N3O8P	Cytidine-5-Monophosphate	胞苷-5-单磷酸	Nucleotide And Its metabolomics	核苷酸及其代谢物	Nucleotide and Its metabolomics	核苷酸及其代谢物	63-37-6	153340	244650	158320	287060	284710	210940	247150	222010	216390	364280	362300	406150	290890	371310	316090	C00055	HMDB0000095	SMP0000027;SMP0000046;SMP0000463;SMP0000479;SMP0000172;SMP0000219;SMP0000178;SMP0000202;SMP0000262;SMP0000247;SMP0000248;SMP0000249;SMP0000250;SMP0000251;SMP0000252;SMP0000253;SMP0000254;SMP0000255;SMP0000256;SMP0000257;SMP0000258;SMP0000259;SMP0000290;SMP0000291;SMP0000292;SMP0000293;SMP0000294;SMP0000295;SMP0000582;SMP0000711;SMP0000712;SMP0000713;SMP0000714;SMP0000726;SMP0000727;SMP0000728;SMP…	Pantothenate and CoA Biosynthesis;Pyrimidine Metabolism;Phosphatidylinositol Phosphate Metabolism;Plasmalogen Synthesis;beta-Ureidopropionase Deficiency;UMP Synthase Deficiency (Orotic Aciduria);Dihydropyrimidinase Deficiency;MNGIE (Mitochondrial Neurogastrointestinal Encephalopathy);Clomocycline Action Pathway;Azithromycin Action Pathway;Clarithromycin Action Pathway;Clindamycin Action Pathway;E…
MEDN0160	C10H13N5O5	Guanosine	鸟苷	Nucleotide And Its metabolomics	核苷酸及其代谢物	Nucleotide and Its metabolomics	核苷酸及其代谢物	118-00-3	48800000	71289000	45813000	49026000	35379000	64289000	48950000	31972000	54035000	43283000	23958000	56361000	50016000	52175000	56933000	C00387	HMDB0000133	SMP0000050;SMP0000144;SMP0000167;SMP0000365;SMP0000364;SMP0000203;SMP0000220;SMP0000210;SMP0000168;SMP0000427;SMP0000428;SMP0000430;SMP0000512;SMP0000513;SMP0000535;SMP0000536;SMP0000537	Purine Metabolism;Adenosine Deaminase Deficiency;Adenylosuccinate Lyase Deficiency;Gout or Kelley-Seegmiller Syndrome;Lesch-Nyhan Syndrome (LNS);Molybdenum Cofactor Deficiency;Xanthine Dehydrogenase Deficiency (Xanthinuria);Purine Nucleoside Phosphorylase Deficiency;AICA-Ribosiduria;Azathioprine Action Pathway;Mercaptopurine Action Pathway;Thioguanine Action Pathway;Xanthinuria Type I;Xanthinuria…
MEDN0165	C10H13N4O8P	Inosine 5'-monophosphate	肌苷5'-单磷酸	Nucleotide And Its metabolomics	核苷酸及其代谢物	Nucleotide and Its metabolomics	核苷酸及其代谢物	3249-92-1	107800	100430	53648	1667900	1842800	545470	80294	86481	294930	4352700	9618400	3561900	1864400	2057800	1826500	C00130	HMDB0000175	SMP0000067;SMP0000050;SMP0000144;SMP0000167;SMP0000365;SMP0000364;SMP0000203;SMP0000220;SMP0000210;SMP0000168;SMP0000175;SMP0000192;SMP0000427;SMP0000428;SMP0000430;SMP0000512;SMP0000513;SMP0000535;SMP0000536;SMP0000537	Aspartate Metabolism;Purine Metabolism;Adenosine Deaminase Deficiency;Adenylosuccinate Lyase Deficiency;Gout or Kelley-Seegmiller Syndrome;Lesch-Nyhan Syndrome (LNS);Molybdenum Cofactor Deficiency;Xanthine Dehydrogenase Deficiency (Xanthinuria);Purine Nucleoside Phosphorylase Deficiency;AICA-Ribosiduria;Canavan Disease;Hypoacetylaspartia;Azathioprine Action Pathway;Mercaptopurine Action Pathway;T…
MEDN0171	C9H12N2O6	Uridine	尿嘧啶核苷	Nucleotide And Its metabolomics	核苷酸及其代谢物	Nucleotide and Its metabolomics	核苷酸及其代谢物	58-96-8	6683400	7977300	5244000	9537100	6295700	6937500	6960400	4890000	7154800	6871500	6291100	9090200	6543500	6624100	7608200	C00299	HMDB0000296	SMP0000046;SMP0000172;SMP0000219;SMP0000178;SMP0000202	Pyrimidine Metabolism;beta-Ureidopropionase Deficiency;UMP Synthase Deficiency (Orotic Aciduria);Dihydropyrimidinase Deficiency;MNGIE (Mitochondrial Neurogastrointestinal Encephalopathy)
MEDN0180	C8H11NO3	Norepinephrine	去甲肾上腺素	Hormones and hormone related compunds	激素及激素相关物质	Hormones and hormone related compunds	激素及激素相关物质	51-41-2	37697	70272	50561	63884	24685	77737	38147	24519	44503	38535	21935	40017	40540	54624	47870	C00547	HMDB0000216	SMP0000012;SMP0000170;SMP0000006;SMP0000169;SMP0000190;SMP0000218;SMP0000392;SMP0000393;SMP0000394;SMP0000395;SMP0000396;SMP0000397;SMP0000398;SMP0000399;SMP0000400;SMP0000401;SMP0000402;SMP0000403;SMP0000404;SMP0000405;SMP0000406;SMP0000408;SMP0000409;SMP0000410;SMP0000411;SMP0000412;SMP0000413;SMP0000414;SMP0000415;SMP0000416;SMP0000417;SMP0000422;SMP0000423;SMP0000424;SMP0000425;SMP0000426;SMP…	Catecholamine Biosynthesis;Aromatic L-Aminoacid Decarboxylase Deficiency;Tyrosine Metabolism;Alkaptonuria;Hawkinsinuria;Tyrosinemia Type I;Benzocaine Action Pathway;Bupivacaine Action Pathway;Chloroprocaine Action Pathway;Cocaine Action Pathway;Dibucaine Action Pathway;Levobupivacaine Action Pathway;Lidocaine (Local Anaesthetic) Action Pathway;Mepivacaine Action Pathway;Oxybuprocaine Action Pathw…
MEDN0196	C14H6N2O8	Pyrroloquinoline Quinone	吡咯喹啉醌	Organic acid And Its derivatives	有机酸及其衍生物	Organic acid And Its derivatives	有机酸及其衍生物	72909-34-3	129410	149890	165650	132080	203030	133300	85484	138200	181160	123060	193340	143770	202470	177950	118170	C00113	HMDB0013636	SMP0000012;SMP0000170;SMP0000006;SMP0000169;SMP0000190;SMP0000218;SMP0000429;SMP0000494;SMP0000497;SMP0000498;SMP0000533	Catecholamine Biosynthesis;Aromatic L-Aminoacid Decarboxylase Deficiency;Tyrosine Metabolism;Alkaptonuria;Hawkinsinuria;Tyrosinemia Type I;Disulfiram Action Pathway;Tyrosinemia, Transient, of the Newborn;Tyrosine Hydroxylase Deficiency;Dopamine beta-Hydroxylase Deficiency;Monoamine Oxidase-A Deficiency (MAO-A)
MEDN0198	C6H8O7	Citric Acid	柠檬酸	Organic acid And Its derivatives	有机酸及其衍生物	Organic acid And Its derivatives	有机酸及其衍生物	77-92-9	957470	1104800	1059500	1639100	2084200	1178200	1465200	1420000	1177200	1652900	1369100	1458000	1413200	1371200	1397000	C00158	HMDB0000094	SMP0000057;SMP0000466;SMP0000546;SMP0000547;SMP0000548;SMP0000549;SMP0000550;SMP0000551;SMP0000654;SMP0002291;SMP0002292;SMP0002295;SMP0002298;SMP0002358;SMP0002359;SMP0083294	Citric Acid Cycle;Transfer of Acetyl Groups into Mitochondria;Congenital Lactic Acidosis;Fumarase Deficiency;Mitochondrial Complex II Deficiency;2-Ketoglutarate Dehydrogenase Complex Deficiency;Pyruvate Dehydrogenase Deficiency (E3);Pyruvate Dehydrogenase Deficiency (E2);Warburg Effect;The Oncogenic Action of 2-Hydroxyglutarate;The Oncogenic Action of Succinate;The Oncogenic Action of Fumarate;Gl…
MEDN0201	C4H6O4	Succinic Acid	琥珀酸	Organic acid And Its derivatives	有机酸及其衍生物	Organic acid And Its derivatives	有机酸及其衍生物	110-15-6	2771200	4763400	1691200	11908000	2738700	10807000	6610000	1428400	4810800	18049000	14311000	23526000	7498700	8727100	9251800	C00042	HMDB0000254	SMP0000072;SMP0000057;SMP0000020;SMP0000073;SMP0000465;SMP0000071;SMP0000450;SMP0000032;SMP0000173;SMP0000137;SMP0000236;SMP0000138;SMP0000199;SMP0000237;SMP0000139;SMP0000140;SMP0000384;SMP0000200;SMP0000243;SMP0000385;SMP0000339;SMP0000207;SMP0000362;SMP0000360;SMP0000361;SMP0000208;SMP0000188;SMP0000363;SMP0000238;SMP0000451;SMP0000030;SMP0000355;SMP0000136;SMP0000141;SMP0000504;SMP0000505;SMP…	Glutamate Metabolism;Citric Acid Cycle;Arginine and Proline Metabolism;Butyrate Metabolism;Carnitine Synthesis;Ketone Body Metabolism;Phytanic Acid Peroxisomal Oxidation;Valine, Leucine, and Isoleucine Degradation;beta-Ketothiolase Deficiency;2-Methyl-3-hydroxybutryl-CoA Dehydrogenase Deficiency;Propionic Acidemia;3-Hydroxy-3-methylglutaryl-CoA Lyase Deficiency;Maple Syrup Urine Disease;3-Methylc…
MEDN0206	C5H8O5	Citramalic Acid	柠苹酸	Organic acid And Its derivatives	有机酸及其衍生物	Organic acid And Its derivatives	有机酸及其衍生物	597-44-4	176230	130290	156400	119150	171280	98272	133730	278790	245410	214910	150940	224610	170730	227260	224750	C00815	HMDB0000426	--	--
MEDN0209	C10H12N2	Tryptamine	色胺	Tryptamines,Cholines,Pigments	色胺、胆碱、色素	Tryptamines	色胺	61-54-1	304610	268550	461960	204620	437900	189130	256960	559890	861800	229120	752500	261560	398410	498960	540800	C00398	HMDB0000303	SMP0000063	Tryptophan Metabolism
MEDN0210	C6H12O5	1,5-Anhydro-D-Glucitol	1,5-酐-D-山梨糖醇	Carboxylic acids and derivatives	碳水化合物及其代谢物	Sugar alcohols	糖醇	154-58-5	37419	34883	67927	15842	57613	16509	12902	92560	86941	4457.1	47010	35464	39074	45855	45721	C07326	HMDB0002712	--	--
MEDN0211	C5H12O5	D-Arabitol	阿拉伯糖醇	Carboxylic acids and derivatives	碳水化合物及其代谢物	Sugar alcohols	糖醇	488-82-4	21586	36399	32744	28564	49774	17919	67977	32074	42666	29937	37587	50502	42355	29285	26545	C01904	HMDB0000568	--	--
MEDN0213	C6H14O6	D-Sorbitol	D-山梨糖醇	Carboxylic acids and derivatives	碳水化合物及其代谢物	Sugar alcohols	糖醇	50-70-4	225570	79454	398720	78108	468650	30418	20581	408570	672470	44452	505630	41671	225920	230230	236290	C00794	HMDB0000247	SMP0000064;SMP0000043;SMP0000182;SMP0000561;SMP0000725	Fructose and Mannose Degradation;Galactose Metabolism;Galactosemia;Fructosuria;Fructose Intolerance, Hereditary
MEDN0220	C6H12O6	D-Glucose	D-葡萄糖	Carboxylic acids and derivatives	碳水化合物及其代谢物	Sugars	糖类	50-99-7	192970	512510	335750	400660	274810	257660	406860	122030	252370	429550	383820	462400	342700	332190	331010	C00031	HMDB0000122	SMP0000127;SMP0000444;SMP0000040;SMP0000034;SMP0000128;SMP0000457;SMP0000466;SMP0000043;SMP0000182;SMP0000349;SMP0000348;SMP0000347;SMP0000374;SMP0000458;SMP0000453;SMP0000454;SMP0000460;SMP0000461;SMP0000391;SMP0000525;SMP0000526;SMP0000531;SMP0000560;SMP0000562;SMP0000563;SMP0000572;SMP0000573;SMP0000574;SMP0000579;SMP0000580;SMP0000581;SMP0000643;SMP0000654;SMP0063807	Glucose-Alanine Cycle;Lactose Synthesis;Glycolysis;Sphingolipid Metabolism;Gluconeogenesis;Lactose Degradation;Transfer of Acetyl Groups into Mitochondria;Galactose Metabolism;Galactosemia;Gaucher Disease;Globoid Cell Leukodystrophy;Metachromatic Leukodystrophy (MLD);Glycogen Storage Disease Type 1A (GSD1A) or Von Gierke Disease;Lactose Intolerance;Nateglinide Action Pathway;Repaglinide Action Pa…
MEDN0221	C6H12O6	D-Mannose	D-甘露糖	Carboxylic acids and derivatives	碳水化合物及其代谢物	Sugars	糖类	3458-28-4	192970	512510	335750	400660	274810	257660	406860	122030	252370	429550	383820	462400	342700	332190	331010	C00159	HMDB0000169	SMP0000064;SMP0000043;SMP0000182;SMP0000561;SMP0000725	Fructose and Mannose Degradation;Galactose Metabolism;Galactosemia;Fructosuria;Fructose Intolerance, Hereditary
MEDN0222	C18H32O16	D-Melezitose	D-松三糖	Carboxylic acids and derivatives	碳水化合物及其代谢物	Sugars	糖类	597-12-6	34662	21170	37021	31916	46011	15090	12555	17129	54353	23137	85282	40712	56890	54112	47497	C08243	HMDB0011730	--	--
MEDN0224	C12H22O11	D-Trehalose	D-海藻糖	Carboxylic acids and derivatives	碳水化合物及其代谢物	Sugars	糖类	99-20-7	103420	35957	27799	23789	21402	85816	114230	153840	178570	45450	10909	99481	67200	60665	59221	C01083	HMDB0000975	SMP0000467	Trehalose Degradation
MEDN0226	C4H6O4	D-Erythronolactone	(3R,4R)-D-赤酮酸内酯	Aldehyde,Ketones,Esters	醛、酮、酯类	Esters	酯类	15667-21-7	851840	385260	506030	431090	361080	701520	758610	1256800	580450	470240	243480	277470	473560	561440	567670	-	HMDB0000349	--	--
MEDN0227	C6H13O9P	D-Glucose 6-Phosphate	D-葡萄糖-6-磷酸	Carboxylic acids and derivatives	碳水化合物及其代谢物	Phosphate sugars	磷酸糖	56-73-5	50560000	94872000	60792000	62148000	57355000	56995000	24697000	45733000	28395000	72939000	86862000	121700000	64364000	70895000	71243000	C00092	HMDB0001401	SMP0000010;SMP0000031;SMP0000011;SMP0000040;SMP0000058;SMP0000128;SMP0000462;SMP0000043;SMP0000182;SMP0000374;SMP0000495;SMP0000496;SMP0000518;SMP0000519;SMP0000520;SMP0000531;SMP0000552;SMP0000553;SMP0000554;SMP0000555;SMP0000556;SMP0000557;SMP0000560;SMP0000562;SMP0000563;SMP0000572;SMP0000573;SMP0000574;SMP0000581;SMP0000654	Nucleotide Sugars Metabolism;Pentose Phosphate Pathway;Inositol Metabolism;Glycolysis;Starch and Sucrose Metabolism;Gluconeogenesis;Inositol Phosphate Metabolism;Galactose Metabolism;Galactosemia;Glycogen Storage Disease Type 1A (GSD1A) or Von Gierke Disease;Galactosemia II (GALK);Galactosemia III;Glucose-6-phosphate Dehydrogenase Deficiency;Ribose-5-phosphate Isomerase Deficiency;Transaldolase D…
MEDN0230	C12H22O11	Lactulose	乳果糖	Carboxylic acids and derivatives	碳水化合物及其代谢物	Sugars	糖类	4618-18-2	103420	35957	27799	23789	21402	85816	114230	153840	178570	45450	10909	99481	67200	60665	59221	C07064	HMDB0000740	--	--
MEDN0231	C6H12O5	L-Fucose	L-岩藻糖	Carboxylic acids and derivatives	碳水化合物及其代谢物	Sugars	糖类	2438-80-4	37419	34883	67927	15842	57613	16509	12902	92560	86941	4457.1	47010	35464	39074	45855	45721	C01019	HMDB0000174	SMP0000064;SMP0000561;SMP0000725	Fructose and Mannose Degradation;Fructosuria;Fructose Intolerance, Hereditary
MEDN0232	C6H12O5	L-Rhamnose	L-鼠李糖	Carboxylic acids and derivatives	碳水化合物及其代谢物	Sugars	糖类	3615-41-6	37419	34883	67927	15842	57613	16509	12902	92560	86941	4457.1	47010	35464	39074	45855	45721	C00507	HMDB0000849	--	--
MEDN0234	C18H32O16	Maltotriose	麦芽三糖	Carboxylic acids and derivatives	碳水化合物及其代谢物	Sugars	糖类	1109-28-0	34662	21170	37021	31916	46011	15090	12555	17129	54353	23137	85282	40712	56890	54112	47497	C01835	HMDB0001262	--	--
MEDN0237	C6H10O7	D-Glucoronic Acid	葡萄糖醛酸	Carboxylic acids and derivatives	碳水化合物及其代谢物	Sugar acids	糖酸	6556-12-3	119460	127630	159600	126560	128210	72486	99065	145620	90040	93906	115580	78429	126540	133100	147260	-	--	--	--
MEDN0239	C6H12O7	D-Gluconic Acid	葡萄糖酸	Carboxylic acids and derivatives	碳水化合物及其代谢物	Sugar acids	糖酸	526-95-4	466160	26098	1760200	33726	1409300	10648	25540	873760	26421	22314	35823	17385	426180	401510	397440	C00257	HMDB0000625	--	--
MEDN0240	C6H10O6	L-Gulonolactone	古洛糖酸内酯	Carboxylic acids and derivatives	碳水化合物及其代谢物	Sugar acids	糖酸	1128-23-0	47027	62032	54429	47641	45813	32110	58674	57207	54008	50384	55238	49636	44657	67336	83113	C01040	HMDB0003466	--	--
MEDN0241	C27H44O	Vitamin D3	维生素D3	CoEnzyme and vitamins	辅酶和维生素	CoEnzyme and vitamins	辅酶和维生素	67-97-0	14444	6521.2	5801.8	8373.7	8926.8	13001	7632.6	14450	13965	9243.8	16732	18491	12323	14098	10297	C05443	HMDB0000876	SMP0000023;SMP0000389;SMP0000387;SMP0000386;SMP0000388;SMP0000319;SMP0000079;SMP0000082;SMP0000089;SMP0000092;SMP0000095;SMP0000209;SMP0000099;SMP0000107;SMP0000111;SMP0000112;SMP0000117;SMP0000119;SMP0000131;SMP0000508;SMP0000509;SMP0000510;SMP0000511	Steroid Biosynthesis;Smith-Lemli-Opitz Syndrome (SLOS);CHILD Syndrome;Desmosterolosis;Chondrodysplasia Punctata II, X-Linked Dominant (CDPX2);Lysosomal Acid Lipase Deficiency (Wolman Disease);Ibandronate Action Pathway;Simvastatin Action Pathway;Pravastatin Action Pathway;Rosuvastatin Action Pathway;Alendronate Action Pathway;Hypercholesterolemia;Lovastatin Action Pathway;Zoledronate Action Pathw…
MEDN0244	C5H4N2O4	Orotic Acid	乳清酸	CoEnzyme and vitamins	辅酶和维生素	CoEnzyme and vitamins	辅酶和维生素	65-86-1	170150	44188	208200	57778	238910	48678	152760	284120	92042	37584	73015	57951	108530	98937	130350	C00295	HMDB0000226	SMP0000046;SMP0000172;SMP0000219;SMP0000178;SMP0000202	Pyrimidine Metabolism;beta-Ureidopropionase Deficiency;UMP Synthase Deficiency (Orotic Aciduria);Dihydropyrimidinase Deficiency;MNGIE (Mitochondrial Neurogastrointestinal Encephalopathy)
MEDN0245	C9H17NO5	Pantothenate	泛酸	CoEnzyme and vitamins	辅酶和维生素	CoEnzyme and vitamins	辅酶和维生素	79-83-4	19383000	23939000	19043000	33456000	26433000	24270000	26226000	19459000	27163000	28575000	19757000	37249000	25786000	27454000	27926000	C00864	HMDB0000210	SMP0000007;SMP0000027;SMP0000351;SMP0000493	beta-Alanine Metabolism;Pantothenate and CoA Biosynthesis;GABA-Transaminase Deficiency;Carnosinuria, Carnosinemia
MEDN0249	C9H19NO4	Pantothenol	DL-泛酰醇	CoEnzyme and vitamins	辅酶和维生素	CoEnzyme and vitamins	辅酶和维生素	16485-10-2	32309	24613	20719	10907	64476	33742	21760	66065	17271	28007	43536	95720	42587	44069	48646	C05944	HMDB0004231	SMP0000027	Pantothenate and CoA Biosynthesis
MEDN0250	C17H20N4O6	Riboflavin	核黄素	CoEnzyme and vitamins	辅酶和维生素	CoEnzyme and vitamins	辅酶和维生素	83-88-5	178110	88518	122060	78665	183450	58350	163570	159800	101220	57164	48738	75447	139820	141340	143800	C00255	HMDB0000244	SMP0000070	Riboflavin Metabolism
MEDN0276	C12H10O2	1-Naphthylacetic Acid	1-萘乙酸	Organic acid And Its derivatives	有机酸及其衍生物	Organic acid And Its derivatives	有机酸及其衍生物	86-87-3	2404900	2359800	2687500	2840400	1862800	3231100	3140200	3199800	3014700	2837600	3227200	3353500	3379300	2526100	2959300	C13014	HMDB0032708	--	--
MEDN0280	C2H7NO3S	2-Aminoethanesulfonic Acid	2-氨基乙烷磺酸/牛磺酸	Organic acid And Its derivatives	有机酸及其衍生物	Sulfonic acids	磺酸类化合物	107-35-7	203770000	286900000	159460000	320960000	217940000	318200000	241930000	187060000	295160000	393730000	378500000	485010000	301710000	293010000	322130000	C00245	HMDB0000251	SMP0000021;SMP0000035;SMP0000314;SMP0000318;SMP0000317;SMP0000316;SMP0000315;SMP0000720	Taurine and Hypotaurine Metabolism;Bile Acid Biosynthesis;Congenital Bile Acid Synthesis Defect Type II;Congenital Bile Acid Synthesis Defect Type III;Familial Hypercholanemia (FHCA);Zellweger Syndrome;Cerebrotendinous Xanthomatosis (CTX);27-Hydroxylase Deficiency
MEDN0283	C4H8O3	2-Hydroxybutanoic Acid	2-羟基丁酸	Organic acid And Its derivatives	有机酸及其衍生物	Organic acid And Its derivatives	有机酸及其衍生物	600-15-7	5637200	6874300	26558000	4821700	16638000	2264800	17494000	24681000	12078000	17680000	9272000	11861000	12119000	12967000	12664000	C05984	HMDB0000008	SMP0000016;SMP0000198;SMP0000201;SMP0000502	Propanoate Metabolism;Malonic Aciduria;Methylmalonic Aciduria Due to Cobalamin-Related Disorders;Malonyl-CoA Decarboxylase Deficiency
MEDN0284	C6H12O3	2-Hydroxyisocaproic Acid	2-羟基-4-甲基戊酸	Organic acid And Its derivatives	有机酸及其衍生物	Organic acid And Its derivatives	有机酸及其衍生物	498-36-2	6095.5	24126	24385	28445	28076	12482	15469	45445	30335	12017	10736	34750	22307	26535	26213	-	HMDB0000665	--	--
MEDN0285	C5H8O4	2-Methylsuccinic Acid	甲基丁二酸	Organic acid And Its derivatives	有机酸及其衍生物	Organic acid And Its derivatives	有机酸及其衍生物	498-21-5	12188000	969650	249190	82126	1249700	128330	270890	328590	862420	91556	115380	258750	1384700	1539200	1561300	C08645	HMDB0001844	--	--
MEDN0290	C5H10O3	3-Hydroxy-3-Methyl Butyric Acid	2-羟基-3-甲基丁酸	Organic acid And Its derivatives	有机酸及其衍生物	Organic acid And Its derivatives	有机酸及其衍生物	625-08-1	120700	316630	447180	159680	233060	181480	449460	433780	525830	272050	383760	500720	352790	305800	405580	-	HMDB0000754	--	--
MEDN0292	C4H8O3	3-Hydroxybutyrate	3-羟基丁酸	Organic acid And Its derivatives	有机酸及其衍生物	Organic acid And Its derivatives	有机酸及其衍生物	300-85-6	5637200	6874300	26558000	4821700	16638000	2264800	17494000	24681000	12078000	17680000	9272000	11861000	12119000	12967000	12664000	C01089	HMDB0000357	SMP0000456	Fatty Acid Biosynthesis
MEDN0294	C7H11NO3	3-Methylcrotonyl Glycine	N-(3-甲基-1-氧代-2-丁烯酸)氨基乙酸	Organic acid And Its derivatives	有机酸及其衍生物	Organic acid And Its derivatives	有机酸及其衍生物	33008-07-0	16602	10831	9433.7	20449	17074	7778	7218.8	19336	17680	8087.8	4260.5	64971	15375	16617	14451	C20828	HMDB0000459	--	--
MEDN0299	C6H10O4	Adipic Acid	己二酸	Organic acid And Its derivatives	有机酸及其衍生物	Organic acid And Its derivatives	有机酸及其衍生物	124-04-9	325700	231790	281910	189930	276250	127210	224090	1007900	198410	303580	222440	891770	182810	201980	198710	C06104	HMDB0000448	--	--
MEDN0300	C9H16O4	Azelaic Acid	壬二酸	Organic acid And Its derivatives	有机酸及其衍生物	Organic acid And Its derivatives	有机酸及其衍生物	123-99-9	4994600	3023600	3115600	2456700	3442900	2384000	2740000	7393000	3742700	3194600	3665600	9204700	2253000	2414800	2425000	C08261	HMDB0000784	--	--
MEDN0311	C12H22O4	Dodecanedioic Aicd	十二烷二酸	FA	脂肪酰类	FFA	游离脂肪酸	693-23-2	11685	6520.4	13270	6542.6	9116.3	3549.9	8273.1	45868	7230.2	7884.8	7949.2	8314.8	8995	10861	13094	C02678	HMDB0000623	--	--
MEDN0314	C5H8O4	Glutaric Acid	戊二酸	Organic acid And Its derivatives	有机酸及其衍生物	Organic acid And Its derivatives	有机酸及其衍生物	110-94-1	12188000	969650	249190	82126	1249700	128330	270890	328590	862420	91556	115380	258750	1384700	1539200	1561300	C00489	HMDB0000661	--	--
MEDN0316	C3H9N3O3S	Guanidinoethyl Sulfonate	眯基牛磺酸	Organic acid And Its derivatives	有机酸及其衍生物	Sulfonic acids	磺酸类化合物	543-18-0	495060	728900	487460	789030	771250	1307000	1327800	670070	949750	1452100	1687300	1938700	1070500	1007700	1097000	C01959	HMDB0003584	--	--
MEDN0319	C9H10O4	4-Hydroxy-3-methoxyphenylacetic acid	4-羟基-3-甲氧基苯基乙酸	Organic acid And Its derivatives	有机酸及其衍生物	Organic acid And Its derivatives	有机酸及其衍生物	306-08-1	51594	8794.1	27209	17256	40304	9161.4	94266	53219	8856.9	7582.3	5285.6	10697	24161	35104	30113	C05582	HMDB0000118	SMP0000006;SMP0000169;SMP0000190;SMP0000218;SMP0000429;SMP0000494;SMP0000498;SMP0000533	Tyrosine Metabolism;Alkaptonuria;Hawkinsinuria;Tyrosinemia Type I;Disulfiram Action Pathway;Tyrosinemia, Transient, of the Newborn;Dopamine beta-Hydroxylase Deficiency;Monoamine Oxidase-A Deficiency (MAO-A)
MEDN0322	C10H12N2O3	Kynurenine	犬尿氨酸	Amino acid and Its metabolomics	氨基酸及其代谢物	Amino acid derivatives	氨基酸衍生物	343-65-7	208830	367080	534720	182740	229220	249060	225360	469820	690180	181240	1053200	166940	354090	406130	373500	C00328	HMDB0000684	SMP0000063	Tryptophan Metabolism
MEDN0323	C10H7NO3	Kynurenic Acid	犬尿酸	Amino acid and Its metabolomics	氨基酸及其代谢物	Amino acid derivatives	氨基酸衍生物	492-27-3	249010	35851	91798	47652	106160	46708	91182	175220	72343	35749	59230	50191	85071	74453	85227	C01717	HMDB0000715	SMP0000063	Tryptophan Metabolism
MEDN0325	C3H6O3	L-Lactic Acid	L-乳酸	Organic acid And Its derivatives	有机酸及其衍生物	Organic acid And Its derivatives	有机酸及其衍生物	79-33-4	5621300	7688300	7587500	7603600	7968100	6853500	6761600	6568700	10207000	9048700	9496100	9225400	7333200	7816100	8904400	C00186	HMDB0000190	SMP0000060;SMP0000196;SMP0000334;SMP0000212;SMP0000128;SMP0000374;SMP0000558;SMP0000559;SMP0000560;SMP0000562;SMP0000563;SMP0000573;SMP0000574;SMP0000581;SMP0000654;SMP0002298	Pyruvate Metabolism;Leigh Syndrome;Pyruvate Decarboxylase E1 Component Deficiency (PDHE1 Deficiency);Pyruvate Dehydrogenase Complex Deficiency;Gluconeogenesis;Glycogen Storage Disease Type 1A (GSD1A) or Von Gierke Disease;Primary Hyperoxaluria II, PH2;Pyruvate Kinase Deficiency;Phosphoenolpyruvate Carboxykinase Deficiency 1 (PEPCK1);Fructose-1,6-diphosphatase Deficiency;Triosephosphate Isomerase …
MEDN0326	C4H6O6	L-Tartaric Acid	L-酒石酸	Organic acid And Its derivatives	有机酸及其衍生物	Organic acid And Its derivatives	有机酸及其衍生物	87-69-4	8576.8	4012.4	3336.5	15136	12518	6707.5	5950.4	3609.7	8086	11210	24188	13023	8250.3	7115.5	10721	C00898	HMDB0000956	--	--
MEDN0333	C3H4O4	Malonicacid	丙二酸	Organic acid And Its derivatives	有机酸及其衍生物	Organic acid And Its derivatives	有机酸及其衍生物	141-82-2	5637200	6874300	26558000	4821700	16638000	2264800	17494000	24681000	12078000	17680000	9272000	11861000	12119000	12967000	12664000	C00383	HMDB0000691	SMP0000456	Fatty Acid Biosynthesis
MEDN0334	C8H8O3	Mandelic Acid	扁桃酸	Organic acid And Its derivatives	有机酸及其衍生物	Organic acid And Its derivatives	有机酸及其衍生物	90-64-2	111400	12533	13784	44858	54353	44727	53497	18507	8436.5	8021.1	13335	17814	42235	42273	38771	C01984	HMDB0000703	--	--
MEDN0335	C4H6O4	Methylmalonic Acid	甲基丙二酸	Organic acid And Its derivatives	有机酸及其衍生物	Organic acid And Its derivatives	有机酸及其衍生物	516-05-2	2771200	4763400	1691200	11908000	2738700	10807000	6610000	1428400	4810800	18049000	14311000	23526000	7498700	8727100	9251800	C02170	HMDB0000202	SMP0000464;SMP0000032;SMP0000173;SMP0000137;SMP0000236;SMP0000138;SMP0000199;SMP0000237;SMP0000139;SMP0000140;SMP0000384;SMP0000200;SMP0000238;SMP0000016;SMP0000198;SMP0000201;SMP0000141;SMP0000502;SMP0000521;SMP0000522;SMP0000523;SMP0000524	Vitamin K Metabolism;Valine, Leucine, and Isoleucine Degradation;beta-Ketothiolase Deficiency;2-Methyl-3-hydroxybutryl-CoA Dehydrogenase Deficiency;Propionic Acidemia;3-Hydroxy-3-methylglutaryl-CoA Lyase Deficiency;Maple Syrup Urine Disease;3-Methylcrotonyl-CoA Carboxylase Deficiency Type I;3-Methylglutaconic Aciduria Type I;3-Methylglutaconic Aciduria Type III;Methylmalonate Semialdehyde Dehydro…
MEDN0338	C9H10O3	Phenyllactate(Pla)	DL-3-苯基乳酸	Organic acid And Its derivatives	有机酸及其衍生物	Organic acid And Its derivatives	有机酸及其衍生物	828-01-3	30775	12674	21749	26877	44000	18575	20177	62282	24784	25792	28771	17612	30026	32382	34178	C01479	HMDB0000779	--	--
MEDN0340	C5H5NO2	Pyrrole-2-Carboxylic Acid	吡咯-2-羧酸	Organic acid And Its derivatives	有机酸及其衍生物	Organic acid And Its derivatives	有机酸及其衍生物	634-97-9	7161.5	5503.6	5689.3	9823	9538.3	7732.4	6565.8	10265	5779.7	12563	7430.4	11371	10268	9770	8910.7	C05942	HMDB0004230	--	--
MEDN0342	C10H18O4	Sebacate	癸二酸	Organic acid And Its derivatives	有机酸及其衍生物	Organic acid And Its derivatives	有机酸及其衍生物	111-20-6	6988.8	5115.9	6083.6	5757.7	8509.9	5819	10629	22963	9408.8	9696	10015	13537	8556.5	8508.2	7877.3	C08277	HMDB0000792	--	--
MEDN0343	C7H10O5	Shikimic Acid	莽草酸	Organic acid And Its derivatives	有机酸及其衍生物	Organic acid And Its derivatives	有机酸及其衍生物	138-59-0	529600	457770	775630	326960	424810	702760	730940	927860	368890	115680	967220	1086900	680230	640390	586390	C00493	HMDB0003070	--	--
MEDN0344	C8H14O4	Subericacid	辛二酸	Organic acid And Its derivatives	有机酸及其衍生物	Organic acid And Its derivatives	有机酸及其衍生物	505-48-6	286660	156210	156470	139640	173880	99378	172240	717740	135800	194490	253630	858620	105930	116490	120860	C08278	HMDB0000893	--	--
MEDN0352	C2H8NO4P	O-Phosphorylethanolamine	O-Phosphorylethanolamine	GP	甘油磷脂类	PE	磷脂酰乙醇胺	1071-23-4	8867300	15276000	12252000	13613000	11947000	13972000	14068000	10162000	11223000	15314000	13784000	15975000	12385000	13238000	14586000	C00346	HMDB0000224	SMP0000034;SMP0000349;SMP0000348;SMP0000347;SMP0000525;SMP0000526;SMP0000649;SMP0014212;SMP0029731	Sphingolipid Metabolism;Gaucher Disease;Globoid Cell Leukodystrophy;Metachromatic Leukodystrophy (MLD);Fabry Disease;Krabbe Disease;Lamivudine Metabolism Pathway;Phosphatidylcholine Biosynthesis;Phosphatidylethanolamine Biosynthesis
MEDN0368	C19H40NO7P	LPE(14:0/0:0)	LPE(14:0/0:0)	GP	甘油磷脂类	LPE	溶血磷脂酰乙醇胺	-	530810	251710	476240	477330	790500	78666	415870	484610	201540	175430	284160	224530	563240	561450	585800	-	--	--	--
MEDN0370	C21H43O7P	LPA(0:0/18:0)	LPA(0:0/18:0)	GP	甘油磷脂类	LPC	溶血磷脂酰胆碱	-	57146	43283	75747	81268	122030	54631	83036	86391	67749	63461	87269	60371	114000	112290	98987	-	--	--	--
MEDN0372	C19H39O7P	LPA(0:0/16:0)	LPA(0:0/16:0)	GP	甘油磷脂类	LPA	溶血磷脂酸	-	139670	69847	122390	103910	240190	68971	129890	169530	93945	105710	87259	110930	185730	202760	203990	C00416	HMDB0007849	--	--
MEDN0375	C18H30O3	13-HOTrE	13S-羟基-9Z,11E,15Z-十八碳三烯酸	FA	脂肪酰类	Oxidized lipids	氧化脂质	87984-82-5	7640.6	17376	31454	25816	14590	18779	20806	15849	24341	5762.5	9448.5	21641	16476	24520	17671	-	HMDB0010203	--	--
MEDN0376	C18H34O4	9,10-DiHOME	(±)9,10-二羟基-12Z-十八碳烯酸	FA	脂肪酰类	Oxidized lipids	氧化脂质	-	50267	27951	61494	13940	58417	18987	51527	131410	97095	22841	47217	159190	57370	58217	68233	C14828	HMDB0004704	--	--
MEDN0385	C12H24O2	FFA(12:0)	月桂酸	FA	脂肪酰类	FFA	游离脂肪酸	143-07-7	2517100	963540	1983600	929890	3429100	458650	821380	3956900	1544300	1084400	1323700	1445400	1819700	1813900	1853700	C02679	HMDB0000638	SMP0000052;SMP0000456;SMP0000481;SMP0000516;SMP0000517	Beta Oxidation of Very Long Chain Fatty Acids;Fatty Acid Biosynthesis;Mitochondrial Beta-Oxidation of Medium Chain Saturated Fatty Acids;Adrenoleukodystrophy, X-Linked;Carnitine-Acylcarnitine Translocase Deficiency
MEDN0390	C20H30O2	EPA	二十碳五烯酸	FA	脂肪酰类	Oxidized lipids	氧化脂质	10417-94-4	8891500	6720200	17355000	4107200	10415000	2166900	2928700	10306000	2144300	2927200	1527200	1506900	6831400	7373900	7560700	C06428	HMDB0001999	SMP0000018	Alpha Linolenic Acid and Linoleic Acid Metabolism
MEDN0391	C22H32O2	DHA	二十二碳六烯酸	FA	脂肪酰类	Oxidized lipids	氧化脂质	6217-54-5	25344000	13341000	20224000	10305000	18742000	6889500	22233000	25416000	9659400	13495000	8525300	14585000	20768000	20786000	19493000	C06429	HMDB0002183	SMP0000018	Alpha Linolenic Acid and Linoleic Acid Metabolism
MEDN0398	C20H32O2	AA	花生四烯酸	FA	脂肪酰类	Oxidized lipids	氧化脂质	506-32-1	37288000	21991000	32288000	24381000	37555000	16478000	28476000	28978000	23707000	20094000	21988000	19379000	34857000	31578000	29531000	C00219	HMDB0001043	SMP0000018;SMP0000075;SMP0000353;SMP0000077;SMP0000083;SMP0000084;SMP0000085;SMP0000086;SMP0000087;SMP0000093;SMP0000094;SMP0000096;SMP0000098;SMP0000101;SMP0000102;SMP0000104;SMP0000109;SMP0000113;SMP0000114;SMP0000120;SMP0000289;SMP0000106;SMP0000116;SMP0000358;SMP0000692;SMP0000693;SMP0000694;SMP0000695;SMP0000696;SMP0000697;SMP0000698;SMP0000699;SMP0000700;SMP0000701;SMP0000702;SMP0000703;SMP…	Alpha Linolenic Acid and Linoleic Acid Metabolism;Arachidonic Acid Metabolism;Leukotriene C4 Synthesis Deficiency;Piroxicam Action Pathway;Acetylsalicylic Acid Action Pathway;Etodolac Action Pathway;Ketoprofen Action Pathway;Ibuprofen Action Pathway;Rofecoxib Action Pathway;Diclofenac Action Pathway;Sulindac Action Pathway;Celecoxib Action Pathway;Ketorolac Action Pathway;Suprofen Action Pathway;…
MEDN0410	C7H6O2	4-Hydroxybenzaldehyde	4-羟基苯甲醛	Benzene and substituted derivatives	苯及其衍生物	Benzene and substituted derivatives	苯及其衍生物	123-08-0	335430	440970	323130	254880	259320	348100	339030	729210	288320	319470	371010	683590	205810	241590	289380	C00633	HMDB0011718	--	--
MEDN0413	C5H8O4	Ethylmalonate	乙基丙二酸	Organic acid And Its derivatives	有机酸及其衍生物	Organic acid And Its derivatives	有机酸及其衍生物	601-75-2	12188000	969650	249190	82126	1249700	128330	270890	328590	862420	91556	115380	258750	1384700	1539200	1561300	-	HMDB0000622	--	--
MEDN0415	C8H7NO3	2-(Formylamino)Benzoic Acid	2-(甲酰氨基)苯甲酸	Benzene and substituted derivatives	苯及其衍生物	Phenolic acids	酚酸类	3342-77-6	54875	21944	9426.1	15351	26835	12932	87720	60147	22136	116430	23451	20169	26460	44666	35264	C05653	HMDB0004089	SMP0000063	Tryptophan Metabolism
MEDN0417	C6H12O4	(Rs)-Mevalonic Acid	3,5-二羟基-3-甲基戊酸	Organic acid And Its derivatives	有机酸及其衍生物	Organic acid And Its derivatives	有机酸及其衍生物	150-97-0	131270	29999	357930	45976	592190	36755	97745	333190	154180	64050	62559	95778	104100	143870	192960	C00418	HMDB0000227	SMP0000023;SMP0000389;SMP0000387;SMP0000386;SMP0000388;SMP0000319;SMP0000079;SMP0000082;SMP0000089;SMP0000092;SMP0000095;SMP0000209;SMP0000099;SMP0000107;SMP0000111;SMP0000112;SMP0000117;SMP0000119;SMP0000131;SMP0000508;SMP0000509;SMP0000510;SMP0000511	Steroid Biosynthesis;Smith-Lemli-Opitz Syndrome (SLOS);CHILD Syndrome;Desmosterolosis;Chondrodysplasia Punctata II, X-Linked Dominant (CDPX2);Lysosomal Acid Lipase Deficiency (Wolman Disease);Ibandronate Action Pathway;Simvastatin Action Pathway;Pravastatin Action Pathway;Rosuvastatin Action Pathway;Alendronate Action Pathway;Hypercholesterolemia;Lovastatin Action Pathway;Zoledronate Action Pathw…
MEDN0419	C9H13N2O9P	Uridine 5-Monophosphate	5-尿嘧啶核苷酸	Nucleotide And Its metabolomics	核苷酸及其代谢物	Nucleotide and Its metabolomics	核苷酸及其代谢物	58-97-9	226080	232590	157970	1237500	887210	568560	1161200	473990	382790	3620700	3754100	1523600	1139100	1284800	1501100	C00105	HMDB0000288	SMP0000444;SMP0000046;SMP0000172;SMP0000219;SMP0000178;SMP0000202;SMP0000262;SMP0000247;SMP0000248;SMP0000249;SMP0000250;SMP0000251;SMP0000252;SMP0000253;SMP0000254;SMP0000255;SMP0000256;SMP0000257;SMP0000258;SMP0000259;SMP0000290;SMP0000291;SMP0000292;SMP0000293;SMP0000294;SMP0000295;SMP0000579;SMP0000580;SMP0000711;SMP0000712;SMP0000713;SMP0000714;SMP0000726;SMP0000727;SMP0000728;SMP0000729;SMP…	Lactose Synthesis;Pyrimidine Metabolism;beta-Ureidopropionase Deficiency;UMP Synthase Deficiency (Orotic Aciduria);Dihydropyrimidinase Deficiency;MNGIE (Mitochondrial Neurogastrointestinal Encephalopathy);Clomocycline Action Pathway;Azithromycin Action Pathway;Clarithromycin Action Pathway;Clindamycin Action Pathway;Erythromycin Action Pathway;Roxithromycin Action Pathway;Telithromycin Action Pat…
MEDN0420	C4H7NO3	N-Acetylglycine	N-乙酰基甘氨酸	Amino acid and Its metabolomics	氨基酸及其代谢物	Amino acid derivatives	氨基酸衍生物	543-24-8	21777	47304	55552	35843	44963	60896	25455	40357	64494	31665	33789	40664	36822	44736	40878	-	HMDB0000532	--	--
MEDN0421	C10H12N5O6P	Cyclic Amp	腺苷-3'-5'-环单磷酸水合物	Nucleotide And Its metabolomics	核苷酸及其代谢物	Nucleotide and Its metabolomics	核苷酸及其代谢物	60-92-4	773780	1384600	910760	1358300	819670	1021900	691950	507090	736370	1480100	2201100	1567900	1126500	1182600	1189400	C00575	HMDB0000058	SMP0000050;SMP0000144;SMP0000167;SMP0000365;SMP0000364;SMP0000203;SMP0000220;SMP0000210;SMP0000168;SMP0000427;SMP0000428;SMP0000430;SMP0000308;SMP0000309;SMP0000310;SMP0000311;SMP0000312;SMP0000320;SMP0000321;SMP0000322;SMP0000333;SMP0000335;SMP0000338;SMP0000343;SMP0000354;SMP0000512;SMP0000513;SMP0000535;SMP0000536;SMP0000537;SMP0063746;SMP0063753;SMP0063755;SMP0063756;SMP0063757;SMP0063759;SMP…	Purine Metabolism;Adenosine Deaminase Deficiency;Adenylosuccinate Lyase Deficiency;Gout or Kelley-Seegmiller Syndrome;Lesch-Nyhan Syndrome (LNS);Molybdenum Cofactor Deficiency;Xanthine Dehydrogenase Deficiency (Xanthinuria);Purine Nucleoside Phosphorylase Deficiency;AICA-Ribosiduria;Azathioprine Action Pathway;Mercaptopurine Action Pathway;Thioguanine Action Pathway;Dopamine Activation of Neurolo…
MEDN0428	C14H17N5O8	N6-Succinyl Adenosine	N6-琥珀酰腺苷	Nucleotide And Its metabolomics	核苷酸及其代谢物	Nucleotide and Its metabolomics	核苷酸及其代谢物	4542-23-8	1424000	1592400	899570	752980	1144700	453370	762860	980280	1259400	1027700	2243800	1803000	1399800	1395100	1495000	-	HMDB0000912	--	--
MEDN0432	C6H12O3	5-Hydroxyhexanoic Acid	5-羟基己酸	Organic acid And Its derivatives	有机酸及其衍生物	Organic acid And Its derivatives	有机酸及其衍生物	185956-02-9	14787	9396	31680	9736.8	30479	5971.9	8108.4	76285	14351	8804.8	14688	11569	21366	22046	23492	-	HMDB0000525	--	--
MEDN0439	C6H11NO4	N-Acetylthreonine	N-乙酰基苏氨酸	Amino acid and Its metabolomics	氨基酸及其代谢物	Amino acid derivatives	氨基酸衍生物	17093-74-2	49342	66331	50411	68714	57753	52908	58874	56802	64428	71061	60704	89249	56713	58168	62292	-	HMDB0062557	--	--
MEDN0448	C8H12NO6P	Pyridoxine 5'-Phosphate	5-磷酸吡哆醇	CoEnzyme and vitamins	辅酶和维生素	CoEnzyme and vitamins	辅酶和维生素	447-05-2	334490	189190	309020	278320	232940	374130	382680	167330	278940	282270	333690	275740	359780	368620	272320	C00627	HMDB0001319	SMP0000017;SMP0000503	Vitamin B6 Metabolism;Hypophosphatasia
MEDN0452	C9H14N3O7P	2'-Deoxycytidine-5'-Monophosphate	2'-脱氧胞苷-5'-单磷酸	Nucleotide And Its metabolomics	核苷酸及其代谢物	Nucleotide and Its metabolomics	核苷酸及其代谢物	1032-65-1	508940	1942500	406430	1816900	743680	1106800	700930	95540	937780	535810	1646500	1941700	1063300	1002300	1100600	C00239	HMDB0001202	SMP0000046;SMP0000172;SMP0000219;SMP0000178;SMP0000202	Pyrimidine Metabolism;beta-Ureidopropionase Deficiency;UMP Synthase Deficiency (Orotic Aciduria);Dihydropyrimidinase Deficiency;MNGIE (Mitochondrial Neurogastrointestinal Encephalopathy)
MEDN0456	C9H13N3O4	Deoxycytidine	2'-脱氧胞苷	Nucleotide And Its metabolomics	核苷酸及其代谢物	Nucleotide and Its metabolomics	核苷酸及其代谢物	951-77-9	20495	9	32584	2061.6	45198	672.99	9	10148	66048	673.16	10145	9	19212	19823	21051	C00881	HMDB0000014	SMP0000046;SMP0000172;SMP0000219;SMP0000178;SMP0000202	Pyrimidine Metabolism;beta-Ureidopropionase Deficiency;UMP Synthase Deficiency (Orotic Aciduria);Dihydropyrimidinase Deficiency;MNGIE (Mitochondrial Neurogastrointestinal Encephalopathy)
MEDN0460	C9H23N3O	N8-Acetylspermidine	N8-乙酰基亚精胺	Amino acid and Its metabolomics	氨基酸及其代谢物	Amino acid derivatives	氨基酸衍生物	34450-15-2	1144.9	7899.5	3790.9	10788	6991.1	6950.2	1841.5	5277	1255.9	5529.8	4210.9	8573.1	8270.4	8079.4	11170	C01029	HMDB0002189	--	--
MEDN0461	C7H13BaO10P	D-Sedoheptuiose 7-Phosphate	D-景天庚酮糖 7-磷酸	Carboxylic acids and derivatives	碳水化合物及其代谢物	Phosphate sugars	磷酸糖	2646-35-7	970530	562080	436870	568060	343130	700370	1017500	515680	455000	478210	340750	413900	578270	575280	660120	C00281	HMDB0001068	SMP0000031;SMP0000518;SMP0000519;SMP0000520;SMP0000654	Pentose Phosphate Pathway;Glucose-6-phosphate Dehydrogenase Deficiency;Ribose-5-phosphate Isomerase Deficiency;Transaldolase Deficiency;Warburg Effect
MEDN0463	C6H11Na2O9P	D-Fructose 6-Phosphate-Disodium Salt	D-果糖-6-磷酸二钠盐	Carboxylic acids and derivatives	碳水化合物及其代谢物	Phosphate sugars	磷酸糖	26177-86-6	13010000	49965000	23224000	28518000	26634000	17417000	9159100	9718900	8456300	26283000	33351000	51954000	24429000	24261000	26110000	-	--	--	--
MEDN0472	C6H6N4O3	1-Methyluric Acid	1-甲基尿酸	Amino acid and Its metabolomics	氨基酸及其代谢物	Amino acid derivatives	氨基酸衍生物	708-79-2	9867.4	62793	21324	23451	36513	20376	21277	20824	35443	40187	43199	53154	33712	31742	37518	C16359	HMDB0003099	SMP0000028	Caffeine Metabolism
MEDN0478	C3H5NO4	Aminomalonic Acid	氨基丙二酸	Organic acid And Its derivatives	有机酸及其衍生物	Organic acid And Its derivatives	有机酸及其衍生物	1068-84-4	104420	141960	71637	401980	96901	355120	214200	65817	189910	653500	480660	805510	281270	283340	300060	C00872	HMDB0001147	--	--
MEDN0480	C3H7O6P	Dl-Glyceraldehyde3-Phosphate	DL-甘油醛-3-磷酸	Organic acid And Its derivatives	有机酸及其衍生物	Phosphoric acids	磷酸类化合物	591-59-3	6578900	3578200	16984000	5713100	8898600	1574400	4893600	10767000	4755200	1505000	3804100	1763300	6795800	8086500	7143700	C00661	HMDB0001112	SMP0000064;SMP0000124;SMP0000031;SMP0000040;SMP0000128;SMP0000355;SMP0000374;SMP0000518;SMP0000519;SMP0000520;SMP0000531;SMP0000560;SMP0000561;SMP0000562;SMP0000563;SMP0000572;SMP0000573;SMP0000574;SMP0000581;SMP0000654;SMP0000725	Fructose and Mannose Degradation;Glycerol Phosphate Shuttle;Pentose Phosphate Pathway;Glycolysis;Gluconeogenesis;Mitochondrial Electron Transport Chain;Glycogen Storage Disease Type 1A (GSD1A) or Von Gierke Disease;Glucose-6-phosphate Dehydrogenase Deficiency;Ribose-5-phosphate Isomerase Deficiency;Transaldolase Deficiency;Glycogenosis, Type VII. Tarui Disease;Phosphoenolpyruvate Carboxykinase De…
MEDN0485	C6H11Na3O12P2	D-Fructose-1,6-Biphosphate-Trisodium Salt	D-果糖-1,6 -二磷酸三钠盐	Carboxylic acids and derivatives	碳水化合物及其代谢物	Phosphate sugars	磷酸糖	81028-91-3	314240	174970	717930	167150	433940	73035	127770	306000	167810	90370	151380	145500	222560	311620	307040	-	--	--	--
MEDN0487	C6H11NO3	Allysine	醛基赖氨酸	Aldehyde,Ketones,Esters	醛、酮、酯类	Esters	酯类	1962-83-0	10146	17749	17800	21718	30001	23255	17432	38562	20320	31129	27308	36752	21905	21823	14287	C01475	HMDB0001263	SMP0000037;SMP0000186;SMP0000239;SMP0000527;SMP0000528;SMP0000571;SMP0000719	Lysine Degradation;Glutaric Aciduria Type I;Saccharopinuria/Hyperlysinemia II;Hyperlysinemia I, Familial;Hyperlysinemia II or Saccharopinuria;Pyridoxine Dependency with Seizures;2-Aminoadipic 2-Oxoadipic Aciduria
MEDN0490	C4H4O4	Fumaric Acid	延胡索酸	Organic acid And Its derivatives	有机酸及其衍生物	Organic acid And Its derivatives	有机酸及其衍生物	110-17-8	102420	118030	199140	106060	124020	66085	76246	156520	112270	131610	270300	138250	160910	140430	162550	C00122	HMDB0000134	SMP0000067;SMP0000057;SMP0000020;SMP0000008;SMP0000050;SMP0000144;SMP0000167;SMP0000365;SMP0000364;SMP0000203;SMP0000220;SMP0000210;SMP0000168;SMP0000207;SMP0000362;SMP0000360;SMP0000361;SMP0000208;SMP0000188;SMP0000363;SMP0000175;SMP0000192;SMP0000206;SMP0000369;SMP0000370;SMP0000006;SMP0000059;SMP0000355;SMP0000169;SMP0000190;SMP0000218;SMP0000357;SMP0000003;SMP0000001;SMP0000205;SMP0000002;SMP…	Aspartate Metabolism;Citric Acid Cycle;Arginine and Proline Metabolism;Phenylalanine and Tyrosine Metabolism;Purine Metabolism;Adenosine Deaminase Deficiency;Adenylosuccinate Lyase Deficiency;Gout or Kelley-Seegmiller Syndrome;Lesch-Nyhan Syndrome (LNS);Molybdenum Cofactor Deficiency;Xanthine Dehydrogenase Deficiency (Xanthinuria);Purine Nucleoside Phosphorylase Deficiency;AICA-Ribosiduria;Prolid…
MEDN0494	C20H32O4	8,15-Dihete	8,15-二羟基二十碳四烯酸	FA	脂肪酰类	FFA	游离脂肪酸	80234-65-7	3299000	1997600	2836600	1055500	2427400	728540	1353300	3428300	2471600	3241800	2040700	1784600	2236400	2525900	2970100	-	HMDB0010219	--	--
MEDN0496	C7H13NO3S	N-Acetylmethionine	N-乙酰基蛋氨酸	Amino acid and Its metabolomics	氨基酸及其代谢物	Amino acid derivatives	氨基酸衍生物	65-82-7	250870	265540	276970	247080	348380	218370	230500	186450	211290	212120	162280	213540	228190	236780	264030	C02712	HMDB0011745	--	--
MEDN0498	C5H11O8P	Ribulose-5-Phosphate	核酮糖-5-磷酸	Carboxylic acids and derivatives	碳水化合物及其代谢物	Phosphate sugars	磷酸糖	4300-28-1	34734000	41756000	27073000	46878000	26368000	36864000	39426000	13026000	25376000	51991000	36797000	59856000	38204000	37777000	38775000	C00117	HMDB0000618	SMP0000031;SMP0000518;SMP0000519;SMP0000520;SMP0000654	Pentose Phosphate Pathway;Glucose-6-phosphate Dehydrogenase Deficiency;Ribose-5-phosphate Isomerase Deficiency;Transaldolase Deficiency;Warburg Effect
MEDN0499	C10H18N4O6	Argininosuccinic acid	精氨基琥珀酸	Organic acid And Its derivatives	有机酸及其衍生物	Organic acid And Its derivatives	有机酸及其衍生物	2387-71-5	7695000	16928000	5636200	13684000	8134900	13387000	9774900	3714800	6749100	19136000	10019000	27112000	11294000	12379000	11896000	C03406	HMDB0000052	SMP0000067;SMP0000020;SMP0000207;SMP0000362;SMP0000360;SMP0000361;SMP0000208;SMP0000188;SMP0000363;SMP0000175;SMP0000192;SMP0000059;SMP0000357;SMP0000003;SMP0000001;SMP0000205;SMP0000002;SMP0000504;SMP0000505;SMP0000506;SMP0000507	Aspartate Metabolism;Arginine and Proline Metabolism;Prolidase Deficiency (PD);Arginine: Glycine Amidinotransferase Deficiency (AGAT Deficiency);Hyperprolinemia Type II;Hyperprolinemia Type I;Prolinemia Type II;Guanidinoacetate Methyltransferase Deficiency (GAMT Deficiency);Ornithine Aminotransferase Deficiency (OAT Deficiency);Canavan Disease;Hypoacetylaspartia;Urea Cycle;Argininemia;Argininosuc…
MEDN0502	C5H11O7P	2-Deoxyribose 1-Phosphate	2-脱氧核糖 1-磷酸	Carboxylic acids and derivatives	碳水化合物及其代谢物	Phosphate sugars	磷酸糖	17210-42-3	230580	124110	256340	137090	349640	144210	149320	282680	302810	121620	129550	154560	198520	246780	207000	C00672	HMDB0001351	SMP0000050;SMP0000031;SMP0000144;SMP0000167;SMP0000365;SMP0000364;SMP0000203;SMP0000220;SMP0000210;SMP0000168;SMP0000046;SMP0000172;SMP0000219;SMP0000178;SMP0000202;SMP0000427;SMP0000428;SMP0000430;SMP0000512;SMP0000513;SMP0000518;SMP0000519;SMP0000520;SMP0000535;SMP0000536;SMP0000537	Purine Metabolism;Pentose Phosphate Pathway;Adenosine Deaminase Deficiency;Adenylosuccinate Lyase Deficiency;Gout or Kelley-Seegmiller Syndrome;Lesch-Nyhan Syndrome (LNS);Molybdenum Cofactor Deficiency;Xanthine Dehydrogenase Deficiency (Xanthinuria);Purine Nucleoside Phosphorylase Deficiency;AICA-Ribosiduria;Pyrimidine Metabolism;beta-Ureidopropionase Deficiency;UMP Synthase Deficiency (Orotic Ac…
MEDN0506	C8H16NO9P	N-Acetylglucosamine 1-Phosphate	N-乙酰葡萄糖胺 1-磷酸	Carboxylic acids and derivatives	碳水化合物及其代谢物	Phosphate sugars	磷酸糖	6866-69-9	1716100	1487600	2065900	2004300	2353100	1303300	3187100	1781700	2406000	1442400	1479600	2046300	1794300	2223900	2400300	C04256	HMDB0001367	SMP0000045;SMP0000216;SMP0000240;SMP0000390;SMP0000534	Amino Sugar Metabolism;Sialuria or French Type Sialuria;Salla Disease/Infantile Sialic Acid Storage Disease;Tay-Sachs Disease;G(M2)-Gangliosidosis: Variant B, Tay-Sachs Disease
MEDN0528	C9H12O7S	(3-Methoxy-4-hydroxyphenyl)ethylene glycol sulfate	(3-甲氧基-4-羟基苯基)乙二醇硫酸酯	Organic acid And Its derivatives	有机酸及其衍生物	Organic acid And Its derivatives	有机酸及其衍生物	3415-67-6	36453	40523	47480	78083	99541	20411	51033	78927	92932	110540	43205	85943	74326	51463	69716	-	HMDB0000559	--	--
MEDN0531	C6H10O8	D-Glucarate	葡萄糖二酸	Carboxylic acids and derivatives	碳水化合物及其代谢物	Sugar acids	糖酸	87-73-0	11022	38416	18977	57627	26666	26274	21870	10225	18580	22507	30900	58522	23902	22521	38439	C00818	HMDB0029881	--	--
MEDN0533	C10H12N4O6	Xanthosine	黄苷	Nucleotide And Its metabolomics	核苷酸及其代谢物	Nucleotide and Its metabolomics	核苷酸及其代谢物	146-80-5	1890000	1333600	2683300	1077500	3454100	1105600	1492300	6566300	4788400	997600	730130	930870	2324400	2523300	2886900	C01762	HMDB0000299	SMP0000050;SMP0000144;SMP0000167;SMP0000365;SMP0000364;SMP0000203;SMP0000220;SMP0000210;SMP0000168;SMP0000427;SMP0000428;SMP0000430;SMP0000512;SMP0000513;SMP0000535;SMP0000536;SMP0000537	Purine Metabolism;Adenosine Deaminase Deficiency;Adenylosuccinate Lyase Deficiency;Gout or Kelley-Seegmiller Syndrome;Lesch-Nyhan Syndrome (LNS);Molybdenum Cofactor Deficiency;Xanthine Dehydrogenase Deficiency (Xanthinuria);Purine Nucleoside Phosphorylase Deficiency;AICA-Ribosiduria;Azathioprine Action Pathway;Mercaptopurine Action Pathway;Thioguanine Action Pathway;Xanthinuria Type I;Xanthinuria…
MEDN0534	C10H15N5O10P2	Deoxyguanosine diphosphate(dGDP)	脱氧鸟苷二磷酸(dGDP)	Nucleotide And Its metabolomics	核苷酸及其代谢物	Nucleotide and Its metabolomics	核苷酸及其代谢物	3493-09-2	35339	12958	10263	56090	27075	67218	44722	9951.4	11698	81445	166140	48434	60077	46383	40087	C00361	HMDB0000960	SMP0000050;SMP0000144;SMP0000167;SMP0000365;SMP0000364;SMP0000203;SMP0000220;SMP0000210;SMP0000168;SMP0000427;SMP0000428;SMP0000430;SMP0000512;SMP0000513;SMP0000535;SMP0000536;SMP0000537	Purine Metabolism;Adenosine Deaminase Deficiency;Adenylosuccinate Lyase Deficiency;Gout or Kelley-Seegmiller Syndrome;Lesch-Nyhan Syndrome (LNS);Molybdenum Cofactor Deficiency;Xanthine Dehydrogenase Deficiency (Xanthinuria);Purine Nucleoside Phosphorylase Deficiency;AICA-Ribosiduria;Azathioprine Action Pathway;Mercaptopurine Action Pathway;Thioguanine Action Pathway;Xanthinuria Type I;Xanthinuria…
MEDN0537	C15H23N5O14P2	ADP-ribose	ADP核糖	Nucleotide And Its metabolomics	核苷酸及其代谢物	Nucleotide and Its metabolomics	核苷酸及其代谢物	20762-30-5	11451000	499970	735170	11544000	1903000	21325000	6334000	108930	429490	9106000	10993000	2650400	6335700	6240500	6579900	C00301	HMDB0001178	SMP0000072;SMP0000050;SMP0000243;SMP0000385;SMP0000339;SMP0000144;SMP0000167;SMP0000365;SMP0000364;SMP0000203;SMP0000220;SMP0000210;SMP0000168;SMP0000048;SMP0000136;SMP0000427;SMP0000428;SMP0000430;SMP0000512;SMP0000513;SMP0000535;SMP0000536;SMP0000537;SMP0000567	Glutamate Metabolism;Purine Metabolism;4-Hydroxybutyric Aciduria/Succinic Semialdehyde Dehydrogenase Deficiency;Homocarnosinosis;Hyperinsulinism-Hyperammonemia Syndrome;Adenosine Deaminase Deficiency;Adenylosuccinate Lyase Deficiency;Gout or Kelley-Seegmiller Syndrome;Lesch-Nyhan Syndrome (LNS);Molybdenum Cofactor Deficiency;Xanthine Dehydrogenase Deficiency (Xanthinuria);Purine Nucleoside Phosph…
MEDN0538	C15H24N2O17P2	UDP-glucose	UDP葡萄糖	Nucleotide And Its metabolomics	核苷酸及其代谢物	Nucleotide and Its metabolomics	核苷酸及其代谢物	133-89-1	111130	289150	115750	1238500	272280	713770	171880	132060	163930	1118800	867870	1244100	460070	478410	537230	C00029	HMDB0000286	SMP0000010;SMP0000444;SMP0000034;SMP0000058;SMP0000043;SMP0000182;SMP0000349;SMP0000348;SMP0000347;SMP0000495;SMP0000496;SMP0000525;SMP0000526;SMP0000552;SMP0000553;SMP0000554;SMP0000555;SMP0000556;SMP0000557;SMP0000579;SMP0000580	Nucleotide Sugars Metabolism;Lactose Synthesis;Sphingolipid Metabolism;Starch and Sucrose Metabolism;Galactose Metabolism;Galactosemia;Gaucher Disease;Globoid Cell Leukodystrophy;Metachromatic Leukodystrophy (MLD);Galactosemia II (GALK);Galactosemia III;Fabry Disease;Krabbe Disease;Glycogen Synthetase Deficiency;Glycogenosis, Type III. Cori Disease, Debrancher Glycogenosis;Glycogenosis, Type IV. …
MEDN0539	C23H39NO19	3'-Sialyllactose	唾液乳糖	Carboxylic acids and derivatives	碳水化合物及其代谢物	Sugars	糖类	35890-38-1	16876	23768	8005.3	29065	25595	13118	12807	17459	13226	37266	30854	22360	16441	22379	31052	-	HMDB0000825	--	--
MEDN0541	C8H10O4	DL-3,4-Dihydroxyphenyl glycol	DL-3,4-二羟基苯基二醇	Benzene and substituted derivatives	苯及其衍生物	Benzene and substituted derivatives	苯及其衍生物	28822-73-3	45655	31454	25964	22035	30916	22417	27542	71349	40150	30270	35969	84702	19902	21598	23780	C05576	HMDB0000318	SMP0000006;SMP0000169;SMP0000190;SMP0000218;SMP0000429;SMP0000494;SMP0000498;SMP0000533	Tyrosine Metabolism;Alkaptonuria;Hawkinsinuria;Tyrosinemia Type I;Disulfiram Action Pathway;Tyrosinemia, Transient, of the Newborn;Dopamine beta-Hydroxylase Deficiency;Monoamine Oxidase-A Deficiency (MAO-A)
MEDN0554	C8H10O2	2-(4-Hydroxyphenyl)ethanol	对羟基苯乙醇	Benzene and substituted derivatives	苯及其衍生物	Benzene and substituted derivatives	苯及其衍生物	501-94-0	564140	531930	491270	529570	480770	450350	489720	955170	540680	452110	471310	480410	495130	470420	451790	C06044	HMDB0004284	--	--
MEDN0555	C9H10O4	Hydroxyphenyllactic acid	羟苯基乳酸	Organic acid And Its derivatives	有机酸及其衍生物	Organic acid And Its derivatives	有机酸及其衍生物	306-23-0	193810	222960	270940	197130	318840	188580	217900	538630	298940	208440	201480	332640	291630	271110	243030	C03672	HMDB0000755	--	--
MEDN0561	C11H16N2O8	N-Acetylaspartylglutamic acid	N-乙酰天冬氨酰谷氨酸	Amino acid and Its metabolomics	氨基酸及其代谢物	Amino acid derivatives	氨基酸衍生物	3106-85-2	3043600	3662800	1156800	7339200	2836000	4570900	4277700	4786400	2054500	7350000	5734000	11862000	5941700	4858100	6144700	C12270	HMDB0001067	--	--
MEDN0562	C9H9NO	Indole-3-carbinol	吲哚-3-甲醇	Heterocyclic compounds	杂环化合物	Indole and Its derivatives	吲哚及其衍生物	700-06-1	166490	276790	299440	496110	314770	162510	619160	424310	443620	331200	408100	77565	323010	365220	374410	-	HMDB0005785	--	--
MEDN0568	C11H15N5O5	2-Methylguanosine	2-甲基鸟苷	Nucleotide And Its metabolomics	核苷酸及其代谢物	Nucleotide and Its metabolomics	核苷酸及其代谢物	2140-77-4	187620	224850	289890	121740	268640	112190	224850	184760	339520	134830	100020	114560	217100	218390	204890	-	HMDB0005862	--	--
MEDN0570	C4H8O4	L-Erythrulose	L-赤藓酮糖	Carboxylic acids and derivatives	碳水化合物及其代谢物	Sugars	糖类	533-50-6	9322.1	8939.2	13830	9369.3	16556	17244	4997.3	13103	7959.2	21108	14301	12969	10748	11559	8308.5	C02045	HMDB0006293	--	--
MEDN0579	C12H15NO4	N-lactoyl-phenylalanine	N-乳酰基苯丙氨酸	Amino acid and Its metabolomics	氨基酸及其代谢物	Amino acid derivatives	氨基酸衍生物	-	637950	672080	1159900	966920	1794500	719210	738180	486450	1679400	635550	471740	569480	911680	975820	1033000	-	HMDB0062175	--	--
MEDN0586	C5H9NO3	N-Acetyl-L-alanine	N-乙酰基-L-丙氨酸	Amino acid and Its metabolomics	氨基酸及其代谢物	Amino acid derivatives	氨基酸衍生物	97-69-8	1087600	1115500	1429400	1133800	1769500	803570	1411600	1891000	1398300	1126700	834200	1083400	1070600	1334200	1342500	-	HMDB0000766	--	--
MEDN0588	C3H9O6P	Glycerophosphoric acid	甘油磷酸	Organic acid And Its derivatives	有机酸及其衍生物	Phosphoric acids	磷酸类化合物	57-03-4	9220700	3463900	6832800	16460000	6440200	10576000	17371000	6153900	15927000	14441000	17773000	12403000	12929000	12610000	13333000	C02979	HMDB0000126	SMP0000124;SMP0000025;SMP0000039;SMP0000355;SMP0000187;SMP0000529;SMP0000530;SMP0015896;SMP0020986;SMP0074684	Glycerol Phosphate Shuttle;Phospholipid Biosynthesis;Glycerolipid Metabolism;Mitochondrial Electron Transport Chain;Glycerol Kinase Deficiency;D-Glyceric Acidura;Familial Lipoprotein Lipase Deficiency;De Novo Triacylglycerol Biosynthesis;Cardiolipin Biosynthesis;Cardiolipin Biosynthesis (Barth Syndrome)
MEDN0593	C4H6O5	D-Malic acid	D-(+)-苹果酸	Organic acid And Its derivatives	有机酸及其衍生物	Organic acid And Its derivatives	有机酸及其衍生物	636-61-3	1163700	4842000	6352800	1875500	3698300	937450	1646300	5694700	3590700	2540900	7712400	3189300	4094600	3313000	4154100	C00497	HMDB0031518	--	--
MEDN0602	C10H14N5O7P	deoxyguanosine 5'-monophosphate(dGMP)	2-'脱氧鸟苷5'-一磷酸(dGMP)	Nucleotide And Its metabolomics	核苷酸及其代谢物	Nucleotide and Its metabolomics	核苷酸及其代谢物	902-04-5	118960	148290	97189	594600	1336300	268120	86001	203510	289930	6131700	13493000	1450400	2325900	2028800	1966600	C00362	HMDB0001044	SMP0000050;SMP0000144;SMP0000167;SMP0000365;SMP0000364;SMP0000203;SMP0000220;SMP0000210;SMP0000168;SMP0000427;SMP0000428;SMP0000430;SMP0000512;SMP0000513;SMP0000535;SMP0000536;SMP0000537	Purine Metabolism;Adenosine Deaminase Deficiency;Adenylosuccinate Lyase Deficiency;Gout or Kelley-Seegmiller Syndrome;Lesch-Nyhan Syndrome (LNS);Molybdenum Cofactor Deficiency;Xanthine Dehydrogenase Deficiency (Xanthinuria);Purine Nucleoside Phosphorylase Deficiency;AICA-Ribosiduria;Azathioprine Action Pathway;Mercaptopurine Action Pathway;Thioguanine Action Pathway;Xanthinuria Type I;Xanthinuria…
MEDN0604	C14H26O4	Tetradecanedioic acid	十四烷二酸	FA	脂肪酰类	FFA	游离脂肪酸	821-38-5	561240	179040	425910	162260	282880	144460	194370	1802400	173150	249100	197840	252830	346570	386170	396090	C11002	HMDB0000872	--	--
MEDN0609	C9H15N2O15P3	Uridine triphosphate(UTP)	尿苷三磷酸(UTP)	Nucleotide And Its metabolomics	核苷酸及其代谢物	Nucleotide and Its metabolomics	核苷酸及其代谢物	63-39-8	83046	9451.5	105620	9	112170	9	9	162190	25659	9	9	9	37029	45106	46623	C00075	HMDB0000285	SMP0000045;SMP0000010;SMP0000444;SMP0000216;SMP0000240;SMP0000058;SMP0000043;SMP0000046;SMP0000172;SMP0000219;SMP0000178;SMP0000202;SMP0000182;SMP0000390;SMP0000262;SMP0000247;SMP0000248;SMP0000249;SMP0000250;SMP0000251;SMP0000252;SMP0000253;SMP0000254;SMP0000255;SMP0000256;SMP0000257;SMP0000258;SMP0000259;SMP0000290;SMP0000291;SMP0000292;SMP0000293;SMP0000294;SMP0000295;SMP0000495;SMP0000496;SMP…	Amino Sugar Metabolism;Nucleotide Sugars Metabolism;Lactose Synthesis;Sialuria or French Type Sialuria;Salla Disease/Infantile Sialic Acid Storage Disease;Starch and Sucrose Metabolism;Galactose Metabolism;Pyrimidine Metabolism;beta-Ureidopropionase Deficiency;UMP Synthase Deficiency (Orotic Aciduria);Dihydropyrimidinase Deficiency;MNGIE (Mitochondrial Neurogastrointestinal Encephalopathy);Galact…
MEDN0611	C19H28O3	6β-hydroxytestosterone	6-β-羟基睾酮	Hormones and hormone related compunds	激素及激素相关物质	Hormones and hormone related compunds	激素及激素相关物质	62-99-7	36767	48275	38759	30029	34558	45717	41884	41476	31296	37531	45691	59384	28712	40508	40100	C14497	HMDB0006259	--	--
MEDN0615	CH4NO5P	Carbamoyl phosphate	氨基甲酸酯磷酸酯	Organic acid And Its derivatives	有机酸及其衍生物	Phosphoric acids	磷酸类化合物	590-55-6	8560800	13508000	11407000	11564000	10506000	11604000	11822000	9613200	10713000	13837000	12082000	13750000	10719000	12680000	12540000	C00169	HMDB0001096	SMP0000067;SMP0000072;SMP0000009;SMP0000020;SMP0000243;SMP0000385;SMP0000339;SMP0000207;SMP0000362;SMP0000360;SMP0000361;SMP0000208;SMP0000188;SMP0000363;SMP0000175;SMP0000192;SMP0000046;SMP0000059;SMP0000357;SMP0000003;SMP0000001;SMP0000205;SMP0000172;SMP0000219;SMP0000178;SMP0000202;SMP0000002;SMP0000136;SMP0000504;SMP0000505;SMP0000506;SMP0000507;SMP0000567	Aspartate Metabolism;Glutamate Metabolism;Ammonia Recycling;Arginine and Proline Metabolism;4-Hydroxybutyric Aciduria/Succinic Semialdehyde Dehydrogenase Deficiency;Homocarnosinosis;Hyperinsulinism-Hyperammonemia Syndrome;Prolidase Deficiency (PD);Arginine: Glycine Amidinotransferase Deficiency (AGAT Deficiency);Hyperprolinemia Type II;Hyperprolinemia Type I;Prolinemia Type II;Guanidinoacetate Me…
MEDN0616	C5H9NO4	O-Acetyl-L-serine	O-乙酰基-L-丝氨酸	Amino acid and Its metabolomics	氨基酸及其代谢物	Amino acid derivatives	氨基酸衍生物	5147-00-2	87017	248150	137820	147610	130340	130600	90943	65666	132150	181220	236230	188490	124560	154840	145620	C00979	HMDB0003011	--	--
MEDN0621	C8H7NO4S	Indoxylsulfuric acid	吲哚硫酸	Heterocyclic compounds	杂环化合物	Indole and Its derivatives	吲哚及其衍生物	487-94-5	104840	12798	13029	35603	27596	54580	188440	25906	4175.4	7444	18409	12500	45146	43185	45787	-	HMDB0000682	--	--
MEDN0622	C10H14N2O4	Porphobilinogen	紫质胆素原	Organic acid And Its derivatives	有机酸及其衍生物	Organic acid And Its derivatives	有机酸及其衍生物	487-90-1	79253	64192	68351	79157	88466	73906	66133	97825	77624	75855	83618	104500	74106	93729	83181	C00931	HMDB0000245	SMP0000024;SMP0000344;SMP0000346;SMP0000345;SMP0000342	Porphyrin Metabolism;Acute Intermittent Porphyria;Porphyria Variegata (PV);Congenital Erythropoietic Porphyria (CEP) or Gunther Disease;Hereditary Coproporphyria (HCP)
MEDN0624	C10H14N5O10PS	5'-Adenylyl sulfate(APS)	5'-腺苷酸硫酸(APS)	Nucleotide And Its metabolomics	核苷酸及其代谢物	Nucleotide and Its metabolomics	核苷酸及其代谢物	485-84-7	28011	10748	16109	72242	47420	56468	26994	20255	12734	79283	186060	113390	49085	44946	87753	C00224	HMDB0001003	SMP0000041;SMP0000532	Sulfate/Sulfite Metabolism;Sulfite Oxidase Deficiency
MEDN0632	C20H37NO3	N-Oleoyl Glycine	N-油酰甘氨酸	Alcohol and amines	醇、胺类	Amines	胺类	2601-90-3	7440.9	5766.3	4178.3	5216.7	5790	13605	4312.1	5291.8	4691.1	4070.2	6832.8	5984.1	4965.8	5340.1	5684.2	-	HMDB0013631	--	--
MEDN0651	C4H4O3	Succinic anhydride	丁二酸酐	Organic acid And Its derivatives	有机酸及其衍生物	Organic acid And Its derivatives	有机酸及其衍生物	108-30-5	1135500	1566700	1452500	1445600	1515800	1628600	2665300	2351100	1552600	1732700	1857300	1729600	1814000	1399200	1818600	C19524	HMDB0032523	--	--
MEDN0655	C6H8N2O4	Hydantoin-5-propionic acid	乙内酰脲-5-丙酸	Organic acid And Its derivatives	有机酸及其衍生物	Organic acid And Its derivatives	有机酸及其衍生物	5624-26-0	12571	15888	20176	21106	24028	20496	15273	7690	18379	21538	25094	34364	23226	22054	20984	C05565	HMDB0001212	--	--
MEDN0656	C10H9NO	Indoleacetaldehyde	吲哚乙醛	Heterocyclic compounds	杂环化合物	Indole and Its derivatives	吲哚及其衍生物	2591-98-2	2546000	2168300	3764100	1743100	3979900	1599100	2251500	4371000	7403800	2145900	5964300	2255800	3471900	3991600	4274600	C00637	HMDB0001190	SMP0000063	Tryptophan Metabolism
MEDN0657	C5H11O8P	D-Xylulose 5-phosphate	D-木酮糖-5-磷酸	Carboxylic acids and derivatives	碳水化合物及其代谢物	Phosphate sugars	磷酸糖	4212-65-1	34734000	41756000	27073000	46878000	26368000	36864000	39426000	13026000	25376000	51991000	36797000	59856000	38204000	37777000	38775000	C00231	HMDB0000868	SMP0000031;SMP0000518;SMP0000519;SMP0000520;SMP0000654	Pentose Phosphate Pathway;Glucose-6-phosphate Dehydrogenase Deficiency;Ribose-5-phosphate Isomerase Deficiency;Transaldolase Deficiency;Warburg Effect
MEDN0658	C16H30O4	Hexadecanedioic acid	十六烷二酸	FA	脂肪酰类	FFA	游离脂肪酸	505-54-4	441820	123910	244420	96326	192880	72417	151890	1119600	133390	233570	141990	178590	251910	235270	233730	C19615	HMDB0000672	--	--
MEDN0661	C9H10O5	2-hydroxy-2-(4-hydroxy-3-methoxyphenyl)acetic acid	2-羟基-2-（4-羟基-3-甲氧基苯基）乙酸	Benzene and substituted derivatives	苯及其衍生物	Phenolic acids	酚酸类	55-10-7	17977	17239	20129	18838	18909	18614	11895	16654	13499	26198	18816	20230	19331	25380	15001	C05584	HMDB0000291	SMP0000006;SMP0000169;SMP0000190;SMP0000218;SMP0000429;SMP0000494;SMP0000498;SMP0000533	Tyrosine Metabolism;Alkaptonuria;Hawkinsinuria;Tyrosinemia Type I;Disulfiram Action Pathway;Tyrosinemia, Transient, of the Newborn;Dopamine beta-Hydroxylase Deficiency;Monoamine Oxidase-A Deficiency (MAO-A)
MEDN0669	C20H30O3	5-oxoETE	5-氧代-6E,8Z,11Z,14Z-二十碳四烯酸	FA	脂肪酰类	Oxidized lipids	氧化脂质	106154-18-1	9376.9	6028.9	8403.1	4394.8	7348	4846.5	3841.7	7063.8	3803.3	2892	3481.9	5397.4	6842.8	9478.4	6766	C14732	HMDB0010217	SMP0000075;SMP0000353;SMP0000077;SMP0000083;SMP0000084;SMP0000085;SMP0000086;SMP0000087;SMP0000093;SMP0000094;SMP0000096;SMP0000098;SMP0000101;SMP0000102;SMP0000104;SMP0000109;SMP0000113;SMP0000114;SMP0000120;SMP0000289;SMP0000106;SMP0000116;SMP0000692;SMP0000693;SMP0000694;SMP0000695;SMP0000696;SMP0000697;SMP0000698;SMP0000699;SMP0000700;SMP0000701;SMP0000702;SMP0000703;SMP0000704;SMP0000705;SMP…	Arachidonic Acid Metabolism;Leukotriene C4 Synthesis Deficiency;Piroxicam Action Pathway;Acetylsalicylic Acid Action Pathway;Etodolac Action Pathway;Ketoprofen Action Pathway;Ibuprofen Action Pathway;Rofecoxib Action Pathway;Diclofenac Action Pathway;Sulindac Action Pathway;Celecoxib Action Pathway;Ketorolac Action Pathway;Suprofen Action Pathway;Bromfenac Action Pathway;Indomethacin Action Pathw…
MEDN0678	C9H10O3	Ethylsalicylate	水杨酸乙酯	Organic acid And Its derivatives	有机酸及其衍生物	Organic acid And Its derivatives	有机酸及其衍生物	118-61-6	246120	251890	200620	242170	206030	306940	238050	282710	235400	266630	281950	326000	269970	314140	346160	-	HMDB0029817	--	--
MEDN0720	C10H11NO3	N-(2-Methylbenzoyl)glycine	N-(邻甲苯酰)甘氨酸	Amino acid and Its metabolomics	氨基酸及其代谢物	Amino acid derivatives	氨基酸衍生物	42013-20-7	9266.6	5449	4623.8	5303.4	3871.4	4189.6	2511.2	12176	4601.2	8070.2	5565	11511	4820.6	5895.4	4456.1	-	HMDB0011723	--	--
MEDN0729	C8H8O3	Phenoxyacetic acid	苯氧乙酸	Benzene and substituted derivatives	苯及其衍生物	Phenolic acids	酚酸类	122-59-8	24240	8349.5	10835	206840	265550	9506.7	20075	21069	348730	10932	11367	6944.7	89057	76385	101210	C02181	HMDB0031609	--	--
MEDN0739	C7H8O2	4-Hydroxybenzyl alcohol	4-羟基苯甲醇	Benzene and substituted derivatives	苯及其衍生物	Benzene and substituted derivatives	苯及其衍生物	623-05-2	11123	5318.1	3045	7574.1	6934.6	5784.7	10208	11367	8959.5	8746.3	6042.6	8321.2	6294.2	9471.9	8416.6	C17467	HMDB0011724	--	--
MEDN0741	CH4O3S	Methanesulfonic acid	甲磺酸	Organic acid And Its derivatives	有机酸及其衍生物	Sulfonic acids	磺酸类化合物	75-75-2	361670	428410	234990	536650	334570	365160	324040	208820	618940	778090	572990	1181500	430900	437970	546440	C11145	--	--	--
MEDN0744	C6H10O2	Delta-Hexalactone	δ-己内酯	Aldehyde,Ketones,Esters	醛、酮、酯类	Esters	酯类	823-22-3	1877600	1967100	1830600	2025900	1981100	1632300	2057800	1867800	1875700	1740200	2182600	1709500	2136600	2367100	2055100	-	HMDB0000453	--	--
MEDN0745	C10H12O3	Propylparaben	4-羟基苯甲酸丙酯	Benzene and substituted derivatives	苯及其衍生物	Phenolic acids	酚酸类	94-13-3	295140	169130	186680	104350	97527	123010	135320	466950	259170	102750	162410	253140	84431	88775	93667	-	HMDB0032574	--	--
MEDN0746	C11H14O3	Butylparaben	4-羟基苯甲酸丁酯	Benzene and substituted derivatives	苯及其衍生物	Phenolic acids	酚酸类	94-26-8	15293	13469	8943.2	3984.4	2999.5	5302.5	6159	15118	6137.7	4591.7	5593	16524	1699.1	2021.9	2776.6	-	HMDB0032575	--	--
MEDN0748	C8H8O3	Methylparaben	4-羟基苯甲酸甲酯	Benzene and substituted derivatives	苯及其衍生物	Phenolic acids	酚酸类	99-76-3	345010	277930	374590	228400	230870	309470	324240	722120	297910	397410	456200	550070	151010	155900	173890	-	HMDB0032572	--	--
MEDN0750	C20H30O3	(±)12-HEPE	(±)-12-羟基-5Z,8Z,10E,14Z,17Z-二十碳五烯酸	FA	脂肪酰类	Oxidized lipids	氧化脂质	81187-21-5	35277	4891.7	20893	4145.8	15557	6295.2	6952.1	44771	6254	602.83	2590	3861	11914	10753	11186	-	HMDB0010202	--	--
MEDN0752	C20H30O3	(±)15-HEPE	(±)-15-羟基-5Z,8Z,11Z,13E,17Z-二十碳五烯酸	FA	脂肪酰类	Oxidized lipids	氧化脂质	88852-33-9	35277	4891.7	20893	4145.8	15557	6295.2	6952.1	44771	6254	602.83	2590	3861	11914	10753	11186	-	HMDB0010209	--	--
MEDN0753	C20H32O3	(±)16-HETE	(±)16-羟基-5Z,8Z,11Z,14Z-二十碳四烯酸	FA	脂肪酰类	Oxidized lipids	氧化脂质	128914-46-5	1802.5	1171.6	1640.2	1242.8	1956.6	9	3223.5	2596	1129.7	3043.6	9	2270.4	2327.4	2174.6	1777.7	-	HMDB0004680	SMP0000075;SMP0000353;SMP0000077;SMP0000083;SMP0000084;SMP0000085;SMP0000086;SMP0000087;SMP0000093;SMP0000094;SMP0000096;SMP0000098;SMP0000101;SMP0000102;SMP0000104;SMP0000109;SMP0000113;SMP0000114;SMP0000120;SMP0000289;SMP0000106;SMP0000116;SMP0000692;SMP0000693;SMP0000694;SMP0000695;SMP0000696;SMP0000697;SMP0000698;SMP0000699;SMP0000700;SMP0000701;SMP0000702;SMP0000703;SMP0000704;SMP0000705;SMP…	Arachidonic Acid Metabolism;Leukotriene C4 Synthesis Deficiency;Piroxicam Action Pathway;Acetylsalicylic Acid Action Pathway;Etodolac Action Pathway;Ketoprofen Action Pathway;Ibuprofen Action Pathway;Rofecoxib Action Pathway;Diclofenac Action Pathway;Sulindac Action Pathway;Celecoxib Action Pathway;Ketorolac Action Pathway;Suprofen Action Pathway;Bromfenac Action Pathway;Indomethacin Action Pathw…
MEDN0754	C22H32O3	(±)17-HDHA	(±)17-羟基-4Z,7Z,10Z,13Z,15E,19Z-二十二碳六烯酸	FA	脂肪酰类	Oxidized lipids	氧化脂质	90780-52-2	6448.2	30906	54414	36566	17076	27481	60263	13936	19821	10400	9574.7	73940	30978	36008	31819	-	HMDB0010213	--	--
MEDN0756	C20H30O3	(±)18-HEPE	(±)-18-羟基-5Z,8Z,11Z,14Z,16E-二十碳五烯酸	FA	脂肪酰类	Oxidized lipids	氧化脂质	141110-17-0	35277	4891.7	20893	4145.8	15557	6295.2	6952.1	44771	6254	602.83	2590	3861	11914	10753	11186	-	HMDB0012611	--	--
MEDN0760	C20H32O3	(±)5-HETE	(±)5-羟基-6E,8Z,11Z,14Z-二十碳四烯酸	FA	脂肪酰类	Oxidized lipids	氧化脂质	-	59877	31236	73489	24833	69636	24218	54539	60257	24056	19362	28751	43201	47652	51934	48404	-	HMDB0011134	SMP0000075;SMP0000353;SMP0000077;SMP0000083;SMP0000084;SMP0000085;SMP0000086;SMP0000087;SMP0000093;SMP0000094;SMP0000096;SMP0000098;SMP0000101;SMP0000102;SMP0000104;SMP0000109;SMP0000113;SMP0000114;SMP0000120;SMP0000289;SMP0000106;SMP0000116;SMP0000692;SMP0000693;SMP0000694;SMP0000695;SMP0000696;SMP0000697;SMP0000698;SMP0000699;SMP0000700;SMP0000701;SMP0000702;SMP0000703;SMP0000704;SMP0000705;SMP…	Arachidonic Acid Metabolism;Leukotriene C4 Synthesis Deficiency;Piroxicam Action Pathway;Acetylsalicylic Acid Action Pathway;Etodolac Action Pathway;Ketoprofen Action Pathway;Ibuprofen Action Pathway;Rofecoxib Action Pathway;Diclofenac Action Pathway;Sulindac Action Pathway;Celecoxib Action Pathway;Ketorolac Action Pathway;Suprofen Action Pathway;Bromfenac Action Pathway;Indomethacin Action Pathw…
MEDN0763	C20H32O3	(±)9-HETE	(±)-9-羟基-5Z,7E,11Z,14Z-二十碳四烯酸	FA	脂肪酰类	Oxidized lipids	氧化脂质	79495-85-5	59877	31236	73489	24833	69636	24218	54539	60257	24056	19362	28751	43201	47652	51934	48404	-	HMDB0010222	--	--
MEDN0765	C20H32O3	11,12-EET	(±)11,(12)-环氧-5Z,8Z,14Z-二十碳三烯酸	FA	脂肪酰类	Oxidized lipids	氧化脂质	123931-40-8	383810	109100	256940	43917	222200	51718	131310	167240	158900	28228	58090	284070	169610	166410	173830	-	--	--	--
MEDN0768	C18H30O3	13-oxoODE	13-氧代-9Z,11E-十八碳二烯酸	FA	脂肪酰类	Oxidized lipids	氧化脂质	54739-30-9	19187	10420	23672	13393	23738	19868	17968	38442	21298	12519	33519	31277	18127	14604	18257	C14765	HMDB0004668	--	--
MEDN0769	C22H32O3	14(S)-HDHA	14S-羟基-4Z,7Z,10Z,12E,16Z,19Z-二十二碳六烯酸	FA	脂肪酰类	Oxidized lipids	氧化脂质	119433-37-3	38730	25635	48200	30895	42613	23453	65037	116760	20152	11430	10363	50611	38505	42367	43490	-	--	--	--
MEDN0771	C20H30O3	15-oxoETE	15-氧代-5Z,8Z,11Z,13E-二十碳四烯酸	FA	脂肪酰类	Oxidized lipids	氧化脂质	81416-72-0	16313	14567	20534	13337	23753	14863	26400	20558	13381	7511.4	9427.1	101590	27868	24567	34009	C04577	HMDB0010210	--	--
MEDN0776	C20H32O4	5(S),15(S)-DiHETE	5S,15S-二羟基-6E,8Z,10Z,13E-二十碳四烯酸	FA	脂肪酰类	Oxidized lipids	氧化脂质	82200-87-1	9	6858.1	19304	6948.8	3873.5	3465.2	13563	1658.1	3634.4	2837.6	3551	25880	10047	7874.8	8169.3	-	HMDB0010216	--	--
MEDN0779	C20H34O3	5-HETrE	5S-羟基-6E,8Z,11Z-二十碳三烯酸	FA	脂肪酰类	Oxidized lipids	氧化脂质	195061-94-0	9120.2	61726	73056	68566	35349	35071	92886	12657	39547	14925	18256	123570	45816	46362	50046	-	--	--	--
MEDN0780	C20H34O5	5-iPF2α-VI	(8β)-5,9α,11α-三羟基-prosta-6E,14Z-二烯-1-酸	FA	脂肪酰类	Oxidized lipids	氧化脂质	180469-63-0	62504	156390	177460	182990	130540	272220	381720	1088200	274470	94880	262690	395810	273860	299760	313750	-	--	--	--
MEDN0781	C20H34O6	6 keto-PGF1α	6-酮前列腺素F1α	FA	脂肪酰类	Oxidized lipids	氧化脂质	58962-34-8	1824300	1203900	1578900	318030	931880	374820	1117100	656420	1299500	176610	548420	3752100	1144100	1152300	1223900	-	--	--	--
MEDN0784	C18H30O3	9-oxoODE	9-氧代-10E,12Z-十八碳二烯酸	FA	脂肪酰类	Oxidized lipids	氧化脂质	54232-59-6	19187	10420	23672	13393	23738	19868	17968	38442	21298	12519	33519	31277	18127	14604	18257	C14766	HMDB0004669	--	--
MEDN0793	C20H32O5	Prostaglandin E2	前列腺素E2	Hormones and hormone related compunds	激素及激素相关物质	Hormones and hormone related compunds	激素及激素相关物质	363-24-6	74616	56111	139420	19696	88776	16542	44378	59550	134420	7097.4	20590	196620	63291	83000	76439	C00584	HMDB0001220	SMP0000075;SMP0000353;SMP0000077;SMP0000083;SMP0000084;SMP0000085;SMP0000086;SMP0000087;SMP0000093;SMP0000094;SMP0000096;SMP0000098;SMP0000101;SMP0000102;SMP0000104;SMP0000109;SMP0000113;SMP0000114;SMP0000120;SMP0000289;SMP0000106;SMP0000116;SMP0000692;SMP0000693;SMP0000694;SMP0000695;SMP0000696;SMP0000697;SMP0000698;SMP0000699;SMP0000700;SMP0000701;SMP0000702;SMP0000703;SMP0000704;SMP0000705;SMP…	Arachidonic Acid Metabolism;Leukotriene C4 Synthesis Deficiency;Piroxicam Action Pathway;Acetylsalicylic Acid Action Pathway;Etodolac Action Pathway;Ketoprofen Action Pathway;Ibuprofen Action Pathway;Rofecoxib Action Pathway;Diclofenac Action Pathway;Sulindac Action Pathway;Celecoxib Action Pathway;Ketorolac Action Pathway;Suprofen Action Pathway;Bromfenac Action Pathway;Indomethacin Action Pathw…
MEDN0795	C20H34O5	PGF2α	前列腺素F2α	FA	脂肪酰类	Oxidized lipids	氧化脂质	551-11-1	69583	16504	48350	7580.5	57956	6969	16136	42293	29208	2793.9	6427.3	27235	30346	24376	29880	-	--	--	--
MEDN0797	C20H30O4	PGJ2	前列腺素J2	FA	脂肪酰类	Oxidized lipids	氧化脂质	60203-57-8	3895.2	8638.9	7199.7	2265.5	8967.2	1992.8	5125.1	9901	6788.4	3193	2427	8719	4422.8	5499.2	5097.2	C05957	HMDB0002710	SMP0000075;SMP0000353;SMP0000077;SMP0000083;SMP0000084;SMP0000085;SMP0000086;SMP0000087;SMP0000093;SMP0000094;SMP0000096;SMP0000098;SMP0000101;SMP0000102;SMP0000104;SMP0000109;SMP0000113;SMP0000114;SMP0000120;SMP0000289;SMP0000106;SMP0000116;SMP0000692;SMP0000693;SMP0000694;SMP0000695;SMP0000696;SMP0000697;SMP0000698;SMP0000699;SMP0000700;SMP0000701;SMP0000702;SMP0000703;SMP0000704;SMP0000705;SMP…	Arachidonic Acid Metabolism;Leukotriene C4 Synthesis Deficiency;Piroxicam Action Pathway;Acetylsalicylic Acid Action Pathway;Etodolac Action Pathway;Ketoprofen Action Pathway;Ibuprofen Action Pathway;Rofecoxib Action Pathway;Diclofenac Action Pathway;Sulindac Action Pathway;Celecoxib Action Pathway;Ketorolac Action Pathway;Suprofen Action Pathway;Bromfenac Action Pathway;Indomethacin Action Pathw…
MEDN0799	C22H32O5	RvD1	7S,8R,17S-三羟基-4Z,9E,11E,13Z,15E,19Z-二十二碳六烯酸	FA	脂肪酰类	Oxidized lipids	氧化脂质	872993-05-0	3358.5	19775	3919.9	4391.9	9	4586.1	8950	2024.9	3235.6	2942.4	3587.2	9	11998	12617	14743	-	HMDB0003733	--	--
MEDN0806	C7H12N2O4	Nα-Acetyl-L-glutamine	N-乙酰-L-谷氨酰胺	Amino acid and Its metabolomics	氨基酸及其代谢物	Amino acid derivatives	氨基酸衍生物	2490-97-3	60255	75233	83835	58711	42751	66580	42717	30347	53045	51469	49851	92215	54873	90905	53857	-	HMDB0006029	--	--
MEDN0808	C6H12O6	Myoinositol	肌醇	Carboxylic acids and derivatives	碳水化合物及其代谢物	Sugar alcohols	糖醇	87-89-8	192970	512510	335750	400660	274810	257660	406860	122030	252370	429550	383820	462400	342700	332190	331010	C00137	HMDB0000211	SMP0000011;SMP0000462;SMP0000043;SMP0000463;SMP0000182;SMP0000582	Inositol Metabolism;Inositol Phosphate Metabolism;Galactose Metabolism;Phosphatidylinositol Phosphate Metabolism;Galactosemia;Joubert Syndrome
MEDN0811	C9H18O2	FFA(9:0)	壬酸	FA	脂肪酰类	FFA	游离脂肪酸	112-05-0	65995	65761	60639	74658	80792	67939	59933	80843	81796	88976	84672	114810	44367	44716	53670	C01601	HMDB0000847	--	--
MEDN0816	C9H9NO4	4-Hydroxyhippurate	4-羟基马尿酸	Amino acid and Its metabolomics	氨基酸及其代谢物	Amino acid derivatives	氨基酸衍生物	2482-25-9	5418.8	2124.3	1171.4	8582.7	1950.4	1103.7	11868	7744.1	2216	1583.5	9965.2	1497.9	3487.1	4628.8	5228.5	-	HMDB0013678	--	--
MEDN0818	C5H9NO3	N-acetyl-beta-alanine	N-乙酰-β-丙氨酸	Amino acid and Its metabolomics	氨基酸及其代谢物	Amino acid derivatives	氨基酸衍生物	3025-95-4	650960	697180	935270	681080	1238600	669370	877080	1115600	919880	743050	635940	662680	824400	795800	802810	C01073	HMDB0061880	--	--
MEDN0820	C5H8O5	3-Hydroxyglutaric acid	3-羟基戊二酸	Organic acid And Its derivatives	有机酸及其衍生物	Organic acid And Its derivatives	有机酸及其衍生物	638-18-6	194800	108880	132080	130630	193510	85993	117930	344900	271760	176040	166180	226680	198180	136530	229300	-	HMDB0000428	--	--
MEDN0822	C13H22N4O8S2	Cysteine glutathione disulfide	半胱氨酸二硫化谷胱甘肽	Amino acid and Its metabolomics	氨基酸及其代谢物	Small Peptide	小肽	13081-14-6	8879600	11741000	13575000	12594000	11333000	10464000	3392500	6531500	7799000	19253000	8643000	11880000	13118000	14083000	12428000	-	HMDB0000656	--	--
MEDN0823	C16H19N3O5	Trp-Glu	色氨酰-谷氨酸	Amino acid and Its metabolomics	氨基酸及其代谢物	Small Peptide	小肽	36099-95-3	41105	39418	34951	42178	63011	43651	45233	18115	30476	27252	35428	43909	37778	46606	41884	-	HMDB0029082	--	--
MEDN0827	C7H14N2O3	N-acetylornithine	N-乙酰基-鸟氨酸	Amino acid and Its metabolomics	氨基酸及其代谢物	Amino acid derivatives	氨基酸衍生物	6205-08-9	2405800	2448700	2890700	4200600	5013900	2795200	3671800	3193300	3181700	3486000	3193400	4039400	3386100	3511000	3919400	C00437	HMDB0003357	--	--
MEDN0832	C6H14NO8P	D-Glucosamine 6-Phosphate	D-葡萄糖胺6-磷酸	Carboxylic acids and derivatives	碳水化合物及其代谢物	Phosphate sugars	磷酸糖	3616-42-0	148890	529520	187930	248480	232360	216820	124100	122600	208760	334190	418440	481770	220470	276440	298560	C00352	HMDB0001254	SMP0000072;SMP0000045;SMP0000243;SMP0000385;SMP0000339;SMP0000216;SMP0000240;SMP0000136;SMP0000390;SMP0000534;SMP0000567	Glutamate Metabolism;Amino Sugar Metabolism;4-Hydroxybutyric Aciduria/Succinic Semialdehyde Dehydrogenase Deficiency;Homocarnosinosis;Hyperinsulinism-Hyperammonemia Syndrome;Sialuria or French Type Sialuria;Salla Disease/Infantile Sialic Acid Storage Disease;2-Hydroxyglutric Aciduria (D and L Form);Tay-Sachs Disease;G(M2)-Gangliosidosis: Variant B, Tay-Sachs Disease;Succinic Semialdehyde Dehydrog…
MEDN0833	C7H8O5	3-Dehydroshikimate	3-脱氢莽草酸	Organic acid And Its derivatives	有机酸及其衍生物	Organic acid And Its derivatives	有机酸及其衍生物	2922-42-1	109810	156130	130190	168660	156800	132070	130760	93249	142050	158630	205520	215530	117770	173950	157810	C02637	HMDB0000390	--	--
MEDN0835	C6H8O6	D-Glucuronolactone	D-葡醛内酯	Aldehyde,Ketones,Esters	醛、酮、酯类	Esters	酯类	32449-92-6	22222	20542	20340	24092	13648	29914	33384	33606	43550	35990	17459	46780	36269	21836	19497	C02670	HMDB0006355	--	--
MEDN0841	C4H8N2O3	3-Ureidopropionate	3-脲基丙酸	Organic acid And Its derivatives	有机酸及其衍生物	Organic acid And Its derivatives	有机酸及其衍生物	462-88-4	60699	98630	67232	45246	43091	50687	75301	27128	36880	35853	49766	39544	53206	48916	54787	C02642	--	--	--
MEDN0856	C8H8O3	2',4'-Dihydroxyacetophenone	2',4'-二羟基苯乙酮	Benzene and substituted derivatives	苯及其衍生物	Benzene and substituted derivatives	苯及其衍生物	89-84-9	345010	277930	374590	228400	230870	309470	324240	722120	297910	397410	456200	550070	151010	155900	173890	C03663	HMDB0029659	--	--
MEDN1003	C10H12N4O5	Inosine	肌苷	Nucleotide And Its metabolomics	核苷酸及其代谢物	Nucleotide and Its metabolomics	核苷酸及其代谢物	58-63-9	529220000	734730000	477340000	637350000	392270000	683100000	534820000	296770000	583930000	619740000	652900000	667960000	604280000	567310000	571990000	C00294	HMDB0000195	SMP0000050;SMP0000144;SMP0000167;SMP0000365;SMP0000364;SMP0000203;SMP0000220;SMP0000210;SMP0000168;SMP0000427;SMP0000428;SMP0000430;SMP0000512;SMP0000513;SMP0000535;SMP0000536;SMP0000537	Purine Metabolism;Adenosine Deaminase Deficiency;Adenylosuccinate Lyase Deficiency;Gout or Kelley-Seegmiller Syndrome;Lesch-Nyhan Syndrome (LNS);Molybdenum Cofactor Deficiency;Xanthine Dehydrogenase Deficiency (Xanthinuria);Purine Nucleoside Phosphorylase Deficiency;AICA-Ribosiduria;Azathioprine Action Pathway;Mercaptopurine Action Pathway;Thioguanine Action Pathway;Xanthinuria Type I;Xanthinuria…
MEDN1005	C3H5O6P	Phosphoenolpyruvate	磷酸烯醇丙酮酸	Organic acid And Its derivatives	有机酸及其衍生物	Phosphoric acids	磷酸类化合物	138-08-9	3164500	6313000	9236700	5528800	5858200	5608000	4884300	5974600	4500900	4548700	4872800	4797400	5881000	5270500	5569200	C00074	HMDB0000263	SMP0000045;SMP0000060;SMP0000196;SMP0000334;SMP0000212;SMP0000216;SMP0000240;SMP0000040;SMP0000128;SMP0000374;SMP0000390;SMP0000531;SMP0000534;SMP0000558;SMP0000559;SMP0000560;SMP0000562;SMP0000563;SMP0000572;SMP0000573;SMP0000574;SMP0000581;SMP0000654	Amino Sugar Metabolism;Pyruvate Metabolism;Leigh Syndrome;Pyruvate Decarboxylase E1 Component Deficiency (PDHE1 Deficiency);Pyruvate Dehydrogenase Complex Deficiency;Sialuria or French Type Sialuria;Salla Disease/Infantile Sialic Acid Storage Disease;Glycolysis;Gluconeogenesis;Glycogen Storage Disease Type 1A (GSD1A) or Von Gierke Disease;Tay-Sachs Disease;Glycogenosis, Type VII. Tarui Disease;G(…
MEDN1009	C8H8O3	3-hydroxyphenylacetic acid	3-羟基苯乙酸	Organic acid And Its derivatives	有机酸及其衍生物	Organic acid And Its derivatives	有机酸及其衍生物	621-37-4	97395	14249	11486	39493	55892	36378	45302	10193	11407	5415.3	16841	20437	33109	32123	31289	C05593	HMDB0000440	--	--
MEDN1011	C6H14O6	D-Mannitol	D-甘露醇	Carboxylic acids and derivatives	碳水化合物及其代谢物	Sugar alcohols	糖醇	69-65-8	225570	79454	398720	78108	468650	30418	20581	408570	672470	44452	505630	41671	225920	230230	236290	C00392	HMDB0000765	--	--
MEDN1012	C6H7N5O	7-Methylguanine	7-甲基鸟嘌呤	Nucleotide And Its metabolomics	核苷酸及其代谢物	Nucleotide and Its metabolomics	核苷酸及其代谢物	578-76-7	12941	16322	21741	19879	23316	13661	14900	31966	19860	30177	20675	16359	20274	20947	21314	C02242	HMDB0000897	--	--
MEDN1029	C11H14N2O3	Gly-Phe	甘氨酰-苯丙氨酸	Amino acid and Its metabolomics	氨基酸及其代谢物	Amino acid derivatives	氨基酸衍生物	3321-03-7	65689	97982	65581	118470	135620	95081	94292	28901	54042	83112	97403	122750	95289	102470	104440	-	HMDB0028848	--	--
MEDN1035	C18H32O3	13(R)-HODE	13R-羟基-9Z,11E-十八碳二烯酸	FA	脂肪酰类	Oxidized lipids	氧化脂质	10219-69-9	197410	398090	880120	503340	279680	346080	522970	252960	460910	137460	183710	802470	409290	450990	454110	-	--	--	--
MEDN1039	C9H7NO	Indole-4-carboxaldehyde	4-甲酰基吲哚	Heterocyclic compounds	杂环化合物	Indole and Its derivatives	吲哚及其衍生物	1074-86-8	8661.4	4828.2	6105.5	5733.9	9263.1	9404.4	21320	11556	4162.6	9528.8	8010.1	18187	6376.4	8649.2	10654	-	--	--	--
MEDN1052	C5H8O5	2-Hydroxyglutaric acid	(S)-2-羟基戊二酸	Organic acid And Its derivatives	有机酸及其衍生物	Organic acid And Its derivatives	有机酸及其衍生物	13095-48-2	176230	130290	156400	119150	171280	98272	133730	278790	245410	214910	150940	224610	170730	227260	224750	-	--	--	--
MEDN1054	C16H26O3	Tetranor-12(R)-HETE	8-羟基-4,6,10-十六碳三烯酸	FA	脂肪酰类	Oxidized lipids	氧化脂质	135271-51-1	66789000	20334000	14775000	16180000	14840000	14239000	14646000	107340000	14842000	28117000	31249000	29813000	12333000	12682000	12543000	-	--	--	--
MEDN1055	C18H34N2O10	D-Calcium Pantothenate	D-泛酸钙（维生素B5）	CoEnzyme and vitamins	辅酶和维生素	CoEnzyme and vitamins	辅酶和维生素	137-08-6	77812	123060	54680	260110	236310	172150	374370	128060	210060	136830	88354	297420	161600	109120	210120	-	--	--	--
MEDN1056	C4H7NO4	Iminodiacetic acid	亚氨基二乙酸	Organic acid And Its derivatives	有机酸及其衍生物	Organic acid And Its derivatives	有机酸及其衍生物	142-73-4	8058900	15968000	7252600	14253000	10147000	12769000	13375000	6268200	12392000	20931000	18057000	23811000	12580000	14138000	14583000	C19911	HMDB0011753	--	--
MEDN1057	C5H12O9P2	2-Methyl-d-erythritol 2,4-cyclodiphosphate	2-甲基-d-赤藓糖醇2,4-环二磷酸	Carboxylic acids and derivatives	碳水化合物及其代谢物	Phosphate sugars	磷酸糖	143488-44-2	423550	941810	553610	659520	1133500	299500	227860	117180	366300	421290	1491700	603250	673020	618020	747430	-	--	--	--
MEDN1066	C7H14N2O3	Gly-Val	甘氨酰-L-缬氨酸	Amino acid and Its metabolomics	氨基酸及其代谢物	Small Peptide	小肽	1963-21-9	4078.5	5422.2	12653	8441.6	12579	11941	7811.3	7964.6	8040.7	13038	9773.2	9421.1	8538	13716	13773	-	HMDB0028854	--	--
MEDN1069	C18H28O2	FFA(18:4)	9,12-十八碳四烯酸	FA	脂肪酰类	FFA	游离脂肪酸	2012-14-8	92283	50958	63428	42522	75345	45920	39670	148570	24469	32248	22340	40494	64643	66878	73466	C16300	--	--	--
MEDN1081	C18H34O4	12,13-DiHOME	12,13-二羟基-9Z-十八烯酸	FA	脂肪酰类	Oxidized lipids	氧化脂质	263399-35-5	50267	27951	61494	13940	58417	18987	51527	131410	97095	22841	47217	159190	57370	58217	68233	-	--	--	--
MEDN1082	C20H36O5	8-isoprostaglandin F1α	8-异前列腺素F1α	Hormones and hormone related compunds	激素及激素相关物质	Hormones and hormone related compunds	激素及激素相关物质	26771-96-0	5731.6	26260	14412	14796	9903.5	10588	8383.7	17457	7697.5	14352	7932.1	9	9917.8	14882	10804	-	--	--	--
MEDN1087	C15H24N2O17P2	UDP-D-galactose	UDP-D-半乳糖	Carboxylic acids and derivatives	碳水化合物及其代谢物	Sugars	糖类	2956-16-3	111130	289150	115750	1238500	272280	713770	171880	132060	163930	1118800	867870	1244100	460070	478410	537230	C00052	HMDB0000302	SMP0000010;SMP0000444;SMP0000043;SMP0000182;SMP0000495;SMP0000496;SMP0000579;SMP0000580	Nucleotide Sugars Metabolism;Lactose Synthesis;Galactose Metabolism;Galactosemia;Galactosemia II (GALK);Galactosemia III;Congenital Disorder of Glycosylation CDG-IId;GLUT-1 Deficiency Syndrome
MEDN1092	C8H8O3	4-acetoxyphenol	4-乙酰氧基苯酚	Benzene and substituted derivatives	苯及其衍生物	Phenolics	苯酚类	3233-32-7	1270700	2243600	1741900	1454200	2154900	1038800	2497700	2693900	2464100	2755600	1115800	2343400	1743000	2042100	2198800	C13636	--	--	--
MEDN1098	C6H12O3	2-ethyl-2-hydroxybutyric acid	2-乙基-2-羟基丁酸	Organic acid And Its derivatives	有机酸及其衍生物	Organic acid And Its derivatives	有机酸及其衍生物	3639-21-2	120840	49680	295340	67778	221540	82367	138440	208440	126860	86599	116750	104390	96366	139400	153820	-	HMDB0001975	--	--
MEDN1108	C6H10O5	1,6-anhydro-β-D-glucose	1,6-脱水-β-D-葡萄糖	Carboxylic acids and derivatives	碳水化合物及其代谢物	Sugars	糖类	498-07-7	19594	33828	36143	23765	16934	12046	16351	24531	14686	33966	23648	21510	16349	40551	23844	-	HMDB0000640	--	--
MEDN1112	C16H32O3	16-Hydroxyhexadecanoic acid	16-羟基十六酸	FA	脂肪酰类	FFA	游离脂肪酸	506-13-8	1012400	919680	768050	669500	817530	484990	872340	1415000	928570	1141600	790570	894670	1034300	1097300	890860	-	HMDB0006294	--	--
MEDN1117	C17H27N3O17P2	Uridine-5'-diphospho-N-acetylgalactosamine disodium salt	尿苷二磷酸-N-乙酰氨基葡萄糖(UDP-GlcNAc )	Nucleotide And Its metabolomics	核苷酸及其代谢物	Nucleotide and Its metabolomics	核苷酸及其代谢物	528-04-1	10345	50040	15149	102790	37775	27529	20575	20430	25775	75441	45461	61556	46295	66413	54402	C00203	HMDB0000290	SMP0000045;SMP0000216;SMP0000240;SMP0000390;SMP0000534	Amino Sugar Metabolism;Sialuria or French Type Sialuria;Salla Disease/Infantile Sialic Acid Storage Disease;Tay-Sachs Disease;G(M2)-Gangliosidosis: Variant B, Tay-Sachs Disease
MEDN1125	C13H22N2	N,N′-dicyclohexylcarbodiimide	N,N‘-二环己基碳二亚胺	Alcohol and amines	醇、胺类	Polyamines	多胺	538-75-0	5913000	4968100	5260700	6712400	7136300	7358800	7577000	8950600	6940700	7544300	8717300	7164000	5399500	6492800	5782300	-	--	--	--
MEDN1126	C24H40O5	Gamma-Mercholic Acid	γ-鼠胆酸	Bile acids	胆汁酸	Bile acids	胆汁酸	547-75-1	183020	90148	65066	121910	94987	91943	28581	114520	39584	153670	58845	80572	108330	129100	83285	-	--	--	--
MEDN1129	C4H8O4	Erythrose	赤藓糖	Carboxylic acids and derivatives	碳水化合物及其代谢物	Sugars	糖类	583-50-6	9322.1	8939.2	13830	9369.3	16556	17244	4997.3	13103	7959.2	21108	14301	12969	10748	11559	8308.5	C01796	HMDB0002649	--	--
MEDN1135	C19H40O3	Heparin	1-O-十六烷基甘油	Alcohol and amines	醇、胺类	Alcohols	醇类	6145-69-3	25040	44429	31544	27292	23155	28547	35729	60509	30741	31150	32737	59074	28161	17298	16268	C00374	HMDB0001394	SMP0000274;SMP0000358	Heparin Action Pathway;Fc Epsilon Receptor I Signaling in Mast Cells
MEDN1148	C16H32O3	2-hydroxyhexadecanoic acid	2-羟基十六酸	FA	脂肪酰类	FFA	游离脂肪酸	764-67-0	1012400	919680	768050	669500	817530	484990	872340	1415000	928570	1141600	790570	894670	1034300	1097300	890860	-	HMDB0031057	--	--
MEDN1150	C9H7NO2	Indole-3-carboxylic acid	吲哚-3-羧酸	Heterocyclic compounds	杂环化合物	Indole and Its derivatives	吲哚及其衍生物	771-50-6	6061.1	3606.2	7693.2	6217.3	13410	5363.4	2984.8	12852	17386	8416.1	15925	5213.9	10758	14007	15494	C19837	HMDB0003320	--	--
MEDN1159	C15H28O2	FFA(15:1)	顺-1-十五烯酸	FA	脂肪酰类	FFA	游离脂肪酸	84743-29-3	933400	988450	671900	852890	520230	857180	499780	554850	874170	802450	703220	589060	9634900	10604000	9879800	-	--	--	--
MEDN1160	C6H13O7P	Mevalonate 5-phosphate	甲戊酸 5-磷酸酯	Organic acid And Its derivatives	有机酸及其衍生物	Phosphoric acids	磷酸类化合物	73566-35-5	422930	419640	583790	456850	335590	506170	467320	566050	361280	660130	364840	692160	457910	587470	493840	-	--	--	--
MEDN1167	C7H6O3	4-Hydroxybenzoic Acid	4-羟基苯甲酸	Benzene and substituted derivatives	苯及其衍生物	Phenolic acids	酚酸类	99-96-7	567920	533420	530580	625900	532830	493780	528390	1036000	552880	547340	490330	519550	525220	470190	519840	C00156	HMDB0000500	SMP0000065	Ubiquinone Biosynthesis
MEDN1193	C8H9NO2	Acetaminophen	对乙酰氨基酚	Benzene and substituted derivatives	苯及其衍生物	Phenolics	苯酚类	103-90-2	3756.2	689.07	949.88	3767.7	1047.6	2920.8	5896	2539.2	1563	307.5	5963.3	1568.4	2094.4	3479.6	2538	C06804	HMDB0001859	SMP0000640;SMP0000710	Acetaminophen Metabolism Pathway;Acetaminophen Action Pathway
MEDN1221	C6H13O9P	D-Mannose 6-phosphate	D-甘露糖6-磷酸	Carboxylic acids and derivatives	碳水化合物及其代谢物	Phosphate sugars	磷酸糖	3672-15-9	50560000	94872000	60792000	62148000	57355000	56995000	24697000	45733000	28395000	72939000	86862000	121700000	64364000	70895000	71243000	C00275	--	--	--
MEDN1224	C12H24O17P2	Bis(1-inositol) -3,1'-phosphate 1-phosphate	双(1L-肌醇)-3,1'-磷酸1-磷酸	Alcohol and amines	醇、胺类	Alcohols	醇类	-	4454500	5768900	5467100	7292700	5584900	6823200	5776000	4128200	6923900	4611400	7220100	6263700	5200500	5200800	5997800	C19799	--	--	--
MEDN1226	C5H9NO3	2-amino-4-oxovaleric acid	2-氨基-4-氧戊酸	Organic acid And Its derivatives	有机酸及其衍生物	Organic acid And Its derivatives	有机酸及其衍生物	4439-83-2	650960	697180	935270	681080	1238600	669370	877080	1115600	919880	743050	635940	662680	824400	795800	802810	C03341	--	--	--
MEDN1235	C7H11NO5	L-2-amino-6-oximelic acid	L-2-氨基-6-氧庚二酸	Organic acid And Its derivatives	有机酸及其衍生物	Organic acid And Its derivatives	有机酸及其衍生物	75650-93-0	116470	278280	131700	173130	152510	165200	182780	127250	187390	232560	199720	402330	186960	190510	261810	C03871	--	--	--
MEDN1236	C15H21N5O13P2	Cyclic ADP ribose	环状ADP核糖	Nucleotide And Its metabolomics	核苷酸及其代谢物	Nucleotide and Its metabolomics	核苷酸及其代谢物	119340-53-3	151510	64790	30290	930960	234290	1117700	469330	50040	173020	2048500	274580	2638300	682360	770300	793680	C13050	--	--	--
MEDN1239	C10H13O10P	5-O-(1-carboxyvinyl) -3-phosphate	5-O-(1-羧基乙烯基)-3-磷酸酯	Organic acid And Its derivatives	有机酸及其衍生物	Phosphoric acids	磷酸类化合物	89771-75-5	305970	335910	203280	2993000	1939800	859850	433110	307080	479390	9683000	10918000	4259100	2517000	3567400	3515200	C01269	--	--	--
MEDN1241	C9H17O12P	2-(α-D-mannosyl) -3-phosphate glyceride	2-(α-D-甘露糖基)-3-磷酸甘油酸酯	Alcohol and amines	醇、胺类	Amines	胺类	-	204250	331200	211400	5833500	5524400	1691600	390760	383950	797560	15232000	33164000	9776900	5048600	6259900	6973200	C11516	--	--	--
MEDN1246	C6H9N3O2	3-(pyrazol-1-yl) -L-alanine	3-(吡唑-1-基)-L-丙氨酸	Amino acid and Its metabolomics	氨基酸及其代谢物	Amino acid derivatives	氨基酸衍生物	2734-48-7	21089000	3597600	37037000	750200	34865000	528590	565590	32568000	68516000	690380	39617000	929840	19693000	23219000	23195000	C01162	--	--	--
MEDN1247	C5H7NO3	1-pyrroline-4-hydroxy-2-carboxylate	1-吡咯啉-4-羟基-2-羧酸盐	Heterocyclic compounds	杂环化合物	Heterocyclic compounds	杂环化合物	9054-77-7	21463	37542	28548	22658	33359	23149	30789	39592	28403	18683	24790	26345	28322	22969	17157	C04282	HMDB0002234	SMP0000020;SMP0000207;SMP0000362;SMP0000360;SMP0000361;SMP0000208;SMP0000188;SMP0000363;SMP0000504;SMP0000505;SMP0000506;SMP0000507	Arginine and Proline Metabolism;Prolidase Deficiency (PD);Arginine: Glycine Amidinotransferase Deficiency (AGAT Deficiency);Hyperprolinemia Type II;Hyperprolinemia Type I;Prolinemia Type II;Guanidinoacetate Methyltransferase Deficiency (GAMT Deficiency);Ornithine Aminotransferase Deficiency (OAT Deficiency);Creatine Deficiency, Guanidinoacetate Methyltransferase Deficiency;Hyperornithinemia with …
MEDN1264	C27H48NO7P	LPE(0:0/22:4)	LPE(0:0/22:4)	GP	甘油磷脂类	LPE	溶血磷脂酰乙醇胺	-	242000	106670	150430	133720	451720	126930	188020	566010	134970	263380	153980	212710	319040	310440	316700	-	--	--	--
MEDN1269	C27H44NO7P	LPE(0:0/22:6)	LPE(0:0/22:6)	GP	甘油磷脂类	LPE	溶血磷脂酰乙醇胺	-	1732000	1093000	1817500	886310	2411000	621840	1694100	3577300	638970	1505400	621210	1413200	1851200	2184900	2308100	-	--	--	--
MEDN1271	C25H48NO7P	LPE(0:0/20:2)	LPE(0:0/20:2)	GP	甘油磷脂类	LPE	溶血磷脂酰乙醇胺	-	409810	170610	284920	231800	379640	159740	417190	193030	132380	175170	151670	206420	363000	413480	381610	-	--	--	--
MEDN1272	C25H48NO7P	LPE(20:2/0:0)	LPE(20:2/0:0)	GP	甘油磷脂类	LPE	溶血磷脂酰乙醇胺	-	409810	170610	284920	231800	379640	159740	417190	193030	132380	175170	151670	206420	363000	413480	381610	-	--	--	--
MEDN1274	C25H46NO7P	LPE(20:3/0:0)	LPE(20:3/0:0)	GP	甘油磷脂类	LPE	溶血磷脂酰乙醇胺	-	151010	122870	218740	119820	222750	98371	150290	319040	82685	145160	100670	104090	204730	227030	237290	-	--	--	--
MEDN1277	C25H42NO7P	LPE(0:0/20:5)	LPE(0:0/20:5)	GP	甘油磷脂类	LPE	溶血磷脂酰乙醇胺	-	86115	94066	127760	53158	101680	35618	21746	136270	9540	60056	12538	29346	72491	76876	84099	-	--	--	--
MEDN1283	C23H42NO7P	LPE(0:0/18:3)	LPE(0:0/18:3)	GP	甘油磷脂类	LPE	溶血磷脂酰乙醇胺	-	100850	48238	86351	57361	116030	68637	48375	182940	37199	41603	15748	67749	104310	84914	103660	-	--	--	--
MEDN1287	C21H42NO7P	LPE(0:0/16:1)	LPE(0:0/16:1)	GP	甘油磷脂类	LPE	溶血磷脂酰乙醇胺	-	556990	476050	795770	354490	633430	153940	353740	369320	600680	348820	415250	173200	563660	595890	589990	-	--	--	--
MEDN1299	C7H13NO2	1-Aminocyclohexanoic acid	1-氨基环己酸	Organic acid And Its derivatives	有机酸及其衍生物	Organic acid And Its derivatives	有机酸及其衍生物	2756-85-6	53787	65248	130300	61370	132850	41247	55053	123740	241280	50275	212790	39763	100450	105320	112180	-	--	--	--
MEDN1306	C5H8N2O5	Ureidosuccinic acid	N-氨基甲酰基L-天冬氨酸	Amino acid and Its metabolomics	氨基酸及其代谢物	Amino acid derivatives	氨基酸衍生物	13184-27-5	43841	84411	42114	104690	70976	59975	42390	8368.4	29066	64813	61525	114460	62333	63037	63245	C00438	HMDB0000828	SMP0000067;SMP0000175;SMP0000192;SMP0000046;SMP0000172;SMP0000219;SMP0000178;SMP0000202	Aspartate Metabolism;Canavan Disease;Hypoacetylaspartia;Pyrimidine Metabolism;beta-Ureidopropionase Deficiency;UMP Synthase Deficiency (Orotic Aciduria);Dihydropyrimidinase Deficiency;MNGIE (Mitochondrial Neurogastrointestinal Encephalopathy)
MEDN1311	C8H16O3	2-Hydroxycaprylic acid	2-羟基辛酸	Organic acid And Its derivatives	有机酸及其衍生物	Organic acid And Its derivatives	有机酸及其衍生物	617-73-2	19023	27325	14991	27047	23194	24301	29529	29112	7952.5	32093	27726	47677	23047	22449	17846	-	HMDB0000711	--	--
MEDN1312	C8H8O3	2-hydroxyphenylacetic acid	2-羟基苯乙酸	Organic acid And Its derivatives	有机酸及其衍生物	Organic acid And Its derivatives	有机酸及其衍生物	614-75-5	19574	8449.9	13335	10642	14129	4904.9	14573	15807	13583	7269.3	12663	11838	9439.2	9522.8	12515	C05852	HMDB0000669	--	--
MEDN1315	C8H8O3	4-Hydroxy-3-methylbenzoic acid	4-羟基-3-甲基苯甲酸	Organic acid And Its derivatives	有机酸及其衍生物	Organic acid And Its derivatives	有机酸及其衍生物	499-76-3	19574	8449.9	13335	10642	14129	4904.9	14573	15807	13583	7269.3	12663	11838	9439.2	9522.8	12515	-	HMDB0004815	--	--
MEDN1326	C6H10O4	2-Methylglutaric Acid	2-甲基戊二酸	Organic acid And Its derivatives	有机酸及其衍生物	Organic acid And Its derivatives	有机酸及其衍生物	18069-17-5	26746	17320	32488	15072	24808	10723	16768	102330	25803	19743	36831	93550	15245	17113	23420	-	HMDB0000422	--	--
MEDN1327	C6H10O2	2-Methyl-4-pentenoic Acid	2-甲基-4-戊烯酸	Organic acid And Its derivatives	有机酸及其衍生物	Organic acid And Its derivatives	有机酸及其衍生物	1575-74-2	1233100	1038000	1237800	958650	1241700	1043600	1239000	1318200	1546600	1511800	1507600	1207000	1180900	1448400	1436800	-	HMDB0031158	--	--
MEDN1328	C6H12O3	(S)-Leucic acid	L-alpha-羟基异己酸	Organic acid And Its derivatives	有机酸及其衍生物	Organic acid And Its derivatives	有机酸及其衍生物	13748-90-8	11344	10634	44216	8209.5	46714	5886.9	18191	83235	22816	4323.6	18375	6428.9	19522	16328	15857	-	HMDB0000746	--	--
MEDN1332	C16H25N5O15P2	Adenosine-5'-Diphosphoglucose	腺苷5'-二磷酸葡萄糖	Nucleotide And Its metabolomics	核苷酸及其代谢物	Nucleotide and Its metabolomics	核苷酸及其代谢物	102129-65-7	23975	13977	2892.6	12555	16958	15172	8860.7	5522.6	5152.6	7722.9	32461	22064	11807	19823	8813.9	-	--	--	--
MEDN1338	C9H9NO4	2-Hydroxy HippuricAcid	2-羟基马尿酸	Benzene and substituted derivatives	苯及其衍生物	Phenolic acids	酚酸类	487-54-7	5418.8	2124.3	1171.4	8582.7	1950.4	1103.7	11868	7744.1	2216	1583.5	9965.2	1497.9	3487.1	4628.8	5228.5	C07588	HMDB0000840	--	--
MEDN1398	C8H17NO2	8-Aminooctanoic Acid	8-氨基辛酸	Organic acid And Its derivatives	有机酸及其衍生物	Organic acid And Its derivatives	有机酸及其衍生物	1002-57-9	13707	27601	41178	35776	61539	20989	12966	16635	22217	45623	30874	34735	37362	29040	32093	-	--	--	--
MEDN1406	C13H24O4	Tridecanedioic acid	十三烷二酸	FA	脂肪酰类	FFA	游离脂肪酸	505-52-2	227710	210540	265190	202230	196780	196880	199500	365640	219930	208950	220660	371560	224900	210180	180760	-	--	--	--
MEDN1409	C18H36O3	12-Hydroxyoctadecanoic acid	12-羟基硬脂酸	FA	脂肪酰类	FFA	游离脂肪酸	106-14-9	36856	53627	34123	30645	26596	63530	64242	81522	41744	65240	42788	88691	47000	30278	47549	-	HMDB0061706	--	--
MEDN1410	C18H35NO3	N-Palmitoylglycine	N-棕榈酰甘氨酸	Amino acid and Its metabolomics	氨基酸及其代谢物	Amino acid derivatives	氨基酸衍生物	2441-41-0	55527	33412	33797	30816	41013	36675	36221	67949	27895	43056	46664	56139	26792	31195	25727	-	HMDB0013034	--	--
MEDN1414	C17H28O3	12-HHT	12-羟基-5,8,10-十七碳三烯酸	FA	脂肪酰类	Oxidized lipids	氧化脂质	54397-84-1	21471	7058.3	14829	4337.8	10879	2710	6847.8	7791.7	9618.5	2216.1	4715.5	19916	6785.9	6815.6	13437	-	HMDB0012535	--	--
MEDN1415	C18H30O3	13(S)-HOTrE(γ)	13-羟基-9Z,11E,15Z-十八碳三烯酸	FA	脂肪酰类	Oxidized lipids	氧化脂质	74784-20-6	84849	58610	73714	65663	65786	88132	77518	52079	71715	62284	93885	69355	48802	74401	60049	-	--	--	--
MEDN1416	C18H30O3	9(S)-HOTrE	9-羟基-10E,12Z,15Z-十八碳三烯酸	FA	脂肪酰类	Oxidized lipids	氧化脂质	89886-42-0	3148.9	3082.7	3617.8	2924.1	4017.9	14692	5612.8	17307	8735.3	4109.8	9866.5	7682.7	4326.3	6744.1	8792	C16326	HMDB0031934	--	--
MEDN1421	C20H32O3	(±)8-HETE	8-羟基-5Z,9E,11Z,14Z-二十碳四烯酸	FA	脂肪酰类	Oxidized lipids	氧化脂质	98462-03-4	19225	12642	30019	17413	20625	9257.9	24935	22999	12916	6960.1	8044.2	23909	16297	14601	20106	-	--	--	--
MEDN1422	C20H34O3	8(S)-HETrE	8-羟基-9E,11Z,14Z-十八碳三烯酸	FA	脂肪酰类	Oxidized lipids	氧化脂质	889573-69-7	9120.2	61726	73056	68566	35349	35071	92886	12657	39547	14925	18256	123570	45816	46362	50046	-	--	--	--
MEDN1423	C20H34O3	15(S)-HETrE	15S-羟基--8Z,11Z,13E-十八碳三烯酸	FA	脂肪酰类	Oxidized lipids	氧化脂质	92693-02-2	9120.2	61726	73056	68566	35349	35071	92886	12657	39547	14925	18256	123570	45816	46362	50046	-	--	--	--
MEDN1426	C18H34O5	9(S),12(S),13(S)-TriHOME	9,12,13-三羟基-十八碳单烯酸	FA	脂肪酰类	Oxidized lipids	氧化脂质	97134-11-7	61219	123620	296720	135540	101670	108600	125240	77188	179200	59634	109010	278470	131450	136500	135880	C14833	HMDB04708	--	--
MEDN1438	C20H34O4	(±)8(9)-DiHET	8，9-双羟基-5Z,11Z,14Z -二十二碳三烯酸	FA	脂肪酰类	Oxidized lipids	氧化脂质	192461-96-4	7789.4	3090.6	7979.4	1838.8	7475.1	3928	4674.5	4791.7	3958.1	2483.4	2422.7	4244.4	5876.6	5354.8	6376.8	C14773	--	--	--
MEDN1439	C20H34O4	(±)11(12)-DiHET	11,12-双羟基-5Z,8Z,14Z -二十二碳三烯酸	FA	脂肪酰类	Oxidized lipids	氧化脂质	-	7789.4	3090.6	7979.4	1838.8	7475.1	3928	4674.5	4791.7	3958.1	2483.4	2422.7	4244.4	5876.6	5354.8	6376.8	C14774	--	--	--
MEDN1440	C22H32O3	13-HDoHE	13-羟基-4Z,7Z,10Z,14E,16Z,19Z-二十二碳六烯酸	FA	脂肪酰类	Oxidized lipids	氧化脂质	90780-53-3	7314.9	4250.7	4690.9	2608.9	3646.8	3144.1	3650	4767.8	4255.9	1401.3	2168.3	3040.7	4267	3930.2	2519	-	HMDB60043	--	--
MEDN1443	C22H32O3	11-HDoHE	11-羟基-4Z,6E,10Z,13Z,16Z,20Z-二十二碳六烯酸	FA	脂肪酰类	Oxidized lipids	氧化脂质	87018-59-5	9362.6	8422	11431	8717.3	5993	4599	12872	5103.7	4370.3	3839.4	4616.6	15775	7258.8	8697.4	9282.9	-	HMDB60040	--	--
MEDN1446	C20H36O3	11-HEDE	11-羟基-12E,14Z-二十碳二烯酸	FA	脂肪酰类	Oxidized lipids	氧化脂质	5598-37-8	21050	10965	15093	5003.6	15613	6089.6	10682	15819	17734	3574.7	7507	42664	13867	17881	12927	-	--	--	--
MEDN1447	C20H36O3	15-HEDE	15--羟基-11Z,13E-二十碳二烯酸	FA	脂肪酰类	Oxidized lipids	氧化脂质	77159-57-0	21050	10965	15093	5003.6	15613	6089.6	10682	15819	17734	3574.7	7507	42664	13867	17881	12927	-	--	--	--
MEDN1452	C20H32O5	11β-Prostaglandin E2	9-酮基-11,15双羟基-5Z,13E前列腺素E2	FA	脂肪酰类	Oxidized lipids	氧化脂质	38310-90-6	51133	30523	91165	12845	64751	9491	34223	35175	94874	2947.4	16381	137750	43808	49559	53902	-	--	--	--
MEDN1457	C20H34O5	8-iso Prostaglandin F2α	8-异前列腺素F2a	FA	脂肪酰类	Oxidized lipids	氧化脂质	27415-26-5	5018.8	6614.2	15176	5599.3	18193	6400.5	5956.6	9129	10288	2901.6	5592.5	31859	10344	11214	12563	-	--	--	--
MEDN1459	C20H34O5	15-keto Prostaglandin F1α	15-酮基-前列腺素F1a	FA	脂肪酰类	Oxidized lipids	氧化脂质	21562-58-3	52695	9842.7	32885	5631.7	46441	6079.9	11005	29570	23930	2525	5289.1	18523	21011	17422	24614	-	--	--	--
MEDN1460	C20H34O5	11β-Prostaglandin F2α	11-beta-前列腺素PGF2a	FA	脂肪酰类	Oxidized lipids	氧化脂质	38432-87-0	5018.8	6614.2	15176	5599.3	18193	6400.5	5956.6	9129	10288	2901.6	5592.5	31859	10344	11214	12563	C05959	--	--	--
MEDN1475	C6H15O9P	Sorbitol 6-phosphate	6-磷酸山梨糖醇	Carboxylic acids and derivatives	碳水化合物及其代谢物	Phosphate sugars	磷酸糖	20479-58-7	50332	56263	60037	50395	62735	51918	28340	59293	36231	45237	60139	48692	66241	53679	59792	C01096	HMDB0005831	--	--
MEDN1476	C4H8N4O4	Allantoic acid	尿囊酸	Amino acid and Its metabolomics	氨基酸及其代谢物	Amino acid derivatives	氨基酸衍生物	99-16-1	566000	538050	257760	879840	462370	820560	676210	381120	599390	979200	903620	1439600	667580	818150	837810	C00499	HMDB0001209	--	--
MEDN1478	C10H17N3O6	Glu-Gln	L-谷氨酰-L-谷氨酰胺	Amino acid and Its metabolomics	氨基酸及其代谢物	Small Peptide	小肽	-	271940	531200	458290	675820	538770	415400	588670	1005600	665630	437560	592550	581670	461240	662690	652420	C05283	--	--	--
MEDN1480	C23H37NO3	N-Arachidonoyl-L-Alanine	N-花生四烯酰基-L-丙氨酸	Amino acid and Its metabolomics	氨基酸及其代谢物	Amino acid derivatives	氨基酸衍生物	401941-73-9	3389.2	1624.9	6613.9	2424.8	10212	1207.4	2857.2	6480.6	3705	1373.3	4083.6	2239.2	3960.5	4268.9	3533.6	-	--	--	--
MEDN1484	C8H10N2S	Ethionamide	乙硫酰胺	Heterocyclic compounds	杂环化合物	Pteridines and derivatives	蝶啶及其衍生物	536-33-4	127030	150480	120130	145650	110630	200730	130610	171060	158670	144470	172030	182980	149120	187970	203330	-	--	--	--
MEDN1485	C25H44NO7P	Glycerophospho-N-Arachidonoyl Ethanolamine	甘油磷酸-N-花生四烯酸乙醇胺	GP	甘油磷脂类	LPE	溶血磷脂酰乙醇胺	201738-25-2	21882000	19576000	19752000	18502000	34312000	11986000	8742800	9153500	14638000	20593000	18074000	23353000	25209000	23722000	25271000	-	--	--	--
MEDN1493	C4H8O3	(R)-3-Hydroxybutanoic acid	(R)-3-羟基丁酸	Organic acid And Its derivatives	有机酸及其衍生物	Organic acid And Its derivatives	有机酸及其衍生物	625-72-9	456030	584000	2158400	411400	1320700	183750	1415600	1927500	940400	1434700	805910	968900	1054100	1103400	1130100	-	HMDB0000011	SMP0000071;SMP0000569	Ketone Body Metabolism;Succinyl CoA: 3-Ketoacid CoA Transferase Deficiency
MEDN1499	C6H12O3	2-Hydroxyhexanoic acid	2-羟基己酸	Organic acid And Its derivatives	有机酸及其衍生物	Organic acid And Its derivatives	有机酸及其衍生物	6064-63-7	14787	9396	31680	9736.8	30479	5971.9	8108.4	76285	14351	8804.8	14688	11569	21366	22046	23492	-	HMDB0001624	--	--
MEDN1508	C13H10O3	3-Phenoxybenzoic acid	3-苯氧基苯甲酸	Benzene and substituted derivatives	苯及其衍生物	Benzene and substituted derivatives	苯及其衍生物	3739-38-6	19062	20190	18687	18924	16839	17868	15052	17384	19324	16905	19903	21188	25616	16445	15703	-	HMDB0041807	--	--
MEDN1510	C10H20O2	4-Ethyloctanoic acid	4-乙基辛酸	Organic acid And Its derivatives	有机酸及其衍生物	Organic acid And Its derivatives	有机酸及其衍生物	16493-80-4	97085	108940	150820	63891	155050	791670	340560	1113600	390160	172570	673600	281890	314980	385290	414180	-	HMDB0036136	--	--
MEDN1513	C9H12N2O6	5-Hydroxy-2'-deoxyuridine	5-羟基-2'-脱氧尿苷	Nucleotide And Its metabolomics	核苷酸及其代谢物	Nucleotide and Its metabolomics	核苷酸及其代谢物	5168-36-5	6683400	7977300	5244000	9537100	6295700	6937500	6960400	4890000	7154800	6871500	6291100	9090200	6543500	6624100	7608200	-	--	--	--
MEDN1516	C15H10O3	6-Hydroxyflavone (6-HF)	6-羟基黄酮	Benzene and substituted derivatives	苯及其衍生物	Benzene and substituted derivatives	苯及其衍生物	6665-83-4	49333	50099	58620	57827	44553	58485	61680	67743	75311	55324	66940	69804	48350	54918	58427	C14137	HMDB0141530	--	--
MEDN1518	C7H13NO3	Acetylvaline	乙酰缬氨酸	Amino acid and Its metabolomics	氨基酸及其代谢物	Amino acid derivatives	氨基酸衍生物	96-81-1	10304	20224	14353	23321	16590	21747	15549	18582	18641	29012	24754	30028	14147	22221	28040	-	HMDB0011757	--	--
MEDN1520	C16H32O5	Aleuritic Acid	糊精酸	Organic acid And Its derivatives	有机酸及其衍生物	Organic acid And Its derivatives	有机酸及其衍生物	533-87-9	13476	8935.6	11359	11373	12585	12017	14246	13622	7793.4	13944	12878	9683.7	11893	11976	13392	-	--	--	--
MEDN1529	C20H31N4O16P	Cytidine 5'-monophosphate-N-acetylneuraminic acid（CMP-NANA）	CMP-唾液酸单钠盐	Nucleotide And Its metabolomics	核苷酸及其代谢物	Nucleotide and Its metabolomics	核苷酸及其代谢物	3063-71-6	595930	960290	531460	750690	547840	606920	645270	315890	490710	899590	923050	1525500	794810	863930	865810	-	--	--	--
MEDN1532	C6H10O7	D-Galacturonic Acid	半乳糖醛酸	Carboxylic acids and derivatives	碳水化合物及其代谢物	Sugar acids	糖酸	685-73-4	119460	127630	159600	126560	128210	72486	99065	145620	90040	93906	115580	78429	126540	133100	147260	C00333	HMDB0002545	--	--
MEDN1533	C5H8O4	Dimethylmalonic acid	二甲基丙二酸	Organic acid And Its derivatives	有机酸及其衍生物	Organic acid And Its derivatives	有机酸及其衍生物	595-46-0	12188000	969650	249190	82126	1249700	128330	270890	328590	862420	91556	115380	258750	1384700	1539200	1561300	-	HMDB0002001	--	--
MEDN1534	C6H12O6	D-Tagatose	D-塔格糖	Carboxylic acids and derivatives	碳水化合物及其代谢物	Sugars	糖类	87-81-0	192970	512510	335750	400660	274810	257660	406860	122030	252370	429550	383820	462400	342700	332190	331010	C00795	HMDB0003418	--	--
MEDN1540	C7H14O8	Gluceptate	葡庚糖酸	Carboxylic acids and derivatives	碳水化合物及其代谢物	Sugar acids	糖酸	17140-60-2	17200	22579	19447	12935	13615	16078	15096	11721	22491	23681	11470	12092	15715	30374	16903	-	--	--	--
MEDN1542	C24H42O21	Glycogen	糖原	Carboxylic acids and derivatives	碳水化合物及其代谢物	Sugars	糖类	9005-79-2	3045.3	6332	6272.8	3757.2	2261.6	3248.4	4300.8	13787	8281.6	5316.8	10940	6214.2	5820.5	9976.8	4245.4	-	HMDB0000757	SMP0000058;SMP0000552;SMP0000553;SMP0000554;SMP0000555;SMP0000556;SMP0000557	Starch and Sucrose Metabolism;Glycogen Synthetase Deficiency;Glycogenosis, Type III. Cori Disease, Debrancher Glycogenosis;Glycogenosis, Type IV. Amylopectinosis, Anderson Disease;Glycogenosis, Type VI. Hers Disease;Mucopolysaccharidosis VII. Sly Syndrome;Sucrase-Isomaltase Deficiency
MEDN1548	C8H16N2O3	Val-Ala	L-缬氨酸-L-丙氨酸	Amino acid and Its metabolomics	氨基酸及其代谢物	Small Peptide	小肽	27493-61-4	865880	493620	510310	411220	572470	398900	491850	1353400	693760	550000	649500	1708200	388060	402960	434190	-	--	--	--
MEDN1551	C5H6N2O2	Imidazoleacetic acid	咪唑乙酸	Heterocyclic compounds	杂环化合物	Indole and Its derivatives	吲哚及其衍生物	645-65-8	1171000	1597700	1049400	2004700	1369200	2000400	1259000	1021200	1840600	2641300	2354400	3304700	1683700	1758200	1966100	C02835	HMDB0002024	SMP0000044;SMP0000191	Histidine Metabolism;Histidinemia
MEDN1553	C10H14N4O11P2	Inosine diphosphate	次黄嘌呤苷二磷酸	Nucleotide And Its metabolomics	核苷酸及其代谢物	Nucleotide and Its metabolomics	核苷酸及其代谢物	81012-88-6	39796	86278	38774	511150	384590	105650	45016	31422	94880	835690	1395700	494130	386850	413190	262510	C00104	HMDB0003335	SMP0000050;SMP0000144;SMP0000167;SMP0000365;SMP0000364;SMP0000203;SMP0000220;SMP0000210;SMP0000168;SMP0000427;SMP0000428;SMP0000430;SMP0000512;SMP0000513;SMP0000535;SMP0000536;SMP0000537	Purine Metabolism;Adenosine Deaminase Deficiency;Adenylosuccinate Lyase Deficiency;Gout or Kelley-Seegmiller Syndrome;Lesch-Nyhan Syndrome (LNS);Molybdenum Cofactor Deficiency;Xanthine Dehydrogenase Deficiency (Xanthinuria);Purine Nucleoside Phosphorylase Deficiency;AICA-Ribosiduria;Azathioprine Action Pathway;Mercaptopurine Action Pathway;Thioguanine Action Pathway;Xanthinuria Type I;Xanthinuria…
MEDN1554	C2H6O4S	Isethionic acid	乙磺酸	Organic acid And Its derivatives	有机酸及其衍生物	Sulfonic acids	磺酸类化合物	1562-00-1	6818700	9072300	4587700	11865000	7658300	9340600	7526900	5372000	9382300	15332000	12758000	22248000	9154700	9830700	10312000	C05123	HMDB0003903	--	--
MEDN1555	C9H10O4	Isohomovanillic acid	异高香草酸	Organic acid And Its derivatives	有机酸及其衍生物	Organic acid And Its derivatives	有机酸及其衍生物	1131-94-8	17330	9	7146.5	6133.7	11034	9	31575	15122	4177.5	4268.6	1670.4	6036.7	12935	8780.6	10661	-	HMDB0000333	--	--
MEDN1557	C6H9O9P	L-Ascorbic acid 2-phosphate	L-抗坏血酸 2-磷酸	Organic acid And Its derivatives	有机酸及其衍生物	Phosphoric acids	磷酸类化合物	23313-12-4	44692	33743	82638	20550	102530	13572	81433	58201	48327	73866	55677	29856	70628	42351	38264	C18341	--	--	--
MEDN1562	C12H14O4	Monobutyl phthalate	邻苯二甲酸单丁酯	Aldehyde,Ketones,Esters	醛、酮、酯类	Esters	酯类	131-70-4	287560	207560	299370	279390	307990	263830	264780	373780	354340	248790	277680	303580	289630	281820	314130	-	HMDB0013247	--	--
MEDN1566	C18H34O4	Octadecanedioic acid	十八烷二酸	Organic acid And Its derivatives	有机酸及其衍生物	Organic acid And Its derivatives	有机酸及其衍生物	871-70-5	127330	72033	76623	100360	86085	72863	78369	305180	64545	127840	67048	185230	109770	77256	100610	-	HMDB0000782	--	--
MEDN1567	C2H5O5P	Phosphonoacetic acid	磷酰基乙酸	Organic acid And Its derivatives	有机酸及其衍生物	Phosphoric acids	磷酸类化合物	4408-78-0	6003800	3368300	7078000	5741400	3336600	5567400	7792000	10066000	5835200	4256900	5232700	5466300	6017800	6687400	7629200	C02380	HMDB0004110	--	--
MEDN1576	C12H23O14P	Sucrose 6′-monophosphate	蔗糖6'-单磷酸	Carboxylic acids and derivatives	碳水化合物及其代谢物	Phosphate sugars	磷酸糖	36064-19-4	259010	161210	315520	266620	230290	187160	245430	382550	129720	577560	681750	285310	361560	310450	437410	-	--	--	--
MEDN1589	C12H20O4	Traumatic acid	愈伤酸	Organic acid And Its derivatives	有机酸及其衍生物	Organic acid And Its derivatives	有机酸及其衍生物	6402-36-4	20185	13554	24388	20887	15525	5529.4	19581	39181	29495	41844	29010	67872	39608	20317	28551	C16308	HMDB0000933	--	--
MEDN1590	C6H8O6	Tricarballylic acid	三羰基丙酸	Organic acid And Its derivatives	有机酸及其衍生物	Organic acid And Its derivatives	有机酸及其衍生物	99-14-9	307130	643270	351470	400950	254210	279740	272750	304070	220040	442910	265460	279420	397750	379740	242270	-	HMDB0031193	--	--
MEDN1597	C21H44NO6P	Phosphatidylethanolamine lyso alkenyl 16:0	磷脂酰乙醇胺溶血烯基 16:0	GP	甘油磷脂类	LPE	溶血磷脂酰乙醇胺	-	993900	422640	1015600	640120	1313100	191600	622620	627910	362880	558890	625530	512790	1034800	1034900	1140800	-	--	--	--
MEDN1600	C19H39O7P	LPA(16:0/0:0)	LPA(16:0/0:0)	GP	甘油磷脂类	LPA	溶血磷脂酸	22002-85-3	139670	69847	122390	103910	240190	68971	129890	169530	93945	105710	87259	110930	185730	202760	203990	C04036	HMDB0007853	SMP0000025;SMP0000039;SMP0000187;SMP0000529;SMP0000530	Phospholipid Biosynthesis;Glycerolipid Metabolism;Glycerol Kinase Deficiency;D-Glyceric Acidura;Familial Lipoprotein Lipase Deficiency
MEDN1602	C10H13N5O4	3-Deoxyguanosine	3-脱氧鸟苷	Nucleotide And Its metabolomics	核苷酸及其代谢物	Nucleotide and Its metabolomics	核苷酸及其代谢物	3608-58-0	141170	81402	114040	45143	125390	47596	59967	187010	82641	49319	55646	57984	94778	91550	95558	-	HMDB0000085	SMP0000050;SMP0000144;SMP0000167;SMP0000365;SMP0000364;SMP0000203;SMP0000220;SMP0000210;SMP0000168;SMP0000427;SMP0000428;SMP0000430;SMP0000512;SMP0000513;SMP0000535;SMP0000536;SMP0000537	Purine Metabolism;Adenosine Deaminase Deficiency;Adenylosuccinate Lyase Deficiency;Gout or Kelley-Seegmiller Syndrome;Lesch-Nyhan Syndrome (LNS);Molybdenum Cofactor Deficiency;Xanthine Dehydrogenase Deficiency (Xanthinuria);Purine Nucleoside Phosphorylase Deficiency;AICA-Ribosiduria;Azathioprine Action Pathway;Mercaptopurine Action Pathway;Thioguanine Action Pathway;Xanthinuria Type I;Xanthinuria…
MEDN1604	C14H28O3	3-hydroxy-tetradecanoic acid	3-羟基十四烷酸	Organic acid And Its derivatives	有机酸及其衍生物	Organic acid And Its derivatives	有机酸及其衍生物	1961-72-4	105960	105710	189050	83639	158090	73814	104630	194500	148790	124860	138020	121900	161110	142000	145300	-	HMDB0010731	SMP0000456	Fatty Acid Biosynthesis
MEDN1606	C8H9NO	Acetanilide	乙酰苯胺	Benzene and substituted derivatives	苯及其衍生物	Benzene and substituted derivatives	苯及其衍生物	103-84-4	55399	75170	76004	102780	94891	55454	156230	107730	112500	100480	117820	25292	85296	102310	109020	C07565	HMDB0001250	--	--
MEDN1612	C9H12N3O7P	Cytidine 2',3'-cyclic monophosphoric acid	胞苷2'，3'-环一磷酸	Nucleotide And Its metabolomics	核苷酸及其代谢物	Nucleotide and Its metabolomics	核苷酸及其代谢物	633-90-9	12253	24168	28450	37452	47235	20595	35464	25007	44423	28758	50208	81837	41002	47742	34866	C02354	HMDB0011691	--	--
MEDN1614	C5H11O8P	D-Arabinose 5-phosphate	D-阿拉伯糖5-磷酸	Carboxylic acids and derivatives	碳水化合物及其代谢物	Phosphate sugars	磷酸糖	13137-52-5	20826000	24631000	14885000	26716000	17474000	25651000	23274000	6926400	15779000	31439000	23423000	41297000	20430000	25579000	27214000	C01112	HMDB0011734	--	--
MEDN1620	C10H18N2O5	Glu-Val	谷氨酸-缬氨酸	Amino acid and Its metabolomics	氨基酸及其代谢物	Small Peptide	小肽	5879-06-1	14761	40299	27157	26413	30576	27830	41147	40329	33875	33923	19943	36544	31571	27480	33552	-	HMDB0028832	--	--
MEDN1621	C6H8O7	Isocitric acid	异柠檬酸	Organic acid And Its derivatives	有机酸及其衍生物	Organic acid And Its derivatives	有机酸及其衍生物	320-77-4	957470	1104800	1059500	1639100	2084200	1178200	1465200	1420000	1177200	1652900	1369100	1458000	1413200	1371200	1397000	C00311	HMDB0000193	SMP0000057;SMP0000546;SMP0000547;SMP0000548;SMP0000549;SMP0000550;SMP0000551;SMP0000654;SMP0002291;SMP0002292;SMP0002295;SMP0002298;SMP0002358;SMP0002359	Citric Acid Cycle;Congenital Lactic Acidosis;Fumarase Deficiency;Mitochondrial Complex II Deficiency;2-Ketoglutarate Dehydrogenase Complex Deficiency;Pyruvate Dehydrogenase Deficiency (E3);Pyruvate Dehydrogenase Deficiency (E2);Warburg Effect;The Oncogenic Action of 2-Hydroxyglutarate;The Oncogenic Action of Succinate;The Oncogenic Action of Fumarate;Glutaminolysis and Cancer;The Oncogenic Action…
MEDN1631	C14H22N2O16P2	UDP-xylose	UDP-木糖	Carboxylic acids and derivatives	碳水化合物及其代谢物	Sugars	糖类	3616-06-6	58627	101030	62548	108390	50809	83563	61419	33795	54003	96200	112500	95107	75404	73668	105850	C00190	HMDB0001018	SMP0000010;SMP0000495;SMP0000496	Nucleotide Sugars Metabolism;Galactosemia II (GALK);Galactosemia III
MEDN1639	C9H16N2O6	Glu-Thr	谷氨酸-苏氨酸	Amino acid and Its metabolomics	氨基酸及其代谢物	Small Peptide	小肽	6875-80-5	85978	98506	72554	82335	73068	79588	64906	87939	103600	74114	80328	74008	89743	73601	89249	-	HMDB0028829	--	--
MEDN1640	C14H18N2O6	Glu-Tyr	谷氨酸-酪氨酸	Amino acid and Its metabolomics	氨基酸及其代谢物	Small Peptide	小肽	3422-39-7	17489	17534	24184	26791	31394	19827	28591	68186	23036	26290	18497	23361	29467	25825	28589	-	HMDB0028831	--	--
MEDN1643	C21H41O7P	LPA(18:1/0:0)	LPA(18:1/0:0)	GP	甘油磷脂类	LPA	溶血磷脂酸	-	288390	178040	226460	196580	421670	124990	100200	154720	276740	220060	217220	259060	286710	247380	342010	-	HMDB0007855	--	--
MEDN1652	C6H12O6	D-Allose	D-阿洛糖	Carboxylic acids and derivatives	碳水化合物及其代谢物	Sugars	糖类	6038-51-3	192970	512510	335750	400660	274810	257660	406860	122030	252370	429550	383820	462400	342700	332190	331010	-	HMDB0001151	--	--
MEDN1653	C6H14O12P2	D-Glucose 1,6-bisphosphate	D-葡萄糖1,6-二磷酸	Carboxylic acids and derivatives	碳水化合物及其代谢物	Phosphate sugars	磷酸糖	10139-18-1	2479.6	4281.1	2214	1065.2	1756.1	606.96	1089	1561.2	2593.9	2981.2	1680.4	3905.7	4691.1	4212.7	2364.1	C01231	HMDB0003514	SMP0000058;SMP0000552;SMP0000553;SMP0000554;SMP0000555;SMP0000556;SMP0000557	Starch and Sucrose Metabolism;Glycogen Synthetase Deficiency;Glycogenosis, Type III. Cori Disease, Debrancher Glycogenosis;Glycogenosis, Type IV. Amylopectinosis, Anderson Disease;Glycogenosis, Type VI. Hers Disease;Mucopolysaccharidosis VII. Sly Syndrome;Sucrase-Isomaltase Deficiency
MEDN1656	C5H10N2O3	Hydroxypiperazic acid	羟基哌嗪酸	Heterocyclic compounds	杂环化合物	Heterocyclic compounds	杂环化合物	-	213120	774280	416050	590750	345880	454910	377140	302880	432460	530070	647990	721780	450050	468520	504650	C00739	--	--	--
MEDN1659	C13H14N2O3	N-acetyl-D-tryptophan	N-乙酰-D-色氨酸	Amino acid and Its metabolomics	氨基酸及其代谢物	Amino acid derivatives	氨基酸衍生物	2280-01-5	3317600	6820900	7894900	14495000	7495800	2711000	16805000	8928800	9093800	5978200	8503300	1092600	10061000	8029000	7579900	C03137	--	--	--
MEDN1662	C6H14O6	Galactitol	半乳糖醇	Carboxylic acids and derivatives	碳水化合物及其代谢物	Sugar alcohols	糖醇	608-66-2	225570	79454	398720	78108	468650	30418	20581	408570	672470	44452	505630	41671	225920	230230	236290	-	--	--	--
MEDN1666	C7H11NO5	N-Acetyglutamic acid	N-乙酰-谷氨酸	Amino acid and Its metabolomics	氨基酸及其代谢物	Amino acid derivatives	氨基酸衍生物	1188-37-0	75726	149540	135170	196580	163020	117350	149400	82177	150290	181270	140730	274590	176620	142300	212550	C00624	--	--	--
MEDN1669	C13H14N2O3	N-AcetyTryptophan	N-乙酰-色氨酸	Amino acid and Its metabolomics	氨基酸及其代谢物	Amino acid derivatives	氨基酸衍生物	1218-34-4	8377700	17018000	19434000	35992000	19243000	7146400	41080000	22563000	21596000	14954000	21204000	2606700	25774000	19988000	18372000	-	HMDB0013713	--	--
MEDN1675	C5H11O7P	2-Deoxyribose-5'-phosphate	2-脱氧核糖-5'-磷酸	Nucleotide And Its metabolomics	核苷酸及其代谢物	Nucleotide and Its metabolomics	核苷酸及其代谢物	102916-66-5	56302	149460	150130	48550	109990	31822	71061	146800	137300	136010	144560	130290	104380	90312	89252	C00673	--	--	--
MEDN1677	C10H14N5O7P	Adenosine 2'-Phosphate	腺苷-2'-磷酸	Nucleotide And Its metabolomics	核苷酸及其代谢物	Nucleotide and Its metabolomics	核苷酸及其代谢物	130-49-4	2066900	1724600	2589600	2218000	3113400	1511900	2081100	1689200	1890400	2076800	2836000	1931700	2338100	2281000	2470600	C00946	--	--	--
MEDN1681	C13H13NO2	3-(2-Naphthyl)-L-alanine	3-(2-萘基)-L-丙氨酸	Amino acid and Its metabolomics	氨基酸及其代谢物	Amino acid derivatives	氨基酸衍生物	58438-03-2	531970	473990	617670	435170	481130	463190	593740	652610	538800	460850	484610	471180	547720	557090	438680	-	--	--	--
MEDN1686	C5H9NO4	L-threo-3-Methylaspartate	L-苏式-3-甲基天冬氨酸	Amino acid and Its metabolomics	氨基酸及其代谢物	Amino acid derivatives	氨基酸衍生物	6061-13-8	2839600	6968200	3582700	7006400	3305700	5554600	4261500	3007500	4307600	6733100	4450800	6626300	4721400	5000300	5331400	C03618	--	--	--
MEDN1688	C18H34O4	FAHFA(8:0/10:0)	FAHFA(8:0/10:0)	FA	脂肪酰类	FFA	游离脂肪酸	-	4229.8	4395.7	3435.2	9427.7	5727.6	2900.8	30613	4322.5	1338.6	15578	3219.3	8249.5	9086.1	8489.2	8180.6	-	--	--	--
MEDN1689	C12H24N2O3	Leu-Ile	L-亮氨酸-L-异亮氨酸	Amino acid and Its metabolomics	氨基酸及其代谢物	Small Peptide	小肽	36077-41-5	27606	26778	11841	33424	20820	42171	36746	11858	17235	30920	38564	64635	43938	43644	50067	-	--	--	--
MEDN1690	C22H38O4	Docodiendioicacid	二十二碳二烯二酸	Organic acid And Its derivatives	有机酸及其衍生物	Organic acid And Its derivatives	有机酸及其衍生物	-	7664.7	16777	11230	6927.1	5864	6470.9	5634.3	12838	10476	16105	7166.5	12778	11521	12013	12152	-	--	--	--
MEDN1691	C9H14N4O4	His-Ser	组氨酸-丝氨酸	Amino acid and Its metabolomics	氨基酸及其代谢物	Small Peptide	小肽	21438-60-8	401150	50668	83687	44010	73019	47154	126900	524270	20215	95975	21613	173720	151490	141070	143390	-	HMDB0028894	--	--
MEDN1692	C23H44NO6P	Phosphatidylethanolamine lyso alkenyl 18:2	磷脂酰乙醇胺溶血烯基 18:2	GP	甘油磷脂类	LPE	溶血磷脂酰乙醇胺	-	7810700	3698800	8934700	4916000	10545000	3254800	5267000	5492300	3209000	4667100	3793700	4861400	8005200	7569700	7896500	-	--	--	--
MEDN1702	C9H18O2	4-Methyloctanoic acid	4-甲基辛酸	Organic acid And Its derivatives	有机酸及其衍生物	Organic acid And Its derivatives	有机酸及其衍生物	54947-74-9	22139	16267	18890	19164	19629	17217	17452	23951	22129	29867	24706	28722	11983	16447	19884	-	HMDB0031557	--	--
MEDN1711	C10H15N5O9P2	2'-Deoxyadenosine-5'-diphosphate(dADP)	2ˊ-脱氧腺苷 5ˊ-二磷酸	Nucleotide And Its metabolomics	核苷酸及其代谢物	Nucleotide and Its metabolomics	核苷酸及其代谢物	2793-06-8	6692.9	10645	4384.7	7338.6	4958.9	2830.2	10858	992	5401.3	10502	12880	13457	10427	13527	10462	-	--	--	--
MEDP0002	C4H9NO2S	D-Homocysteine	D-高半胱氨酸	Amino acid and Its metabolomics	氨基酸及其代谢物	Amino acids	氨基酸	454-29-5	296490	385990	367040	305010	735350	564210	434440	343730	356270	404460	329290	303400	346000	288250	404240	C00155	HMDB0000742	SMP0000123;SMP0000455;SMP0000033;SMP0000177;SMP0000341;SMP0000214;SMP0000222;SMP0000340;SMP0000221;SMP0000004;SMP0000242;SMP0000179;SMP0000244;SMP0000223;SMP0000484;SMP0000485;SMP0000514;SMP0000515;SMP0000570;SMP0000721;SMP0002313	Betaine Metabolism;Homocysteine Degradation;Methionine Metabolism;Cystathionine beta-Synthase Deficiency;Hypermethioninemia;S-Adenosylhomocysteine (SAH) Hydrolase Deficiency;Glycine N-Methyltransferase Deficiency;Methylenetetrahydrofolate Reductase Deficiency (MTHFRD);Methionine Adenosyltransferase Deficiency;Glycine and Serine Metabolism;Dimethylglycine Dehydrogenase Deficiency;Dihydropyrimidine…
MEDP0006	C2H5NO2	Glycine	甘氨酸	Amino acid and Its metabolomics	氨基酸及其代谢物	Amino acids	氨基酸	56-40-6	68110	205420	107090	91750	123990	231690	83212	92716	48075	59850	179400	179950	63956	69707	57439	C00037	HMDB0000123	SMP0000055;SMP0000072;SMP0000015;SMP0000009;SMP0000020;SMP0000465;SMP0000050;SMP0000033;SMP0000352;SMP0000350;SMP0000243;SMP0000385;SMP0000339;SMP0000337;SMP0000143;SMP0000144;SMP0000167;SMP0000365;SMP0000364;SMP0000203;SMP0000220;SMP0000210;SMP0000168;SMP0000207;SMP0000362;SMP0000360;SMP0000361;SMP0000208;SMP0000188;SMP0000363;SMP0000177;SMP0000341;SMP0000214;SMP0000222;SMP0000340;SMP0000221;SMP…	Alanine Metabolism;Glutamate Metabolism;Glutathione Metabolism;Ammonia Recycling;Arginine and Proline Metabolism;Carnitine Synthesis;Purine Metabolism;Methionine Metabolism;Primary Hyperoxaluria Type I;Pyruvate Carboxylase Deficiency;4-Hydroxybutyric Aciduria/Succinic Semialdehyde Dehydrogenase Deficiency;Homocarnosinosis;Hyperinsulinism-Hyperammonemia Syndrome;Glutathione Synthetase Deficiency;5…
MEDP0007	C6H12N2O4S2	L-Cystine	L-胱氨酸	Amino acid and Its metabolomics	氨基酸及其代谢物	Amino acids	氨基酸	56-89-3	472970	802190	741320	254670	671170	789280	323310	1056600	561430	313850	762430	677200	478580	416680	494070	C00491	HMDB0000192	--	--
MEDP0011	C6H14N2O2	L-Lysine	L-赖氨酸	Amino acid and Its metabolomics	氨基酸及其代谢物	Amino acids	氨基酸	56-87-1	72492000	261730000	104360000	115640000	120050000	198020000	77435000	99834000	92731000	107850000	225970000	253250000	107810000	103840000	107110000	C00047	HMDB0000182	SMP0000066;SMP0000465;SMP0000037;SMP0000174;SMP0000186;SMP0000239;SMP0000527;SMP0000528;SMP0000564;SMP0000571;SMP0000719;SMP0111874	Biotin Metabolism;Carnitine Synthesis;Lysine Degradation;Biotinidase Deficiency;Glutaric Aciduria Type I;Saccharopinuria/Hyperlysinemia II;Hyperlysinemia I, Familial;Hyperlysinemia II or Saccharopinuria;Multiple Carboxylase Deficiency, Neonatal or Early Onset Form;Pyridoxine Dependency with Seizures;2-Aminoadipic 2-Oxoadipic Aciduria;tRNA Charging: Lysine
MEDP0012	C5H13ClN2O2	L-Ornithine	L-鸟氨酸	Amino acid and Its metabolomics	氨基酸及其代谢物	Amino acids	氨基酸	3184-13-2	512120	1136900	704570	817730	855270	660400	541200	985130	621920	1043100	1021000	881240	905570	851200	762400	C00077	HMDB0000214	SMP0000020;SMP0000445;SMP0000207;SMP0000362;SMP0000360;SMP0000361;SMP0000208;SMP0000188;SMP0000363;SMP0000059;SMP0000357;SMP0000003;SMP0000001;SMP0000205;SMP0000002;SMP0000504;SMP0000505;SMP0000506;SMP0000507	Arginine and Proline Metabolism;Spermidine and Spermine Biosynthesis;Prolidase Deficiency (PD);Arginine: Glycine Amidinotransferase Deficiency (AGAT Deficiency);Hyperprolinemia Type II;Hyperprolinemia Type I;Prolinemia Type II;Guanidinoacetate Methyltransferase Deficiency (GAMT Deficiency);Ornithine Aminotransferase Deficiency (OAT Deficiency);Urea Cycle;Argininemia;Argininosuccinic Aciduria;Citr…
MEDP0013	C3H7NO2	L-Alanine	L-丙氨酸	Amino acid and Its metabolomics	氨基酸及其代谢物	Amino acids	氨基酸	56-41-7	4871600	13791000	7294400	6732000	8908900	9626400	6204000	4883900	6652500	5319900	18013000	14287000	6836100	6399100	6142000	C00041	HMDB0000161	SMP0000055;SMP0000072;SMP0000029;SMP0000127;SMP0000352;SMP0000350;SMP0000243;SMP0000385;SMP0000339;SMP0000313;SMP0000004;SMP0000059;SMP0000063;SMP0000357;SMP0000003;SMP0000001;SMP0000205;SMP0000002;SMP0000242;SMP0000179;SMP0000244;SMP0000223;SMP0000136;SMP0000262;SMP0000247;SMP0000248;SMP0000249;SMP0000250;SMP0000251;SMP0000252;SMP0000253;SMP0000254;SMP0000255;SMP0000256;SMP0000257;SMP0000258;SMP…	Alanine Metabolism;Glutamate Metabolism;Selenoamino Acid Metabolism;Glucose-Alanine Cycle;Primary Hyperoxaluria Type I;Pyruvate Carboxylase Deficiency;4-Hydroxybutyric Aciduria/Succinic Semialdehyde Dehydrogenase Deficiency;Homocarnosinosis;Hyperinsulinism-Hyperammonemia Syndrome;Lactic Acidemia;Glycine and Serine Metabolism;Urea Cycle;Tryptophan Metabolism;Argininemia;Argininosuccinic Aciduria;C…
MEDP0015	C6H13N3O3	L-Citrulline	L-瓜氨酸	Amino acid and Its metabolomics	氨基酸及其代谢物	Amino acids	氨基酸	372-75-8	359750	2078300	817300	1570800	1578100	1728100	992550	987450	650520	706950	1892400	2585000	1002200	855770	897960	C00327	HMDB0000904	SMP0000067;SMP0000020;SMP0000207;SMP0000362;SMP0000360;SMP0000361;SMP0000208;SMP0000188;SMP0000363;SMP0000175;SMP0000192;SMP0000059;SMP0000357;SMP0000003;SMP0000001;SMP0000205;SMP0000002;SMP0000504;SMP0000505;SMP0000506;SMP0000507;SMP0063777	Aspartate Metabolism;Arginine and Proline Metabolism;Prolidase Deficiency (PD);Arginine: Glycine Amidinotransferase Deficiency (AGAT Deficiency);Hyperprolinemia Type II;Hyperprolinemia Type I;Prolinemia Type II;Guanidinoacetate Methyltransferase Deficiency (GAMT Deficiency);Ornithine Aminotransferase Deficiency (OAT Deficiency);Canavan Disease;Hypoacetylaspartia;Urea Cycle;Argininemia;Argininosuc…
MEDP0016	C5H9NO4	L-Glutamic Acid	L-谷氨酸	Amino acid and Its metabolomics	氨基酸及其代谢物	Amino acids	氨基酸	56-86-0	78687000	277210000	97712000	160140000	92056000	210100000	80854000	69848000	108710000	153130000	203880000	286160000	121720000	123650000	128250000	C00025	HMDB0000148	SMP0000055;SMP0000067;SMP0000072;SMP0000015;SMP0000045;SMP0000009;SMP0000020;SMP0000007;SMP0000013;SMP0000053;SMP0000037;SMP0000129;SMP0000008;SMP0000044;SMP0000075;SMP0000127;SMP0000032;SMP0000050;SMP0000352;SMP0000350;SMP0000173;SMP0000137;SMP0000236;SMP0000138;SMP0000199;SMP0000237;SMP0000139;SMP0000140;SMP0000384;SMP0000200;SMP0000243;SMP0000385;SMP0000339;SMP0000337;SMP0000143;SMP0000144;SMP…	Alanine Metabolism;Aspartate Metabolism;Glutamate Metabolism;Glutathione Metabolism;Amino Sugar Metabolism;Ammonia Recycling;Arginine and Proline Metabolism;beta-Alanine Metabolism;Cysteine Metabolism;Folate Metabolism;Lysine Degradation;Malate-Aspartate Shuttle;Phenylalanine and Tyrosine Metabolism;Histidine Metabolism;Arachidonic Acid Metabolism;Glucose-Alanine Cycle;Valine, Leucine, and Isoleu…
MEDP0017	C6H9N3O2	L-Histidine	L-组氨酸	Amino acid and Its metabolomics	氨基酸及其代谢物	Amino acids	氨基酸	71-00-1	609460000	102450000	798960000	22106000	767880000	18363000	15785000	735340000	930800000	21104000	776580000	22975000	615820000	580370000	576510000	C00135	HMDB0000177	SMP0000009;SMP0000007;SMP0000044;SMP0000351;SMP0000191;SMP0000262;SMP0000247;SMP0000248;SMP0000249;SMP0000250;SMP0000251;SMP0000252;SMP0000253;SMP0000254;SMP0000255;SMP0000256;SMP0000257;SMP0000258;SMP0000259;SMP0000290;SMP0000291;SMP0000292;SMP0000293;SMP0000294;SMP0000295;SMP0000493;SMP0000711;SMP0000712;SMP0000713;SMP0000714;SMP0000715;SMP0000726;SMP0000727;SMP0000728;SMP0000729;SMP0000730;SMP…	Ammonia Recycling;beta-Alanine Metabolism;Histidine Metabolism;GABA-Transaminase Deficiency;Histidinemia;Clomocycline Action Pathway;Azithromycin Action Pathway;Clarithromycin Action Pathway;Clindamycin Action Pathway;Erythromycin Action Pathway;Roxithromycin Action Pathway;Telithromycin Action Pathway;Amikacin Action Pathway;Gentamicin Action Pathway;Kanamycin Action Pathway;Neomycin Action Path…
MEDP0020	C5H11NO2S	L-Methionine	L-蛋氨酸	Amino acid and Its metabolomics	氨基酸及其代谢物	Amino acids	氨基酸	63-68-3	13203000	11961000	11089000	14496000	17233000	14730000	14663000	12371000	13832000	13032000	12926000	12656000	16287000	13866000	13724000	C00073	HMDB0000696	SMP0000123;SMP0000445;SMP0000033;SMP0000177;SMP0000341;SMP0000214;SMP0000222;SMP0000340;SMP0000221;SMP0000004;SMP0000242;SMP0000179;SMP0000244;SMP0000223;SMP0000262;SMP0000247;SMP0000248;SMP0000249;SMP0000250;SMP0000251;SMP0000252;SMP0000253;SMP0000254;SMP0000255;SMP0000256;SMP0000257;SMP0000258;SMP0000259;SMP0000290;SMP0000291;SMP0000292;SMP0000293;SMP0000294;SMP0000295;SMP0000484;SMP0000485;SMP…	Betaine Metabolism;Spermidine and Spermine Biosynthesis;Methionine Metabolism;Cystathionine beta-Synthase Deficiency;Hypermethioninemia;S-Adenosylhomocysteine (SAH) Hydrolase Deficiency;Glycine N-Methyltransferase Deficiency;Methylenetetrahydrofolate Reductase Deficiency (MTHFRD);Methionine Adenosyltransferase Deficiency;Glycine and Serine Metabolism;Dimethylglycine Dehydrogenase Deficiency;Dihyd…
MEDP0021	C9H11NO2	L-Phenylalanine	L-苯丙氨酸	Amino acid and Its metabolomics	氨基酸及其代谢物	Amino acids	氨基酸	63-91-2	516550000	515030000	498830000	519380000	551340000	504780000	534180000	518540000	507390000	523550000	484120000	527550000	523100000	526280000	521720000	C00079	HMDB0000159	SMP0000008;SMP0000206;SMP0000369;SMP0000370;SMP0111876	Phenylalanine and Tyrosine Metabolism;Phenylketonuria;Tyrosinemia Type 2 (or Richner-Hanhart Syndrome);Tyrosinemia Type 3 (TYRO3);tRNA Charging: Phenylalanine
MEDP0022	C5H9NO2	L-Proline	L-脯氨酸	Amino acid and Its metabolomics	氨基酸及其代谢物	Amino acids	氨基酸	147-85-3	781640	1336700	1098800	1362400	1298600	810910	833100	2224300	929790	2023100	1410100	1136200	1244400	1231000	1234200	C00148	HMDB0000162	SMP0000020;SMP0000207;SMP0000362;SMP0000360;SMP0000361;SMP0000208;SMP0000188;SMP0000363;SMP0000262;SMP0000247;SMP0000248;SMP0000249;SMP0000250;SMP0000251;SMP0000252;SMP0000253;SMP0000254;SMP0000255;SMP0000256;SMP0000257;SMP0000258;SMP0000259;SMP0000290;SMP0000291;SMP0000292;SMP0000293;SMP0000294;SMP0000295;SMP0000504;SMP0000505;SMP0000506;SMP0000507;SMP0000711;SMP0000712;SMP0000713;SMP0000714;SMP…	Arginine and Proline Metabolism;Prolidase Deficiency (PD);Arginine: Glycine Amidinotransferase Deficiency (AGAT Deficiency);Hyperprolinemia Type II;Hyperprolinemia Type I;Prolinemia Type II;Guanidinoacetate Methyltransferase Deficiency (GAMT Deficiency);Ornithine Aminotransferase Deficiency (OAT Deficiency);Clomocycline Action Pathway;Azithromycin Action Pathway;Clarithromycin Action Pathway;Clin…
MEDP0024	C3H7NO3	L-Serine	L-丝氨酸	Amino acid and Its metabolomics	氨基酸及其代谢物	Amino acids	氨基酸	56-45-1	1688300	4163600	2178700	2150500	3202100	4217800	2270900	1879000	1929500	1995800	4859300	4271800	2241000	1832500	1785100	C00065	HMDB0000187	SMP0000029;SMP0000009;SMP0000455;SMP0000033;SMP0000177;SMP0000341;SMP0000214;SMP0000222;SMP0000340;SMP0000221;SMP0000034;SMP0000004;SMP0000242;SMP0000179;SMP0000244;SMP0000349;SMP0000348;SMP0000347;SMP0000223;SMP0000484;SMP0000485;SMP0000514;SMP0000515;SMP0000525;SMP0000526;SMP0000570;SMP0000721;SMP0002313;SMP0029731;SMP0119294	Selenoamino Acid Metabolism;Ammonia Recycling;Homocysteine Degradation;Methionine Metabolism;Cystathionine beta-Synthase Deficiency;Hypermethioninemia;S-Adenosylhomocysteine (SAH) Hydrolase Deficiency;Glycine N-Methyltransferase Deficiency;Methylenetetrahydrofolate Reductase Deficiency (MTHFRD);Methionine Adenosyltransferase Deficiency;Sphingolipid Metabolism;Glycine and Serine Metabolism;Dimethy…
MEDP0026	C5H11NO2	L-Valine	L-缬氨酸	Amino acid and Its metabolomics	氨基酸及其代谢物	Amino acids	氨基酸	72-18-4	38659000	56449000	62681000	50130000	77722000	44514000	49223000	49829000	47718000	45256000	42340000	53561000	49296000	57343000	57993000	C00183	HMDB0000883	SMP0000032;SMP0000173;SMP0000137;SMP0000236;SMP0000138;SMP0000199;SMP0000237;SMP0000139;SMP0000140;SMP0000384;SMP0000200;SMP0000238;SMP0000016;SMP0000198;SMP0000201;SMP0000141;SMP0000262;SMP0000247;SMP0000248;SMP0000249;SMP0000250;SMP0000251;SMP0000252;SMP0000253;SMP0000254;SMP0000255;SMP0000256;SMP0000257;SMP0000258;SMP0000259;SMP0000290;SMP0000291;SMP0000292;SMP0000293;SMP0000294;SMP0000295;SMP…	Valine, Leucine, and Isoleucine Degradation;beta-Ketothiolase Deficiency;2-Methyl-3-hydroxybutryl-CoA Dehydrogenase Deficiency;Propionic Acidemia;3-Hydroxy-3-methylglutaryl-CoA Lyase Deficiency;Maple Syrup Urine Disease;3-Methylcrotonyl-CoA Carboxylase Deficiency Type I;3-Methylglutaconic Aciduria Type I;3-Methylglutaconic Aciduria Type III;Methylmalonate Semialdehyde Dehydrogenase Deficiency;Met…
MEDP0035	C11H12N2O3	5-Hydroxy-L-Tryptophan	5-羟基色氨酸	Amino acid and Its metabolomics	氨基酸及其代谢物	Amino acid derivatives	氨基酸衍生物	56-69-9	28264	19328	58440	23251	41469	13371	20880	129760	120690	8052.7	50585	15971	40956	41246	87719	C00643	HMDB0015571	SMP0000063	Tryptophan Metabolism
MEDP0036	C5H7NO3	5-Oxoproline	5-氧化脯氨酸	Amino acid and Its metabolomics	氨基酸及其代谢物	Amino acid derivatives	氨基酸衍生物	149-87-1	1731500	11602000	2263200	4154600	2140700	8015800	1939900	1526600	2273600	4261300	10467000	12942000	2895200	2919800	2298100	C02237	HMDB0000805	SMP0000015;SMP0000337;SMP0000143;SMP0000183;SMP0000500;SMP0000501	Glutathione Metabolism;Glutathione Synthetase Deficiency;5-Oxoprolinuria;gamma-Glutamyltransferase Deficiency;5-Oxoprolinase Deficiency;gamma-Glutamyltranspeptidase Deficiency
MEDP0037	C13H16N2O5	Asp-phe	L-冬胺基乙酸-L-苯丙胺基乙酸	Amino acid and Its metabolomics	氨基酸及其代谢物	Small Peptide	小肽	13433-09-5	2544200	4188200	1448600	5777000	3024900	6215500	4241200	199200	2965000	5963000	3711300	5058300	3975700	3900500	3939400	-	HMDB0000706	--	--
MEDP0039	C5H11NO2	Betaine	甜菜碱	Others	其他	Others	其他	107-43-7	12725000	21508000	23059000	15950000	17182000	19206000	12118000	17763000	14224000	27354000	26547000	31656000	17626000	21403000	18769000	C00719	HMDB0000043	SMP0000123;SMP0000033;SMP0000177;SMP0000341;SMP0000214;SMP0000222;SMP0000340;SMP0000221;SMP0000004;SMP0000242;SMP0000179;SMP0000244;SMP0000223;SMP0000484;SMP0000485;SMP0000570;SMP0000721;SMP0002313	Betaine Metabolism;Methionine Metabolism;Cystathionine beta-Synthase Deficiency;Hypermethioninemia;S-Adenosylhomocysteine (SAH) Hydrolase Deficiency;Glycine N-Methyltransferase Deficiency;Methylenetetrahydrofolate Reductase Deficiency (MTHFRD);Methionine Adenosyltransferase Deficiency;Glycine and Serine Metabolism;Dimethylglycine Dehydrogenase Deficiency;Dihydropyrimidine Dehydrogenase Deficiency…
MEDP0044	C10H17N3O6S	Glutathione Reducedform	还原型谷胱甘肽	Amino acid and Its metabolomics	氨基酸及其代谢物	Small Peptide	小肽	70-18-8	16051000	69096000	15308000	60677000	26313000	46645000	28695000	709870	31606000	24210000	71105000	85147000	35108000	37135000	36526000	C00051	HMDB0000125	SMP0000072;SMP0000015;SMP0000459;SMP0000075;SMP0000060;SMP0000243;SMP0000385;SMP0000339;SMP0000337;SMP0000143;SMP0000183;SMP0000196;SMP0000334;SMP0000212;SMP0000353;SMP0000077;SMP0000083;SMP0000084;SMP0000085;SMP0000086;SMP0000087;SMP0000093;SMP0000094;SMP0000096;SMP0000098;SMP0000136;SMP0000447;SMP0000101;SMP0000102;SMP0000104;SMP0000109;SMP0000113;SMP0000114;SMP0000120;SMP0000289;SMP0000106;SMP…	Glutamate Metabolism;Glutathione Metabolism;Pyruvaldehyde Degradation;Arachidonic Acid Metabolism;Pyruvate Metabolism;4-Hydroxybutyric Aciduria/Succinic Semialdehyde Dehydrogenase Deficiency;Homocarnosinosis;Hyperinsulinism-Hyperammonemia Syndrome;Glutathione Synthetase Deficiency;5-Oxoprolinuria;gamma-Glutamyltransferase Deficiency;Leigh Syndrome;Pyruvate Decarboxylase E1 Component Deficiency (P…
MEDP0047	C5H9N3	Histamine	组胺	Alcohol and amines	醇、胺类	Polyamines	多胺	51-45-6	4359000	8016900	8278800	7556600	9318900	5980100	5951100	5703700	11235000	5399200	6974400	7533600	7066200	7994300	8037900	C00388	HMDB0000870	SMP0000044;SMP0000191;SMP0000225;SMP0000226;SMP0000227;SMP0000228;SMP0000229;SMP0000230;SMP0000231;SMP0000232;SMP0000233;SMP0000246;SMP0000335;SMP0000358;SMP0000589;SMP0000734;SMP0000735;SMP0000736;SMP0051038;SMP0056661;SMP0056662;SMP0056811;SMP0057579;SMP0057580;SMP0057581;SMP0057582;SMP0057583;SMP0057584;SMP0057585;SMP0057586;SMP0057587;SMP0058732;SMP0058741;SMP0058769;SMP0058785;SMP0058797;SMP…	Histidine Metabolism;Histidinemia;Esomeprazole Action Pathway;Omeprazole Action Pathway;Lansoprazole Action Pathway;Pantoprazole Action Pathway;Rabeprazole Action Pathway;Ranitidine Action Pathway;Famotidine Action Pathway;Cimetidine Action Pathway;Nizatidine Action Pathway;Pirenzepine Action Pathway;Intracellular Signalling Through Histamine H2 Receptor and Histamine;Fc Epsilon Receptor I Signal…
MEDP0051	C7H14N2O4S	L-Cystathionine	L-胱硫醚	Amino acid and Its metabolomics	氨基酸及其代谢物	Amino acid derivatives	氨基酸衍生物	56-88-2	41549	3292.5	10416	8457.8	33591	16508	13176	37714	14422	19333	18789	11958	14405	6784.6	7166.2	C02291	HMDB0000099	SMP0000455;SMP0000033;SMP0000177;SMP0000341;SMP0000214;SMP0000222;SMP0000340;SMP0000221;SMP0000004;SMP0000242;SMP0000179;SMP0000244;SMP0000223;SMP0000484;SMP0000485;SMP0000514;SMP0000515;SMP0000570;SMP0000721	Homocysteine Degradation;Methionine Metabolism;Cystathionine beta-Synthase Deficiency;Hypermethioninemia;S-Adenosylhomocysteine (SAH) Hydrolase Deficiency;Glycine N-Methyltransferase Deficiency;Methylenetetrahydrofolate Reductase Deficiency (MTHFRD);Methionine Adenosyltransferase Deficiency;Glycine and Serine Metabolism;Dimethylglycine Dehydrogenase Deficiency;Dihydropyrimidine Dehydrogenase Defi…
MEDP0052	C3H7NO2S	L-Cysteine	L-半胱氨酸	Amino acid and Its metabolomics	氨基酸及其代谢物	Amino acids	氨基酸	52-90-4	57983	207270	57070	254370	167490	166670	528160	119410	263820	46445	278200	324760	117220	114310	70068	C00097	HMDB0000574	SMP0000072;SMP0000015;SMP0000013;SMP0000455;SMP0000027;SMP0000021;SMP0000033;SMP0000243;SMP0000385;SMP0000339;SMP0000337;SMP0000143;SMP0000177;SMP0000341;SMP0000214;SMP0000222;SMP0000340;SMP0000221;SMP0000183;SMP0000483;SMP0000004;SMP0000242;SMP0000179;SMP0000244;SMP0000223;SMP0000136;SMP0000184;SMP0000189;SMP0000193;SMP0000197;SMP0000078;SMP0000080;SMP0000081;SMP0000088;SMP0000090;SMP0000091;SMP…	Glutamate Metabolism;Glutathione Metabolism;Cysteine Metabolism;Homocysteine Degradation;Pantothenate and CoA Biosynthesis;Taurine and Hypotaurine Metabolism;Methionine Metabolism;4-Hydroxybutyric Aciduria/Succinic Semialdehyde Dehydrogenase Deficiency;Homocarnosinosis;Hyperinsulinism-Hyperammonemia Syndrome;Glutathione Synthetase Deficiency;5-Oxoprolinuria;Cystathionine beta-Synthase Deficiency;…
MEDP0055	C7H15N3O3	L-Homocitrulline	L-高瓜氨酸	Amino acid and Its metabolomics	氨基酸及其代谢物	Amino acids	氨基酸	1190-49-4	69543	80587	58982	86560	100250	66501	169150	98252	50125	42175	32409	121860	79408	73284	117510	C02427	HMDB0000679	--	--
MEDP0056	C8H16N2O4S2	L-Homocystine	L-高胱氨酸	Amino acid and Its metabolomics	氨基酸及其代谢物	Amino acids	氨基酸	626-72-2	255230	456490	178250	314920	348080	301540	180940	171720	254610	363170	645480	654650	341100	279530	360510	C01817	HMDB0000676	--	--
MEDP0061	C4H9NO2	N,N-Dimethylglycine	N,N-二甲基甘氨酸	Amino acid and Its metabolomics	氨基酸及其代谢物	Amino acid derivatives	氨基酸衍生物	1118-68-9	3466500	5270400	6809900	4459000	5678700	4154400	3905000	5432700	4869300	4250100	4308400	4909200	4753000	5001400	4569600	C01026	HMDB0000092	SMP0000123;SMP0000033;SMP0000177;SMP0000341;SMP0000214;SMP0000222;SMP0000340;SMP0000221;SMP0000004;SMP0000242;SMP0000179;SMP0000244;SMP0000223;SMP0000484;SMP0000485;SMP0000570;SMP0000721;SMP0002313	Betaine Metabolism;Methionine Metabolism;Cystathionine beta-Synthase Deficiency;Hypermethioninemia;S-Adenosylhomocysteine (SAH) Hydrolase Deficiency;Glycine N-Methyltransferase Deficiency;Methylenetetrahydrofolate Reductase Deficiency (MTHFRD);Methionine Adenosyltransferase Deficiency;Glycine and Serine Metabolism;Dimethylglycine Dehydrogenase Deficiency;Dihydropyrimidine Dehydrogenase Deficiency…
MEDP0062	C8H16N2O3	N6-Acetyl-L-Lysine	N6-乙酰-L-赖氨酸	Amino acid and Its metabolomics	氨基酸及其代谢物	Amino acid derivatives	氨基酸衍生物	692-04-6	265690	194440	243000	244780	320470	174130	230250	304450	228280	261890	190550	165720	273540	246430	247170	C02727	HMDB0000206	--	--
MEDP0063	C6H9NO5	N-Acetylaspartate	N-乙酰天冬氨酸	Amino acid and Its metabolomics	氨基酸及其代谢物	Amino acid derivatives	氨基酸衍生物	997-55-7	12515000	9555900	4386600	16978000	9195300	17085000	13859000	8412700	11044000	18300000	16371000	22984000	15138000	15406000	15214000	C01042	HMDB0000812	SMP0000067;SMP0000175;SMP0000192	Aspartate Metabolism;Canavan Disease;Hypoacetylaspartia
MEDP0067	C8H15NO6	N-Acetylmannosamine	N-乙酰-D-甘露糖胺	Carboxylic acids and derivatives	碳水化合物及其代谢物	Sugars	糖类	3615-17-6	64782	132110	42762	36235	58209	84436	64514	34169	64563	78062	91995	132580	42618	58256	60184	C00645	HMDB0001129	SMP0000045;SMP0000216;SMP0000240;SMP0000390;SMP0000534	Amino Sugar Metabolism;Sialuria or French Type Sialuria;Salla Disease/Infantile Sialic Acid Storage Disease;Tay-Sachs Disease;G(M2)-Gangliosidosis: Variant B, Tay-Sachs Disease
MEDP0068	C11H19NO9	N-Acetylneuraminic Acid	N-乙酰神经氨酸	Amino acid and Its metabolomics	氨基酸及其代谢物	Amino acid derivatives	氨基酸衍生物	131-48-6	165990	216420	157300	100790	200490	139810	234230	71808	107000	205280	138540	210880	208870	142020	183860	C19910	HMDB0000230	SMP0000045;SMP0000216;SMP0000240;SMP0000390;SMP0000534	Amino Sugar Metabolism;Sialuria or French Type Sialuria;Salla Disease/Infantile Sialic Acid Storage Disease;Tay-Sachs Disease;G(M2)-Gangliosidosis: Variant B, Tay-Sachs Disease
MEDP0071	C8H16N2O3	Gly-Leu	N-甘氨酰-L-亮氨酸	Amino acid and Its metabolomics	氨基酸及其代谢物	Amino acid derivatives	氨基酸衍生物	869-19-2	5759000	5566300	3622500	10550000	7487100	10765000	10583000	2707700	5771200	9921900	9639500	14503000	10470000	10488000	8974700	C02155	HMDB0000759	--	--
MEDP0077	C13H16N2O4	Phenylacetyl-L-Glutamine	N-苯乙酰基-L-谷氨酰胺	Amino acid and Its metabolomics	氨基酸及其代谢物	Amino acid derivatives	氨基酸衍生物	28047-15-6	1161600	208760	209280	312160	290000	1692200	2768600	161720	125600	123950	133670	550270	691160	734890	745020	C04148	HMDB0006344	SMP0000126	Phenylacetate Metabolism
MEDP0078	C18H20N2O3	Phe-Phe	L-苯丙氨酸-L-苯丙氨酸	Amino acid and Its metabolomics	氨基酸及其代谢物	Small Peptide	小肽	2577-40-4	19978	50061	16285	34890	22214	35298	26923	12051	10528	27110	30360	70727	55492	31833	44082	-	HMDB0013302	--	--
MEDP0079	C14H20N6O5S	S-(5-Adenosy)-L-Homocysteine	S-(5-腺苷)-L-高半胱氨酸	Amino acid and Its metabolomics	氨基酸及其代谢物	Amino acid derivatives	氨基酸衍生物	979-92-0	2865500	4805800	3896100	4133300	5176100	3611000	3010400	3155900	4582600	5055900	5336500	4937100	4561200	4554600	4812800	C00021	HMDB0000939	SMP0000020;SMP0000123;SMP0000465;SMP0000012;SMP0000065;SMP0000044;SMP0000033;SMP0000207;SMP0000362;SMP0000360;SMP0000361;SMP0000208;SMP0000188;SMP0000363;SMP0000170;SMP0000177;SMP0000341;SMP0000214;SMP0000222;SMP0000340;SMP0000221;SMP0000191;SMP0000006;SMP0000048;SMP0000004;SMP0000063;SMP0000169;SMP0000190;SMP0000218;SMP0000242;SMP0000179;SMP0000244;SMP0000223;SMP0000427;SMP0000428;SMP0000327;SMP…	Arginine and Proline Metabolism;Betaine Metabolism;Carnitine Synthesis;Catecholamine Biosynthesis;Ubiquinone Biosynthesis;Histidine Metabolism;Methionine Metabolism;Prolidase Deficiency (PD);Arginine: Glycine Amidinotransferase Deficiency (AGAT Deficiency);Hyperprolinemia Type II;Hyperprolinemia Type I;Prolinemia Type II;Guanidinoacetate Methyltransferase Deficiency (GAMT Deficiency);Ornithine Am…
MEDP0083	C5H9NO3	Trans-4-Hydroxy-L-Proline	反-4-羟基-L-脯氨酸	Amino acid and Its metabolomics	氨基酸及其代谢物	Amino acid derivatives	氨基酸衍生物	51-35-4	4498200	10201000	4962900	6707100	5038000	5203200	4146100	2538700	4223000	5705900	8133800	7975800	5729500	5240500	4493400	C01157	HMDB0000725	SMP0000020;SMP0000207;SMP0000362;SMP0000360;SMP0000361;SMP0000208;SMP0000188;SMP0000363;SMP0000504;SMP0000505;SMP0000506;SMP0000507;SMP0002292;SMP0002295	Arginine and Proline Metabolism;Prolidase Deficiency (PD);Arginine: Glycine Amidinotransferase Deficiency (AGAT Deficiency);Hyperprolinemia Type II;Hyperprolinemia Type I;Prolinemia Type II;Guanidinoacetate Methyltransferase Deficiency (GAMT Deficiency);Ornithine Aminotransferase Deficiency (OAT Deficiency);Creatine Deficiency, Guanidinoacetate Methyltransferase Deficiency;Hyperornithinemia with …
MEDP0084	C3H9NO	Trimethylamine N-Oxide	氧化三甲胺	Alcohol and amines	醇、胺类	Amines	胺类	1184-78-7	8328.1	32304	20314	15043	10810	28189	308510	18371	9	9	9	38673	19543	28253	35103	C01104	HMDB0000925	--	--
MEDP0086	CH4N2O	Urea	尿素	Alcohol and amines	醇、胺类	Amines	胺类	57-13-6	2421600	6591300	6594200	5209700	6386800	5476400	7968000	3974400	6729000	5301700	3801100	7905300	5679600	5391600	5111100	C00086	HMDB0000294	SMP0000020;SMP0000036;SMP0000207;SMP0000362;SMP0000360;SMP0000361;SMP0000208;SMP0000188;SMP0000363;SMP0000483;SMP0000059;SMP0000357;SMP0000003;SMP0000001;SMP0000205;SMP0000002;SMP0000184;SMP0000189;SMP0000193;SMP0000197;SMP0000078;SMP0000080;SMP0000081;SMP0000088;SMP0000090;SMP0000091;SMP0000097;SMP0000100;SMP0000103;SMP0000105;SMP0000108;SMP0000110;SMP0000115;SMP0000118;SMP0000121;SMP0000122;SMP…	Arginine and Proline Metabolism;D-Arginine and D-Ornithine Metabolism;Prolidase Deficiency (PD);Arginine: Glycine Amidinotransferase Deficiency (AGAT Deficiency);Hyperprolinemia Type II;Hyperprolinemia Type I;Prolinemia Type II;Guanidinoacetate Methyltransferase Deficiency (GAMT Deficiency);Ornithine Aminotransferase Deficiency (OAT Deficiency);Kidney Function;Urea Cycle;Argininemia;Argininosucci…
MEDP0087	C9H19N3O3	L-Alanyl-L-Lysine	L-丙氨酰-赖氨酸	Amino acid and Its metabolomics	氨基酸及其代谢物	Amino acid derivatives	氨基酸衍生物	6366-77-4	52247	51355	38911	54460	68647	52586	43174	41943	48420	80027	57650	39193	68816	51504	75246	-	HMDB0028692	--	--
MEDP0089	C7H11N3O	N-Acetylhistamine	乙酰基组胺	Alcohol and amines	醇、胺类	Amines	胺类	673-49-4	298410	328210	174440	240990	310310	180110	389970	315100	263000	236170	120660	291320	267530	265170	307540	C05135	HMDB0013253	--	--
MEDP0101	C9H8O3	P-Coumaric Acid	4-香豆酸	Benzene and substituted derivatives	苯及其衍生物	Phenolic acids	酚酸类	501-98-4	12084000	10369000	11699000	13268000	17147000	13961000	13933000	12923000	11679000	13216000	9975000	13358000	14736000	14318000	13860000	C00811	HMDB0002035	--	--
MEDP0110	C8H8O3	2-Methoxybenzoic Acid	邻甲氧基苯甲酸	Benzene and substituted derivatives	苯及其衍生物	Phenolic acids	酚酸类	529-75-9	240110	417020	190490	274780	137640	368830	188610	128580	248930	176580	108390	281930	285130	224970	303680	-	HMDB0032604	--	--
MEDP0115	C7H8N2O2	1,4-Dihydro-1-Methyl-4-Oxo-3-Pyridinecarboxamide	1,4-二氢-1-甲基-4-氧代-3-吡啶甲酰胺	Heterocyclic compounds	杂环化合物	Pteridines and derivatives	蝶啶及其衍生物	769-49-3	4093300	5339200	4474500	3720600	5780800	4138500	6897000	6283100	6062300	5546700	2114700	5968100	4435800	4635100	4576400	C05843	HMDB0004194	SMP0000048	Nicotinate and Nicotinamide Metabolism
MEDP0120	C7H8N4O2	Theobromine	可可碱	Nucleotide And Its metabolomics	核苷酸及其代谢物	Nucleotide and Its metabolomics	核苷酸及其代谢物	83-67-0	35300	28972	28400	38280	45030	13415	11636	138430	3964.9	30460	19776	40545	14981	20774	17260	C07480	HMDB0002825	SMP0000028	Caffeine Metabolism
MEDP0125	C5H14NO+	Choline	胆碱	Tryptamines,Cholines,Pigments	色胺、胆碱、色素	Cholines	胆碱类	62-49-7	876080	781990	1271400	847660	1288300	751540	905890	1163500	1225300	823910	772090	821310	869890	1047200	1000700	C00114	HMDB0000097	SMP0000123;SMP0000025;SMP0000033;SMP0000177;SMP0000341;SMP0000214;SMP0000222;SMP0000340;SMP0000221;SMP0000570;SMP0002313;SMP0014212;SMP0029731	Betaine Metabolism;Phospholipid Biosynthesis;Methionine Metabolism;Cystathionine beta-Synthase Deficiency;Hypermethioninemia;S-Adenosylhomocysteine (SAH) Hydrolase Deficiency;Glycine N-Methyltransferase Deficiency;Methylenetetrahydrofolate Reductase Deficiency (MTHFRD);Methionine Adenosyltransferase Deficiency;Homocystinuria-Megaloblastic Anemia Due to Defect in Cobalamin Metabolism, cblG Complem…
MEDP0127	C4H12N2	Putrescine	腐胺	Alcohol and amines	醇、胺类	Polyamines	多胺	110-60-1	495340	587080	501390	623480	607350	628980	482860	578900	548690	727700	565770	604450	661960	676060	562050	C00134	HMDB0001414	SMP0000445;SMP0000033;SMP0000177;SMP0000341;SMP0000214;SMP0000222;SMP0000340;SMP0000221;SMP0000570	Spermidine and Spermine Biosynthesis;Methionine Metabolism;Cystathionine beta-Synthase Deficiency;Hypermethioninemia;S-Adenosylhomocysteine (SAH) Hydrolase Deficiency;Glycine N-Methyltransferase Deficiency;Methylenetetrahydrofolate Reductase Deficiency (MTHFRD);Methionine Adenosyltransferase Deficiency;Homocystinuria-Megaloblastic Anemia Due to Defect in Cobalamin Metabolism, cblG Complementation…
MEDP0145	C7H8N4O2	1,7-Dimethylxanthine	1,7-二甲基黄嘌呤	Nucleotide And Its metabolomics	核苷酸及其代谢物	Nucleotide and Its metabolomics	核苷酸及其代谢物	611-59-6	76116	83931	156180	29033	81880	22326	21838	380930	15101	68085	62716	80026	75044	72950	85976	C13747	HMDB0001860	SMP0000028	Caffeine Metabolism
MEDP0146	C6H7N5	1-Methyladenine	1-甲基腺嘌呤	Nucleotide And Its metabolomics	核苷酸及其代谢物	Nucleotide and Its metabolomics	核苷酸及其代谢物	5142-22-3	189300	168950	162470	181300	245190	192190	219550	183130	221900	215130	152510	199100	193360	196810	226030	C02216	HMDB0011599	--	--
MEDP0147	C7H11N3O2	1-Methylhistidine	1-甲基组氨酸	Amino acid and Its metabolomics	氨基酸及其代谢物	Amino acid derivatives	氨基酸衍生物	332-80-9	279220	89054	475450	474150	499620	62716	381260	458500	621510	615180	217650	228000	509140	525350	469100	C01152	HMDB0000001	SMP0000044;SMP0000191	Histidine Metabolism;Histidinemia
MEDP0149	C10H14N5O6P	2'-Deoxyadenosine-5'-Monophosphate	5'-单磷酸-2'-脱氧腺苷	Nucleotide And Its metabolomics	核苷酸及其代谢物	Nucleotide and Its metabolomics	核苷酸及其代谢物	653-63-4	62033	19285	58456	152990	101800	157650	68928	112390	46149	212980	51740	305440	100970	102250	139300	C00360	HMDB0000905	SMP0000050;SMP0000144;SMP0000167;SMP0000365;SMP0000364;SMP0000203;SMP0000220;SMP0000210;SMP0000168;SMP0000427;SMP0000428;SMP0000430;SMP0000512;SMP0000513;SMP0000535;SMP0000536;SMP0000537	Purine Metabolism;Adenosine Deaminase Deficiency;Adenylosuccinate Lyase Deficiency;Gout or Kelley-Seegmiller Syndrome;Lesch-Nyhan Syndrome (LNS);Molybdenum Cofactor Deficiency;Xanthine Dehydrogenase Deficiency (Xanthinuria);Purine Nucleoside Phosphorylase Deficiency;AICA-Ribosiduria;Azathioprine Action Pathway;Mercaptopurine Action Pathway;Thioguanine Action Pathway;Xanthinuria Type I;Xanthinuria…
MEDP0152	C10H14N5O7P	3'-Aenylic Acid	腺苷-3'-磷酸	Nucleotide And Its metabolomics	核苷酸及其代谢物	Nucleotide and Its metabolomics	核苷酸及其代谢物	84-21-9	14173000	8288200	8924900	44136000	51639000	25277000	14672000	11264000	13191000	199120000	399270000	63680000	72965000	78198000	82404000	C01367	HMDB0003540	SMP0000035;SMP0000046;SMP0000172;SMP0000219;SMP0000178;SMP0000202;SMP0000314;SMP0000318;SMP0000317;SMP0000316;SMP0000315;SMP0000720	Bile Acid Biosynthesis;Pyrimidine Metabolism;beta-Ureidopropionase Deficiency;UMP Synthase Deficiency (Orotic Aciduria);Dihydropyrimidinase Deficiency;MNGIE (Mitochondrial Neurogastrointestinal Encephalopathy);Congenital Bile Acid Synthesis Defect Type II;Congenital Bile Acid Synthesis Defect Type III;Familial Hypercholanemia (FHCA);Zellweger Syndrome;Cerebrotendinous Xanthomatosis (CTX);27-Hydro…
MEDP0156	C10H14N2O6	5-Methyluridine	5-甲基尿苷	Nucleotide And Its metabolomics	核苷酸及其代谢物	Nucleotide and Its metabolomics	核苷酸及其代谢物	1463-10-1	104560	195060	144060	145830	147750	95696	94056	131640	135950	184710	105730	229720	168520	152030	198160	-	HMDB0000884	--	--
MEDP0157	C6H6N4O2	7-Methylxanthine	7-甲基黄嘌呤	Nucleotide And Its metabolomics	核苷酸及其代谢物	Nucleotide and Its metabolomics	核苷酸及其代谢物	552-62-5	54382	39963	81674	51226	63014	41112	66425	71874	80596	43542	33374	46095	80201	56424	66172	C16353	HMDB0001991	SMP0000028	Caffeine Metabolism
MEDP0159	C5H5N5	Adenine	腺嘌呤	Nucleotide And Its metabolomics	核苷酸及其代谢物	Nucleotide and Its metabolomics	核苷酸及其代谢物	73-24-5	3343800	4952500	2213000	4503800	3326400	3926600	3210500	2175400	3010800	7449500	5943800	7620500	4252000	4582800	4522300	C00147	HMDB0000034	SMP0000050;SMP0000144;SMP0000167;SMP0000365;SMP0000364;SMP0000203;SMP0000220;SMP0000210;SMP0000168;SMP0000427;SMP0000428;SMP0000430;SMP0000512;SMP0000513;SMP0000535;SMP0000536;SMP0000537	Purine Metabolism;Adenosine Deaminase Deficiency;Adenylosuccinate Lyase Deficiency;Gout or Kelley-Seegmiller Syndrome;Lesch-Nyhan Syndrome (LNS);Molybdenum Cofactor Deficiency;Xanthine Dehydrogenase Deficiency (Xanthinuria);Purine Nucleoside Phosphorylase Deficiency;AICA-Ribosiduria;Azathioprine Action Pathway;Mercaptopurine Action Pathway;Thioguanine Action Pathway;Xanthinuria Type I;Xanthinuria…
MEDP0160	C10H13N5O4	Adenosine	腺苷	Nucleotide And Its metabolomics	核苷酸及其代谢物	Nucleotide and Its metabolomics	核苷酸及其代谢物	58-61-7	33427000	26975000	17661000	44191000	22994000	40155000	29906000	14502000	25130000	97868000	110290000	64840000	51201000	53525000	55286000	C00212	HMDB0000050	SMP0000029;SMP0000123;SMP0000050;SMP0000033;SMP0000144;SMP0000167;SMP0000365;SMP0000364;SMP0000203;SMP0000220;SMP0000210;SMP0000168;SMP0000177;SMP0000341;SMP0000214;SMP0000222;SMP0000340;SMP0000221;SMP0000427;SMP0000428;SMP0000430;SMP0000320;SMP0000321;SMP0000512;SMP0000513;SMP0000535;SMP0000536;SMP0000537;SMP0000570	Selenoamino Acid Metabolism;Betaine Metabolism;Purine Metabolism;Methionine Metabolism;Adenosine Deaminase Deficiency;Adenylosuccinate Lyase Deficiency;Gout or Kelley-Seegmiller Syndrome;Lesch-Nyhan Syndrome (LNS);Molybdenum Cofactor Deficiency;Xanthine Dehydrogenase Deficiency (Xanthinuria);Purine Nucleoside Phosphorylase Deficiency;AICA-Ribosiduria;Cystathionine beta-Synthase Deficiency;Hyperme…
MEDP0161	C10H15N5O10P2	Adenosine 5'-Diphosphate	二磷酸腺苷	Nucleotide And Its metabolomics	核苷酸及其代谢物	Nucleotide and Its metabolomics	核苷酸及其代谢物	58-64-0	9	28824	33942	859400	140930	969720	308220	41494	195670	1700800	355620	2340900	424290	704890	625370	C00008	HMDB0001341	SMP0000055;SMP0000072;SMP0000015;SMP0000057;SMP0000029;SMP0000045;SMP0000009;SMP0000020;SMP0000013;SMP0000053;SMP0000064;SMP0000010;SMP0000027;SMP0000070;SMP0000076;SMP0000041;SMP0000450;SMP0000044;SMP0000444;SMP0000023;SMP0000032;SMP0000050;SMP0000060;SMP0000031;SMP0000352;SMP0000350;SMP0000173;SMP0000137;SMP0000236;SMP0000138;SMP0000199;SMP0000237;SMP0000139;SMP0000140;SMP0000384;SMP0000200;SMP…	Alanine Metabolism;Glutamate Metabolism;Glutathione Metabolism;Citric Acid Cycle;Selenoamino Acid Metabolism;Amino Sugar Metabolism;Ammonia Recycling;Arginine and Proline Metabolism;Cysteine Metabolism;Folate Metabolism;Fructose and Mannose Degradation;Nucleotide Sugars Metabolism;Pantothenate and CoA Biosynthesis;Riboflavin Metabolism;Thiamine Metabolism;Sulfate/Sulfite Metabolism;Phytanic Acid …
MEDP0165	C4H5N3O	Cytosine	胞嘧啶	Nucleotide And Its metabolomics	核苷酸及其代谢物	Nucleotide and Its metabolomics	核苷酸及其代谢物	71-30-7	263340	129970	165830	251310	184430	205090	133130	211840	127230	194830	167820	115890	198970	124630	211890	C00380	HMDB0000630	--	--
MEDP0166	C10H13N5O4	Deoxyguanosine	2'-脱氧鸟苷	Nucleotide And Its metabolomics	核苷酸及其代谢物	Nucleotide and Its metabolomics	核苷酸及其代谢物	961-07-9	33427000	26975000	17661000	44191000	22994000	40155000	29906000	14502000	25130000	97868000	110290000	64840000	51201000	53525000	55286000	C00330	HMDB0000085	SMP0000050;SMP0000144;SMP0000167;SMP0000365;SMP0000364;SMP0000203;SMP0000220;SMP0000210;SMP0000168;SMP0000427;SMP0000428;SMP0000430;SMP0000512;SMP0000513;SMP0000535;SMP0000536;SMP0000537	Purine Metabolism;Adenosine Deaminase Deficiency;Adenylosuccinate Lyase Deficiency;Gout or Kelley-Seegmiller Syndrome;Lesch-Nyhan Syndrome (LNS);Molybdenum Cofactor Deficiency;Xanthine Dehydrogenase Deficiency (Xanthinuria);Purine Nucleoside Phosphorylase Deficiency;AICA-Ribosiduria;Azathioprine Action Pathway;Mercaptopurine Action Pathway;Thioguanine Action Pathway;Xanthinuria Type I;Xanthinuria…
MEDP0169	C10H14N5O8P	Guanosine-5'-monophosphate	鸟苷5'-单磷酸	Nucleotide And Its metabolomics	核苷酸及其代谢物	Nucleotide and Its metabolomics	核苷酸及其代谢物	85-32-5	441970	556350	351770	9394200	10143000	3457500	958570	1447900	1951700	38330000	55061000	26317000	14240000	15233000	13233000	C00144	HMDB0001397	SMP0000072;SMP0000050;SMP0000243;SMP0000385;SMP0000339;SMP0000144;SMP0000167;SMP0000365;SMP0000364;SMP0000203;SMP0000220;SMP0000210;SMP0000168;SMP0000136;SMP0000427;SMP0000428;SMP0000262;SMP0000247;SMP0000248;SMP0000249;SMP0000250;SMP0000251;SMP0000252;SMP0000253;SMP0000254;SMP0000255;SMP0000256;SMP0000257;SMP0000258;SMP0000259;SMP0000290;SMP0000291;SMP0000292;SMP0000293;SMP0000294;SMP0000295;SMP…	Glutamate Metabolism;Purine Metabolism;4-Hydroxybutyric Aciduria/Succinic Semialdehyde Dehydrogenase Deficiency;Homocarnosinosis;Hyperinsulinism-Hyperammonemia Syndrome;Adenosine Deaminase Deficiency;Adenylosuccinate Lyase Deficiency;Gout or Kelley-Seegmiller Syndrome;Lesch-Nyhan Syndrome (LNS);Molybdenum Cofactor Deficiency;Xanthine Dehydrogenase Deficiency (Xanthinuria);Purine Nucleoside Phosph…
MEDP0170	C5H4N4O	Hypoxanthine	次黄嘌呤	Nucleotide And Its metabolomics	核苷酸及其代谢物	Nucleotide and Its metabolomics	核苷酸及其代谢物	68-94-0	205740000	205800000	220120000	226910000	211290000	176070000	168280000	197800000	204450000	177550000	140900000	172400000	200640000	216770000	210450000	C00262	HMDB0000157	SMP0000050;SMP0000144;SMP0000167;SMP0000365;SMP0000364;SMP0000203;SMP0000220;SMP0000210;SMP0000168;SMP0000427;SMP0000428;SMP0000430;SMP0000512;SMP0000513;SMP0000535;SMP0000536;SMP0000537	Purine Metabolism;Adenosine Deaminase Deficiency;Adenylosuccinate Lyase Deficiency;Gout or Kelley-Seegmiller Syndrome;Lesch-Nyhan Syndrome (LNS);Molybdenum Cofactor Deficiency;Xanthine Dehydrogenase Deficiency (Xanthinuria);Purine Nucleoside Phosphorylase Deficiency;AICA-Ribosiduria;Azathioprine Action Pathway;Mercaptopurine Action Pathway;Thioguanine Action Pathway;Xanthinuria Type I;Xanthinuria…
MEDP0173	C21H27N7O14P2	Nicotinic Acid Adenine Dinucleotide	烟酰胺腺嘌呤双核苷酸	Nucleotide And Its metabolomics	核苷酸及其代谢物	Nucleotide and Its metabolomics	核苷酸及其代谢物	53-84-9	345680	231900	112900	3462600	650710	3779500	1461700	141430	685260	6965500	1081600	12209000	2399400	2578700	2749100	C00003	HMDB0000902	SMP0000072;SMP0000057;SMP0000029;SMP0000009;SMP0000020;SMP0000007;SMP0000123;SMP0000073;SMP0000028;SMP0000465;SMP0000013;SMP0000449;SMP0000054;SMP0000051;SMP0000053;SMP0000064;SMP0000124;SMP0000071;SMP0000037;SMP0000129;SMP0000010;SMP0000450;SMP0000044;SMP0000068;SMP0000127;SMP0000025;SMP0000032;SMP0000050;SMP0000060;SMP0000033;SMP0000356;SMP0000173;SMP0000137;SMP0000236;SMP0000138;SMP0000199;SMP…	Glutamate Metabolism;Citric Acid Cycle;Selenoamino Acid Metabolism;Ammonia Recycling;Arginine and Proline Metabolism;beta-Alanine Metabolism;Betaine Metabolism;Butyrate Metabolism;Caffeine Metabolism;Carnitine Synthesis;Cysteine Metabolism;Ethanol Degradation;Fatty Acid Elongation in Mitochondria;Fatty Acid Metabolism;Folate Metabolism;Fructose and Mannose Degradation;Glycerol Phosphate Shuttle;K…
MEDP0175	C4H4N2	Pyrimidine	嘧啶	Nucleotide And Its metabolomics	核苷酸及其代谢物	Nucleotide and Its metabolomics	核苷酸及其代谢物	289-95-2	56306	80331	73403	56102	59314	55621	59237	52850	67581	56584	56748	60975	60547	57811	54966	C00396	HMDB0003361	--	--
MEDP0177	C5H6N2O2	Thymine	胸腺嘧啶	Nucleotide And Its metabolomics	核苷酸及其代谢物	Nucleotide and Its metabolomics	核苷酸及其代谢物	65-71-4	144970	93921	112050	101150	235930	98600	89037	259740	84134	119130	36492	95858	98101	131200	112330	C00178	HMDB0000262	SMP0000046;SMP0000172;SMP0000219;SMP0000178;SMP0000202	Pyrimidine Metabolism;beta-Ureidopropionase Deficiency;UMP Synthase Deficiency (Orotic Aciduria);Dihydropyrimidinase Deficiency;MNGIE (Mitochondrial Neurogastrointestinal Encephalopathy)
MEDP0178	C4H4N2O2	Uracil	尿嘧啶	Nucleotide And Its metabolomics	核苷酸及其代谢物	Nucleotide and Its metabolomics	核苷酸及其代谢物	66-22-8	10243000	12682000	9049800	13253000	10226000	11688000	13874000	7970800	12658000	12037000	9012600	13739000	10842000	12074000	12097000	C00106	HMDB0000300	SMP0000007;SMP0000351;SMP0000046;SMP0000172;SMP0000219;SMP0000178;SMP0000202;SMP0000493	beta-Alanine Metabolism;GABA-Transaminase Deficiency;Pyrimidine Metabolism;beta-Ureidopropionase Deficiency;UMP Synthase Deficiency (Orotic Aciduria);Dihydropyrimidinase Deficiency;MNGIE (Mitochondrial Neurogastrointestinal Encephalopathy);Carnosinuria, Carnosinemia
MEDP0180	C11H15N2O8P	Β-Nicotinamide Mononucleotide	β-烟酰胺单核苷酸	Nucleotide And Its metabolomics	核苷酸及其代谢物	Nucleotide and Its metabolomics	核苷酸及其代谢物	1094-61-7	835950	582620	231300	2004200	427160	2387300	2201300	218150	562830	1962400	810060	2652500	1270000	1369900	1524400	C00455	HMDB0000229	SMP0000048	Nicotinate and Nicotinamide Metabolism
MEDP0185	C9H13NO3	Epinephrine	肾上腺素	Hormones and hormone related compunds	激素及激素相关物质	Hormones and hormone related compunds	激素及激素相关物质	51-43-4	598770	514840	431480	1076100	685410	345420	642780	380730	410650	1164200	515060	1152100	752510	590470	547220	C00788	HMDB0000068	SMP0000012;SMP0000170;SMP0000006;SMP0000169;SMP0000190;SMP0000218;SMP0000429;SMP0000494;SMP0000497;SMP0000498;SMP0000533;SMP0000661	Catecholamine Biosynthesis;Aromatic L-Aminoacid Decarboxylase Deficiency;Tyrosine Metabolism;Alkaptonuria;Hawkinsinuria;Tyrosinemia Type I;Disulfiram Action Pathway;Tyrosinemia, Transient, of the Newborn;Tyrosine Hydroxylase Deficiency;Dopamine beta-Hydroxylase Deficiency;Monoamine Oxidase-A Deficiency (MAO-A);Epinephrine Action Pathway
MEDP0186	C15H11I4NO4	L-Thyroxine	左旋甲状腺素	Hormones and hormone related compunds	激素及激素相关物质	Hormones and hormone related compunds	激素及激素相关物质	51-48-9	144680	363420	315220	291590	261460	215560	274810	477600	268370	327060	432150	327010	354490	384030	345880	C01829	HMDB0000248	SMP0000716	Thyroid Hormone Synthesis
MEDP0212	C12H14N2O2	N-Acetyl-5-Hydroxytryptamine	N-乙酰基五羟色胺	Tryptamines,Cholines,Pigments	色胺、胆碱、色素	Tryptamines	色胺	1210-83-9	29960	60816	36573	47687	66934	51741	33022	32116	57379	56838	77194	91565	110480	137520	121120	C00978	HMDB0001238	SMP0000063	Tryptophan Metabolism
MEDP0224	C6H12O6	D-Fructose	D-果糖	Carboxylic acids and derivatives	碳水化合物及其代谢物	Sugars	糖类	57-48-7	41716000	29676000	50285000	42077000	44382000	52647000	39556000	36084000	44947000	28449000	37508000	35620000	27023000	33098000	31831000	C10906	--	--	--
MEDP0229	C12H22O11	Lactose	乳糖	Carboxylic acids and derivatives	碳水化合物及其代谢物	Sugars	糖类	63-42-3	136650	420750	199360	459620	175410	218290	47158	131690	59225	568130	377950	330200	300760	269140	307510	C00243	HMDB0000186	SMP0000444;SMP0000457;SMP0000043;SMP0000182;SMP0000458;SMP0000579;SMP0000580	Lactose Synthesis;Lactose Degradation;Galactose Metabolism;Galactosemia;Lactose Intolerance;Congenital Disorder of Glycosylation CDG-IId;GLUT-1 Deficiency Syndrome
MEDP0230	C12H22O11	Maltose	麦芽糖	Carboxylic acids and derivatives	碳水化合物及其代谢物	Sugars	糖类	69-79-4	136650	420750	199360	459620	175410	218290	47158	131690	59225	568130	377950	330200	300760	269140	307510	C00208	HMDB0000163	SMP0000058;SMP0000552;SMP0000553;SMP0000554;SMP0000555;SMP0000556;SMP0000557	Starch and Sucrose Metabolism;Glycogen Synthetase Deficiency;Glycogenosis, Type III. Cori Disease, Debrancher Glycogenosis;Glycogenosis, Type IV. Amylopectinosis, Anderson Disease;Glycogenosis, Type VI. Hers Disease;Mucopolysaccharidosis VII. Sly Syndrome;Sucrase-Isomaltase Deficiency
MEDP0232	C8H15NO6	N-Acetyl-D-Glucosamine	N-乙酰氨基葡萄糖	Carboxylic acids and derivatives	碳水化合物及其代谢物	Sugar derivatives	糖衍生物	7512-17-6	64782	132110	42762	36235	58209	84436	64514	34169	64563	78062	91995	132580	42618	58256	60184	C00140	HMDB0000215	SMP0000045;SMP0000216;SMP0000240;SMP0000390;SMP0000534	Amino Sugar Metabolism;Sialuria or French Type Sialuria;Salla Disease/Infantile Sialic Acid Storage Disease;Tay-Sachs Disease;G(M2)-Gangliosidosis: Variant B, Tay-Sachs Disease
MEDP0239	C6H8O6	L-Ascorbate	抗坏血酸	CoEnzyme and vitamins	辅酶和维生素	CoEnzyme and vitamins	辅酶和维生素	50-81-7	874420	857750	1071900	1022400	645680	1375800	1069300	1010100	1701800	1001700	709840	968030	975670	736910	706940	C00072	HMDB0000044	SMP0000465;SMP0000012;SMP0000450;SMP0000170;SMP0000451;SMP0000006;SMP0000030;SMP0000169;SMP0000190;SMP0000218;SMP0000429;SMP0000494;SMP0000497;SMP0000498;SMP0000533;SMP0002292;SMP0002295	Carnitine Synthesis;Catecholamine Biosynthesis;Phytanic Acid Peroxisomal Oxidation;Aromatic L-Aminoacid Decarboxylase Deficiency;Refsum Disease;Tyrosine Metabolism;Oxidation of Branched-Chain Fatty Acids;Alkaptonuria;Hawkinsinuria;Tyrosinemia Type I;Disulfiram Action Pathway;Tyrosinemia, Transient, of the Newborn;Tyrosine Hydroxylase Deficiency;Dopamine beta-Hydroxylase Deficiency;Monoamine Oxida…
MEDP0242	C6H6N2O	Nicotinamide	烟酰胺	CoEnzyme and vitamins	辅酶和维生素	CoEnzyme and vitamins	辅酶和维生素	98-92-0	175110000	255130000	194360000	217340000	189660000	198410000	177280000	145640000	207910000	164090000	214780000	162690000	191870000	195710000	184640000	C00153	HMDB0001406	SMP0000048;SMP0083297;SMP0084271	Nicotinate and Nicotinamide Metabolism;NAD+ Signalling Pathway (Cancer);NAD+ Signalling and Aging
MEDP0244	C20H32O	All-Trans-13,14-Dihydroretinol	反式-13,14-二羟视黄醇	CoEnzyme and vitamins	辅酶和维生素	CoEnzyme and vitamins	辅酶和维生素	115797-14-3	206570	94240	111540	34460	103540	66511	219020	244770	109390	95420	175820	109570	195740	217440	238230	C15492	HMDB0011618	SMP0000074;SMP0000336	Retinol Metabolism;Vitamin A Deficiency
MEDP0246	C6H5NO2	Nicotinic Acid	烟酸	CoEnzyme and vitamins	辅酶和维生素	CoEnzyme and vitamins	辅酶和维生素	59-67-6	507330	480450	580780	587570	688190	547600	555740	589850	503520	567700	489320	747100	644490	575540	685470	C00253	HMDB0001488	SMP0000048	Nicotinate and Nicotinamide Metabolism
MEDP0251	C7H7NO2	Trigonelline	葫芦巴碱	CoEnzyme and vitamins	辅酶和维生素	CoEnzyme and vitamins	辅酶和维生素	535-83-1	926020	1342600	1027200	939160	844590	1046500	777910	705560	1055000	797490	838680	1226500	910820	1052900	925080	C01004	HMDB0000875	--	--
MEDP0275	C10H9NO2	Indole-3-Acetic Acid	吲哚-3-乙酸	Heterocyclic compounds	杂环化合物	Indole and Its derivatives	吲哚及其衍生物	87-51-4	2506300	2640700	4956200	2051300	5465600	1928000	2656100	6613600	12161000	2510300	9686900	2852600	3296200	4881600	6376000	C00954	HMDB0000197	SMP0000063	Tryptophan Metabolism
MEDP0276	C9H7NO	Indole-3-Carboxaldehyde	吲哚-3-甲醛	Heterocyclic compounds	杂环化合物	Indole and Its derivatives	吲哚及其衍生物	487-89-8	17299	17575	11181	14938	33890	12554	22761	52712	37463	12021	49770	14923	28984	24241	22342	C08493	HMDB0029737	--	--
MEDP0281	C3H10N2	1,3-Diaminopropane	1,3-二氨基丙烷	Alcohol and amines	醇、胺类	Amines	胺类	109-76-2	73096	88072	87515	83859	84809	85793	83350	73524	69002	83550	81375	74324	91324	74800	68072	C00986	HMDB0000002	SMP0000007;SMP0000351;SMP0000493	beta-Alanine Metabolism;GABA-Transaminase Deficiency;Carnosinuria, Carnosinemia
MEDP0286	C2H7NO2S	2-Aminoethanesulfinic Acid	2-氨基乙烷亚磺酸	Organic acid And Its derivatives	有机酸及其衍生物	Sulfonic acids	磺酸类化合物	300-84-5	92971	104030	118420	148680	160830	78475	212630	97839	143820	552910	257080	263890	188200	176610	181770	C00519	HMDB0000965	SMP0000021	Taurine and Hypotaurine Metabolism
MEDP0289	C12H14O5	3,4,5-Trimethoxycinnamic Acid	3,4,5-三甲氧基肉桂酸	Organic acid And Its derivatives	有机酸及其衍生物	Organic acid And Its derivatives	有机酸及其衍生物	90-50-6	59429	406020	217960	192670	116500	79045	24111	48085	47457	182390	30999	81864	113620	97075	140520	-	HMDB0002511	--	--
MEDP0295	C6H11NO3	4-Acetamidobutyric Acid	4-乙酰氨基丁酸	Organic acid And Its derivatives	有机酸及其衍生物	Organic acid And Its derivatives	有机酸及其衍生物	3025-96-5	77351	108580	99765	164370	219470	126670	121920	165800	115200	160120	163190	160580	109500	149440	165160	C02946	HMDB0003681	--	--
MEDP0296	C5H11N3O2	4-Guanidinobutyric Acid	4-胍基丁酸	Organic acid And Its derivatives	有机酸及其衍生物	Organic acid And Its derivatives	有机酸及其衍生物	463-00-3	13494000	12067000	12155000	12190000	9543500	14496000	6154300	7671600	10308000	8904600	11408000	10269000	8846400	11936000	12518000	C01035	HMDB0003464	--	--
MEDP0297	C5H11NO2	5-Aminovaleric Acid	5-氨基戊酸	Amino acid and Its metabolomics	氨基酸及其代谢物	Amino acid derivatives	氨基酸衍生物	660-88-8	108870	33635	47030	88173	137410	221350	164730	129630	74677	109810	96444	142530	147590	117470	151940	C00431	HMDB0003355	--	--
MEDP0298	C6H13NO2	6-Aminocaproic Acid	6-氨基己酸	Amino acid and Its metabolomics	氨基酸及其代谢物	Amino acid derivatives	氨基酸衍生物	60-32-2	370440000	384570000	378680000	434300000	525200000	398170000	449790000	409870000	411590000	391030000	344380000	409310000	429410000	457210000	445110000	C02378	HMDB0001901	SMP0000286	Aminocaproic Acid Action Pathway
MEDP0299	C6H6N4O3	7-Methyluric Acid	7-甲基尿酸	Amino acid and Its metabolomics	氨基酸及其代谢物	Amino acid derivatives	氨基酸衍生物	612-37-3	805520	870810	578240	535240	420710	369840	395170	793970	373760	330820	458700	735860	540090	468960	462850	C16355	HMDB0011107	SMP0000028	Caffeine Metabolism
MEDP0305	C4H7N3O	Creatinine	肌酸酐	Organic acid And Its derivatives	有机酸及其衍生物	Organic acid And Its derivatives	有机酸及其衍生物	60-27-5	334270	620790	483050	532820	391250	316240	427130	248220	427490	352740	494920	492660	362980	392870	431490	C00791	HMDB0000562	--	--
MEDP0307	C8H17NO2	Dl-2-Aminooctanoic Acid	DL-2-氨基辛酸	Organic acid And Its derivatives	有机酸及其衍生物	Organic acid And Its derivatives	有机酸及其衍生物	644-90-6	439420	488780	466790	934190	820990	602850	514010	814670	432680	612300	226670	879760	604020	645240	596560	-	HMDB0000991	--	--
MEDP0313	C3H7N3O2	Guanidineacetic Acid	胍基乙酸	Organic acid And Its derivatives	有机酸及其衍生物	Organic acid And Its derivatives	有机酸及其衍生物	352-97-6	103940	28494	61777	104710	124840	206300	131680	98169	83961	87288	93005	152910	92160	170520	158780	C00581	HMDB0000128	SMP0000020;SMP0000207;SMP0000362;SMP0000360;SMP0000361;SMP0000208;SMP0000188;SMP0000363;SMP0000004;SMP0000242;SMP0000179;SMP0000244;SMP0000223;SMP0000484;SMP0000485;SMP0000504;SMP0000505;SMP0000506;SMP0000507;SMP0000721	Arginine and Proline Metabolism;Prolidase Deficiency (PD);Arginine: Glycine Amidinotransferase Deficiency (AGAT Deficiency);Hyperprolinemia Type II;Hyperprolinemia Type I;Prolinemia Type II;Guanidinoacetate Methyltransferase Deficiency (GAMT Deficiency);Ornithine Aminotransferase Deficiency (OAT Deficiency);Glycine and Serine Metabolism;Dimethylglycine Dehydrogenase Deficiency;Dihydropyrimidine D…
MEDP0315	C9H9NO3	Hippuric Acid	马尿酸	Organic acid And Its derivatives	有机酸及其衍生物	Organic acid And Its derivatives	有机酸及其衍生物	495-69-2	349490	310370	286790	126550	307820	127990	296330	188400	234710	65473	625430	120580	241070	255140	248830	C01586	HMDB0000714	--	--
MEDP0321	C5H6N2O4	L-Dihydroorotic Acid	L-氢化乳清酸	Organic acid And Its derivatives	有机酸及其衍生物	Organic acid And Its derivatives	有机酸及其衍生物	5988-19-2	25076000	23454000	29428000	29428000	29208000	28745000	25554000	28211000	31661000	23842000	25201000	23560000	25721000	24099000	25255000	C00337	HMDB0003349	SMP0000046;SMP0000172;SMP0000219;SMP0000178;SMP0000202	Pyrimidine Metabolism;beta-Ureidopropionase Deficiency;UMP Synthase Deficiency (Orotic Aciduria);Dihydropyrimidinase Deficiency;MNGIE (Mitochondrial Neurogastrointestinal Encephalopathy)
MEDP0322	C4H9NO3	L-Homoserine	(S)-2-氨基-4-羟基丁酸	Organic acid And Its derivatives	有机酸及其衍生物	Organic acid And Its derivatives	有机酸及其衍生物	672-15-1	3575500	3509800	5377200	5915300	7971900	3568900	4350600	3996100	5021600	5209300	3642000	3961800	4732400	5338100	4849300	C00263	HMDB0000719	SMP0000033;SMP0000177;SMP0000341;SMP0000214;SMP0000222;SMP0000340;SMP0000221;SMP0000570	Methionine Metabolism;Cystathionine beta-Synthase Deficiency;Hypermethioninemia;S-Adenosylhomocysteine (SAH) Hydrolase Deficiency;Glycine N-Methyltransferase Deficiency;Methylenetetrahydrofolate Reductase Deficiency (MTHFRD);Methionine Adenosyltransferase Deficiency;Homocystinuria-Megaloblastic Anemia Due to Defect in Cobalamin Metabolism, cblG Complementation Type
MEDP0325	C4H4O4	Maleic Acid	马来酸	Organic acid And Its derivatives	有机酸及其衍生物	Organic acid And Its derivatives	有机酸及其衍生物	110-16-7	2113900	2239700	2903700	2472800	3708800	2156200	2131700	2922500	2904500	1936800	2104600	2570600	2607800	2758700	2526200	C01384	HMDB0000176	--	--
MEDP0326	C11H12N2O4	N'-Formylkynurenine	N’-甲酰基犬尿氨酸	Amino acid and Its metabolomics	氨基酸及其代谢物	Amino acid derivatives	氨基酸衍生物	1022-31-7	77047	120700	73149	92002	78481	181780	271840	156980	240280	233790	953340	88033	254400	257630	296960	C02406	HMDB0001200	SMP0000063	Tryptophan Metabolism
MEDP0327	C13H16N2O4	N-γ-Acetyl-N-2-Formyl-5-Methoxykynurenamine	N-γ-乙酰基-N-2-甲酰基-5-甲基犬尿氨酸	Amino acid and Its metabolomics	氨基酸及其代谢物	Amino acid derivatives	氨基酸衍生物	52450-38-1	31357	55361	59235	71360	52219	33001	102460	71620	88458	75758	91810	22952	54287	77518	75661	C05642	HMDB0004259	SMP0000063	Tryptophan Metabolism
MEDP0333	C5H4N4O3	Uric acid	尿酸	Organic acid And Its derivatives	有机酸及其衍生物	Organic acid And Its derivatives	有机酸及其衍生物	69-93-2	922520	1924100	2941400	1824200	2019600	2952700	2406400	2012300	1768900	2447900	1653300	1770300	2413300	2296300	2077600	C00366	HMDB0000289	SMP0000050;SMP0000144;SMP0000167;SMP0000365;SMP0000364;SMP0000203;SMP0000220;SMP0000210;SMP0000168;SMP0000427;SMP0000428;SMP0000430;SMP0000512;SMP0000513;SMP0000535;SMP0000536;SMP0000537	Purine Metabolism;Adenosine Deaminase Deficiency;Adenylosuccinate Lyase Deficiency;Gout or Kelley-Seegmiller Syndrome;Lesch-Nyhan Syndrome (LNS);Molybdenum Cofactor Deficiency;Xanthine Dehydrogenase Deficiency (Xanthinuria);Purine Nucleoside Phosphorylase Deficiency;AICA-Ribosiduria;Azathioprine Action Pathway;Mercaptopurine Action Pathway;Thioguanine Action Pathway;Xanthinuria Type I;Xanthinuria…
MEDP0336	C22H46NO7P	LPC(0:0/14:0)	LPC(0:0/14:0)	GP	甘油磷脂类	LPC	溶血磷脂酰胆碱	20559-16-4	6610700	3130500	5038100	3799000	6232100	1523100	3724200	6120900	3081800	3525200	4699000	4756200	5516900	5470000	5652400	-	HMDB0010379	SMP0000075;SMP0000353;SMP0000077;SMP0000083;SMP0000084;SMP0000085;SMP0000086;SMP0000087;SMP0000093;SMP0000094;SMP0000096;SMP0000098;SMP0000101;SMP0000102;SMP0000104;SMP0000109;SMP0000113;SMP0000114;SMP0000120;SMP0000289;SMP0000106;SMP0000116;SMP0000692;SMP0000693;SMP0000694;SMP0000695;SMP0000696;SMP0000697;SMP0000698;SMP0000699;SMP0000700;SMP0000701;SMP0000702;SMP0000703;SMP0000704;SMP0000705;SMP…	Arachidonic Acid Metabolism;Leukotriene C4 Synthesis Deficiency;Piroxicam Action Pathway;Acetylsalicylic Acid Action Pathway;Etodolac Action Pathway;Ketoprofen Action Pathway;Ibuprofen Action Pathway;Rofecoxib Action Pathway;Diclofenac Action Pathway;Sulindac Action Pathway;Celecoxib Action Pathway;Ketorolac Action Pathway;Suprofen Action Pathway;Bromfenac Action Pathway;Indomethacin Action Pathw…
MEDP0357	C6H6N2O2	Urocanic Acid	尿刊酸	Organic acid And Its derivatives	有机酸及其衍生物	Organic acid And Its derivatives	有机酸及其衍生物	104-98-3	1058400	377610	234550	90239	456710	111500	113010	565050	394890	233130	471340	259620	288140	226940	239090	C00785	HMDB0000301	SMP0000009;SMP0000044;SMP0000191	Ammonia Recycling;Histidine Metabolism;Histidinemia
MEDP0363	C9H11N5O3	Biopterin	生物蝶呤	Heterocyclic compounds	杂环化合物	Pteridines and derivatives	蝶啶及其衍生物	22150-76-1	175510	81407	82558	61275	60131	36105	51335	93171	153670	44949	67429	63488	83995	85223	81913	C06313	HMDB0000468	--	--
MEDP0367	C4H9NO2	γ-Aminobutyric Acid	γ-氨基丁酸	Amino acid and Its metabolomics	氨基酸及其代谢物	Amino acid derivatives	氨基酸衍生物	56-12-2	129680	40085	70660	63337	167170	29531	114360	136040	102620	40223	49846	97914	100700	125490	103580	C00334	HMDB0000112	SMP0000072;SMP0000243;SMP0000385;SMP0000339;SMP0000136;SMP0000567	Glutamate Metabolism;4-Hydroxybutyric Aciduria/Succinic Semialdehyde Dehydrogenase Deficiency;Homocarnosinosis;Hyperinsulinism-Hyperammonemia Syndrome;2-Hydroxyglutric Aciduria (D and L Form);Succinic Semialdehyde Dehydrogenase Deficiency
MEDP0368	C26H46NNaO8S	Taurocholic Acid Sodium Salt Hydrate	牛磺胆酸钠盐水合物	Bile acids	胆汁酸	Bile acids	胆汁酸	345909-26-4	22574000	21841000	22790000	20911000	24743000	22357000	23868000	23862000	22107000	26060000	21581000	23255000	20222000	22829000	24467000	-	--	--	--
MEDP0379	C9H9NO4	3-Hydroxyhippuric Acid	3-羟基马尿酸	Amino acid and Its metabolomics	氨基酸及其代谢物	Amino acid derivatives	氨基酸衍生物	1637-75-8	19980	43712	39447	44838	32474	36026	45052	19187	23580	14114	32547	25212	29370	36183	26435	-	HMDB0006116	--	--
MEDP0380	C12H17N5O5	2-(Dimethylamino)Guanosine	二甲基鸟苷	Nucleotide And Its metabolomics	核苷酸及其代谢物	Nucleotide and Its metabolomics	核苷酸及其代谢物	2140-67-2	690940	970380	1085600	961750	1301800	578790	852930	958830	1104900	1134600	909700	982150	961250	1040700	1055700	-	HMDB0004824	--	--
MEDP0382	C10H13N5O5	8-Hydroxy-2-Deoxyguanosine	8-羟基-2-脱氧鸟苷	Nucleotide And Its metabolomics	核苷酸及其代谢物	Nucleotide and Its metabolomics	核苷酸及其代谢物	88847-89-6	225100000	190940000	138610000	252240000	174810000	276650000	232690000	132910000	243500000	147740000	89423000	258620000	206440000	251030000	227790000	-	HMDB0003333	--	--
MEDP0383	C9H12N2O6	Β-Pseudouridine	假尿苷	Nucleotide And Its metabolomics	核苷酸及其代谢物	Nucleotide and Its metabolomics	核苷酸及其代谢物	1445-07-4	32424	69605	68816	72704	104500	60355	96180	128080	95367	92737	52368	73210	101650	94942	106550	C02067	HMDB0000767	--	--
MEDP0387	C7H16N4O2	L-Homoarginine	高精氨酸	Amino acid and Its metabolomics	氨基酸及其代谢物	Amino acids	氨基酸	156-86-5	81028	99686	112890	124870	123270	62699	63290	74105	51418	104530	95807	100130	98489	102870	98478	C01924	HMDB0000670	--	--
MEDP0389	C11H22N2O4S	Pantetheine	泛酰巯基乙胺	CoEnzyme and vitamins	辅酶和维生素	CoEnzyme and vitamins	辅酶和维生素	496-65-1	327680000	378380000	349720000	327820000	366470000	411850000	329680000	373310000	475320000	384230000	436270000	403470000	348550000	349060000	358940000	C00831	HMDB0003426	SMP0000027;SMP0000016;SMP0000198;SMP0000201;SMP0000502	Pantothenate and CoA Biosynthesis;Propanoate Metabolism;Malonic Aciduria;Methylmalonic Aciduria Due to Cobalamin-Related Disorders;Malonyl-CoA Decarboxylase Deficiency
MEDP0395	C6H11NO2	D-piperidine acid	D-哌啶酸	Organic acid And Its derivatives	有机酸及其衍生物	Organic acid And Its derivatives	有机酸及其衍生物	3105-95-1	2935900	5905200	5810100	8282900	5216600	5546100	3715700	3196200	5229300	7737600	6310700	5982800	5575800	7373300	6303500	C00408	HMDB0000716	SMP0000037;SMP0000186;SMP0000239;SMP0000527;SMP0000528;SMP0000571;SMP0000719	Lysine Degradation;Glutaric Aciduria Type I;Saccharopinuria/Hyperlysinemia II;Hyperlysinemia I, Familial;Hyperlysinemia II or Saccharopinuria;Pyridoxine Dependency with Seizures;2-Aminoadipic 2-Oxoadipic Aciduria
MEDP0401	C11H15N5O3S	5'-Deoxy-5'-(Methylthio) Adenosine	5-脱氧-5-甲硫腺苷	Nucleotide And Its metabolomics	核苷酸及其代谢物	Nucleotide and Its metabolomics	核苷酸及其代谢物	2457-80-9	818100	2077600	641690	2170200	1982200	1497500	644020	914490	1461500	2358700	3185500	2939800	1927100	2058900	2219800	C00170	HMDB0001173	SMP0000445;SMP0000033;SMP0000177;SMP0000341;SMP0000214;SMP0000222;SMP0000340;SMP0000221;SMP0000570	Spermidine and Spermine Biosynthesis;Methionine Metabolism;Cystathionine beta-Synthase Deficiency;Hypermethioninemia;S-Adenosylhomocysteine (SAH) Hydrolase Deficiency;Glycine N-Methyltransferase Deficiency;Methylenetetrahydrofolate Reductase Deficiency (MTHFRD);Methionine Adenosyltransferase Deficiency;Homocystinuria-Megaloblastic Anemia Due to Defect in Cobalamin Metabolism, cblG Complementation…
MEDP0404	C3H7NO2	Sarcosine	肌氨酸	Amino acid and Its metabolomics	氨基酸及其代谢物	Amino acids	氨基酸	107-97-1	1508800	1656400	1530100	1581300	1646600	1805500	1541800	1284800	1434700	1392300	1697500	1410000	1469700	1592400	1457600	C00213	HMDB0000271	SMP0000033;SMP0000177;SMP0000341;SMP0000214;SMP0000222;SMP0000340;SMP0000221;SMP0000004;SMP0000242;SMP0000179;SMP0000244;SMP0000223;SMP0000484;SMP0000485;SMP0000570;SMP0000721;SMP0002313	Methionine Metabolism;Cystathionine beta-Synthase Deficiency;Hypermethioninemia;S-Adenosylhomocysteine (SAH) Hydrolase Deficiency;Glycine N-Methyltransferase Deficiency;Methylenetetrahydrofolate Reductase Deficiency (MTHFRD);Methionine Adenosyltransferase Deficiency;Glycine and Serine Metabolism;Dimethylglycine Dehydrogenase Deficiency;Dihydropyrimidine Dehydrogenase Deficiency (DHPD);Sarcosinemi…
MEDP0409	C5H10N2O3S	Cys-Gly	半胱氨酰甘氨酸	Amino acid and Its metabolomics	氨基酸及其代谢物	Small Peptide	小肽	19246-18-5	600270	2150600	605330	1550400	921410	1212500	801180	96400	807170	772760	1819100	2271400	915470	1097400	1009300	C01419	HMDB0000078	SMP0000015;SMP0000337;SMP0000143;SMP0000183;SMP0000500;SMP0000501	Glutathione Metabolism;Glutathione Synthetase Deficiency;5-Oxoprolinuria;gamma-Glutamyltransferase Deficiency;5-Oxoprolinase Deficiency;gamma-Glutamyltranspeptidase Deficiency
MEDP0430	C6H11NO4	2-Aminoadipic Acid	2-氨基己二酸	Organic acid And Its derivatives	有机酸及其衍生物	Organic acid And Its derivatives	有机酸及其衍生物	542-32-5	901960	1107000	966880	1085000	1019600	542730	460560	688890	494680	715920	764550	1094700	817630	849410	849690	C00956	HMDB0000510	SMP0000037;SMP0000186;SMP0000239;SMP0000527;SMP0000528;SMP0000571;SMP0000719	Lysine Degradation;Glutaric Aciduria Type I;Saccharopinuria/Hyperlysinemia II;Hyperlysinemia I, Familial;Hyperlysinemia II or Saccharopinuria;Pyridoxine Dependency with Seizures;2-Aminoadipic 2-Oxoadipic Aciduria
MEDP0442	C8H20NO6P	Sn-Glycero-3-Phosphocholine	sn-甘油-3-磷酸胆碱	Tryptamines,Cholines,Pigments	色胺、胆碱、色素	Cholines	胆碱类	28319-77-9	24122000	70408000	46893000	47369000	30673000	32364000	20113000	12012000	19968000	50618000	41439000	31846000	38110000	40218000	45520000	C00670	HMDB0000086	SMP0000074;SMP0000336	Retinol Metabolism;Vitamin A Deficiency
MEDP0443	C20H23N7O7	10-Formyl-Thf	甲酰四氢叶酸	Heterocyclic compounds	杂环化合物	Pteridines and derivatives	蝶啶及其衍生物	2800-34-2	208880	105600	147760	668320	262700	345280	526980	77964	89548	438470	165300	876810	435500	366470	400920	C00234	HMDB0000972	SMP0000053;SMP0000050;SMP0000033;SMP0000144;SMP0000167;SMP0000365;SMP0000364;SMP0000203;SMP0000220;SMP0000210;SMP0000168;SMP0000177;SMP0000341;SMP0000214;SMP0000222;SMP0000340;SMP0000221;SMP0000427;SMP0000428;SMP0000432;SMP0000430;SMP0000512;SMP0000513;SMP0000535;SMP0000536;SMP0000537;SMP0000543;SMP0000570;SMP0000724	Folate Metabolism;Purine Metabolism;Methionine Metabolism;Adenosine Deaminase Deficiency;Adenylosuccinate Lyase Deficiency;Gout or Kelley-Seegmiller Syndrome;Lesch-Nyhan Syndrome (LNS);Molybdenum Cofactor Deficiency;Xanthine Dehydrogenase Deficiency (Xanthinuria);Purine Nucleoside Phosphorylase Deficiency;AICA-Ribosiduria;Cystathionine beta-Synthase Deficiency;Hypermethioninemia;S-Adenosylhomocys…
MEDP0446	C10H12N2O4	3-Hydroxykynurenine	3-羟基犬尿酸	Amino acid and Its metabolomics	氨基酸及其代谢物	Amino acid derivatives	氨基酸衍生物	2147-61-7	92033	60992	137780	86263	165030	48020	131320	112250	135930	79378	97376	119290	129130	165070	140360	C02794	HMDB0000732	--	--
MEDP0453	C8H7N	Indole	吲哚	Heterocyclic compounds	杂环化合物	Indole and Its derivatives	吲哚及其衍生物	120-72-9	3395500	2901300	5148800	2535000	5533100	2381000	2745100	5582600	10044000	2557000	8789600	2949500	4590100	4883500	4703200	C00463	HMDB0000738	--	--
MEDP0457	C5H9NO3	5-Aminolevulinate	5-氨基酮戊酸	Organic acid And Its derivatives	有机酸及其衍生物	Organic acid And Its derivatives	有机酸及其衍生物	106-60-5	4498200	10201000	4962900	6707100	5038000	5203200	4146100	2538700	4223000	5705900	8133800	7975800	5729500	5240500	4493400	C00430	HMDB0001149	SMP0000004;SMP0000024;SMP0000344;SMP0000346;SMP0000345;SMP0000242;SMP0000179;SMP0000244;SMP0000223;SMP0000342;SMP0000484;SMP0000485;SMP0000721	Glycine and Serine Metabolism;Porphyrin Metabolism;Acute Intermittent Porphyria;Porphyria Variegata (PV);Congenital Erythropoietic Porphyria (CEP) or Gunther Disease;Dimethylglycine Dehydrogenase Deficiency;Dihydropyrimidine Dehydrogenase Deficiency (DHPD);Sarcosinemia;Non-Ketotic Hyperglycinemia;Hereditary Coproporphyria (HCP);Dimethylglycine Dehydrogenase Deficiency;Hyperglycinemia, Non-Ketotic…
MEDP0507	C9H8O3	2-Hydroxycinnamic acid	2-羟基肉桂酸	Benzene and substituted derivatives	苯及其衍生物	Phenolic acids	酚酸类	614-60-8	12084000	10369000	11699000	13268000	17147000	13961000	13933000	12923000	11679000	13216000	9975000	13358000	14736000	14318000	13860000	C01772	HMDB0002641	--	--
MEDP0514	C12H17N4OS+	Thiamine	硫胺素	CoEnzyme and vitamins	辅酶和维生素	CoEnzyme and vitamins	辅酶和维生素	59-43-8	497280	299230	444360	492980	562990	554670	464840	216230	715240	523750	391140	446510	419150	495530	563740	C00378	HMDB0000235	SMP0000076	Thiamine Metabolism
MEDP0518	C7H14ClNO2	DL-Stachydrine	盐酸水苏碱	Organic acid And Its derivatives	有机酸及其衍生物	Organic acid And Its derivatives	有机酸及其衍生物	4136-37-2	6812200	11716000	7720100	9544900	8555300	9493300	7763700	5249900	9886400	9271800	10974000	9965400	8993200	9753700	8229900	-	--	--	--
MEDP0529	C10H10N2O	Indole-3-acetamide	吲哚-3-乙酰胺	Heterocyclic compounds	杂环化合物	Indole and Its derivatives	吲哚及其衍生物	879-37-8	135710	100460	195240	81341	190140	88942	95776	478430	395430	99356	273950	62386	172630	215110	231040	C02693	HMDB0029739	--	--
MEDP0540	C9H13N5O3	7,8-dihydro-L-Biopterin	7,8-二氢-L-生物蝶呤	Heterocyclic compounds	杂环化合物	Pteridines and derivatives	蝶啶及其衍生物	6779-87-9	45974	31188	31289	10242	11109	15737	18672	22328	24521	8679.4	12872	7554.3	24439	19565	22443	C02953	HMDB0000038	SMP0000012;SMP0000170;SMP0000005;SMP0000486;SMP0000487;SMP0000488;SMP0000489;SMP0000490;SMP0000491;SMP0000497	Catecholamine Biosynthesis;Aromatic L-Aminoacid Decarboxylase Deficiency;Pterine Biosynthesis;DOPA-Responsive Dystonia;Hyperphenylalaninemia Due to Guanosine Triphosphate Cyclohydrolase Deficiency;Hyperphenylalaninemia Due to 6-Pyruvoyltetrahydropterin Synthase Deficiency (ptps);Hyperphenylalaninemia Due to DHPR-Deficiency;Segawa Syndrome;Sepiapterin Reductase Deficiency;Tyrosine Hydroxylase Defi…
MEDP0545	C4H7NO	2-Pyrrolidinone	2-吡咯烷酮	Heterocyclic compounds	杂环化合物	Heterocyclic compounds	杂环化合物	616-45-5	2328400	2354000	2543100	2638000	4414600	3120800	3978100	2462700	2806000	2774400	1912700	3662600	2623700	2892400	2973900	-	HMDB0002039	--	--
MEDP0560	C4H6N2O2	Dihydrouracil	二氢尿嘧啶	Nucleotide And Its metabolomics	核苷酸及其代谢物	Nucleotide and Its metabolomics	核苷酸及其代谢物	504-07-4	17809	53395	45861	60564	60083	50221	30566	30603	79199	60268	63289	70435	37352	71812	64254	C00429	HMDB0000076	SMP0000007;SMP0000351;SMP0000046;SMP0000172;SMP0000219;SMP0000178;SMP0000202;SMP0000493	beta-Alanine Metabolism;GABA-Transaminase Deficiency;Pyrimidine Metabolism;beta-Ureidopropionase Deficiency;UMP Synthase Deficiency (Orotic Aciduria);Dihydropyrimidinase Deficiency;MNGIE (Mitochondrial Neurogastrointestinal Encephalopathy);Carnosinuria, Carnosinemia
MEDP0574	C18H35NO	Oleamide	油酸酰胺	Alcohol and amines	醇、胺类	Amines	胺类	301-02-0	1671600	1752900	2073600	1788800	3713300	1394300	1114400	4808700	2434100	1473000	1597200	3707000	1315500	1290200	1378400	C19670	HMDB0002117	--	--
MEDP0576	C12H28N4O	N1-Acetylspermine	N1-乙酰精胺	Organic acid And Its derivatives	有机酸及其衍生物	Organic acid And Its derivatives	有机酸及其衍生物	25593-72-0	63001	57430	127320	49515	150900	22105	56590	162680	58134	110920	82599	106210	82998	84010	75644	C02567	HMDB0001186	--	--
MEDP0577	C11H21NO4	Carnitine isoC4:0	异丁酰肉碱	FA	脂肪酰类	CAR	酰基肉碱	25518-49-4	32565000	30785000	28403000	23386000	21956000	27118000	102100000	24318000	24180000	26594000	21052000	38902000	32416000	33543000	36185000	-	HMDB0000736	--	--
MEDP0584	C6H5N5O	Pterine	2-氨基-4-羟基蝶啶	Heterocyclic compounds	杂环化合物	Pteridines and derivatives	蝶啶及其衍生物	2236-60-4	265170	180070	203170	192480	195160	161210	218270	185520	169340	192550	155300	126410	275900	183780	190730	C00715	HMDB0000802	--	--
MEDP0587	C8H16N2O3	N-Alpha-acetyllysine	N-α-乙酰赖氨酸	Amino acid and Its metabolomics	氨基酸及其代谢物	Amino acid derivatives	氨基酸衍生物	1946-82-3	265690	194440	243000	244780	320470	174130	230250	304450	228280	261890	190550	165720	273540	246430	247170	C12989	HMDB0000446	--	--
MEDP0592	C18H37NO2	3-Dehydrosphinganine	3-脱氢鞘氨酮	SL	鞘脂类	SM	鞘磷脂	16105-69-4	5559500	5277400	7386900	6470200	9478700	7463900	6758000	3591500	5624100	5512700	6617300	5815100	8914700	8799600	9757700	C02934	HMDB0001480	SMP0000034;SMP0000349;SMP0000348;SMP0000347;SMP0000525;SMP0000526	Sphingolipid Metabolism;Gaucher Disease;Globoid Cell Leukodystrophy;Metachromatic Leukodystrophy (MLD);Fabry Disease;Krabbe Disease
MEDP0593	C5H5N5S	Thioguanine	硫鸟嘌呤	Nucleotide And Its metabolomics	核苷酸及其代谢物	Nucleotide and Its metabolomics	核苷酸及其代谢物	154-42-7	10774	8223.3	8358.9	20137	41445	32304	54905	10016	31672	64699	57121	54262	37196	52030	52041	-	HMDB0014496	SMP0000430;SMP0000647	Thioguanine Action Pathway;Thioguanine Metabolism Pathway
MEDP0598	C9H10O2	2'-Hydroxy-5'-methylacetophenone	2'-羟基-5'-甲基苯乙酮	Benzene and substituted derivatives	苯及其衍生物	Benzene and substituted derivatives	苯及其衍生物	1450-72-2	1558800	3164000	2407600	2685600	3148900	2935900	3765000	3100200	4585700	2153700	2287500	3731600	3198400	2978500	3487000	-	HMDB0032592	--	--
MEDP0601	C7H19N3	Spermidine	亚精胺	Alcohol and amines	醇、胺类	Polyamines	多胺	124-20-9	624660	748940	485700	1291500	773130	1223400	820580	580840	1713400	583130	800290	1347300	752660	1117900	1472900	C00315	HMDB0001257	SMP0000445;SMP0000033;SMP0000177;SMP0000341;SMP0000214;SMP0000222;SMP0000340;SMP0000221;SMP0000570	Spermidine and Spermine Biosynthesis;Methionine Metabolism;Cystathionine beta-Synthase Deficiency;Hypermethioninemia;S-Adenosylhomocysteine (SAH) Hydrolase Deficiency;Glycine N-Methyltransferase Deficiency;Methylenetetrahydrofolate Reductase Deficiency (MTHFRD);Methionine Adenosyltransferase Deficiency;Homocystinuria-Megaloblastic Anemia Due to Defect in Cobalamin Metabolism, cblG Complementation…
MEDP0611	C8H11N3O3	N-Acetyl-L-Histidine	N-乙酰-L-组氨酸	Amino acid and Its metabolomics	氨基酸及其代谢物	Amino acid derivatives	氨基酸衍生物	2497-02-1	190380	45602	502770	40599	646450	9	9	328160	278600	9	89794	47624	189390	238880	184660	C02997	HMDB0032055	--	--
MEDP0618	C12H23NO4	Carnitine 2-methyl-C4	2-甲基丁酰肉碱	FA	脂肪酰类	CAR	酰基肉碱	31023-25-3	5070600	6406500	12523000	4172500	7333400	2998400	19796000	6784300	5053700	1557000	3563800	3686000	5711400	6565500	6891300	-	HMDB0000378	--	--
MEDP0627	C6H5NO2	Isonicotinic acid	异烟酸	Organic acid And Its derivatives	有机酸及其衍生物	Organic acid And Its derivatives	有机酸及其衍生物	55-22-1	65154000	90108000	67756000	73276000	68771000	68374000	61998000	51253000	73184000	58007000	80574000	59581000	71361000	66137000	65739000	C07446	HMDB0060665	--	--
MEDP0637	C14H18N2O3	Phe-Pro	L-苯丙氨酸-L-脯氨酸	Amino acid and Its metabolomics	氨基酸及其代谢物	Amino acid derivatives	氨基酸衍生物	7669-65-0	633440	1541600	873640	1353500	1115100	1032200	874020	435320	634310	1036200	800340	992660	941430	949510	967090	-	HMDB0011177	--	--
MEDP0658	C14H28O2	Ethyl dodecanoate	月桂酸乙酯	Alcohol and amines	醇、胺类	Amines	胺类	106-33-2	1198600	5804900	1597600	4989300	4472500	5495600	2993800	9501600	1331700	2563500	3924300	12414000	1718600	1969800	2624000	-	HMDB0033788	--	--
MEDP0664	C10H13NO3	L-Tyrosine methyl ester	L-酪氨酸甲酯	Amino acid and Its metabolomics	氨基酸及其代谢物	Amino acid derivatives	氨基酸衍生物	1080-06-4	99046	83096	62258	88086	118050	101730	102320	81238	88918	66799	97575	171610	219450	202900	255230	C03404	HMDB0029217	--	--
MEDP0677	C4H11N	Butylamine	正丁胺	Alcohol and amines	醇、胺类	Amines	胺类	109-73-9	138990	149130	227820	313020	384750	129090	170200	187750	209960	184580	104750	217050	184370	236190	273960	-	HMDB0031321	--	--
MEDP0685	C4H9NO2S	Methylcysteine	S-甲基-L-半胱氨酸	Amino acid and Its metabolomics	氨基酸及其代谢物	Amino acids	氨基酸	1187-84-4	10749000	11117000	11490000	12973000	15835000	13611000	13094000	12649000	12277000	14644000	11366000	13713000	12811000	14046000	13837000	-	HMDB0002108	--	--
MEDP0689	C8H15NO2	TranexamicAcid	反式-4-(氨甲基)环己烷甲酸	Organic acid And Its derivatives	有机酸及其衍生物	Organic acid And Its derivatives	有机酸及其衍生物	1197-18-8	198600	32475	386450	4119.1	360980	15436	7144.3	284110	624240	12198	333870	21910	187090	232740	205680	-	--	--	--
MEDP0692	C6H15N	Triethylamine	三乙胺	Others	其他	Hydrocarbon derivatives	烃衍生物	121-44-8	602670	497140	490070	581150	573500	809330	582150	517990	541070	468920	673020	572710	473680	577500	601420	C14691	HMDB0032539	--	--
MEDP0696	C18H37NO	Octadecanamide	硬脂酰胺	Alcohol and amines	醇、胺类	Amines	胺类	124-26-5	13534	10041	12794	20760	27723	50244	34097	7775	15088	31905	49791	30960	21758	19469	18133	C13846	HMDB0034146	--	--
MEDP0713	C4H4N2	Pyrazine	吡嗪	Heterocyclic compounds	杂环化合物	Heterocyclic compounds	杂环化合物	290-37-9	50114	46397	52720	44261	47496	49114	42793	49673	45312	55423	41015	49748	53318	39530	35049	C02018	HMDB0034176	--	--
MEDP0729	C4H4N2O3	Barbituric acid	巴比妥酸	Heterocyclic compounds	杂环化合物	Heterocyclic compounds	杂环化合物	67-52-7	9572300	15301000	25705000	20788000	25061000	16049000	19227000	14473000	18870000	10771000	14688000	16090000	17790000	15219000	14580000	C00813	HMDB0041833	--	--
MEDP0752	C6H13NO2	DL-Leucine	DL-亮氨酸	Amino acid and Its metabolomics	氨基酸及其代谢物	Amino acids	氨基酸	328-39-2	370440000	384570000	378680000	434300000	525200000	398170000	449790000	409870000	411590000	391030000	344380000	409310000	429410000	457210000	445110000	C00123	HMDB0062203	--	--
MEDP0789	C14H18O	2-Pentyl-3-phenyl-2-propenal	α-戊基肉桂醛	Aldehyde,Ketones,Esters	醛、酮、酯类	Aldehydes	醛类	122-40-7	173200	201480	221250	201280	148440	241270	231220	169560	170090	203370	227860	209690	141310	161940	169110	C12288	HMDB0031313	--	--
MEDP0792	C4H9N	Pyrrolidine	四氢吡咯	Heterocyclic compounds	杂环化合物	Heterocyclic compounds	杂环化合物	123-75-1	743950	1326100	1289200	1075100	1603900	983160	934960	1037400	1039900	1016600	856150	1108900	1046600	998560	1094200	-	HMDB0031641	--	--
MEDP0821	C7H8N2O	6-Methylnicotinamide	6-甲基烟酰胺	Heterocyclic compounds	杂环化合物	Pteridines and derivatives	蝶啶及其衍生物	6960-22-1	129300000	187580000	118560000	178740000	96426000	168440000	140600000	64739000	157760000	179030000	171430000	196120000	150580000	162330000	160580000	-	HMDB0013704	--	--
MEDP0868	C4H9NO2	N-Methylalanine	N-甲基丙氨酸	Amino acid and Its metabolomics	氨基酸及其代谢物	Amino acid derivatives	氨基酸衍生物	3913-67-5	3466500	5270400	6809900	4459000	5678700	4154400	3905000	5432700	4869300	4250100	4308400	4909200	4753000	5001400	4569600	-	HMDB0094692	--	--
MEDP0871	C18H39NO2	Dihydro-D-sphingosine	二氢-D-鞘氨醇	SL	鞘脂类	SM	鞘磷脂	764-22-7	2014300	2231200	2207600	2113100	1606600	2129200	2124600	1939000	2395600	1769600	1747700	2423500	1871100	1612700	1620200	C00836	HMDB0000269	SMP0000034;SMP0000349;SMP0000348;SMP0000347;SMP0000525;SMP0000526	Sphingolipid Metabolism;Gaucher Disease;Globoid Cell Leukodystrophy;Metachromatic Leukodystrophy (MLD);Fabry Disease;Krabbe Disease
MEDP0877	C14H26N4O11P2	Cytidine 5'-Diphosphocholine	胞苷5'-二磷酸胆碱	Nucleotide And Its metabolomics	核苷酸及其代谢物	Nucleotide and Its metabolomics	核苷酸及其代谢物	987-78-0	629900	790080	689040	823480	973690	1024000	554940	306960	717670	1232300	1211700	1476900	1028900	1015500	1071400	C00307	HMDB0001413	SMP0000025	Phospholipid Biosynthesis
MEDP0878	C6H11NO4	N-Methyl-L-Glutamate	N-甲基-L-谷氨酸	Amino acid and Its metabolomics	氨基酸及其代谢物	Amino acid derivatives	氨基酸衍生物	35989-16-3	901960	1107000	966880	1085000	1019600	542730	460560	688890	494680	715920	764550	1094700	817630	849410	849690	C01046	HMDB0062660	--	--
MEDP0879	C5H9NO4	N-Methyl-D-Aspartic Acid	N-甲基-D-天冬氨酸	Amino acid and Its metabolomics	氨基酸及其代谢物	Amino acid derivatives	氨基酸衍生物	6384-92-5	201350	267590	206870	411640	392580	293810	410110	281460	286800	301210	173640	316710	355340	283720	310160	C12269	HMDB0002393	--	--
MEDP0880	C6H10N2O4	N-Alpha-Acetyl-L-Asparagine	N-α-乙酰基-L-天冬酰胺	Amino acid and Its metabolomics	氨基酸及其代谢物	Amino acid derivatives	氨基酸衍生物	4033-40-3	2829400	3271900	3426500	4130100	6656800	3950700	3867200	4111600	3675100	3926400	4251400	4714700	4024400	4345900	4035900	-	HMDB0006028	--	--
MEDP0881	C5H15NO4P	Phosphocholine	磷酸胆碱	Nucleotide And Its metabolomics	核苷酸及其代谢物	Nucleotide and Its metabolomics	核苷酸及其代谢物	107-73-3	6403100	10482000	6992700	10192000	7639300	9423500	8230300	4901300	9561200	8904600	10898000	10271000	9044100	9092900	9291400	C00588	HMDB0001565	SMP0000025;SMP0000034;SMP0000349;SMP0000348;SMP0000347;SMP0000525;SMP0000526;SMP0000649;SMP0014212	Phospholipid Biosynthesis;Sphingolipid Metabolism;Gaucher Disease;Globoid Cell Leukodystrophy;Metachromatic Leukodystrophy (MLD);Fabry Disease;Krabbe Disease;Lamivudine Metabolism Pathway;Phosphatidylcholine Biosynthesis
MEDP0882	C12H18N4O4PS	Thiamine Monophosphate	硫胺素单磷酸盐	Heterocyclic compounds	杂环化合物	Heterocyclic compounds	杂环化合物	273724-21-3	164130	245860	182480	236800	181720	148650	75228	179850	142280	210350	286450	234110	182610	137570	191960	C01081	HMDB0002666	SMP0000076	Thiamine Metabolism
MEDP0886	C5H9N3O4	N-Amidino-L-Aspartate	N-脒基-L-天门冬氨酸	Amino acid and Its metabolomics	氨基酸及其代谢物	Amino acid derivatives	氨基酸衍生物	6133-30-8	7700100	6458400	3635900	9612700	6226200	10559000	9687900	5735300	6739200	12501000	10175000	14496000	9022300	9258300	9726000	C03139	HMDB0003157	--	--
MEDP0889	C21H30O5	Cortisol	皮质醇	Hormones and hormone related compunds	激素及激素相关物质	Hormones and hormone related compunds	激素及激素相关物质	50-23-7	171710	55440	215940	56224	82526	45858	83666	419220	84349	128430	176440	57420	135190	136220	142060	C00735	HMDB0000063	SMP0000130;SMP0000373;SMP0000371;SMP0000372;SMP0000310;SMP0000566;SMP0000575;SMP0000576;SMP0000577;SMP0000578;SMP0000717;SMP0000718	Steroidogenesis;Adrenal Hyperplasia Type 3 or Congenital Adrenal Hyperplasia Due to 21-Hydroxylase Deficiency;Congenital Lipoid Adrenal Hyperplasia (CLAH) or Lipoid CAH;Adrenal Hyperplasia Type 5 or Congenital Adrenal Hyperplasia Due to 17 alpha-Hydroxylase Deficiency;Corticotropin Activation of Cortisol Production;17-alpha-Hydroxylase Deficiency (CYP17);11-beta-Hydroxylase Deficiency (CYP11B1);2…
MEDP0890	C12H10N4O2	Lumichrome	光色素	Heterocyclic compounds	杂环化合物	Heterocyclic compounds	杂环化合物	1086-80-2	3911300	3071400	2616700	2307800	3119400	2231100	2692200	4432900	2042500	2545500	3017100	3744200	3363500	3450500	3443100	C01727	--	--	--
MEDP0892	C6H6O2	Catechol	邻苯二酚	Benzene and substituted derivatives	苯及其衍生物	Phenolics	苯酚类	120-80-9	5747400	5585900	5495100	5867200	5711000	5608800	5542400	5547200	5569100	5701700	5558300	5947300	5611000	5542200	5749800	C00090	HMDB0000957	SMP0000006;SMP0000169;SMP0000190;SMP0000218;SMP0000429;SMP0000494;SMP0000498;SMP0000533	Tyrosine Metabolism;Alkaptonuria;Hawkinsinuria;Tyrosinemia Type I;Disulfiram Action Pathway;Tyrosinemia, Transient, of the Newborn;Dopamine beta-Hydroxylase Deficiency;Monoamine Oxidase-A Deficiency (MAO-A)
MEDP0894	C9H13NO2	3-Methoxytyramine	3-甲氧基酪胺	Benzene and substituted derivatives	苯及其衍生物	Phenolics	苯酚类	1477-68-5	88155	73349	118820	109380	120360	89395	80013	103160	112310	113390	112060	96778	92256	117960	119430	C05587	HMDB0000022	SMP0000006;SMP0000169;SMP0000190;SMP0000218;SMP0000429;SMP0000494;SMP0000498;SMP0000533	Tyrosine Metabolism;Alkaptonuria;Hawkinsinuria;Tyrosinemia Type I;Disulfiram Action Pathway;Tyrosinemia, Transient, of the Newborn;Dopamine beta-Hydroxylase Deficiency;Monoamine Oxidase-A Deficiency (MAO-A)
MEDP0898	C8H9NO3	Pyridoxal	吡哆醛	Heterocyclic compounds	杂环化合物	Pteridines and derivatives	蝶啶及其衍生物	66-72-8	1210800	776730	958190	728220	1025500	554080	1204600	784230	554540	1609200	308130	1007800	851190	907500	884300	C00250	HMDB0001545	SMP0000032;SMP0000017;SMP0000173;SMP0000137;SMP0000236;SMP0000138;SMP0000199;SMP0000237;SMP0000139;SMP0000140;SMP0000384;SMP0000200;SMP0000238;SMP0000141;SMP0000503;SMP0000521;SMP0000522;SMP0000523;SMP0000524	Valine, Leucine, and Isoleucine Degradation;Vitamin B6 Metabolism;beta-Ketothiolase Deficiency;2-Methyl-3-hydroxybutryl-CoA Dehydrogenase Deficiency;Propionic Acidemia;3-Hydroxy-3-methylglutaryl-CoA Lyase Deficiency;Maple Syrup Urine Disease;3-Methylcrotonyl-CoA Carboxylase Deficiency Type I;3-Methylglutaconic Aciduria Type I;3-Methylglutaconic Aciduria Type III;Methylmalonate Semialdehyde Dehydr…
MEDP0899	C6H7N5	3-Methyladenine	3-甲基腺嘌呤	Nucleotide And Its metabolomics	核苷酸及其代谢物	Nucleotide and Its metabolomics	核苷酸及其代谢物	5142-23-4	189300	168950	162470	181300	245190	192190	219550	183130	221900	215130	152510	199100	193360	196810	226030	C00913	HMDB0011600	--	--
MEDP1002	C7H15NO2	Acetylcholine	乙酰胆碱	Alcohol and amines	醇、胺类	Polyamines	多胺	60-31-1	430640	597760	359370	604320	383300	543900	358410	300950	554450	652810	727600	610710	560430	491670	544420	C01996	HMDB0000895	SMP0000025;SMP0000225;SMP0000226;SMP0000227;SMP0000228;SMP0000229;SMP0000230;SMP0000231;SMP0000232;SMP0000233;SMP0000246;SMP0000589;SMP0000734;SMP0000735;SMP0000736;SMP0051038	Phospholipid Biosynthesis;Esomeprazole Action Pathway;Omeprazole Action Pathway;Lansoprazole Action Pathway;Pantoprazole Action Pathway;Rabeprazole Action Pathway;Ranitidine Action Pathway;Famotidine Action Pathway;Cimetidine Action Pathway;Nizatidine Action Pathway;Pirenzepine Action Pathway;Gastric Acid Production;Roxatidine Acetate Action Pathway;Metiamide Action Pathway;Betazole Action Pathwa…
MEDP1003	C8H11NO	1-Hydroxylamino-2-phenylethane	羟苯乙胺	Benzene and substituted derivatives	苯及其衍生物	Benzene and substituted derivatives	苯及其衍生物	3217-93-4	21816000	24614000	22479000	25342000	28593000	25061000	25361000	20536000	24801000	22657000	20471000	26718000	25315000	23892000	24607000	-	--	--	--
MEDP1005	C3H7NO2	β-Alanine	β-氨基丙酸	Amino acid and Its metabolomics	氨基酸及其代谢物	Amino acids	氨基酸	107-95-9	4871600	13791000	7294400	6732000	8908900	9626400	6204000	4883900	6652500	5319900	18013000	14287000	6836100	6399100	6142000	C00099	HMDB0000056	SMP0000067;SMP0000007;SMP0000044;SMP0000175;SMP0000192;SMP0000351;SMP0000191;SMP0000016;SMP0000046;SMP0000172;SMP0000219;SMP0000178;SMP0000202;SMP0000198;SMP0000201;SMP0000493;SMP0000502	Aspartate Metabolism;beta-Alanine Metabolism;Histidine Metabolism;Canavan Disease;Hypoacetylaspartia;GABA-Transaminase Deficiency;Histidinemia;Propanoate Metabolism;Pyrimidine Metabolism;beta-Ureidopropionase Deficiency;UMP Synthase Deficiency (Orotic Aciduria);Dihydropyrimidinase Deficiency;MNGIE (Mitochondrial Neurogastrointestinal Encephalopathy);Malonic Aciduria;Methylmalonic Aciduria Due to …
MEDP1006	C4H9N3O2	Creatine	肌酸	Organic acid And Its derivatives	有机酸及其衍生物	Organic acid And Its derivatives	有机酸及其衍生物	57-00-1	16136000	41951000	25742000	26547000	16941000	14540000	16267000	6383800	21452000	14348000	23777000	18952000	20761000	19266000	20678000	C00300	HMDB0000064	SMP0000020;SMP0000207;SMP0000362;SMP0000360;SMP0000361;SMP0000208;SMP0000188;SMP0000363;SMP0000004;SMP0000242;SMP0000179;SMP0000244;SMP0000223;SMP0000484;SMP0000485;SMP0000504;SMP0000505;SMP0000506;SMP0000507;SMP0000721	Arginine and Proline Metabolism;Prolidase Deficiency (PD);Arginine: Glycine Amidinotransferase Deficiency (AGAT Deficiency);Hyperprolinemia Type II;Hyperprolinemia Type I;Prolinemia Type II;Guanidinoacetate Methyltransferase Deficiency (GAMT Deficiency);Ornithine Aminotransferase Deficiency (OAT Deficiency);Glycine and Serine Metabolism;Dimethylglycine Dehydrogenase Deficiency;Dihydropyrimidine D…
MEDP1017	C4H9NO2	2-Aminoisobutyric Acid	2-氨基异丁酸	Amino acid and Its metabolomics	氨基酸及其代谢物	Amino acid derivatives	氨基酸衍生物	62-57-7	3466500	5270400	6809900	4459000	5678700	4154400	3905000	5432700	4869300	4250100	4308400	4909200	4753000	5001400	4569600	C03665	HMDB0001906	--	--
MEDP1018	C10H13N5O3	5'-Deoxyadenosine	5'-脱氧腺苷	Nucleotide And Its metabolomics	核苷酸及其代谢物	Nucleotide and Its metabolomics	核苷酸及其代谢物	4754-39-6	291360	329610	144800	139510	233780	88788	162980	139350	182490	137580	317980	238370	247660	240700	219180	-	HMDB0001983	--	--
MEDP1019	C4H9NO2	aminoisobutyric acid	氨基异丁酸	Amino acid and Its metabolomics	氨基酸及其代谢物	Amino acid derivatives	氨基酸衍生物	4249-19-8	3466500	5270400	6809900	4459000	5678700	4154400	3905000	5432700	4869300	4250100	4308400	4909200	4753000	5001400	4569600	C03284	HMDB0002166	SMP0000032;SMP0000173;SMP0000137;SMP0000236;SMP0000138;SMP0000199;SMP0000237;SMP0000139;SMP0000140;SMP0000384;SMP0000200;SMP0000238;SMP0000141;SMP0000521;SMP0000522;SMP0000523;SMP0000524	Valine, Leucine, and Isoleucine Degradation;beta-Ketothiolase Deficiency;2-Methyl-3-hydroxybutryl-CoA Dehydrogenase Deficiency;Propionic Acidemia;3-Hydroxy-3-methylglutaryl-CoA Lyase Deficiency;Maple Syrup Urine Disease;3-Methylcrotonyl-CoA Carboxylase Deficiency Type I;3-Methylglutaconic Aciduria Type I;3-Methylglutaconic Aciduria Type III;Methylmalonate Semialdehyde Dehydrogenase Deficiency;Met…
MEDP1022	C13H18N2O4	Threoninyl-Phenylalanine	苏氨酸-苯丙氨酸	Amino acid and Its metabolomics	氨基酸及其代谢物	Small Peptide	小肽	-	598690	1091100	647650	584740	778520	246790	460440	283240	355510	259800	294270	353940	601010	580840	485200	-	HMDB0029068	--	--
MEDP1033	C7H6O	Benzaldehyde	苯甲醛	Benzene and substituted derivatives	苯及其衍生物	Benzene and substituted derivatives	苯及其衍生物	100-52-7	4723300	4744400	4991700	5172200	6035800	5056900	5078300	4655300	5038300	4865300	4820200	5605700	4845700	4955600	5180900	C00193	HMDB0006115	--	--
MEDP1035	C15H20O	alpha-hexylcinnamaldehyde	α-己基肉桂醛	Benzene and substituted derivatives	苯及其衍生物	Benzene and substituted derivatives	苯及其衍生物	101-86-0	76031	9	16888	7073.5	33444	9	14045	37127	45279	9	41679	17043	24753	23436	32134	-	HMDB0031736	--	--
MEDP1040	C20H41NO2	N-(2-hydroxyethyl)stearamide	硬脂酰乙醇酰胺	Alcohol and amines	醇、胺类	Amines	胺类	111-57-9	88771	58204	70556	50137	76656	50330	67542	138250	60558	63080	52811	69573	94050	88967	117750	-	--	--	--
MEDP1045	C33H34N4O6	Biliverdin	去氢胆红素	Tryptamines,Cholines,Pigments	色胺、胆碱、色素	Pigments	色素	114-25-0	151730	93756	119450	90261	102020	98629	57761	171790	77892	116860	141130	117490	290990	178970	117670	C00500	HMDB0001008	SMP0000024;SMP0000344;SMP0000346;SMP0000345;SMP0000342	Porphyrin Metabolism;Acute Intermittent Porphyria;Porphyria Variegata (PV);Congenital Erythropoietic Porphyria (CEP) or Gunther Disease;Hereditary Coproporphyria (HCP)
MEDP1051	C18H37NO2	Sphingosine	鞘氨醇	SL	鞘脂类	SM	鞘磷脂	123-78-4	5559500	5277400	7386900	6470200	9478700	7463900	6758000	3591500	5624100	5512700	6617300	5815100	8914700	8799600	9757700	C00319	HMDB0000252	SMP0000034;SMP0000349;SMP0000348;SMP0000347;SMP0000525;SMP0000526	Sphingolipid Metabolism;Gaucher Disease;Globoid Cell Leukodystrophy;Metachromatic Leukodystrophy (MLD);Fabry Disease;Krabbe Disease
MEDP1061	C9H11NO2	DL-O-tyrosine	DL-邻酪氨酸	Amino acid and Its metabolomics	氨基酸及其代谢物	Amino acids	氨基酸	150-30-1	516550000	515030000	498830000	519380000	551340000	504780000	534180000	518540000	507390000	523550000	484120000	527550000	523100000	526280000	521720000	C02057	HMDB0006050	--	--
MEDP1067	C19H39NO	Palmitoyl N-isopropylamide	棕榈酰基N-异丙基酰胺	Alcohol and amines	醇、胺类	Amines	胺类	189939-61-5	174380	193520	171760	170150	145410	140260	145820	168390	197730	158090	154220	209220	169580	174250	169370	-	--	--	--
MEDP1068	C24H48NO8P	PC(8:0/8:0)	PC(8:0/8:0)	GP	甘油磷脂类	PC	磷脂酰胆碱	19191-91-4	99323	169340	177360	136860	122050	52032	52166	72985	51666	111430	132620	98930	124880	155300	108940	-	--	--	--
MEDP1072	C11H15N5O5	7-methylguanosine	7-甲基鸟苷	Nucleotide And Its metabolomics	核苷酸及其代谢物	Nucleotide and Its metabolomics	核苷酸及其代谢物	20244-86-4	906440	865100	1020700	493420	1228800	550050	1121600	886180	1433500	634660	467520	538140	873090	1016900	1081200	-	HMDB0001107	--	--
MEDP1073	C6H7N5O	6-O-methylguanine	6-O-甲基鸟嘌呤	Nucleotide And Its metabolomics	核苷酸及其代谢物	Nucleotide and Its metabolomics	核苷酸及其代谢物	20535-83-5	431780	582330	655170	714280	869830	420750	554680	691000	805290	824030	681100	737830	674500	698510	650660	-	--	--	--
MEDP1076	C12H22O11	Kojibiose	曲二糖	Others	其他	Others	其他	2140-29-6	110970	48633	63221	10549	55958	37549	41201	121570	39712	48949	20189	32396	43048	71257	57322	C19632	HMDB0011742	--	--
MEDP1077	C11H15N5O4	2'-O-methyladenosine	2'-O-甲基腺苷	Nucleotide And Its metabolomics	核苷酸及其代谢物	Nucleotide and Its metabolomics	核苷酸及其代谢物	2140-79-6	12298000	7714200	10194000	40374000	56810000	24006000	14455000	10785000	12954000	205990000	387650000	63507000	70845000	78107000	83017000	C04779	HMDB0004326	--	--
MEDP1080	C13H15N3O3	Gly-Trp	甘氨酰-色氨酸	Amino acid and Its metabolomics	氨基酸及其代谢物	Small Peptide	小肽	2390-74-1	200810	423850	210710	293160	336170	274800	271910	56711	196700	223910	243020	338380	269400	285090	295900	-	HMDB0028852	--	--
MEDP1093	C5H4N4O	Allopurinol	别嘌醇	Nucleotide And Its metabolomics	核苷酸及其代谢物	Nucleotide and Its metabolomics	核苷酸及其代谢物	315-30-0	151720000	205360000	130160000	199270000	104900000	188000000	128280000	66686000	136510000	172070000	176300000	199380000	160530000	161550000	167030000	-	HMDB0014581	--	--
MEDP1096	C28H56NO8P	PC(12:0/12:0)	PC(12:0/12:0)	GP	甘油磷脂类	PC	磷脂酰胆碱	3436-44-0	386120	439150	520660	304650	642520	217220	302010	184350	382140	441820	502350	288630	537080	504170	504500	-	--	--	--
MEDP1098	C11H11NO3	Methoxyindoleacetic Acid	甲氧基吲哚乙酸	Heterocyclic compounds	杂环化合物	Indole and Its derivatives	吲哚及其衍生物	3471-31-6	108340	178180	204360	322700	228280	121440	350820	227950	226410	153180	186690	22798	271890	202010	196670	C02043	HMDB0004096	SMP0000063	Tryptophan Metabolism
MEDP1100	C5H7N3	2-Aminomethylpyrimidine	2-氨基甲基嘧啶(盐酸盐)	Nucleotide And Its metabolomics	核苷酸及其代谢物	Nucleotide and Its metabolomics	核苷酸及其代谢物	372118-67-7	39133000	5845200	65008000	1267800	60351000	898760	836740	52876000	103520000	1231400	64361000	1353800	35787000	35392000	35590000	-	--	--	--
MEDP1126	C8H11NO	(R)-(-)-2-phenylglycine	(R)-(-)-2-苯基甘氨醇	Amino acid and Its metabolomics	氨基酸及其代谢物	Amino acid derivatives	氨基酸衍生物	56613-80-0	21816000	24614000	22479000	25342000	28593000	25061000	25361000	20536000	24801000	22657000	20471000	26718000	25315000	23892000	24607000	-	--	--	--
MEDP1131	C22H43NO3	Arachidyl glycine	花生酰甘氨酸	Alcohol and amines	醇、胺类	Amines	胺类	617703-96-5	110560	178240	280980	590040	250570	358250	176500	192910	52094	235850	528130	358250	284340	233620	367030	-	--	--	--
MEDP1132	C7H15NO2	3-Carboxypropyltrimethylammonium	3-羧丙基三甲基铵	Organic acid And Its derivatives	有机酸及其衍生物	Organic acid And Its derivatives	有机酸及其衍生物	6249-56-5	430640	597760	359370	604320	383300	543900	358410	300950	554450	652810	727600	610710	560430	491670	544420	-	--	--	--
MEDP1144	C6H13NO2	L-Isoleucine	L-异亮氨酸	Amino acid and Its metabolomics	氨基酸及其代谢物	Amino acids	氨基酸	73-32-5	3599700	7257600	5366500	6594200	5666500	3529900	4155800	3099700	4317200	5475400	5755800	5013300	4454500	4877700	5454200	C00407	HMDB0000172	SMP0000032;SMP0000173;SMP0000137;SMP0000236;SMP0000138;SMP0000199;SMP0000237;SMP0000139;SMP0000140;SMP0000384;SMP0000200;SMP0000238;SMP0000141;SMP0000262;SMP0000247;SMP0000248;SMP0000249;SMP0000250;SMP0000251;SMP0000252;SMP0000253;SMP0000254;SMP0000255;SMP0000256;SMP0000257;SMP0000258;SMP0000259;SMP0000290;SMP0000291;SMP0000292;SMP0000293;SMP0000294;SMP0000295;SMP0000521;SMP0000522;SMP0000523;SMP…	Valine, Leucine, and Isoleucine Degradation;beta-Ketothiolase Deficiency;2-Methyl-3-hydroxybutryl-CoA Dehydrogenase Deficiency;Propionic Acidemia;3-Hydroxy-3-methylglutaryl-CoA Lyase Deficiency;Maple Syrup Urine Disease;3-Methylcrotonyl-CoA Carboxylase Deficiency Type I;3-Methylglutaconic Aciduria Type I;3-Methylglutaconic Aciduria Type III;Methylmalonate Semialdehyde Dehydrogenase Deficiency;Met…
MEDP1146	C26H56NO6P	LPC(O-18:0/0:0)	LPC(O-18:0/0:0)	GP	甘油磷脂类	LPC	溶血磷脂酰胆碱	74430-89-0	58118	59112	142440	56215	74110	37192	15498	51983	23938	59184	98573	43107	123820	105860	121420	-	--	--	--
MEDP1147	C9H10O4	2',6'-Dihydroxy-4'-methoxyacetophenone	2',6'-二羟基-4'-甲氧基苯乙酮	Benzene and substituted derivatives	苯及其衍生物	Benzene and substituted derivatives	苯及其衍生物	7507-89-3	204860	88856	210650	165170	52246	288860	149380	112570	120470	107520	130520	117200	80883	110750	104930	-	HMDB0029646	--	--
MEDP1161	C4H10N3O5P	Creatine phosphate	磷酸肌酸钠	Nucleotide And Its metabolomics	核苷酸及其代谢物	Nucleotide and Its metabolomics	核苷酸及其代谢物	67-07-2	99961	126650	120180	133260	102260	158830	92460	103150	136580	132050	134730	133350	154670	110260	156420	C02305	HMDB0001511	SMP0000020;SMP0000207;SMP0000362;SMP0000360;SMP0000361;SMP0000208;SMP0000188;SMP0000363;SMP0000504;SMP0000505;SMP0000506;SMP0000507	Arginine and Proline Metabolism;Prolidase Deficiency (PD);Arginine: Glycine Amidinotransferase Deficiency (AGAT Deficiency);Hyperprolinemia Type II;Hyperprolinemia Type I;Prolinemia Type II;Guanidinoacetate Methyltransferase Deficiency (GAMT Deficiency);Ornithine Aminotransferase Deficiency (OAT Deficiency);Creatine Deficiency, Guanidinoacetate Methyltransferase Deficiency;Hyperornithinemia with …
MEDP1162	C6H7N5O	1-Methylguanine	1-甲基鸟嘌呤	Nucleotide And Its metabolomics	核苷酸及其代谢物	Nucleotide and Its metabolomics	核苷酸及其代谢物	938-85-2	431780	582330	655170	714280	869830	420750	554680	691000	805290	824030	681100	737830	674500	698510	650660	C04152	HMDB0003282	--	--
MEDP1163	C18H35NO2	Palmitoyl-EA	棕榈油酰-EA	Alcohol and amines	醇、胺类	Amines	胺类	94421-67-7	17098	11737	16307	6834.2	12375	6018.9	9045.3	18718	19797	5902.2	10475	6201.6	14146	11740	14293	-	--	--	--
MEDP1165	C26H56NO6P	PC(O-16:0/O-2:0)	PC(O-16:0/O-2:0)	GP	甘油磷脂类	PC-O	溶血磷脂酰胆碱	-	58118	59112	142440	56215	74110	37192	15498	51983	23938	59184	98573	43107	123820	105860	121420	-	--	--	--
MEDP1166	C26H52NO8P	PC(16:0/2:0)	PC(16:0/2:0)	GP	甘油磷脂类	PC	磷脂酰胆碱	-	5809700	13046000	13545000	12368000	10933000	7970800	4675900	2815200	4358900	9140900	14682000	7241000	12322000	12534000	12129000	-	--	--	--
MEDP1170	C18H34O	9-octadecenal	9-十八烯醛	Aldehyde,Ketones,Esters	醛、酮、酯类	Aldehydes	醛类	5090-41-5	9604100	8589200	8701400	8555500	8482700	7611500	7183900	10132000	8399500	8638000	8002900	8783600	16443000	17550000	20728000	-	HMDB0030965	--	--
MEDP1177	C5H11NO2	N-Methyl-α-aminoisobutyric acid	N-甲基-α-氨基异丁酸	Amino acid and Its metabolomics	氨基酸及其代谢物	Amino acid derivatives	氨基酸衍生物	2566-34-9	2652400	6683200	3476700	3115900	2845800	3745600	1875800	2819800	1752000	9496700	9119500	10948000	4310400	3300700	4354600	-	HMDB0002141	--	--
MEDP1183	C7H16N2O	N-Acetylcadaverine	N-乙酰尸胺	Alcohol and amines	醇、胺类	Polyamines	多胺	32343-73-0	134400	212010	119920	164870	149120	162510	134530	145190	209350	199970	178650	185020	155650	151360	188650	-	HMDB0002284	--	--
MEDP1194	C27H44O3	Calcitriol	骨化三醇（维生素 D3）	Alcohol and amines	醇、胺类	Alcohols	醇类	32222-06-3	349020	384000	290290	253700	268690	264110	181230	231180	301550	354080	256050	363910	312820	319570	339180	C01673	HMDB0001903	--	--
MEDP1196	C10H17N3O2S	Biotinamide	生物素酰胺	Alcohol and amines	醇、胺类	Polyamines	多胺	6929-42-6	785830	1010700	729400	662760	719900	615960	1998000	647510	767550	471100	799780	1626200	912110	975720	1015700	C01893	HMDB0001458	--	--
MEDP1197	C3H9N3O2S	Hypotaurocyamine	下金胺	Alcohol and amines	醇、胺类	Polyamines	多胺	1119-54-6	17271000	28263000	17614000	21433000	14125000	23621000	17356000	11905000	19117000	16040000	8974000	24905000	17793000	19716000	21832000	C02419	--	--	--
MEDP1202	C10H12FN5O3	5'-deoxy-5'-fluoroadenosine	5'-脱氧-5'-氟腺苷	Nucleotide And Its metabolomics	核苷酸及其代谢物	Nucleotide and Its metabolomics	核苷酸及其代谢物	731-98-6	205200	138900	76633	215110	131830	204510	125670	91431	124230	577250	642050	357130	292640	277620	334540	C19766	--	--	--
MEDP1221	C25H54NO6P	PC(O-16:0/O-1:0)	PC(O-16:0/O-1:0)	GP	甘油磷脂类	PC-O	溶血磷脂酰胆碱	-	598420000	439120000	537620000	568420000	735090000	333220000	547530000	502570000	460880000	438530000	497930000	446580000	648620000	684620000	674250000	-	--	--	--
MEDP1228	C11H19NO6	Heterodendrin	2-吡喃葡萄糖氧基-3-甲基丁腈	Others	其他	Others	其他	66465-22-3	6847200	12997000	6587900	7624200	4567900	9753500	21388000	3733200	6705100	11535000	5580100	31966000	10283000	10152000	10795000	C08332	--	--	--
MEDP1231	C20H23N7O7	Folic acid	亚叶酸	Organic acid And Its derivatives	有机酸及其衍生物	Organic acid And Its derivatives	有机酸及其衍生物	59-30-3	208880	105600	147760	668320	262700	345280	526980	77964	89548	438470	165300	876810	435500	366470	400920	C00504	HMDB0000121	SMP0000053;SMP0000432;SMP0000543;SMP0000724	Folate Metabolism;Methotrexate Action Pathway;Methylenetetrahydrofolate Reductase Deficiency (MTHFRD);Folate Malabsorption, Hereditary
MEDP1235	C14H18O4	Di-n-propyl phthalate	邻苯二甲酸二正丙酯	Aldehyde,Ketones,Esters	醛、酮、酯类	Esters	酯类	131-16-8	233190	284330	282220	309510	189090	135470	373900	834710	139090	652760	136480	383010	338470	312720	354120	C14469	--	--	--
MEDP1243	C10H12N2O	4-Hydroxytryptamine	4-羟基色胺	Tryptamines,Cholines,Pigments	色胺、胆碱、色素	Tryptamines	色胺	570-14-9	16271	23751	20401	14155	31357	19939	19774	19141	16390	29815	12520	27706	19316	24334	17103	C21762	--	--	--
MEDP1246	C10H18N2O5	2,4-diacetamino-2,4,6-triphenoxy-D-mannopyranose	2,4-二乙酰氨基-2,4,6-三苯氧基-D-甘露吡喃糖	Carboxylic acids and derivatives	碳水化合物及其代谢物	Sugar derivatives	糖衍生物	-	3776400	6188200	2713400	6435000	4146100	6162900	4709000	547070	3764700	5890000	3544400	6264400	5104100	4969500	4952500	C20424	--	--	--
MEDP1255	C33H42N4O6	Urobilin	尿胆素	Tryptamines,Cholines,Pigments	色胺、胆碱、色素	Pigments	色素	1856-98-0	300130	15245	17306	72597	72541	96434	106170	25147	9	9	369860	130160	130070	127640	112470	C05794	--	--	--
MEDP1272	C27H44O8	20,26-dihydroxyecdysone	20,26-二羟基蜕皮激素	Hormones and hormone related compunds	激素及激素相关物质	Hormones and hormone related compunds	激素及激素相关物质	19458-46-9	187660000	129700000	186560000	164130000	278060000	84142000	171530000	144710000	125200000	122680000	142290000	120890000	235340000	217720000	240140000	C16500	--	--	--
MEDP1274	C24H36O2	(4Z,7Z,10Z,13Z,16Z,19Z)-Eicosahexaenoate	(4Z,7Z,10Z,13Z,16Z,19Z)-二十二碳六烯酸乙酯	Aldehyde,Ketones,Esters	醛、酮、酯类	Esters	酯类	81926-94-5	35065	12872	15550	22227	18841	19352	9300.8	10706	9062	10375	16547	6905.5	18723	9855.4	14767	C16185	--	--	--
MEDP1276	C5H5N5O	Guanine	鸟嘌呤	Nucleotide And Its metabolomics	核苷酸及其代谢物	Nucleotide and Its metabolomics	核苷酸及其代谢物	73-40-5	4777900	5791500	4697200	4711900	5088400	4435500	4466900	4144900	5265200	3412300	2416600	3542600	4547100	4546300	4960600	C00242	HMDB0000132	SMP0000050;SMP0000144;SMP0000167;SMP0000365;SMP0000364;SMP0000203;SMP0000220;SMP0000210;SMP0000168;SMP0000427;SMP0000428;SMP0000430;SMP0000512;SMP0000513;SMP0000535;SMP0000536;SMP0000537	Purine Metabolism;Adenosine Deaminase Deficiency;Adenylosuccinate Lyase Deficiency;Gout or Kelley-Seegmiller Syndrome;Lesch-Nyhan Syndrome (LNS);Molybdenum Cofactor Deficiency;Xanthine Dehydrogenase Deficiency (Xanthinuria);Purine Nucleoside Phosphorylase Deficiency;AICA-Ribosiduria;Azathioprine Action Pathway;Mercaptopurine Action Pathway;Thioguanine Action Pathway;Xanthinuria Type I;Xanthinuria…
MEDP1278	C6H9NOS	4-methyl-5-thiazole ethanol	4-甲基-5-噻唑乙醇	Alcohol and amines	醇、胺类	Alcohols	醇类	137-00-8	97902	54546	137020	117950	161480	51706	76871	58093	121070	82693	51262	74484	114550	101790	134630	-	--	--	--
MEDP1280	C15H22N6O5S	S-Adenosyl-L-Methionine	S-腺苷蛋氨酸	Amino acid and Its metabolomics	氨基酸及其代谢物	Amino acid derivatives	氨基酸衍生物	17176-17-9	318170	1653100	358790	1185200	1256500	1164700	214830	302380	845800	1340000	3582800	3672000	1104600	1030500	1147800	C00019	HMDB0001185	SMP0000020;SMP0000123;SMP0000465;SMP0000012;SMP0000445;SMP0000065;SMP0000044;SMP0000033;SMP0000207;SMP0000362;SMP0000360;SMP0000361;SMP0000208;SMP0000188;SMP0000363;SMP0000170;SMP0000177;SMP0000341;SMP0000214;SMP0000222;SMP0000340;SMP0000221;SMP0000191;SMP0000006;SMP0000048;SMP0000004;SMP0000063;SMP0000169;SMP0000190;SMP0000218;SMP0000242;SMP0000179;SMP0000244;SMP0000223;SMP0000427;SMP0000428;SMP…	Arginine and Proline Metabolism;Betaine Metabolism;Carnitine Synthesis;Catecholamine Biosynthesis;Spermidine and Spermine Biosynthesis;Ubiquinone Biosynthesis;Histidine Metabolism;Methionine Metabolism;Prolidase Deficiency (PD);Arginine: Glycine Amidinotransferase Deficiency (AGAT Deficiency);Hyperprolinemia Type II;Hyperprolinemia Type I;Prolinemia Type II;Guanidinoacetate Methyltransferase Defi…
MEDP1294	C8H16N2O3	Leu-Gly	L-亮氨酰-L-甘氨酸	Amino acid and Its metabolomics	氨基酸及其代谢物	Small Peptide	小肽	615-82-7	2921500	3365000	1788900	3672900	3241100	3416000	3320600	611670	2005600	3836300	3986200	6532900	3319300	3763100	3561000	-	--	--	--
MEDP1295	C9H13N3O5	Cytarabine	阿糖胞苷	Nucleotide And Its metabolomics	核苷酸及其代谢物	Nucleotide and Its metabolomics	核苷酸及其代谢物	147-94-4	285610	326220	354230	486380	513910	347120	189250	330290	408530	502010	309020	226800	457450	442000	407670	C02961	HMDB0015122	--	--
MEDP1298	C21H36O3	Pregnanetriol	孕烯醇	Alcohol and amines	醇、胺类	Alcohols	醇类	1098-45-9	296670	273710	446570	220750	672190	233860	139920	145790	275730	208770	166060	271130	337970	336360	363900	C14680	--	--	--
MEDP1307	C10H13NO2	(2S,3S)-3-methylphenylalanine	(2S,3S)-3-甲基苯丙氨酸	Amino acid and Its metabolomics	氨基酸及其代谢物	Amino acid derivatives	氨基酸衍生物	25488-25-9	72818	102110	51032	85504	105520	105440	81622	45264	63236	94564	110860	191420	179910	194700	196550	C20895	--	--	--
MEDP1331	C28H52NO7P	LPC(0:0/20:3)	LPC(0:0/20:3)	GP	甘油磷脂类	LPC	溶血磷脂酰胆碱	-	1595800	862960	1084100	1273300	931630	889500	1222000	1666700	634920	1277100	807770	1369800	1256100	1088400	1931900	-	--	--	--
MEDP1333	C28H50NO7P	LPC(0:0/20:4)	LPC(0:0/20:4)	GP	甘油磷脂类	LPC	溶血磷脂酰胆碱	-	213810000	156790000	156550000	190600000	298480000	135670000	158700000	108010000	207250000	226750000	216270000	242180000	234640000	233220000	230560000	-	--	--	--
MEDP1336	C28H48NO7P	LPC(0:0/20:5)	LPC(0:0/20:5)	GP	甘油磷脂类	LPC	溶血磷脂酰胆碱	-	130270	55146	50096	94360	156050	82438	75827	80815	74882	74118	108140	82483	173460	114600	82803	-	--	--	--
MEDP1367	C12H16N2O4	Ala-Tyr	丙氨酸酪氨酸	Amino acid and Its metabolomics	氨基酸及其代谢物	Small Peptide	小肽	-	91448	232770	53129	136900	117260	98348	57225	13026	37506	99913	225880	390350	105270	161920	146800	-	--	--	--
MEDP1373	C29H53NO4	Carnitine C22:2	肉碱 C22:2	FA	脂肪酰类	CAR	酰基肉碱	-	207000	87774	178520	113650	226850	33266	111690	129280	92249	122460	179340	95243	205960	175110	217460	-	--	--	--
MEDP1382	C27H45NO4	Carnitine ph-C14	肉碱 ph-C14	FA	脂肪酰类	CAR	酰基肉碱	-	599830	1248100	1144700	1675900	1385700	1019900	716370	644450	1485500	2065900	1886200	1306800	1485700	1421900	1368900	-	--	--	--
MEDP1383	C27H43NO4	Carnitine C20:5	肉碱 C20:5	FA	脂肪酰类	CAR	酰基肉碱	-	9544.1	15156	30746	35187	28742	15529	9217.5	19836	17073	27004	19340	18428	17826	18044	16157	-	--	--	--
MEDP1385	C24H43NO6	Carnitine C17:1:DC	肉碱 C17:1:DC	FA	脂肪酰类	CAR	酰基肉碱	-	27609	3626.6	22784	8187.8	20592	8360.9	10583	12004	18702	21034	18442	34133	19674	17272	16976	-	--	--	--
MEDP1392	C25H43NO4	Carnitine C18:3	肉碱 C18:3	FA	脂肪酰类	CAR	酰基肉碱	-	95587	91807	162430	274460	190940	187520	94616	213050	186950	268430	227640	194590	212100	190160	219940	-	--	--	--
MEDP1404	C21H37NO5	Carnitine C14:2-OH	肉碱 C14:2-OH	FA	脂肪酰类	CAR	酰基肉碱	-	36724	91260	54272	48820	80068	60050	61703	65172	30079	142280	109720	98756	70224	74869	90262	-	--	--	--
MEDP1405	C21H41NO4	Carnitine C14:0	肉碱 C14:0	FA	脂肪酰类	CAR	酰基肉碱	-	3280200	2032000	2884500	2021100	5281400	1255700	2291500	2816000	2188900	3959700	4608200	3531800	3574200	3534100	3419500	-	--	--	--
MEDP1410	C18H33NO6	Carnitine C11:DC	肉碱 C11:DC	FA	脂肪酰类	CAR	酰基肉碱	-	34866	6737.9	72596	6390.9	38209	22606	145220	43430	50038	11293	1548.1	23742	32103	35929	40534	-	--	--	--
MEDP1412	C20H37NO4	Carnitine C13:1	肉碱 C13:1	FA	脂肪酰类	CAR	酰基肉碱	-	10112	72982	30894	71647	29713	69656	21842	71116	38291	19974	12739	23774	36274	35010	37725	-	--	--	--
MEDP1415	C16H29NO6	Carnitine C9:DC	肉碱 C9:DC	FA	脂肪酰类	CAR	酰基肉碱	-	95684	62042	524690	43428	221370	93777	725040	208530	323240	56867	32918	162870	206610	213350	232900	-	--	--	--
MEDP1416	C18H35NO4	Carnitine C11:0	肉碱 C11:0	FA	脂肪酰类	CAR	酰基肉碱	-	12759	23542	99202	25825	82234	9553.3	23389	92699	80119	15620	20646	16700	43781	39707	38656	-	--	--	--
MEDP1418	C18H33NO4	Carnitine C11:1	肉碱 C11:1	FA	脂肪酰类	CAR	酰基肉碱	-	38355	67900	42017	58337	49750	48359	25030	145180	16125	25047	9	16976	40076	43667	39444	-	--	--	--
MEDP1422	C15H29NO5	Carnitine C8-OH	肉碱 C8-OH	FA	脂肪酰类	CAR	酰基肉碱	-	1957400	5731100	12881000	3523900	4810800	2052300	14674000	4438700	14928000	4736100	8244400	4351200	7257700	7413600	7473300	-	--	--	--
MEDP1423	C14H25NO6	Carnitine C7:DC	肉碱 C7:DC	FA	脂肪酰类	CAR	酰基肉碱	-	172550	30695	1281200	16687	523000	37308	329480	234300	209810	43992	36699	350730	235890	329130	301860	-	--	--	--
MEDP1424	C16H31NO4	Carnitine C9:0	肉碱 C9:0	FA	脂肪酰类	CAR	酰基肉碱	-	13643	62609	49211	102890	68409	60632	52442	201900	67053	54781	34379	47981	51582	95527	52726	-	--	--	--
MEDP1425	C14H27NO5	Carnitine C7-OH	肉碱 C7-OH	FA	脂肪酰类	CAR	酰基肉碱	-	19308	148970	65245	53636	34102	92125	30631	18826	59334	73736	12772	111350	40640	55174	39404	-	--	--	--
MEDP1426	C13H23NO6	Carnitine C6:DC	肉碱 C6:DC	FA	脂肪酰类	CAR	酰基肉碱	-	15155	9	40475	9	104980	9	31577	37828	66229	9	17691	34271	34213	23796	14056	-	--	--	--
MEDP1429	C12H21NO6	Carnitine C5:DC	肉碱 C5:DC	FA	脂肪酰类	CAR	酰基肉碱	-	1025600	200420	3393300	91201	2332100	222930	930610	2123800	2105300	243370	1362100	1516400	1324100	1422800	1395400	-	--	--	--
MEDP1432	C14H25NO4	Carnitine C7:1	肉碱 C7:1	FA	脂肪酰类	CAR	酰基肉碱	-	4317.3	158140	60118	35841	12267	16125	88617	80275	24539	12042	8909.4	12066	53931	44572	46379	-	--	--	--
MEDP1433	C14H19NO4	Carnitine ph-C1	肉碱 ph-C1	FA	脂肪酰类	CAR	酰基肉碱	-	49037	761190	422410	144040	65179	32465	426520	434970	163240	177940	87412	93620	228840	244370	249530	-	--	--	--
MEDP1434	C11H19NO6	Carnitine C4:DC	肉碱 C4:DC	FA	脂肪酰类	CAR	酰基肉碱	-	1181900	3667800	1277400	3589400	1127700	2169900	1246200	567470	1378700	2057000	3330900	2380700	1856900	1973200	2312400	-	--	--	--
MEDP1446	C18H33NO	Octadecadienamide	十八碳二烯酰胺	Alcohol and amines	醇、胺类	Amines	胺类	-	28312	39057	39282	39610	68062	24064	23424	83558	27921	28569	35840	71849	31260	18587	21710	-	--	--	--
MEDP1449	C25H38O4	MG(0:0/22:6/0:0)	MG(0:0/22:6/0:0)	GL	甘油脂类	MG	单甘油酯	-	311290	38061	105300	44220	137480	27136	310390	626070	65081	83434	72688	137230	198260	195570	228290	-	--	--	--
MEDP1450	C25H38O4	MG(22:6/0:0/0:0)	MG(22:6/0:0/0:0)	GL	甘油脂类	MG	单甘油酯	-	311290	38061	105300	44220	137480	27136	310390	626070	65081	83434	72688	137230	198260	195570	228290	-	--	--	--
MEDP1455	C23H38O4	MG(20:4/0:0/0:0)	MG(20:4/0:0/0:0)	GL	甘油脂类	MG	单甘油酯	-	357750	70709	145400	97275	265400	84571	399730	1461800	129900	148160	194560	209880	403800	303230	379080	-	--	--	--
MEDP1471	C24H34O4	Medroxyprogesterone acetate	醋酸甲羟孕酮	CoEnzyme and vitamins	辅酶和维生素	CoEnzyme and vitamins	辅酶和维生素	71-58-9	74045	102540	94016	65770	44519	110010	83912	111500	47561	93418	136110	137000	23536	48977	40806	C08150	--	--	--
MEDP1472	C7H8N2O2	N'-Methyl-2-pyridone-5-carboxamide	N’-甲基-2-吡啶酮-5-甲酰胺	Heterocyclic compounds	杂环化合物	Pteridines and derivatives	蝶啶及其衍生物	701-44-0	2065100	2072400	4456500	1113000	1800300	1483200	3271100	1380900	1156200	534000	1094900	1376200	1798300	1876600	1891400	-	HMDB0004193	SMP0000048	Nicotinate and Nicotinamide Metabolism
MEDP1479	C7H8N4O2	Theophylline	茶碱	Heterocyclic compounds	杂环化合物	Heterocyclic compounds	杂环化合物	58-55-9	76116	83931	156180	29033	81880	22326	21838	380930	15101	68085	62716	80026	75044	72950	85976	C07130	HMDB0001889	SMP0000028	Caffeine Metabolism
MEDP1480	C10H16N4O3	Anserine	鹅肌肽	Amino acid and Its metabolomics	氨基酸及其代谢物	Small Peptide	小肽	584-85-0	39191	35143	42093	73617	71359	77599	70475	34710	22941	60604	30604	37849	32366	52172	44451	C01262	HMDB0000194	SMP0000007;SMP0000044;SMP0000351;SMP0000191;SMP0000493	beta-Alanine Metabolism;Histidine Metabolism;GABA-Transaminase Deficiency;Histidinemia;Carnosinuria, Carnosinemia
MEDP1488	C8H18N4O2	SDMA	(S)-2-氨基-5-((双(甲基氨基)亚甲基)氨基)戊酸	Organic acid And Its derivatives	有机酸及其衍生物	Organic acid And Its derivatives	有机酸及其衍生物	30344-00-4	1260100	1738500	1593600	1372800	2511800	1558100	1086000	1363600	1695800	1284600	1702200	1466000	1496600	1522500	1468900	-	HMDB0003334	--	--
MEDP1490	C5H9NO3	Cis-4-Hydroxy-D-Proline	顺式4-羟基-D-脯氨酸	Amino acid and Its metabolomics	氨基酸及其代谢物	Amino acid derivatives	氨基酸衍生物	2584-71-6	766350	1277300	913320	1338800	1136200	740680	802360	994680	942550	1457500	1143800	1376700	1035500	1115400	1189900	C03440	HMDB0060460	--	--
MEDP1491	C2H8ClN3	Methylguanidine	1-甲胍盐酸盐	Alcohol and amines	醇、胺类	Amines	胺类	21770-81-0	29531	32355	25543	32857	45748	22964	22843	21889	32237	33892	16292	37834	40260	47605	24946	C02294	--	--	--
MEDP1493	C11H15N5O4	N6-methyladenosine	N6-甲基腺苷	Nucleotide And Its metabolomics	核苷酸及其代谢物	Nucleotide and Its metabolomics	核苷酸及其代谢物	1867-73-8	381690	643070	411290	236610	321270	291060	323630	246620	447880	280970	245540	471850	344230	429350	426530	-	HMDB0004044	--	--
MEDP1494	C8H15NO6	N-Acetyl-D-Galactosamine	N-乙酰基-D-半乳糖胺	Alcohol and amines	醇、胺类	Amines	胺类	1811-31-0	64782	132110	42762	36235	58209	84436	64514	34169	64563	78062	91995	132580	42618	58256	60184	C01132	HMDB0000212	--	--
MEDP1498	C4H4N6O	8-Azaguanine	8-氮鸟嘌呤	Nucleotide And Its metabolomics	核苷酸及其代谢物	Nucleotide and Its metabolomics	核苷酸及其代谢物	134-58-7	4359000	5150500	4562200	3928100	6696300	3538400	6115400	6381000	4689500	4259900	1904200	4723200	4264400	4910200	4698900	-	--	--	--
MEDP1500	C21H28O2	16-Dehydroprogesterone	16-去氢黄体酮	Hormones and hormone related compunds	激素及激素相关物质	Hormones and hormone related compunds	激素及激素相关物质	1096-38-4	54667	10268	64865	18826	41476	7990.9	39857	56471	13285	35303	27220	11029	89031	65403	75347	C03207	HMDB0000995	--	--
MEDP1501	C4H5N3O	Isocytosine	异胞嘧啶	Nucleotide And Its metabolomics	核苷酸及其代谢物	Nucleotide and Its metabolomics	核苷酸及其代谢物	108-53-2	1588200	3073500	3197400	3109600	3380200	2419900	2613000	2024500	3718100	1961900	2763300	2552200	2550800	2726900	3152800	-	--	--	--
MEDP1506	C11H22N2O3	Leu-Val	L-亮氨酰-L-缬氨酸	Amino acid and Its metabolomics	氨基酸及其代谢物	Small Peptide	小肽	13588-95-9	435430	399700	234910	425700	260620	487690	347150	91665	159260	277230	510760	764830	535400	485710	551500	-	HMDB0029131	--	--
MEDP1507	C13H17N3O4	Phe-Asn	L-苯丙氨酰-L-天冬酰胺	Amino acid and Its metabolomics	氨基酸及其代谢物	Small Peptide	小肽	-	59537	189700	35633	130270	75409	115310	69494	19409	57198	113290	204550	240400	104760	143780	123770	-	--	--	--
MEDP1508	C14H20N2O3S	Phe-Met	L-苯丙氨酰-L-蛋氨酸	Amino acid and Its metabolomics	氨基酸及其代谢物	Small Peptide	小肽	15080-84-9	69164	123050	47008	90421	66870	105160	105040	5612.3	54971	97499	165370	155960	128220	148410	114550	-	--	--	--
MEDP1509	C10H18N2O5S	Glu-Met	L-谷氨酰-L-蛋氨酸	Amino acid and Its metabolomics	氨基酸及其代谢物	Small Peptide	小肽	4423-22-7	58442	56040	63446	64006	94853	62073	116510	198090	76800	52706	57745	59710	106140	105970	97010	-	HMDB0028825	--	--
MEDP1511	C10H18N2O5S	Met-Glu	L-蛋氨酸-L-谷氨酸	Amino acid and Its metabolomics	氨基酸及其代谢物	Small Peptide	小肽	14517-44-3	58442	56040	63446	64006	94853	62073	116510	198090	76800	52706	57745	59710	106140	105970	97010	-	--	--	--
MEDP1513	C16H29NO4	Carnitine C9:1	肉碱 C9:1	FA	脂肪酰类	CAR	酰基肉碱	-	4187.4	7338.9	10075	25910	14623	23874	12479	21475	58253	24112	12814	33143	21352	21363	17394	-	--	--	--
MEDP1523	C22H43NO4	Carnitine C15	肉碱 C15	FA	脂肪酰类	CAR	酰基肉碱	-	11133	63985	50768	90450	71169	37817	5656.2	31349	183670	115720	41124	49691	88674	73845	84821	-	--	--	--
MEDP1525	C21H35NO6	Carnitine C14:2:DC	肉碱 C14:2:DC	FA	脂肪酰类	CAR	酰基肉碱	-	2293000	1479900	3347800	3136700	4424000	2090800	1443000	2121700	2501400	7102300	4410900	4502800	3717800	3959900	3274000	-	--	--	--
MEDP1526	C23H41NO5	Carnitine C16:2-OH	肉碱 C16:2-OH	FA	脂肪酰类	CAR	酰基肉碱	-	118280	200230	148360	129680	146070	147470	123780	93340	149740	371790	399650	320090	228850	212350	207590	-	--	--	--
MEDP1637	C21H28O4	11-Dehydrocorticosterone	11-去氢皮质甾酮	Hormones and hormone related compunds	激素及激素相关物质	Hormones and hormone related compunds	激素及激素相关物质	72-23-1	23418	5332	16977	5651.1	17500	5583	12148	23908	20243	15168	23242	3939.6	23603	15700	13419	C05490	HMDB0004029	SMP0000130;SMP0000373;SMP0000371;SMP0000372;SMP0000566;SMP0000575;SMP0000576;SMP0000577;SMP0000578;SMP0000717;SMP0000718	Steroidogenesis;Adrenal Hyperplasia Type 3 or Congenital Adrenal Hyperplasia Due to 21-Hydroxylase Deficiency;Congenital Lipoid Adrenal Hyperplasia (CLAH) or Lipoid CAH;Adrenal Hyperplasia Type 5 or Congenital Adrenal Hyperplasia Due to 17 alpha-Hydroxylase Deficiency;17-alpha-Hydroxylase Deficiency (CYP17);11-beta-Hydroxylase Deficiency (CYP11B1);21-Hydroxylase Deficiency (CYP21);Corticosterone …
MEDP1639	C21H30O4	Corticosterone	皮质甾酮/皮质酮	Hormones and hormone related compunds	激素及激素相关物质	Hormones and hormone related compunds	激素及激素相关物质	50-22-6	26318	7734.7	30628	4820.6	3150.5	1514.9	8883.5	59134	19112	9149.2	37801	3002.1	17392	18949	16106	C02140	HMDB0001547	SMP0000130;SMP0000373;SMP0000371;SMP0000372;SMP0000566;SMP0000575;SMP0000576;SMP0000577;SMP0000578;SMP0000717;SMP0000718	Steroidogenesis;Adrenal Hyperplasia Type 3 or Congenital Adrenal Hyperplasia Due to 21-Hydroxylase Deficiency;Congenital Lipoid Adrenal Hyperplasia (CLAH) or Lipoid CAH;Adrenal Hyperplasia Type 5 or Congenital Adrenal Hyperplasia Due to 17 alpha-Hydroxylase Deficiency;17-alpha-Hydroxylase Deficiency (CYP17);11-beta-Hydroxylase Deficiency (CYP11B1);21-Hydroxylase Deficiency (CYP21);Corticosterone …
MEDP1644	C6H7N	Aniline	苯胺	Alcohol and amines	醇、胺类	Amines	胺类	62-53-3	192530	298190	341710	141870	181350	187190	195750	360550	456140	123150	676460	176210	255440	240820	218190	C00292	HMDB0003012	--	--
MEDP1653	C10H16N2O7	Glu-Glu	L-谷氨酰-L-谷氨酸	Amino acid and Its metabolomics	氨基酸及其代谢物	Small Peptide	小肽	1116-22-9	421340	623590	492320	592080	442200	477180	478230	2375600	519140	750110	464440	609040	664000	840580	629420	C05282	HMDB0011737	--	--
MEDP1654	C11H15N5O4	1-Methyladenosine	1-甲基腺苷	Nucleotide And Its metabolomics	核苷酸及其代谢物	Nucleotide and Its metabolomics	核苷酸及其代谢物	15763-06-1	381690	643070	411290	236610	321270	291060	323630	246620	447880	280970	245540	471850	344230	429350	426530	C02494	--	--	--
MEDP1657	C24H52NO6P	PC(O-16:0/0:0)	PC(O-16:0/0:0)	GP	甘油磷脂类	PC-O	溶血磷脂酰胆碱	52691-62-0	12061000	7182700	11369000	11410000	19270000	3654100	11936000	8786000	8584400	10138000	10145000	5481800	15081000	15614000	15539000	C13903	--	--	--
MEDP1658	C26H54NO6P	LPC(O-18:1/0:0)	LPC(O-18:1/0:0)	GP	甘油磷脂类	LPC	溶血磷脂酰胆碱	87907-66-2	16681000	10016000	17690000	13279000	25925000	6727400	9498000	9086000	9968400	11944000	9285100	9562600	17887000	16329000	17455000	-	--	--	--
MEDP1659	C26H56NO6P	LPC(O-0:0/18:0)	LPC(O-0:0/18:0)	GP	甘油磷脂类	LPC	溶血磷脂酰胆碱	-	58118	59112	142440	56215	74110	37192	15498	51983	23938	59184	98573	43107	123820	105860	121420	-	--	--	--
MEDP1662	C9H20N2O2	NE,NE,NE-TRIMETHYLLYSINE	NE，NE，NE-三甲基赖氨酸	Amino acid and Its metabolomics	氨基酸及其代谢物	Amino acid derivatives	氨基酸衍生物	-	375010	558470	379940	463200	411500	389850	437270	391460	365950	395510	574100	691990	458500	356550	360490	C03793	--	--	--
MEDP1663	C8H18N4O2	N,N-Dimethylarginine	N，N-二甲基精氨酸	Amino acid and Its metabolomics	氨基酸及其代谢物	Amino acid derivatives	氨基酸衍生物	30315-93-6	1302100	2021700	1515500	1591000	2547700	1884500	1041300	1548800	1996400	1476600	1814000	1541700	1554200	1671500	1453600	C03626	HMDB0001539	--	--
MEDP1666	C14H27N3O5	Leu-Val-Ser	亮氨酸-缬氨酸-丝氨酸	Amino acid and Its metabolomics	氨基酸及其代谢物	Small Peptide	小肽	-	138800	209970	77391	186130	185110	227390	168560	179800	186270	148380	192460	222570	189510	255380	256530	-	--	--	--
MEDP1667	C14H18N2O5	Phe-Glu	苯丙氨酸-谷氨酸	Amino acid and Its metabolomics	氨基酸及其代谢物	Small Peptide	小肽	3617-45-6	2657200	5169900	2059000	3685200	3333200	4146900	2066600	1380600	2457700	4317000	7480700	6262500	3886000	3909800	3704600	-	--	--	--
MEDP1670	C13H17N3O4	Gly-Gly-Phe	甘氨酸-甘氨酸-苯丙氨酸	Amino acid and Its metabolomics	氨基酸及其代谢物	Small Peptide	小肽	6234-26-0	1468500	842370	1095500	822730	1226100	968010	862780	479810	779740	591220	617910	593860	1540600	961260	715390	-	--	--	--
MEDP1672	C17H31N3O6	Leu-Leu-Glu	亮氨酸-亮氨酸-谷氨酸	Amino acid and Its metabolomics	氨基酸及其代谢物	Small Peptide	小肽	20274-83-3	88357	9	9	129220	269770	133130	224050	129010	175350	148640	122780	135420	144410	149870	150490	-	--	--	--
MEDP1678	C15H29N3O5	Thr-Val-Leu	苏氨酸-缬氨酸-亮氨酸	Amino acid and Its metabolomics	氨基酸及其代谢物	Small Peptide	小肽	-	130110	214050	91376	152880	151380	214940	172020	44198	153120	221300	318570	241220	192640	199770	187710	-	--	--	--
MEDP1681	C14H27N3O4	Leu-Gly-Leu	亮氨酸-甘氨酸-亮氨酸	Amino acid and Its metabolomics	氨基酸及其代谢物	Small Peptide	小肽	19408-48-1	54969	122410	29521	65916	61962	61238	74449	9	44851	69428	48420	132120	45253	72158	84727	-	--	--	--
MEDP1682	C17H25N3O4	Leu-Gly-Phe	亮氨酸-甘氨酸-苯丙氨酸	Amino acid and Its metabolomics	氨基酸及其代谢物	Small Peptide	小肽	-	15931	31207	5018.2	24452	19192	19388	36019	6692.5	13340	22812	25879	34451	24839	21381	23695	-	--	--	--
MEDP1683	C18H35N3O4	Leu-Leu-Leu	亮氨酸-亮氨酸-亮氨酸	Amino acid and Its metabolomics	氨基酸及其代谢物	Small Peptide	小肽	10329-75-6	85588	85258	116820	170880	143180	87750	67534	103080	72602	157740	62085	46267	118500	102420	106390	-	--	--	--
MEDP1693	C20H42NO7P	LPC(12:0/0:0)	LPC(12:0/0:0)	GP	甘油磷脂类	LPC	溶血磷脂酰胆碱	-	365070	162060	305180	383940	737700	76689	104880	294320	133410	144750	243100	248200	314200	326010	310030	-	--	--	--
MEDP1694	C5H5N	Pyridine	吡啶	Heterocyclic compounds	杂环化合物	Pteridines and derivatives	蝶啶及其衍生物	-	72863	97630	105340	122020	94043	80458	74651	117540	95126	96962	105240	96233	72894	79658	107500	-	--	--	--
MEDP1695	C24H50NO6P	LPC(O-16:1/0:0)	LPC(O-16:1/0:0)	GP	甘油磷脂类	LPC-O	溶血磷脂酰胆碱	97802-53-4	95513000	38430000	90829000	55894000	120570000	16265000	52946000	66356000	48506000	68224000	93146000	46507000	100040000	100650000	101230000	-	--	--	--
MEDP1697	C22H44NO7P	LPC(14:1/0:0)	LPC(14:1/0:0)	GP	甘油磷脂类	LPC	溶血磷脂酰胆碱	-	126930	102400	102720	60157	101410	43120	65281	175320	125740	71572	192360	39100	109770	125760	112000	-	--	--	--
MEDP1698	C23H50N2O5P	Sphingosyl-phosphocholine	鞘氨醇磷酸胆碱	SL	鞘脂类	SM	鞘磷脂	-	776650	379570	668420	651660	1058400	312660	611180	331890	400710	508840	396670	471190	702840	725490	674610	-	--	--	--
MEDP1705	C21H28O2	(E)-Guggulsterone	（E）-古尔司酮	CoEnzyme and vitamins	辅酶和维生素	CoEnzyme and vitamins	辅酶和维生素	39025-24-6	102780	75444	165140	122500	177720	54931	118150	105720	54022	39717	94264	47301	208420	151620	220660	-	--	--	--
MEDP1712	C11H15N5O5	1-Methylguanosine	1-甲基鸟苷	Nucleotide And Its metabolomics	核苷酸及其代谢物	Nucleotide and Its metabolomics	核苷酸及其代谢物	2140-65-0	991160	1035000	1368900	586260	1161700	582270	1127900	1036400	1426800	712330	503030	589660	909810	1024100	1203400	-	HMDB0001563	--	--
MEDP1713	C11H14N4O5	1-Methylinosine	1-甲基肌苷	Nucleotide And Its metabolomics	核苷酸及其代谢物	Nucleotide and Its metabolomics	核苷酸及其代谢物	2140-73-0	66532	105680	97659	143910	127940	95320	140700	152990	164440	164330	153170	164060	163790	132410	129740	C12317	HMDB0002721	--	--
MEDP1717	C10H15N3O5	2'-O-methylcytidine	2'-O-甲基胞苷	Nucleotide And Its metabolomics	核苷酸及其代谢物	Nucleotide and Its metabolomics	核苷酸及其代谢物	70475-20-6	36157	120010	99974	88659	119360	86695	78065	184370	110740	83779	108190	90611	79951	65666	132740	-	--	--	--
MEDP1720	C8H9NO2	2-Phenylglycine	DL-苯甘氨酸	Amino acid and Its metabolomics	氨基酸及其代谢物	Amino acid derivatives	氨基酸衍生物	2835-06-5	41790	26680	47200	20491	37430	16201	23091	33108	23908	15123	29338	41692	20644	30725	32456	-	HMDB0002210	--	--
MEDP1723	C5H10N2O	3-Amino-2-piperidinone	3-氨基哌啶-2-酮	Heterocyclic compounds	杂环化合物	Heterocyclic compounds	杂环化合物	1892-22-4	88525	78750	75471	152870	148080	52973	86054	159970	133830	243920	129360	53043	114000	144860	77732	C00182	HMDB0000323	--	--
MEDP1726	C5H6N2O	3-Hydroxy-4-aminopyridine	3-羟基-4-氨基吡啶	Heterocyclic compounds	杂环化合物	Heterocyclic compounds	杂环化合物	52334-53-9	203230	72771	343480	62910	323630	74421	65677	249750	577770	39734	346870	99911	276780	215980	233020	-	HMDB0060741	--	--
MEDP1728	C4H4N2O2	4-Carboxypyrazole	1H-吡唑-4-甲酸	Organic acid And Its derivatives	有机酸及其衍生物	Organic acid And Its derivatives	有机酸及其衍生物	37718-11-9	41507	73314	16144	45351	32800	50569	45372	19901	53987	35258	28721	75753	30581	46283	30907	-	HMDB0060760	--	--
MEDP1735	C6H14N2O3	2,6-Diamino-5-hydroxyhexanoic acid	5-羟基-DL-赖氨酸	Amino acid and Its metabolomics	氨基酸及其代谢物	Amino acid derivatives	氨基酸衍生物	13204-98-3	164280	240400	286880	264800	262400	192180	298570	179770	201970	322870	190060	268770	288610	319100	272910	C16741	--	--	--
MEDP1740	C3H5NO	Acrylamide	丙烯酰胺	Alcohol and amines	醇、胺类	Amines	胺类	79-06-1	1157100	1321700	1879900	1396100	1903300	1051200	1329500	1255300	1406600	1359600	1085600	1348300	1477900	1563200	1524700	C01659	HMDB0004296	--	--
MEDP1741	C5H14N4	Agmatine	胍基丁胺	Alcohol and amines	醇、胺类	Polyamines	多胺	306-60-5	9262700	6441600	9036700	9140200	10702000	11570000	9328800	8680300	10097000	6426800	9710100	8913800	7423000	9654400	8780900	C00179	HMDB0001432	--	--
MEDP1742	C12H16N2O3	Ala-Phe	L-丙氨酰-L-苯丙氨酸	Amino acid and Its metabolomics	氨基酸及其代谢物	Small Peptide	小肽	3061-90-3	292470	554250	173740	545460	284660	513890	368370	81161	74150	447030	316070	592880	487990	434420	520480	C05770	HMDB0028694	--	--
MEDP1748	C6H10N6	Cyromazine	环丙氨嗪	Heterocyclic compounds	杂环化合物	Heterocyclic compounds	杂环化合物	66215-27-8	23332	37160	51000	66103	76728	66968	42540	53002	49248	53478	58816	36368	51782	33246	57900	-	HMDB0029862	--	--
MEDP1749	C9H15N3O11P2	Cytidine-5'-diphosphate	胞苷5'-二磷酸	Nucleotide And Its metabolomics	核苷酸及其代谢物	Nucleotide and Its metabolomics	核苷酸及其代谢物	63-38-7	6160700	7229000	6453000	5978600	4972900	11464000	8531900	7195400	4433500	5724000	3192500	5662000	5539100	5518700	5871500	-	--	--	--
MEDP1750	C4H9NO3	L-Allothreonine	L-别苏氨酸	Amino acid and Its metabolomics	氨基酸及其代谢物	Amino acid derivatives	氨基酸衍生物	28954-12-3	3575500	3509800	5377200	5915300	7971900	3568900	4350600	3996100	5021600	5209300	3642000	3961800	4732400	5338100	4849300	-	HMDB0004041	--	--
MEDP1753	C6H13NO6	D-Glucosaminic acid	D-氨基葡萄糖酸	Carboxylic acids and derivatives	碳水化合物及其代谢物	Sugar acids	糖酸	3646-68-2	440560	406920	346310	395470	346510	361860	381770	352080	358140	282210	385700	344760	491150	357790	320750	C03752	--	--	--
MEDP1755	C9H13NO3	DL-Normetanephrine	正肾上腺素	Hormones and hormone related compunds	激素及激素相关物质	Hormones and hormone related compunds	激素及激素相关物质	97-31-4	112960	103650	165060	123390	121280	130860	118090	126470	99056	58317	154600	123330	141590	76378	117300	-	HMDB0000819	SMP0000006;SMP0000169;SMP0000190;SMP0000218;SMP0000429;SMP0000494;SMP0000498;SMP0000533	Tyrosine Metabolism;Alkaptonuria;Hawkinsinuria;Tyrosinemia Type I;Disulfiram Action Pathway;Tyrosinemia, Transient, of the Newborn;Dopamine beta-Hydroxylase Deficiency;Monoamine Oxidase-A Deficiency (MAO-A)
MEDP1763	CH5N3	Guanidine	胍	Alcohol and amines	醇、胺类	Polyamines	多胺	50-01-1	12859	18590	30649	28877	6823.7	24287	6764.7	37628	18286	21821	16290	22611	29748	18475	28575	C17349	HMDB0001842	--	--
MEDP1766	C14H20N2O4	Val-Tyr	L-缬氨酰基-L-酪氨酸	Amino acid and Its metabolomics	氨基酸及其代谢物	Small Peptide	小肽	3061-91-4	256610	422610	222650	390310	330750	347050	356120	127370	210760	428880	500640	569850	432960	469810	505250	-	--	--	--
MEDP1771	C8H15N3O4	Ala-gln	L-丙氨酰-L-谷氨酰胺	Amino acid and Its metabolomics	氨基酸及其代谢物	Small Peptide	小肽	39537-23-0	60673	78465	55305	88943	80141	34771	43260	27324	65818	50902	61799	57542	45859	86510	90713	-	HMDB0028685	--	--
MEDP1773	C15H22N2O3	Leucyl-phenylalanine	亮氨酸-苯丙氨酸	Amino acid and Its metabolomics	氨基酸及其代谢物	Small Peptide	小肽	3063-05-6	278330	287610	133070	282380	256310	323260	286000	106070	122370	247060	295290	362950	293830	365040	360540	-	HMDB0013243	--	--
MEDP1776	C10H20N2O4	Leu-Ala	L-亮氨酸-L-丙氨酸	Amino acid and Its metabolomics	氨基酸及其代谢物	Small Peptide	小肽	7298-84-2	482360	1048200	311790	742430	448110	604320	499250	134370	226540	762270	818440	1237600	604170	727050	863500	-	HMDB0028922	--	--
MEDP1777	C5H11NO3S	L-Methionine sulfoxide	L-蛋氨酸亚砜	Amino acid and Its metabolomics	氨基酸及其代谢物	Amino acid derivatives	氨基酸衍生物	3226-65-1	320110	328350	332570	449430	584330	514750	416750	350850	455530	355710	426840	612940	395530	467720	504240	-	HMDB0002005	SMP0000033;SMP0000177;SMP0000341;SMP0000214;SMP0000222;SMP0000340;SMP0000221;SMP0000570	Methionine Metabolism;Cystathionine beta-Synthase Deficiency;Hypermethioninemia;S-Adenosylhomocysteine (SAH) Hydrolase Deficiency;Glycine N-Methyltransferase Deficiency;Methylenetetrahydrofolate Reductase Deficiency (MTHFRD);Methionine Adenosyltransferase Deficiency;Homocystinuria-Megaloblastic Anemia Due to Defect in Cobalamin Metabolism, cblG Complementation Type
MEDP1778	C5H11NO2	L-Norvaline	L-正缬氨酸	Amino acid and Its metabolomics	氨基酸及其代谢物	Amino acids	氨基酸	6600-40-4	11334000	13496000	16536000	15376000	23058000	10597000	13849000	14222000	13938000	14399000	10273000	13554000	14696000	16597000	16632000	C01826	--	--	--
MEDP1779	C21H44NO7P	LPC(13:0/0:0)	LPC(13:0/0:0)	GP	甘油磷脂类	LPC	溶血磷脂酰胆碱	20559-17-5	3617.4	11029	20142	4550	27787	6660.5	17073	14639	5374.2	9	9	9	17981	15017	14205	-	--	--	--
MEDP1780	C15H22N2O3	Leu-Phe	L-亮氨酸-L-苯丙氨酸	Amino acid and Its metabolomics	氨基酸及其代谢物	Small Peptide	小肽	3303-55-7	740070	1543200	367340	1004200	839770	1034300	706710	172640	527310	1091400	1698100	1953700	1292400	1167600	1243000	-	--	--	--
MEDP1786	C11H23N3O2	N1,N8-diacetylspermidine	N1，N8-二乙酰哌啶	Heterocyclic compounds	杂环化合物	Heterocyclic compounds	杂环化合物	82414-35-5	174240	125560	90138	184070	183790	184430	103340	185220	248420	259650	160010	193360	200040	155520	203880	-	HMDB0041947	--	--
MEDP1787	C11H15N3O6	N4-Acetylcytidine	N4-乙酰基胞苷	Nucleotide And Its metabolomics	核苷酸及其代谢物	Nucleotide and Its metabolomics	核苷酸及其代谢物	3768-18-1	39243	74094	62936	59400	75468	63929	77578	77016	140070	88137	61185	79755	49256	77995	83211	-	HMDB0005923	--	--
MEDP1788	C11H18N3O15P3	N4-Acetylcytidine triphosphate	N4-乙酰胞苷三磷酸	Nucleotide And Its metabolomics	核苷酸及其代谢物	Nucleotide and Its metabolomics	核苷酸及其代谢物	-	44268000	66048000	50074000	57172000	52509000	57254000	51285000	61692000	55006000	56336000	74528000	57813000	57050000	61746000	52478000	-	--	--	--
MEDP1790	C8H16N2O3	Gly-Ile	L-甘氨酸-L-异亮氨酸	Amino acid and Its metabolomics	氨基酸及其代谢物	Small Peptide	小肽	19461-38-2	190300	248080	109030	363530	294010	315940	385690	113650	170110	428140	324240	558370	355370	310080	262050	-	HMDB0028844	--	--
MEDP1791	C11H15ClN2O5	Nicotinamide riboside (chloride)	烟酰胺核苷	Nucleotide And Its metabolomics	核苷酸及其代谢物	Nucleotide and Its metabolomics	核苷酸及其代谢物	23111-00-4	28203	35511	28088	24315	46341	37557	24996	13954	22073	30177	70817	38541	31171	34561	28381	-	HMDB0000855	SMP0000048	Nicotinate and Nicotinamide Metabolism
MEDP1795	C18H37NO2	Palmitoylethanolamide（(PEA）	棕榈乙醇胺	Alcohol and amines	醇、胺类	Amines	胺类	544-31-0	574660	356670	392640	273790	469050	226350	478410	790990	486910	299990	360420	299170	473670	423770	523500	C16512	HMDB0002100	--	--
MEDP1802	C7H13NO2	Stachydrine	水苏碱	Organic acid And Its derivatives	有机酸及其衍生物	Organic acid And Its derivatives	有机酸及其衍生物	471-87-4	580560	1737500	1583000	987300	755950	1036000	906560	465640	1125200	3738800	791490	892200	1503100	1321600	1359800	C10172	HMDB0004827	--	--
MEDP1819	C12H16O3	alpha-Asarone	α-细辛脑	Benzene and substituted derivatives	苯及其衍生物	Benzene and substituted derivatives	苯及其衍生物	2883-98-9	239500	190820	320170	215230	261860	233000	246390	218880	246270	347860	241580	346400	159180	168030	131370	-	HMDB0031469	--	--
MEDP1823	C13H18O	Damascenone	大马酮	Aldehyde,Ketones,Esters	醛、酮、酯类	Ketones	酮类	23696-85-7	6656600	7629100	6686700	7599200	8249900	6979600	9197200	9763900	7123900	8322200	9544400	11330000	4312800	4830000	5023700	-	HMDB0013804	--	--
MEDP1834	C15H26O6	Glycerol Tributyrate	甘油三丁酸酯	GL	甘油脂类	TG	甘油三酯	60-01-5	36081	180510	378420	168440	125840	176600	287130	58473	151770	36742	80027	889630	249990	228580	230660	C13870	HMDB0031094	--	--
MEDP1850	C12H25N5O3	Arg-Leu	精氨酸-亮氨酸	Amino acid and Its metabolomics	氨基酸及其代谢物	Small Peptide	小肽	1188-24-5	188300	298550	131400	344760	220700	273080	205440	131000	279560	449240	470400	527180	443260	358840	392750	-	HMDB0028713	--	--
MEDP1851	C13H16N2O6	Asp-Tyr	天冬氨酸-酪氨酸	Amino acid and Its metabolomics	氨基酸及其代谢物	Small Peptide	小肽	22840-03-5	796470	1880300	600870	1414100	840700	1537200	872350	115280	709200	1406100	964990	1371600	1174500	1165400	1091400	-	HMDB0028765	--	--
MEDP1860	C11H20N2O5	Glu-Leu	γ-谷氨酸-亮氨酸	Amino acid and Its metabolomics	氨基酸及其代谢物	Small Peptide	小肽	2566-39-4	53964	67347	78871	67066	79975	43556	67010	103260	79282	82956	57788	51091	84085	78487	76707	-	HMDB0028823	--	--
MEDP1863	C8H12N4O3	Gly-His	甘氨酸-组氨酸	Amino acid and Its metabolomics	氨基酸及其代谢物	Small Peptide	小肽	-	148150	120980	110910	170790	155390	175720	113250	141930	135640	142020	73954	103850	176790	152390	128530	-	HMDB0028843	--	--
MEDP1866	C20H23N3O4	Gly-Phe-Phe	苯丙氨酸色氨酸	Amino acid and Its metabolomics	氨基酸及其代谢物	Small Peptide	小肽	24587-41-5	10235	6966.6	2655.2	12912	8942.5	6153.1	5447.2	4073.5	5163.8	2158.3	5357.9	7963	12662	12722	12768	-	HMDB0029006	--	--
MEDP1868	C11H14N2O4	Gly-Tyr	甘氨酸-酪氨酸	Amino acid and Its metabolomics	氨基酸及其代谢物	Small Peptide	小肽	658-79-7	3547100	4871000	3293300	6363700	7368500	4801200	4135500	2429200	4058200	4765700	4300100	5718400	5094400	5078800	5330600	-	HMDB0028853	--	--
MEDP1870	C12H25N3O3	Ile-Lys	异亮氨酸-赖氨酸	Amino acid and Its metabolomics	氨基酸及其代谢物	Small Peptide	小肽	-	206940	210780	101610	197710	227580	325480	288530	158260	217310	258170	257340	391940	209490	274790	427380	-	HMDB0028912	--	--
MEDP1871	C11H22N2O3S1	Ile-Met	异亮氨酸-甲硫氨酸	Amino acid and Its metabolomics	氨基酸及其代谢物	Small Peptide	小肽	42384-14-5	14214	39484	25127	41651	46793	51050	44001	14458	13349	38126	39613	35202	61623	55671	71538	-	HMDB0028913	--	--
MEDP1875	C22H44NO7P	LPE(17:1/0:0)	LPE(17:1/0:0)	GP	甘油磷脂类	LPE	溶血磷脂酰乙醇胺	-	55212	91914	131740	47888	72616	25709	62196	96429	39331	49204	51298	34931	89948	83220	85459	-	--	--	--
MEDP1884	C11H16N4O3	Pro-His	脯氨酸-组氨酸	Amino acid and Its metabolomics	氨基酸及其代谢物	Small Peptide	小肽	100896-87-5	78720	124300	66552	116750	101340	102160	87039	86806	86708	107960	77196	79500	116270	79626	79223	-	HMDB0029019	--	--
MEDP1886	C10H18N2O3	Pro-Val	脯氨酸-缬氨酸	Amino acid and Its metabolomics	氨基酸及其代谢物	Small Peptide	小肽	20488-27-1	1199700	865010	1049700	1164100	2422200	1009900	1243100	712450	1222600	1129100	925380	966520	1138100	1146200	1322200	-	HMDB0029030	--	--
MEDP1888	C9H18N2O4	Ser-Leu	丝氨酸-亮氨酸	Amino acid and Its metabolomics	氨基酸及其代谢物	Small Peptide	小肽	6665-16-3	858840	1964800	413260	1201800	815290	1290700	804060	188390	482510	1258500	2141800	2706300	1329700	1352000	1180000	-	HMDB0029043	--	--
MEDP1889	C12H16N2O4	Ser-Phe	丝氨酸-苯丙氨酸	Amino acid and Its metabolomics	氨基酸及其代谢物	Small Peptide	小肽	16875-28-8	1028800	2055300	508800	1508700	1158100	1509800	1280500	373520	757520	1551800	2556900	3202700	2042100	2038300	1891200	-	HMDB0029046	--	--
MEDP1894	C15H22N2O4	Tyr-Leu	酪氨酸-亮氨酸	Amino acid and Its metabolomics	氨基酸及其代谢物	Small Peptide	小肽	17355-10-1	138350	178490	43240	148930	94001	118000	90416	46417	59693	113690	176720	184870	146330	112670	132210	-	HMDB0029109	--	--
MEDP1897	C5H9NO	2-Hydroxy-2-methylbutanenitrile	2-羟基-2-甲基丁腈	Others	其他	Others	其他	4111-08-4	854400	353820	440530	9	9	1509700	2512700	9	9	9	9	879710	561710	600990	531800	C11118	HMDB0060309	--	--
MEDP1898	C7H8N2O2	3-Hydroxyphenylurea	3-羟基苯基脲	Benzene and substituted derivatives	苯及其衍生物	Benzene and substituted derivatives	苯及其衍生物	701-82-6	8772800	8798500	8747500	8824900	8917100	8961700	9038000	9584400	9375400	9394600	9221000	9968300	8879300	9111900	9466900	C05842	--	--	--
MEDP1900	C8H10N4O2	Caffeine	咖啡因	Heterocyclic compounds	杂环化合物	Heterocyclic compounds	杂环化合物	58-08-2	217940	616940	218370	63202	232700	89206	74582	680670	83662	324980	151050	102870	179900	186270	203900	C07481	HMDB0001847	SMP0000028	Caffeine Metabolism
MEDP1901	C17H27NO4	Carnitine C9:1-OH	肉碱C9:1-OH	FA	脂肪酰类	CAR	酰基肉碱	-	330260	624270	300970	589480	386470	545700	479560	454530	354020	398450	148790	706750	420510	430330	445940	D00432	HMDB0015334	SMP0000303	Nadolol Action Pathway
MEDP1907	C18H35NO	(E,Z)-2-Amino-3,14-octadecadien-1-ol	（E，Z）-2-氨基-3,14-十八二烯-1-醇	Alcohol and amines	醇、胺类	Alcohols	醇类	158507-68-7	1671600	1752900	2073600	1788800	3713300	1394300	1114400	4808700	2434100	1473000	1597200	3707000	1315500	1290200	1378400	-	--	--	--
MEDP1911	C20H21N3O3	Phe-Trp	L-苯丙氨酸基-L-色氨酸	Amino acid and Its metabolomics	氨基酸及其代谢物	Small Peptide	小肽	24587-41-5	30359	56210	21991	31816	35859	38767	23318	9	17058	27790	67808	65551	53240	43118	49494	-	HMDB0029006	--	--
MEDP1912	C10H20N2O4	Thr-Leu	L-苏氨酸-L-亮氨酸	Amino acid and Its metabolomics	氨基酸及其代谢物	Small Peptide	小肽	50299-12-2	910810	1921900	422090	1223800	798490	1147500	806070	277360	494730	1042000	1780600	2214800	1105500	1299900	1239700	-	HMDB0029065	--	--
MEDP1913	C11H18N2O4	N(Alpha)-Acetyl-Epsilon-(2-Propenal)Lysine	N（α）-乙酰基ε-（2-丙烯基）赖氨酸	Amino acid and Its metabolomics	氨基酸及其代谢物	Small Peptide	小肽	99124-74-0	229260	79617	201600	34860	343340	29647	78143	1160100	60920	441300	84438	421430	269710	265420	250250	-	--	--	--
MEDP1916	C11H13NO3	N-Acetyl-L-phenylalanine	N-乙酰苯丙氨酸	Amino acid and Its metabolomics	氨基酸及其代谢物	Amino acid derivatives	氨基酸衍生物	2018-61-3	20187	25294	33690	43326	35255	16237	38179	30232	30195	24207	24011	7406.3	15706	28361	33892	C03519	HMDB0000512	--	--
MEDP1919	C11H18N2O2	Cyclo(Pro-Leu)	环(L-亮氨酸-L-脯氨酸)	Amino acid and Its metabolomics	氨基酸及其代谢物	Small Peptide	小肽	2873-36-1	124120	15520	18930	21267	13476	183760	32261	15621	22658	37714	15473	24774	40524	47295	37861	-	HMDB0034276	--	--
MEDP1923	C14H16N2O4	Cyclo(Phe-Glu)	环(苯丙氨酸-谷氨酸)	Amino acid and Its metabolomics	氨基酸及其代谢物	Small Peptide	小肽	-	42677	28226	34973	34205	38729	29876	39930	58605	48310	42561	35674	28432	41297	27489	24172	-	--	--	--
MEDP1924	C10H14N2O4	Cyclo(Pro-Glu)	环(脯氨酸-谷氨酸)	Amino acid and Its metabolomics	氨基酸及其代谢物	Small Peptide	小肽	-	47162	115120	96071	72615	75542	97906	63714	49804	64093	100730	77458	80053	70833	75035	86470	-	--	--	--
MEDP1926	C14H16N2O2	Cyclo(Pro-Phe)	环(脯氨酸-苯丙氨酸)	Amino acid and Its metabolomics	氨基酸及其代谢物	Small Peptide	小肽	3705-26-8	21391	29254	24420	33258	27101	24690	19041	22425	26559	62129	30101	21286	29040	28242	29432	C11847	--	--	--
MEDP1927	C10H14N2O2	Cyclo(Pro-Pro)	环(脯氨酸-脯氨酸)	Amino acid and Its metabolomics	氨基酸及其代谢物	Small Peptide	小肽	6708-06-1	32237	62489	70655	46079	52589	39851	47839	37649	63646	95655	51017	49957	50134	68190	57615	-	--	--	--
MEDP1928	C10H16N2O2	Cyclo(Pro-Val)	环(脯氨酸-缬氨酸)	Amino acid and Its metabolomics	氨基酸及其代谢物	Small Peptide	小肽	5654-87-5	14667	19494	23835	28047	30387	16108	17224	29294	30620	46346	38333	24142	17713	26050	29391	-	--	--	--
MEDP1930	C12H14N2O3	Cyclo(Tyr-Ala)	环(酪氨酸-丙氨酸)	Amino acid and Its metabolomics	氨基酸及其代谢物	Small Peptide	小肽	21754-26-7	119850	177800	60026	252170	114550	230070	177730	24795	128850	225580	156730	182210	178560	169870	193200	-	--	--	--
MEDP1933	C7H13NO2	Cyclopentylglycine	环戊基甘氨酸	Amino acid and Its metabolomics	氨基酸及其代谢物	Amino acid derivatives	氨基酸衍生物	2521-84-8	161740	150910	271290	173210	135790	75704	294150	248670	174650	277200	192370	234070	159710	222460	242160	-	--	--	--
MEDP1935	C10H18N2O5	Ile-Asp	异亮氨酰-天冬氨酸	Amino acid and Its metabolomics	氨基酸及其代谢物	Small Peptide	小肽	-	3789900	6196200	2942100	5883800	4004700	5973600	4921000	564500	3665100	5815400	3806500	5924800	5029200	5208400	5520300	-	HMDB0028903	--	--
MEDP1937	C12H24N2O3	Leu-Leu	亮氨酰-亮氨酸	Amino acid and Its metabolomics	氨基酸及其代谢物	Small Peptide	小肽	3303-31-9	324770	333060	234950	412110	359750	507540	557270	194930	278080	413290	449160	868150	645440	622870	699430	-	--	--	--
MEDP1938	C8H16N2O3	N6-Acetylysine	N6-乙酰-赖氨酸	Amino acid and Its metabolomics	氨基酸及其代谢物	Amino acid derivatives	氨基酸衍生物	692-04-6	447000	288160	539600	434290	782210	289050	617880	712930	488780	354000	265580	377950	491590	587540	561730	C02727	HMDB0000206	--	--
MEDP1945	C11H20N2O3	Pro-Leu	脯氨酰-亮氨酸	Amino acid and Its metabolomics	氨基酸及其代谢物	Small Peptide	小肽	52899-07-7	2773700	1559000	2557600	3470400	5225600	4726400	4042600	1557900	3193500	3779700	2874200	3270100	4045500	3582900	3980500	-	--	--	--
MEDP1947	C9H18N2O4	Ser-Ile	丝氨酰-异亮氨酸	Amino acid and Its metabolomics	氨基酸及其代谢物	Small Peptide	小肽	91086-51-0	898220	1902200	403410	1178500	829590	1217500	802160	165040	501180	1347300	2145000	2571800	1366500	1258700	1332700	-	--	--	--
MEDP1949	C8H14N3O7P	5-Aminoimidazole ribonucleotide	5-氨基咪唑核糖核苷酸	Nucleotide And Its metabolomics	核苷酸及其代谢物	Nucleotide and Its metabolomics	核苷酸及其代谢物	25635-88-5	12704000	43452000	28509000	23217000	12969000	17054000	10573000	4912800	9225000	24848000	15855000	7698600	22969000	17887000	16965000	-	HMDB0001235	SMP0000050;SMP0000144;SMP0000167;SMP0000365;SMP0000364;SMP0000203;SMP0000220;SMP0000210;SMP0000168;SMP0000427;SMP0000428;SMP0000430;SMP0000512;SMP0000513;SMP0000535;SMP0000536;SMP0000537	Purine Metabolism;Adenosine Deaminase Deficiency;Adenylosuccinate Lyase Deficiency;Gout or Kelley-Seegmiller Syndrome;Lesch-Nyhan Syndrome (LNS);Molybdenum Cofactor Deficiency;Xanthine Dehydrogenase Deficiency (Xanthinuria);Purine Nucleoside Phosphorylase Deficiency;AICA-Ribosiduria;Azathioprine Action Pathway;Mercaptopurine Action Pathway;Thioguanine Action Pathway;Xanthinuria Type I;Xanthinuria…
MEDP1950	C10H13N4O7P	2'-Deoxyinosine-5'-monophosphate	2'-脱氧肌苷-5'-单磷酸	Nucleotide And Its metabolomics	核苷酸及其代谢物	Nucleotide and Its metabolomics	核苷酸及其代谢物	3393-18-8	156970	2786000	832960	2015200	1158300	907400	241030	58494	274650	1966500	2672900	6937300	760490	806500	837050	C06196	HMDB0006555	--	--
MEDP1954	C12H17N5O5	N6-(2-Hydroxyethyl)adenosine	N6-(2-羟乙基)腺苷	Nucleotide And Its metabolomics	核苷酸及其代谢物	Nucleotide and Its metabolomics	核苷酸及其代谢物	4338-48-1	690940	970380	1085600	961750	1301800	578790	852930	958830	1104900	1134600	909700	982150	961250	1040700	1055700	-	--	--	--
MEDP1956	C5H5N5	2-Aminopurine	2-氨基嘌呤	Nucleotide And Its metabolomics	核苷酸及其代谢物	Nucleotide and Its metabolomics	核苷酸及其代谢物	452-06-2	805620	534460	430660	1049800	341550	946040	504070	270510	552550	1915200	2533400	1588900	1177300	1282700	1366600	-	--	--	--
MEDP1958	C10H13N5O5	2-Hydroxyadenosine	2-羟基腺苷	Nucleotide And Its metabolomics	核苷酸及其代谢物	Nucleotide and Its metabolomics	核苷酸及其代谢物	1818-71-9	225100000	190940000	138610000	252240000	174810000	276650000	232690000	132910000	243500000	147740000	89423000	258620000	206440000	251030000	227790000	C08432	--	--	--
MEDP1960	C16H23N5O5	Isopentenyladenine-7-N-glucoside	异戊烯基腺苷-7-N-葡萄糖苷	Nucleotide And Its metabolomics	核苷酸及其代谢物	Nucleotide and Its metabolomics	核苷酸及其代谢物	-	42217	59557	45536	46996	58988	110340	56418	59492	218420	103700	55518	140780	88857	75071	95313	-	--	--	--
MEDP1961	C15H21N5O8	Ribosyladenosine	核糖腺苷	Nucleotide And Its metabolomics	核苷酸及其代谢物	Nucleotide and Its metabolomics	核苷酸及其代谢物	-	256180	46669	119620	60142	174530	89725	116070	203440	91861	37227	40649	42324	103110	124680	132120	-	--	--	--
MEDP1962	C13H14N2O3	N-(3-Indolylacetyl)-L-alanine	N-(3-吲哚乙酰基)-L-丙氨酸	Amino acid and Its metabolomics	氨基酸及其代谢物	Amino acid derivatives	氨基酸衍生物	57105-39-2	7597700	13561000	14736000	25687000	14855000	6340200	26990000	14892000	15404000	10936000	13911000	2106400	18695000	14628000	11907000	-	--	--	--
MEDP1968	C10H22N2O4	L-Lysine-Butanoic Acid	L-赖氨酸丁酸酯	Amino acid and Its metabolomics	氨基酸及其代谢物	Amino acid derivatives	氨基酸衍生物	80407-71-2	4388100	5420600	6440300	4016000	4704000	5771000	3376800	5770200	3043900	12206000	10926000	13323000	6125600	5862900	5517200	-	--	--	--
MEDP1973	C7H14NO2+	D-Proline betaine	脯氨酸甜菜碱	Amino acid and Its metabolomics	氨基酸及其代谢物	Amino acid derivatives	氨基酸衍生物	1195-94-4	243790	565750	791400	356100	262630	334200	433140	195590	474840	2087900	338440	270800	484620	624450	489140	C21514	--	--	--
MEDP1974	C7H13NO2	1-Methylpiperidine-2-carboxylic acid	1-甲基哌啶-2-羧酸	Amino acid and Its metabolomics	氨基酸及其代谢物	Amino acid derivatives	氨基酸衍生物	7730-87-2	161740	150910	271290	173210	135790	75704	294150	248670	174650	277200	192370	234070	159710	222460	242160	-	--	--	--
MEDP1987	C11H18N4O3	His-Val	组氨酸-缬氨酸	Amino acid and Its metabolomics	氨基酸及其代谢物	Small Peptide	小肽	76019-15-3	29819	56679	26818	34856	45184	29514	49909	16472	11632	34724	22710	27725	55062	36521	50485	-	HMDB0028898	--	--
MEDP1996	C3H5NO3	N-Formylglycine	N-甲酰甘氨酸	Amino acid and Its metabolomics	氨基酸及其代谢物	Amino acids	氨基酸	2491-15-8	14249000	15708000	25285000	16951000	18305000	14914000	13448000	19291000	16071000	12682000	17380000	17163000	16832000	16803000	16015000	-	--	--	--
MEDP2001	C5H7NO3	D-Pyroglutamic acid	D-焦谷氨酸	Amino acid and Its metabolomics	氨基酸及其代谢物	Amino acids	氨基酸	4042-36-8	24492000	49990000	44280000	49730000	37994000	36958000	31097000	50683000	43591000	45290000	41413000	47531000	44335000	47055000	46807000	-	--	--	--
MEDP2002	C5H9NO3	Aminolevulinic acid	氨基酮戊酸	Organic acid And Its derivatives	有机酸及其衍生物	Organic acid And Its derivatives	有机酸及其衍生物	5451-09-2	774400	1499800	752200	1271900	1278700	1196100	594420	407670	853390	1301800	1361400	1871900	900500	1060700	1017800	-	HMDB0001149	SMP0000004;SMP0000024;SMP0000344;SMP0000346;SMP0000345;SMP0000242;SMP0000179;SMP0000244;SMP0000223;SMP0000342;SMP0000484;SMP0000485;SMP0000721	Glycine and Serine Metabolism;Porphyrin Metabolism;Acute Intermittent Porphyria;Porphyria Variegata (PV);Congenital Erythropoietic Porphyria (CEP) or Gunther Disease;Dimethylglycine Dehydrogenase Deficiency;Dihydropyrimidine Dehydrogenase Deficiency (DHPD);Sarcosinemia;Non-Ketotic Hyperglycinemia;Hereditary Coproporphyria (HCP);Dimethylglycine Dehydrogenase Deficiency;Hyperglycinemia, Non-Ketotic…
MEDP2003	C5H12N2O2	D-Ornithine	D-鸟氨酸	Amino acid and Its metabolomics	氨基酸及其代谢物	Amino acids	氨基酸	348-66-3	1183900	1858900	1496600	2052900	2002400	1326500	1181400	2906700	1484900	2757500	2213600	1895500	2018100	1885800	1948500	-	--	--	--
MEDP2009	C8H8O3	3-Methoxybenzoic acid	3-甲氧基苯甲酸	Benzene and substituted derivatives	苯及其衍生物	Benzene and substituted derivatives	苯及其衍生物	586-38-9	31082	24578	20910	6158.9	10488	19388	16442	34391	12054	15829	19666	45506	12697	13322	16125	-	HMDB0032606	--	--
MEDP2010	C8H11NO2	p-Hydroxyphenylethanolamine	章鱼胺	Alcohol and amines	醇、胺类	Amines	胺类	770-05-8	20076	10475	11960	5594.6	10361	7058.5	33823	13709	3297.2	1520.6	5685.2	14532	15100	7158.6	12861	-	HMDB0004825	--	--
MEDP2016	C6H11NO4	DL-2-Methylglutamic acid	DL-2-甲基谷氨酸	Amino acid and Its metabolomics	氨基酸及其代谢物	Amino acids	氨基酸	71-90-9	32689	27409	69118	42541	69738	79358	39370	60028	51317	44391	53095	84512	105480	73116	83515	-	--	--	--
MEDP2024	C6H6O6	Dehydroascorbic acid	L-脱氢抗坏血酸	Organic acid And Its derivatives	有机酸及其衍生物	Organic acid And Its derivatives	有机酸及其衍生物	490-83-5	123850	108280	140270	144820	137800	130580	135160	99542	173110	95550	111200	126950	149930	125220	152280	-	HMDB0001264	SMP0000012;SMP0000170;SMP0000006;SMP0000169;SMP0000190;SMP0000218;SMP0000429;SMP0000494;SMP0000497;SMP0000498;SMP0000533	Catecholamine Biosynthesis;Aromatic L-Aminoacid Decarboxylase Deficiency;Tyrosine Metabolism;Alkaptonuria;Hawkinsinuria;Tyrosinemia Type I;Disulfiram Action Pathway;Tyrosinemia, Transient, of the Newborn;Tyrosine Hydroxylase Deficiency;Dopamine beta-Hydroxylase Deficiency;Monoamine Oxidase-A Deficiency (MAO-A)
MEDP2036	C8H15NO3S	N-Acetyl-S-propyl-L-cysteine	N-乙酰基-S-丙基-L-半胱氨酸	Amino acid and Its metabolomics	氨基酸及其代谢物	Amino acid derivatives	氨基酸衍生物	14402-54-1	387960	696470	790500	1297600	781850	328000	1352500	747380	809580	577390	711800	136690	989610	746230	608820	-	--	--	--
MEDP2038	C10H13NO4	3-O-Methyldopa	3-O-甲基多巴	Alcohol and amines	醇、胺类	Polyamines	多胺	300-48-1	35171	67342	61907	160360	152600	32407	77246	72341	73050	165330	83722	73589	102870	105390	103870	-	--	--	--
MEDP2047	C11H16N2O8	N-Acetyl-Asp-Glu	N-乙酰基-Asp-Glu	Amino acid and Its metabolomics	氨基酸及其代谢物	Small Peptide	小肽	3106-85-2	2206700	2726600	806910	3684500	2446800	4815400	3761100	4082200	2285300	6136200	5279200	8132400	3052600	4314100	5134000	-	HMDB0001067	--	--
MEDP2053	C10H13N4O9P	Xanthosine-5'-monophosphate	黄苷-5'-单磷酸	Nucleotide And Its metabolomics	核苷酸及其代谢物	Nucleotide and Its metabolomics	核苷酸及其代谢物	25899-70-1	44280	49191	30284	758810	608870	255220	59662	135690	135730	2226900	3436400	2062200	983510	940700	1018600	-	HMDB0001554	SMP0000072;SMP0000050;SMP0000243;SMP0000385;SMP0000339;SMP0000144;SMP0000167;SMP0000365;SMP0000364;SMP0000203;SMP0000220;SMP0000210;SMP0000168;SMP0000136;SMP0000427;SMP0000428;SMP0000430;SMP0000512;SMP0000513;SMP0000535;SMP0000536;SMP0000537;SMP0000567	Glutamate Metabolism;Purine Metabolism;4-Hydroxybutyric Aciduria/Succinic Semialdehyde Dehydrogenase Deficiency;Homocarnosinosis;Hyperinsulinism-Hyperammonemia Syndrome;Adenosine Deaminase Deficiency;Adenylosuccinate Lyase Deficiency;Gout or Kelley-Seegmiller Syndrome;Lesch-Nyhan Syndrome (LNS);Molybdenum Cofactor Deficiency;Xanthine Dehydrogenase Deficiency (Xanthinuria);Purine Nucleoside Phosph…
LIPID-N-0015	C26H43NO6	Glycocholic acid	甘氨胆酸	ST	甾醇脂类	BA	胆汁酸	475-31-0	140530	122840	173810	172360	171620	174920	226170	120080	129310	203320	158650	131260	193430	178040	151280	C01921	HMDB0000138	SMP0000035;SMP0000314;SMP0000318;SMP0000317;SMP0000316;SMP0000315;SMP0000720	Bile Acid Biosynthesis;Congenital Bile Acid Synthesis Defect Type II;Congenital Bile Acid Synthesis Defect Type III;Familial Hypercholanemia (FHCA);Zellweger Syndrome;Cerebrotendinous Xanthomatosis (CTX);27-Hydroxylase Deficiency
LIPID-N-0017	C26H45NO7S	Taurocholic acid	牛磺胆酸	ST	甾醇脂类	BA	胆汁酸	81-24-3	124170	102700	112920	108890	142500	96380	182450	161070	179060	91713	90305	81362	95706	127600	90380	C05122	HMDB0000036	SMP0000035;SMP0000314;SMP0000318;SMP0000317;SMP0000316;SMP0000315;SMP0000720	Bile Acid Biosynthesis;Congenital Bile Acid Synthesis Defect Type II;Congenital Bile Acid Synthesis Defect Type III;Familial Hypercholanemia (FHCA);Zellweger Syndrome;Cerebrotendinous Xanthomatosis (CTX);27-Hydroxylase Deficiency
LIPID-N-0022	C18H32O3	12,13-EpOME	氧化脂质_12,13-EpOME	FA	脂肪酰类	Eicosanoid	氧化脂质	-	31695	78092	130280	136700	87390	166130	45685	31006	47964	11705	55103	80527	65886	74755	62820	C14826	HMDB0004702	--	--
LIPID-N-0024	C20H30O2	FFA(20:5)	游离脂肪酸_FFA(20:5)	FA	脂肪酰类	FFA	游离脂肪酸	10417-94-4	534610	281550	728120	152070	516740	129300	133620	450070	64528	90951	45047	77089	293250	254910	300750	C06428	HMDB0001999	SMP0000018	Alpha Linolenic Acid and Linoleic Acid Metabolism
LIPID-N-0034	C20H32O3	(±)12-HETE	氧化脂质_(±)12-HETE	FA	脂肪酰类	Eicosanoid	氧化脂质	-	229200	15494	137190	57409	93139	55136	52055	111690	19015	11507	11433	30343	79699	65435	43014	C14768	--	--	--
LIPID-N-0035	C20H32O3	(±)15-HETE	氧化脂质_(±)15-HETE	FA	脂肪酰类	Eicosanoid	氧化脂质	-	12685	81139	172590	208670	75234	217750	104570	18587	24107	15517	51409	199120	84539	107210	75837	C14768	--	--	--
LIPID-N-0058	C20H34O5	5-iso PGF2VI	氧化脂质_5-iso PGF2VI	FA	脂肪酰类	Eicosanoid	氧化脂质	-	11566	16896	18097	11283	15464	31859	48830	52904	29696	31150	23743	31045	64747	50236	58837	-	HMDB0010203	--	--
LIPID-N-0062	C20H32O6	TxB3	氧化脂质_TxB3	FA	脂肪酰类	Eicosanoid	氧化脂质	-	7021.6	2890.1	11200	830.15	3988.6	2289	9243	6111.4	3829.3	4859.7	2766.9	2016.7	8559.6	5819	3857	-	HMDB0010203	--	--
LIPID-N-0063	C20H34O6	TXB2	氧化脂质_TXB2	FA	脂肪酰类	Eicosanoid	氧化脂质	-	68020	8182.5	34879	11514	31319	8985.1	4299.4	11792	7478.7	15024	10920	102950	57504	47362	57407	C05963	HMDB0003252	SMP0000075;SMP0000353;SMP0000077;SMP0000083;SMP0000084;SMP0000085;SMP0000086;SMP0000087;SMP0000093;SMP0000094;SMP0000096;SMP0000098;SMP0000101;SMP0000102;SMP0000104;SMP0000109;SMP0000113;SMP0000114;SMP0000120;SMP0000289;SMP0000106;SMP0000116;SMP0000692;SMP0000693;SMP0000694;SMP0000695;SMP0000696;SMP0000697;SMP0000698;SMP0000699;SMP0000700;SMP0000701;SMP0000702;SMP0000703;SMP0000704;SMP0000705;SMP…	Arachidonic Acid Metabolism;Leukotriene C4 Synthesis Deficiency;Piroxicam Action Pathway;Acetylsalicylic Acid Action Pathway;Etodolac Action Pathway;Ketoprofen Action Pathway;Ibuprofen Action Pathway;Rofecoxib Action Pathway;Diclofenac Action Pathway;Sulindac Action Pathway;Celecoxib Action Pathway;Ketorolac Action Pathway;Suprofen Action Pathway;Bromfenac Action Pathway;Indomethacin Action Pathw…
LIPID-N-0067	C10H20O2	FFA(10:0)	十烷酸	FA	脂肪酰类	FFA	游离脂肪酸	-	2252100	1708300	2295400	1976500	1670600	1251800	2580100	2013200	2198100	2699000	2322100	2053100	1857600	1948000	1790400	-	--	--	--
LIPID-N-0071	C14H28O2	FFA(14:0)	肉豆蔻酸	FA	脂肪酰类	FFA	游离脂肪酸	-	1377300	1114400	1206500	1068100	1128100	846490	1047500	1712600	995840	864720	962200	908170	1226300	1568600	1346400	C06424	HMDB0000806	SMP0000456	Fatty Acid Biosynthesis
LIPID-N-0073	C16H32O2	FFA(16:0)	棕榈酸	FA	脂肪酰类	FFA	游离脂肪酸	-	3756100	2132400	2975500	2047400	3266900	2384100	2695000	3054700	2533000	2180000	1949700	2489700	2823400	2794900	2702800	C00249	HMDB0000220	SMP0000054;SMP0000051;SMP0000181;SMP0000185;SMP0000235;SMP0000039;SMP0000035;SMP0000456;SMP0000314;SMP0000318;SMP0000317;SMP0000316;SMP0000315;SMP0000187;SMP0000529;SMP0000530;SMP0000538;SMP0000539;SMP0000540;SMP0000541;SMP0000542;SMP0000544;SMP0000545;SMP0000720	Fatty Acid Elongation in Mitochondria;Fatty Acid Metabolism;Ethylmalonic Encephalopathy;Glutaric Aciduria Type I;Short-Chain Acyl-CoA Dehydrogenase Deficiency (SCAD Deficiency);Glycerolipid Metabolism;Bile Acid Biosynthesis;Fatty Acid Biosynthesis;Congenital Bile Acid Synthesis Defect Type II;Congenital Bile Acid Synthesis Defect Type III;Familial Hypercholanemia (FHCA);Zellweger Syndrome;Cerebro…
LIPID-N-0074	C17H34O2	FFA(17:0)	十七烷酸	FA	脂肪酰类	FFA	游离脂肪酸	-	320640	500700	664200	281780	433750	338840	455650	518410	417870	322600	420390	402160	429990	589880	537150	0	HMDB0002259	--	--
LIPID-N-0075	C18H36O2	FFA(18:0)	硬脂酸	FA	脂肪酰类	FFA	游离脂肪酸	-	3827500	2765100	3545000	2552000	3999300	2704900	2753200	3539300	3129500	2215100	2366300	2985500	3535500	3456000	3382400	C01530	HMDB0000827	SMP0000479;SMP0000482	Plasmalogen Synthesis;Mitochondrial Beta-Oxidation of Long Chain Saturated Fatty Acids
LIPID-N-0082	C16H30O2	FFA(16:1)	棕榈油酸	FA	脂肪酰类	FFA	游离脂肪酸	-	626700	186500	399100	223320	301710	164510	239470	445570	368510	267330	179650	206370	484230	478600	414710	C08362	HMDB0003229	--	--
LIPID-N-0084	C18H34O2	FFA(18:1)	油酸	FA	脂肪酰类	FFA	游离脂肪酸	-	7290500	3078500	5072100	2197200	4209500	2361200	2809400	5869900	3159700	2674400	1601000	4317200	4926000	4830100	4971800	C00712	HMDB0000207	--	--
LIPID-N-0086	C20H38O2	FFA(20:1)	二十碳烯酸	FA	脂肪酰类	FFA	游离脂肪酸	-	575730	363310	355960	213880	395650	225290	174470	324960	288320	219450	165310	213070	342090	374100	406460	C16526	HMDB0002231	--	--
LIPID-N-0090	C18H32O2	FFA(18:2)	亚油酸	FA	脂肪酰类	FFA	游离脂肪酸	-	3787100	1355900	2745600	1325500	2654800	1547000	2061300	3552200	1427400	1342800	813100	2324300	2782900	2777200	2696500	C20388	HMDB0012535	--	--
LIPID-N-0091	C20H36O2	FFA(20:2)	二十碳二烯酸	FA	脂肪酰类	FFA	游离脂肪酸	-	389340	217200	292510	249420	308450	212870	216360	322250	262930	209960	197880	274660	337160	272120	309410	C16525	HMDB0005060	--	--
LIPID-N-0094	C18H30O2	FFA(18:3)	亚麻酸	FA	脂肪酰类	FFA	游离脂肪酸	-	311990	113150	217590	105340	191910	134220	114040	493970	94365	60413	88154	182080	241890	224160	282430	C08364	HMDB0030963	--	--
LIPID-N-0095	C20H34O2	FFA(20:3)	二十碳三烯酸	FA	脂肪酰类	FFA	游离脂肪酸	-	327560	191700	289390	197980	273370	159140	193550	225290	250950	153800	123200	171940	230200	246660	265080	C03242	HMDB0002925	SMP0000018	Alpha Linolenic Acid and Linoleic Acid Metabolism
LIPID-N-0098	C20H32O2	FFA(20:4)	花生四烯酸	FA	脂肪酰类	FFA	游离脂肪酸	-	10021000	2221400	6932800	1765300	8482500	1812100	3269100	4468400	1821100	1377400	1112400	3227700	3885100	3895900	3801200	C00219	HMDB0001043	SMP0000018;SMP0000075;SMP0000353;SMP0000077;SMP0000083;SMP0000084;SMP0000085;SMP0000086;SMP0000087;SMP0000093;SMP0000094;SMP0000096;SMP0000098;SMP0000101;SMP0000102;SMP0000104;SMP0000109;SMP0000113;SMP0000114;SMP0000120;SMP0000289;SMP0000106;SMP0000116;SMP0000358;SMP0000692;SMP0000693;SMP0000694;SMP0000695;SMP0000696;SMP0000697;SMP0000698;SMP0000699;SMP0000700;SMP0000701;SMP0000702;SMP0000703;SMP…	Alpha Linolenic Acid and Linoleic Acid Metabolism;Arachidonic Acid Metabolism;Leukotriene C4 Synthesis Deficiency;Piroxicam Action Pathway;Acetylsalicylic Acid Action Pathway;Etodolac Action Pathway;Ketoprofen Action Pathway;Ibuprofen Action Pathway;Rofecoxib Action Pathway;Diclofenac Action Pathway;Sulindac Action Pathway;Celecoxib Action Pathway;Ketorolac Action Pathway;Suprofen Action Pathway;…
LIPID-N-0099	C22H36O2	FFA(22:4)	二十二碳四烯酸	FA	脂肪酰类	FFA	游离脂肪酸	-	900940	293020	456690	408350	745450	425620	498560	697290	641130	378110	390910	537690	546070	579290	539400	C19621	HMDB0034295	--	--
LIPID-N-0102	C22H34O2	FFA(22:5)	二十二碳五烯酸	FA	脂肪酰类	FFA	游离脂肪酸	-	307460	136940	223840	138620	223190	115740	174810	303180	203310	94458	116850	109960	198140	205850	184310	C14833	HMDB0004708	--	--
LIPID-N-0104	C22H32O2	FFA(22:6)	二十二碳六烯酸	FA	脂肪酰类	FFA	游离脂肪酸	-	526050	262160	389030	225720	332770	191030	354800	448940	135130	175830	99185	285090	318480	353780	323620	C06429	HMDB0002183	SMP0000018	Alpha Linolenic Acid and Linoleic Acid Metabolism
LIPID-N-0109	C24H50NO7P	LPC(16:0/0:0)	溶血磷脂酰胆碱_LPC(16:0/0:0)	GP	甘油磷脂类	LPC	溶血磷脂酰胆碱	-	7209800	2460300	4428400	2640900	7396200	3033100	4559000	3108600	2316400	1874600	2181700	3673900	5666100	5891500	5828500	C04230	HMDB0010382	SMP0000025	Phospholipid Biosynthesis
LIPID-N-0110	C25H52NO7P	LPC(0:0/17:0)	溶血磷脂酰胆碱_LPC(0:0/17:0)	GP	甘油磷脂类	LPC	溶血磷脂酰胆碱	-	89864	49724	86193	39160	100190	76216	83623	70361	27147	37119	37225	61149	92482	82676	106880	C04230	--	--	--
LIPID-N-0112	C26H54NO7P	LPC(18:0/0:0)	溶血磷脂酰胆碱_LPC(18:0/0:0)	GP	甘油磷脂类	LPC	溶血磷脂酰胆碱	-	3054400	1466200	2341200	1591300	3307800	1969500	2251400	1992500	1476500	1528500	1417700	2504100	3225800	3116200	3120100	C04230	HMDB0010384	--	--
LIPID-N-0119	C24H48NO7P	LPC(16:1/0:0)	溶血磷脂酰胆碱_LPC(16:1/0:0)	GP	甘油磷脂类	LPC	溶血磷脂酰胆碱	-	547190	327790	397850	177710	312250	238400	269230	283610	377810	225050	217370	193490	570470	572080	527940	C04230	HMDB0010383	--	--
LIPID-N-0123	C28H56NO7P	LPC(0:0/20:1)	溶血磷脂酰胆碱_LPC(0:0/20:1)	GP	甘油磷脂类	LPC	溶血磷脂酰胆碱	-	56347	24012	47963	29425	72768	47568	28124	30889	20505	15221	21600	40893	43820	46062	45663	C04230	--	--	--
LIPID-N-0127	C26H50NO7P	LPC(18:2/0:0)	溶血磷脂酰胆碱_LPC(18:2/0:0)	GP	甘油磷脂类	LPC	溶血磷脂酰胆碱	-	4086400	2459000	2889300	2471500	3477800	3045600	2852900	2473900	1896600	1914900	1292000	3711500	5394000	5440800	5468900	C04230	HMDB0010386	--	--
LIPID-N-0140	C21H44NO7P	LPE(16:0/0:0)	溶血磷脂酰乙醇胺_LPE(16:0/0:0)	GP	甘油磷脂类	LPE	溶血磷脂酰乙醇胺	-	4766100	1879300	3096600	1601800	4283700	1512900	2803700	1621100	1466000	1019900	1157700	2212300	3209800	3221400	3146000	C04438	HMDB0011503	SMP0000025	Phospholipid Biosynthesis
LIPID-N-0141	C21H44NO7P	LPE(17:0/0:0)	溶血磷脂酰乙醇胺_LPE(17:0/0:0)	GP	甘油磷脂类	LPE	溶血磷脂酰乙醇胺	-	234650	114370	239890	53407	189740	94095	145270	97567	46706	44168	43683	153750	178130	169990	170870	C04438	--	--	--
LIPID-N-0142	C23H48NO7P	LPE(0:0/18:0)	溶血磷脂酰乙醇胺_LPE(0:0/18:0)	GP	甘油磷脂类	LPE	溶血磷脂酰乙醇胺	-	3171100	1278300	2600400	923260	2650300	1091700	1519600	1314300	869140	709170	674180	1937700	2113700	2099800	2139000	C04438	HMDB0011129	--	--
LIPID-N-0144	C25H52NO7P	LPE(20:0/0:0)	溶血磷脂酰乙醇胺_LPE(20:0/0:0)	GP	甘油磷脂类	LPE	溶血磷脂酰乙醇胺	-	49461	10225	46834	8413.3	65323	13175	14895	15280	14042	2484.8	7413.3	43192	30528	27367	23541	C04438	HMDB0011481	--	--
LIPID-N-0151	C25H50NO7P	LPE(0:0/20:1)	溶血磷脂酰乙醇胺_LPE(0:0/20:1)	GP	甘油磷脂类	LPE	溶血磷脂酰乙醇胺	-	113280	36839	75891	36845	94956	46335	29355	23317	22781	22491	18931	36197	71416	77850	61849	C04438	HMDB0011482	--	--
LIPID-N-0152	C25H50NO7P	LPE(20:1/0:0)	溶血磷脂酰乙醇胺_LPE(20:1/0:0)	GP	甘油磷脂类	LPE	溶血磷脂酰乙醇胺	-	103750	44847	71283	25318	92816	45418	36689	35635	19185	19133	18262	35513	67319	75965	72219	C04438	HMDB0011512	--	--
LIPID-N-0154	C23H44NO7P	LPE(18:2/0:0)	溶血磷脂酰乙醇胺_LPE(18:2/0:0)	GP	甘油磷脂类	LPE	溶血磷脂酰乙醇胺	-	912730	525390	841060	541920	977940	754420	576210	584740	484820	497500	257310	848130	1400600	1474100	1592200	C04438	HMDB0011507	--	--
LIPID-N-0157	C23H42NO7P	LPE(18:3/0:0)	溶血磷脂酰乙醇胺_LPE(18:3/0:0)	GP	甘油磷脂类	LPE	溶血磷脂酰乙醇胺	-	11356	15952	10783	8518.7	14022	12104	11270	9206.4	16095	274.18	136.62	19502	13797	18180	7591.6	C04438	HMDB0011478	--	--
LIPID-N-0161	C25H44NO7P	LPE(20:4/0:0)	溶血磷脂酰乙醇胺_LPE(20:4/0:0)	GP	甘油磷脂类	LPE	溶血磷脂酰乙醇胺	-	1894600	1308600	1246300	1502000	1833500	1539000	1170700	1367300	1230700	1503100	1156000	2117000	1910200	1959700	1977400	C04438	HMDB0011487	--	--
LIPID-N-0162	C27H48NO7P	LPE(22:4/0:0)	溶血磷脂酰乙醇胺_LPE(22:4/0:0)	GP	甘油磷脂类	LPE	溶血磷脂酰乙醇胺	-	50224	23174	24646	56428	83848	62315	43639	57244	64199	70061	41365	44851	51405	50252	48487	C04438	HMDB0011493	--	--
LIPID-N-0163	C25H42NO7P	LPE(20:5/0:0)	溶血磷脂酰乙醇胺_LPE(20:5/0:0)	GP	甘油磷脂类	LPE	溶血磷脂酰乙醇胺	-	15857	32851	15154	18227	12898	19415	19165	12105	8982.9	21235	134.14	16805	10815	21663	23174	C04438	--	--	--
LIPID-N-0165	C27H44NO7P	LPE(22:6/0:0)	溶血磷脂酰乙醇胺_LPE(22:6/0:0)	GP	甘油磷脂类	LPE	溶血磷脂酰乙醇胺	-	266110	122060	153420	124470	258160	146680	205230	204250	113340	113850	63540	251270	249020	235370	287110	C04438	HMDB0011496	--	--
LIPID-N-0166	C22H45O9P	LPG(16:0/0:0)	溶血磷脂酰甘油_LPG(16:0/0:0)	GP	甘油磷脂类	LPG	溶血磷脂酰甘油	-	525500	70759	252130	119370	429600	102410	266940	137710	59066	73921	102810	117240	246380	235980	246930	-	--	--	--
LIPID-N-0167	C24H49O9P	LPG(18:0/0:0)	溶血磷脂酰甘油_LPG(18:0/0:0)	GP	甘油磷脂类	LPG	溶血磷脂酰甘油	-	157800	26159	65770	28406	85309	33965	72267	41763	19231	29054	16068	31127	70306	69691	58059	-	--	--	--
LIPID-N-0169	C22H43O9P	LPG(16:1/0:0)	溶血磷脂酰甘油_LPG(16:1/0:0)	GP	甘油磷脂类	LPG	溶血磷脂酰甘油	-	38720	6713.1	27878	9205.2	18450	19975	17217	4427.6	22266	21272	50821	17233	13402	18891	10951	-	--	--	--
LIPID-N-0170	C24H47O9P	LPG(18:1/0:0)	溶血磷脂酰甘油_LPG(18:1/0:0)	GP	甘油磷脂类	LPG	溶血磷脂酰甘油	-	675910	574670	428020	601040	534150	694600	461320	623920	601760	560340	540020	654640	574160	597360	614900	-	--	--	--
LIPID-N-0171	C24H45O9P	LPG(18:2/0:0)	溶血磷脂酰甘油_LPG(18:2/0:0)	GP	甘油磷脂类	LPG	溶血磷脂酰甘油	-	769270	495920	545380	613100	611800	818140	628810	678690	429240	497550	474050	657220	643150	618020	644530	-	--	--	--
LIPID-N-0172	C26H45O9P	LPG(20:4/0:0)	溶血磷脂酰甘油_LPG(20:4/0:0)	GP	甘油磷脂类	LPG	溶血磷脂酰甘油	-	56122	37314	33559	43468	47450	61022	46670	39081	46724	42645	33332	123970	20466	31429	30835	-	--	--	--
LIPID-N-0175	C25H49O12P	LPI(16:0/0:0)	溶血磷脂酰肌醇_LPI(16:0/0:0)	GP	甘油磷脂类	LPI	溶血磷脂酰肌醇	-	98547	18968	23733	8113.6	60514	8871	49907	39805	19538	53688	21266	20229	39126	62796	42997	-	--	--	--
LIPID-N-0176	C27H53O12P	LPI(18:0/0:0)	溶血磷脂酰肌醇_LPI(18:0/0:0)	GP	甘油磷脂类	LPI	溶血磷脂酰肌醇	327620-46-2	1529700	784020	909150	443790	853580	541290	820150	619060	437090	566410	426490	682710	1064300	1027800	997680	-	HMDB0061696	--	--
LIPID-N-0179	C27H49O12P	LPI(18:2/0:0)	溶血磷脂酰肌醇_LPI(18:2/0:0)	GP	甘油磷脂类	LPI	溶血磷脂酰肌醇	-	99527	55692	73410	23844	73107	77139	57077	60610	61702	38369	41306	135470	106060	118000	125250	-	--	--	--
LIPID-N-0181	C29H49O12P	LPI(20:4/0:0)	溶血磷脂酰肌醇_LPI(20:4/0:0)	GP	甘油磷脂类	LPI	溶血磷脂酰肌醇	-	180950	119430	121430	50561	125190	92951	100990	112500	96322	99567	44378	172000	256710	203540	213430	-	--	--	--
LIPID-N-0187	C24H48NO9P	LPS(18:0/0:0)	溶血磷脂酰丝氨酸_LPS(18:0/0:0)	GP	甘油磷脂类	LPS	溶血磷脂酰丝氨酸	119786-67-3	297130	120790	199280	84277	202240	126440	167080	153030	86299	161020	111360	126860	180430	201870	197720	-	HMDB0240606	--	--
LIPID-N-0188	C26H52NO9P	LPS(20:0/0:0)	溶血磷脂酰丝氨酸_LPS(20:0/0:0)	GP	甘油磷脂类	LPS	溶血磷脂酰丝氨酸	-	27393	10421	38042	11148	27494	15043	11896	7761.4	6155.2	4907.6	18869	13761	21672	15969	17313	-	--	--	--
LIPID-N-0192	C24H46NO9P	LPS(18:1/0:0)	溶血磷脂酰丝氨酸_LPS(18:1/0:0)	GP	甘油磷脂类	LPS	溶血磷脂酰丝氨酸	89319-60-8	371540	83676	319380	62948	217460	126350	153350	177520	84665	135780	101180	88420	231170	295440	248460	-	HMDB0240603	--	--
LIPID-N-0196	C24H44NO9P	LPS(18:2/0:0)	溶血磷脂酰丝氨酸_LPS(18:2/0:0)	GP	甘油磷脂类	LPS	溶血磷脂酰丝氨酸	-	87086	11118	45463	26311	64082	29922	33046	25132	3823.8	8680.2	4328.7	33472	34267	47490	48580	-	--	--	--
LIPID-N-0198	C26H44NO9P	LPS(20:4/0:0)	溶血磷脂酰丝氨酸_LPS(20:4/0:0)	GP	甘油磷脂类	LPS	溶血磷脂酰丝氨酸	-	176350	28641	96231	53683	112940	61893	44511	71940	23628	71156	23357	76983	98354	125380	110730	-	--	--	--
LIPID-N-0203	C38H76NO8P	PC(16:0_14:0)	磷脂酰胆碱_PC(16:0_14:0)	GP	甘油磷脂类	PC	磷脂酰胆碱	-	5313200	3841400	4053900	4979300	4971000	3960800	5172600	6467300	3274800	4035300	6224900	4640700	4526300	4790600	4523100	C00157	HMDB0007965	--	--
LIPID-N-0204	C38H76NO8P	PC(18:0_12:0)	磷脂酰胆碱_PC(18:0_12:0)	GP	甘油磷脂类	PC	磷脂酰胆碱	-	218790	47395	125800	101450	91336	147660	90467	133990	124850	170100	146770	33766	116030	163840	136890	C00157	--	--	--
LIPID-N-0206	C40H80NO8P	PC(16:0_16:0)	磷脂酰胆碱_PC(16:0_16:0)	GP	甘油磷脂类	PC	磷脂酰胆碱	-	32126000	24588000	25273000	27364000	28066000	27911000	32001000	25671000	23063000	27796000	27266000	27246000	26371000	25554000	26534000	C00157	HMDB0000564	SMP0000025	Phospholipid Biosynthesis
LIPID-N-0208	C42H84NO8P	PC(16:0_18:0)	磷脂酰胆碱_PC(16:0_18:0)	GP	甘油磷脂类	PC	磷脂酰胆碱	-	5549800	4548300	4775400	4379400	4836400	5660400	5657500	5138600	4481800	5695400	5085400	5101600	4761200	4996800	4573500	C00157	HMDB0007970	--	--
LIPID-N-0212	C48H96NO8P	PC(16:0_24:0)	磷脂酰胆碱_PC(16:0_24:0)	GP	甘油磷脂类	PC	磷脂酰胆碱	-	18967	13645	17603	20836	27398	27491	17600	16525	7093.5	14461	12346	48800	22292	17045	23033	C00157	HMDB0007992	--	--
LIPID-N-0217	C40H78NO8P	PC(14:0_18:1)	磷脂酰胆碱_PC(14:0_18:1)	GP	甘油磷脂类	PC	磷脂酰胆碱	-	7401900	8174900	7355800	7342300	6648800	6974700	7740100	6449300	7071600	7266600	6752500	7295000	8709200	8207600	8300200	C00157	HMDB0007872	--	--
LIPID-N-0220	C44H86NO8P	PC(18:0_18:1)	磷脂酰胆碱_PC(18:0_18:1)	GP	甘油磷脂类	PC	磷脂酰胆碱	-	9146800	7189300	7457700	8500000	9116600	9341100	5352400	8672700	8424900	8192800	7214600	10077000	8592100	8538700	8360900	C00157	HMDB0008037	--	--
LIPID-N-0228	C40H76NO8P	PC(16:1_16:1)	磷脂酰胆碱_PC(16:1_16:1)	GP	甘油磷脂类	PC	磷脂酰胆碱	-	593830	409860	365710	111420	233500	266360	164670	253210	830710	259940	977790	71968	361170	416770	497640	C00157	HMDB0008002	--	--
LIPID-N-0230	C42H80NO8P	PC(16:1_18:1)	磷脂酰胆碱_PC(16:1_18:1)	GP	甘油磷脂类	PC	磷脂酰胆碱	-	2418600	2568200	2476500	1408700	1611200	2067500	1074900	1676800	3135100	1895100	2403600	1340500	2136900	1867800	1791100	C00157	HMDB0008004	--	--
LIPID-N-0232	C42H80NO8P	PC(16:0_18:2)	磷脂酰胆碱_PC(16:0_18:2)	GP	甘油磷脂类	PC	磷脂酰胆碱	-	6867700	5428800	6035100	6352700	6342900	6412000	6779200	5445700	5265500	5044000	4888900	5903200	6128200	6165700	5995400	C00157	HMDB0007973	--	--
LIPID-N-0234	C43H82NO8P	PC(17:0_18:2)	磷脂酰胆碱_PC(17:0_18:2)	GP	甘油磷脂类	PC	磷脂酰胆碱	-	698850	1092800	1178200	895570	775230	1011600	960260	1188300	539660	827570	749520	907790	946030	992590	931940	C00157	--	--	--
LIPID-N-0235	C44H84NO8P	PC(18:1_18:1)	磷脂酰胆碱_PC(18:1_18:1)	GP	甘油磷脂类	PC	磷脂酰胆碱	68737-67-7	14956000	12964000	13846000	11072000	11548000	14335000	5052600	11389000	10973000	10244000	10016000	13582000	11224000	11372000	11454000	C00157	HMDB0000593	--	--
LIPID-N-0236	C44H84NO8P	PC(18:0_18:2)	磷脂酰胆碱_PC(18:0_18:2)	GP	甘油磷脂类	PC	磷脂酰胆碱	-	15052000	14787000	15762000	16063000	16137000	18058000	16800000	15854000	13351000	16475000	13337000	18282000	17918000	17259000	17531000	C00157	HMDB0008039	--	--
LIPID-N-0244	C50H96NO8P	PC(24:0_18:2)	磷脂酰胆碱_PC(24:0_18:2)	GP	甘油磷脂类	PC	磷脂酰胆碱	-	8743.8	8019	7343.2	15643	17771	20104	11194	7479.4	3561.9	6187.4	6775	38878	17419	14623	16635	C00157	--	--	--
LIPID-N-0245	C40H74NO8P	PC(14:1_18:2)	磷脂酰胆碱_PC(14:1_18:2)	GP	甘油磷脂类	PC	磷脂酰胆碱	-	330300	246570	122440	245070	128130	205240	185050	303660	105050	145300	327720	183790	266690	196020	317170	C00157	HMDB0007907	--	--
LIPID-N-0248	C42H78NO8P	PC(16:0_18:3)	磷脂酰胆碱_PC(16:0_18:3)	GP	甘油磷脂类	PC	磷脂酰胆碱	-	3029100	1699600	1291100	2433100	2377500	2538500	1918900	2884000	1193600	919530	841090	2011500	1963400	1954300	1943700	C00157	HMDB0007974	--	--
LIPID-N-0250	C42H78NO8P	PC(16:1_18:2)	磷脂酰胆碱_PC(16:1_18:2)	GP	甘油磷脂类	PC	磷脂酰胆碱	-	2544900	3359900	3323900	2126200	1956900	2818600	2335500	2585000	2843800	2329300	2593500	1921000	2822200	2616900	2640100	C00157	HMDB0008006	--	--
LIPID-N-0254	C44H82NO8P	PC(18:1_18:2)	磷脂酰胆碱_PC(18:1_18:2)	GP	甘油磷脂类	PC	磷脂酰胆碱	-	14383000	15387000	16228000	11746000	11932000	15831000	8459000	11573000	10116000	11281000	8795500	14157000	12657000	11339000	13124000	C00157	HMDB0008072	--	--
LIPID-N-0266	C42H76NO8P	PC(16:1_18:3)	磷脂酰胆碱_PC(16:1_18:3)	GP	甘油磷脂类	PC	磷脂酰胆碱	-	66247	67739	52881	19922	28547	59346	17426	38093	38839	13982	13766	28295	75882	53809	32652	C00157	HMDB0008200	--	--
LIPID-N-0270	C44H80NO8P	PC(18:2_18:2)	磷脂酰胆碱_PC(18:2_18:2)	GP	甘油磷脂类	PC	磷脂酰胆碱	998-06-1	4291700	5511500	5532300	4894800	4834500	4892300	4418200	4047800	3548900	4055900	3325600	4618500	4560000	4524000	4672000	C00157	HMDB0008138	--	--
LIPID-N-0271	C44H80NO8P	PC(18:3_18:1)	磷脂酰胆碱_PC(18:3_18:1)	GP	甘油磷脂类	PC	磷脂酰胆碱	-	1457200	1038500	994660	772930	895820	1224900	439790	1266600	661990	489030	415920	1164600	952080	835340	898140	C00157	HMDB0008073	--	--
LIPID-N-0275	C46H84NO8P	PC(18:0_20:4)	磷脂酰胆碱_PC(18:0_20:4)	GP	甘油磷脂类	PC	磷脂酰胆碱	-	4500600	3183300	3338700	4693300	4438100	4628200	4265900	5380600	4988300	5391300	5089700	5498400	4970900	4976500	5029800	C00157	HMDB0008048	--	--
LIPID-N-0276	C46H84NO8P	PC(22:4_16:0)	磷脂酰胆碱_PC(22:4_16:0)	GP	甘油磷脂类	PC	磷脂酰胆碱	-	883570	509600	533290	956830	1151800	874130	989370	751070	1015300	825670	1349000	694980	992660	783250	982910	C00157	HMDB0008626	--	--
LIPID-N-0286	C44H78NO8P	PC(20:4_16:1)	磷脂酰胆碱_PC(20:4_16:1)	GP	甘油磷脂类	PC	磷脂酰胆碱	-	328490	326480	458420	369440	342510	330490	277190	379530	538080	468260	499910	223850	412890	408540	341550	C00157	HMDB0008430	--	--
LIPID-N-0287	C44H78NO8P	PC(18:2_18:3)	磷脂酰胆碱_PC(18:2_18:3)	GP	甘油磷脂类	PC	磷脂酰胆碱	-	219130	155220	113610	170740	164630	256510	109940	322260	31625	73729	34323	210160	80832	130270	127210	C00157	HMDB0008141	--	--
LIPID-N-0290	C46H82NO8P	PC(18:1_20:4)	磷脂酰胆碱_PC(18:1_20:4)	GP	甘油磷脂类	PC	磷脂酰胆碱	-	2432900	2481200	2344300	2291400	2431200	2671100	1432200	2557300	2287700	2377200	2483300	2560700	2346600	2130900	2248300	C00157	HMDB0007989	--	--
LIPID-N-0294	C46H82NO8P	PC(18:2_20:3)	磷脂酰胆碱_PC(18:2_20:3)	GP	甘油磷脂类	PC	磷脂酰胆碱	-	147130	95407	172530	156620	87858	160120	134130	52000	71013	37090	114400	19135	165600	146340	208240	C00157	HMDB0008139	--	--
LIPID-N-0295	C48H86NO8P	PC(20:1_20:4)	磷脂酰胆碱_PC(20:1_20:4)	GP	甘油磷脂类	PC	磷脂酰胆碱	-	46409	21912	23990	47271	32087	80056	11371	49289	40727	56825	71846	24194	59781	36384	60097	C00157	HMDB0008312	--	--
LIPID-N-0297	C48H86NO8P	PC(22:4_18:1)	磷脂酰胆碱_PC(22:4_18:1)	GP	甘油磷脂类	PC	磷脂酰胆碱	-	120750	33710	61278	84641	128270	86208	62342	61435	63741	94175	44433	77049	130940	151650	92750	C00157	HMDB0008629	--	--
LIPID-N-0303	C46H80NO8P	PC(16:0_22:6)	磷脂酰胆碱_PC(16:0_22:6)	GP	甘油磷脂类	PC	磷脂酰胆碱	-	4031700	3357900	3056300	3844100	3892200	3664600	5503900	4402100	3561500	3704500	4078800	4048400	4424200	4430500	4468700	C00157	HMDB0007991	--	--
LIPID-N-0304	C46H80NO8P	PC(18:2_20:4)	磷脂酰胆碱_PC(18:2_20:4)	GP	甘油磷脂类	PC	磷脂酰胆碱	-	653210	830820	1099200	1040000	1124700	929240	708020	824570	771660	833180	801240	903680	836940	1028900	876460	C00157	HMDB0008147	--	--
LIPID-N-0311	C48H84NO8P	PC(20:2_20:4)	磷脂酰胆碱_PC(20:2_20:4)	GP	甘油磷脂类	PC	磷脂酰胆碱	-	70058	54891	94310	122640	87864	158480	77358	107570	175380	104540	157290	159840	99268	106390	113870	C00157	HMDB0008057	--	--
LIPID-N-0320	C48H80NO8P	PC(18:2_22:6)	磷脂酰胆碱_PC(18:2_22:6)	GP	甘油磷脂类	PC	磷脂酰胆碱	-	434640	391850	366200	410090	264230	289620	478200	467140	239950	347240	214640	281480	375220	343650	355020	C00157	HMDB0008156	--	--
LIPID-N-0322	C35H70NO8P	PE(16:0_14:0)	磷脂酰乙醇胺_PE(16:0_14:0)	GP	甘油磷脂类	PE	磷脂酰乙醇胺	-	686410	427270	332570	597920	504840	392190	353440	580870	307480	286810	286550	513460	408410	438150	445890	C00350	HMDB0008920	--	--
LIPID-N-0323	C37H74NO8P	PE(16:0_16:0)	磷脂酰乙醇胺_PE(16:0_16:0)	GP	甘油磷脂类	PE	磷脂酰乙醇胺	-	2193000	1564000	1722900	1946100	2256600	1694800	1850500	1552700	1638000	1477700	1528000	1844000	2100500	1941800	1751400	C00350	HMDB0008923	SMP0000025	Phospholipid Biosynthesis
LIPID-N-0324	C37H74NO8P	PE(18:0_14:0)	磷脂酰乙醇胺_PE(18:0_14:0)	GP	甘油磷脂类	PE	磷脂酰乙醇胺	-	146330	81564	159420	63246	68374	81562	78401	198100	72608	63227	89303	144110	83866	142720	89239	C00350	HMDB0005325	--	--
LIPID-N-0325	C39H78NO8P	PE(16:0_18:0)	磷脂酰乙醇胺_PE(16:0_18:0)	GP	甘油磷脂类	PE	磷脂酰乙醇胺	-	1571600	1164300	1490300	1156800	1427300	1400900	1305500	1392500	1357200	1273000	1120100	1641700	1616200	1639100	1547300	C00350	HMDB0008925	--	--
LIPID-N-0331	C37H72NO8P	PE(16:1_16:0)	磷脂酰乙醇胺_PE(16:1_16:0)	GP	甘油磷脂类	PE	磷脂酰乙醇胺	-	749410	537360	738700	528000	792930	621580	573790	549070	1410500	571300	771580	247910	748400	639850	704860	C00350	HMDB0008956	--	--
LIPID-N-0332	C37H72NO8P	PE(14:0_18:1)	磷脂酰乙醇胺_PE(14:0_18:1)	GP	甘油磷脂类	PE	磷脂酰乙醇胺	-	665720	459460	514570	499770	701310	539610	247710	549410	290500	357020	503490	689850	446550	578010	468710	C00350	HMDB0008827	--	--
LIPID-N-0334	C39H76NO8P	PE(16:0_18:1)	磷脂酰乙醇胺_PE(16:0_18:1)	GP	甘油磷脂类	PE	磷脂酰乙醇胺	-	5239700	3679500	3942700	4649600	5672700	4114700	2898800	3815700	4598100	3225000	2837000	3559700	4663400	4548800	4599500	C00350	HMDB0005320	--	--
LIPID-N-0343	C45H88NO8P	PE(22:0_18:1)	磷脂酰乙醇胺_PE(22:0_18:1)	GP	甘油磷脂类	PE	磷脂酰乙醇胺	-	12774	5807.7	6718.2	16134	18615	11804	8051.3	7766.8	5554.8	10482	3713.7	22907	13259	12560	16233	C00350	HMDB0009487	--	--
LIPID-N-0345	C47H92NO8P	PE(24:0_18:1)	磷脂酰乙醇胺_PE(24:0_18:1)	GP	甘油磷脂类	PE	磷脂酰乙醇胺	-	82074	65671	70932	126770	139550	106920	86340	54709	25086	89223	40538	169830	135060	135080	146610	C00350	HMDB0009719	--	--
LIPID-N-0350	C39H74NO8P	PE(18:2_16:0)	磷脂酰乙醇胺_PE(18:2_16:0)	GP	甘油磷脂类	PE	磷脂酰乙醇胺	-	8470300	7101000	7337900	8481800	9834300	7378400	7053000	6781200	7681900	5805800	5740700	6889700	7873400	8103100	8160100	C00350	HMDB0009088	--	--
LIPID-N-0352	C41H78NO8P	PE(18:1_18:1)	磷脂酰乙醇胺_PE(18:1_18:1)	GP	甘油磷脂类	PE	磷脂酰乙醇胺	-	5692200	4833500	5593600	4541200	5052100	5316500	2741500	4363600	5009500	3724600	2731800	4677900	5270600	5016600	4962400	C00350	HMDB0009025	--	--
LIPID-N-0353	C41H78NO8P	PE(18:0_18:2)	磷脂酰乙醇胺_PE(18:0_18:2)	GP	甘油磷脂类	PE	磷脂酰乙醇胺	-	10236000	10544000	11305000	11334000	12160000	11732000	10440000	11458000	12154000	9001400	7548100	13588000	12474000	12042000	12510000	C00350	HMDB0008994	--	--
LIPID-N-0354	C41H78NO8P	PE(20:2_16:0)	磷脂酰乙醇胺_PE(20:2_16:0)	GP	甘油磷脂类	PE	磷脂酰乙醇胺	-	67596	45932	81946	91736	133050	91720	125990	74222	80789	76446	95320	42215	88696	90251	67195	C00350	HMDB0009286	--	--
LIPID-N-0363	C47H90NO8P	PE(18:1_24:1)	磷脂酰乙醇胺_PE(18:1_24:1)	GP	甘油磷脂类	PE	磷脂酰乙醇胺	-	44030	26635	35192	43362	55289	41939	24387	19102	18576	27542	15578	40114	50244	43630	38849	C00350	HMDB0009527	--	--
LIPID-N-0365	C39H72NO8P	PE(18:3_16:0)	磷脂酰乙醇胺_PE(18:3_16:0)	GP	甘油磷脂类	PE	磷脂酰乙醇胺	-	511670	221670	195730	442530	285720	376660	154450	415620	368690	155490	63365	361140	340970	565660	279970	C00350	HMDB0009154	--	--
LIPID-N-0366	C39H72NO8P	PE(16:1_18:2)	磷脂酰乙醇胺_PE(16:1_18:2)	GP	甘油磷脂类	PE	磷脂酰乙醇胺	-	217350	141050	299860	125800	240030	117960	102220	234080	308350	131640	139690	87283	183320	184660	174310	C00350	HMDB0008961	--	--
LIPID-N-0368	C41H76NO8P	PE(18:1_18:2)	磷脂酰乙醇胺_PE(18:1_18:2)	GP	甘油磷脂类	PE	磷脂酰乙醇胺	-	8255300	8935500	8916700	7095100	8125400	8773600	4431100	7335300	7010900	5768400	4454500	8708900	7911800	7581400	7856100	C00350	HMDB0009060	--	--
LIPID-N-0369	C41H76NO8P	PE(16:0_20:3)	磷脂酰乙醇胺_PE(16:0_20:3)	GP	甘油磷脂类	PE	磷脂酰乙醇胺	-	323180	294810	301850	416360	531220	291800	230610	262580	291250	262160	264050	243550	325660	248190	388510	C00350	HMDB0008935	--	--
LIPID-N-0372	C43H80NO8P	PE(20:3_18:0)	磷脂酰乙醇胺_PE(20:3_18:0)	GP	甘油磷脂类	PE	磷脂酰乙醇胺	-	931370	1008400	1150700	984560	988300	741000	944810	853900	1099400	863150	790590	588110	1061400	1140900	975920	C00350	HMDB0009121	--	--
LIPID-N-0373	C43H80NO8P	PE(20:1_18:2)	磷脂酰乙醇胺_PE(20:1_18:2)	GP	甘油磷脂类	PE	磷脂酰乙醇胺	-	141400	221690	217630	226610	260080	307840	98751	167640	198800	159890	99936	152680	221530	210910	212370	C00350	HMDB0009258	--	--
LIPID-N-0375	C45H84NO8P	PE(18:2_22:1)	磷脂酰乙醇胺_PE(18:2_22:1)	GP	甘油磷脂类	PE	磷脂酰乙醇胺	-	31211	25295	31381	26593	32609	44692	13749	17126	42071	38459	42265	25559	35654	29949	30233	C00350	HMDB0009041	--	--
LIPID-N-0382	C41H74NO8P	PE(18:2_18:2)	磷脂酰乙醇胺_PE(18:2_18:2)	GP	甘油磷脂类	PE	磷脂酰乙醇胺	20707-71-5	1569500	1817800	2151100	1763800	1860700	1730200	1000500	1631500	1050900	806720	660850	1604700	1568100	1651900	1588500	C00350	HMDB0005350	--	--
LIPID-N-0383	C41H74NO8P	PE(16:0_20:4)	磷脂酰乙醇胺_PE(16:0_20:4)	GP	甘油磷脂类	PE	磷脂酰乙醇胺	-	11910000	9394800	9085000	11508000	11659000	8883700	8158900	8083900	9116400	7984900	9044700	9484100	10016000	9948300	9467800	C00350	HMDB0008937	--	--
LIPID-N-0384	C41H74NO8P	PE(18:3_18:1)	磷脂酰乙醇胺_PE(18:3_18:1)	GP	甘油磷脂类	PE	磷脂酰乙醇胺	-	1039700	545320	585520	746470	900060	1151500	208260	1012500	562060	277980	107550	863030	713630	670970	701430	C00350	HMDB0009124	--	--
LIPID-N-0387	C43H78NO8P	PE(20:4_18:0)	磷脂酰乙醇胺_PE(20:4_18:0)	GP	甘油磷脂类	PE	磷脂酰乙醇胺	-	16815000	14913000	14137000	15962000	15678000	15660000	11642000	14122000	14907000	14772000	13822000	18385000	16341000	16196000	16592000	C00350	HMDB0009387	--	--
LIPID-N-0388	C43H78NO8P	PE(18:1_20:3)	磷脂酰乙醇胺_PE(18:1_20:3)	GP	甘油磷脂类	PE	磷脂酰乙醇胺	-	670680	743980	1044500	576190	764720	547860	494460	240010	584120	402560	356870	363690	796850	732830	520640	C00350	HMDB0009034	--	--
LIPID-N-0389	C43H78NO8P	PE(16:0_22:4)	磷脂酰乙醇胺_PE(16:0_22:4)	GP	甘油磷脂类	PE	磷脂酰乙醇胺	-	1050500	508350	598960	1086100	1276900	821600	844490	780860	1207200	799790	933280	545390	1060300	1038400	953230	C00350	HMDB0008943	--	--
LIPID-N-0392	C45H82NO8P	PE(18:0_22:4)	磷脂酰乙醇胺_PE(18:0_22:4)	GP	甘油磷脂类	PE	磷脂酰乙醇胺	-	1183800	889490	947280	1242300	1392800	1051700	1173500	1150300	1687100	1182400	1160300	1222000	1319500	1403200	1329100	C00350	HMDB0009009	--	--
LIPID-N-0393	C45H82NO8P	PE(20:4_20:0)	磷脂酰乙醇胺_PE(20:4_20:0)	GP	甘油磷脂类	PE	磷脂酰乙醇胺	-	183630	155690	153800	196260	243540	194030	105640	137850	154550	168980	112260	214260	187550	183910	170730	C00350	HMDB0009394	--	--
LIPID-N-0397	C41H72NO8P	PE(16:0_20:5)	磷脂酰乙醇胺_PE(16:0_20:5)	GP	甘油磷脂类	PE	磷脂酰乙醇胺	-	279740	309750	232860	195110	260740	143780	98069	241580	56355	81719	73927	33488	162000	176300	169600	C00350	HMDB0008939	--	--
LIPID-N-0400	C43H76NO8P	PE(18:0_20:5)	磷脂酰乙醇胺_PE(18:0_20:5)	GP	甘油磷脂类	PE	磷脂酰乙醇胺	-	497840	954520	991180	528340	506860	608320	143560	751670	297160	595200	191820	445770	414160	616500	434760	C00350	HMDB0009005	--	--
LIPID-N-0401	C43H76NO8P	PE(16:0_22:5)	磷脂酰乙醇胺_PE(16:0_22:5)	GP	甘油磷脂类	PE	磷脂酰乙醇胺	-	229620	197260	210160	327160	256340	248820	404590	210320	678610	225150	601590	236110	372900	406580	328780	C00350	HMDB0009005	--	--
LIPID-N-0413	C43H74NO8P	PE(22:6_16:0)	磷脂酰乙醇胺_PE(22:6_16:0)	GP	甘油磷脂类	PE	磷脂酰乙醇胺	-	4325000	3237000	3120300	4011300	4637300	2788600	5193500	3422700	3414900	2724200	2847800	3290300	4015300	3769200	3917900	C00350	HMDB0009682	--	--
LIPID-N-0415	C45H78NO8P	PE(22:6_18:0)	磷脂酰乙醇胺_PE(22:6_18:0)	GP	甘油磷脂类	PE	磷脂酰乙醇胺	-	10396000	8767300	8391700	7721200	9035000	9055800	10182000	10497000	8277200	8267600	6542600	11311000	9648100	9168000	9449800	C00350	HMDB0009684	--	--
LIPID-N-0416	C45H78NO8P	PE(18:1_22:5)	磷脂酰乙醇胺_PE(18:1_22:5)	GP	甘油磷脂类	PE	磷脂酰乙醇胺	-	373620	408520	573510	251310	375570	426250	88839	204190	363710	342730	343230	178130	357590	327350	310840	C00350	HMDB0009684	--	--
LIPID-N-0421	C47H82NO8P	PE(20:4_22:2)	磷脂酰乙醇胺_PE(20:4_22:2)	GP	甘油磷脂类	PE	磷脂酰乙醇胺	-	5234100	5346700	5731500	5424700	5723600	5867400	4036000	5211600	6209600	5336700	5965700	5864100	6002000	5661400	5998000	C00350	HMDB0009404	--	--
LIPID-N-0426	C45H76NO8P	PE(22:6_18:1)	磷脂酰乙醇胺_PE(22:6_18:1)	GP	甘油磷脂类	PE	磷脂酰乙醇胺	-	3894500	3534100	3777600	2822900	3390700	3380200	3055400	3818600	2696200	2494300	2185700	4328800	3417900	3419400	3442300	C00350	HMDB0009685	--	--
LIPID-N-0429	C47H80NO8P	PE(22:6_20:1)	磷脂酰乙醇胺_PE(22:6_20:1)	GP	甘油磷脂类	PE	磷脂酰乙醇胺	-	63875	56364	17687	20916	34856	75017	10337	28349	20507	21043	17530	16757	59592	48282	45854	C00350	HMDB0009692	--	--
LIPID-N-0432	C38H75O10P	PG(16:0_16:0)	磷脂酰甘油_PG(16:0_16:0)	GP	甘油磷脂类	PG	磷脂酰甘油	-	1678100	983590	1216600	1511300	1580700	991160	1708000	1253000	1176200	1214700	1459300	761950	1269800	1189000	1100500	-	HMDB0010570	SMP0000025	Phospholipid Biosynthesis
LIPID-N-0433	C40H79O10P	PG(18:0_16:0)	磷脂酰甘油_PG(18:0_16:0)	GP	甘油磷脂类	PG	磷脂酰甘油	-	110690	69580	85203	102760	118770	75188	173470	105510	86181	109230	105890	72950	88709	64498	83098	-	HMDB0010600	--	--
LIPID-N-0437	C38H73O10P	PG(18:1_14:0)	磷脂酰甘油_PG(18:1_14:0)	GP	甘油磷脂类	PG	磷脂酰甘油	-	83737	57554	49525	62686	91683	55308	114550	197740	43510	40914	185220	56172	164720	117100	81347	-	--	--	--
LIPID-N-0438	C40H77O10P	PG(16:0_18:1)	磷脂酰甘油_PG(16:0_18:1)	GP	甘油磷脂类	PG	磷脂酰甘油	-	7945600	4918600	5071700	6523200	6532800	5671200	4890700	6559600	6334100	5250900	6702800	5627500	6198400	6124100	5597200	-	--	--	--
LIPID-N-0440	C42H81O10P	PG(18:0_18:1)	磷脂酰甘油_PG(18:0_18:1)	GP	甘油磷脂类	PG	磷脂酰甘油	-	772400	410520	530530	658520	610360	575090	570910	750400	577870	598310	559010	635790	640380	616640	500620	-	HMDB0010604	--	--
LIPID-N-0443	C40H75O10P	PG(18:2_16:0)	磷脂酰甘油_PG(18:2_16:0)	GP	甘油磷脂类	PG	磷脂酰甘油	-	2003400	1112300	1400200	1573500	1570500	1432800	1229200	1498300	1325700	1008400	1322300	1480100	1403000	1283200	1313700	-	HMDB0010645	--	--
LIPID-N-0447	C42H79O10P	PG(18:0_18:2)	磷脂酰甘油_PG(18:0_18:2)	GP	甘油磷脂类	PG	磷脂酰甘油	-	2188900	1432600	1431100	1941500	1465000	1637700	1590800	1621900	1213400	1687900	1296500	1903500	1553700	1530500	1669100	-	HMDB0010605	--	--
LIPID-N-0449	C44H83O10P	PG(20:1_18:1)	磷脂酰甘油_PG(20:1_18:1)	GP	甘油磷脂类	PG	磷脂酰甘油	-	488460	310930	274340	368100	476090	301130	233540	214200	419440	258920	190220	268990	321330	232440	258860	-	--	--	--
LIPID-N-0451	C42H77O10P	PG(18:2_18:1)	磷脂酰甘油_PG(18:2_18:1)	GP	甘油磷脂类	PG	磷脂酰甘油	-	312230	370610	415800	308240	446640	470530	268040	525840	322390	352580	344070	437070	414920	453850	441460	-	HMDB0010649	--	--
LIPID-N-0453	C42H75O10P	PG(18:2_18:2)	磷脂酰甘油_PG(18:2_18:2)	GP	甘油磷脂类	PG	磷脂酰甘油	-	1007400	795660	1495900	1221900	1505200	1333200	525780	1686600	657780	1060700	1554800	621840	965460	1313600	1267800	-	HMDB0010650	--	--
LIPID-N-0455	C44H79O10P	PG(18:0_20:4)	磷脂酰甘油_PG(18:0_20:4)	GP	甘油磷脂类	PG	磷脂酰甘油	-	453640	168440	226970	273670	307440	325520	265850	282870	348250	391530	355000	283400	340440	273620	286370	-	HMDB0010610	--	--
LIPID-N-0457	C42H73O10P	PG(18:2_18:3)	磷脂酰甘油_PG(18:2_18:3)	GP	甘油磷脂类	PG	磷脂酰甘油	-	26473	25081	43248	24504	8856.9	32532	36460	47476	21010	3722.9	7361.2	41803	47289	38469	30482	-	HMDB0010651	--	--
LIPID-N-0459	C44H77O10P	PG(18:1_20:4)	磷脂酰甘油_PG(18:1_20:4)	GP	甘油磷脂类	PG	磷脂酰甘油	-	139730	37272	70802	56839	108600	93261	17472	75184	173960	68762	110010	46090	79051	48662	108180	-	HMDB0010640	--	--
LIPID-N-0460	C44H75O10P	PG(18:1_20:5)	磷脂酰甘油_PG(18:1_20:5)	GP	甘油磷脂类	PG	磷脂酰甘油	-	7138.8	17437	4588.4	13860	1207	1366.2	3092.2	9482.2	7231.7	13561	5332.2	3930.5	7286	5265.9	7115.4	-	--	--	--
LIPID-N-0462	C46H79O10P	PG(18:0_22:6)	磷脂酰甘油_PG(18:0_22:6)	GP	甘油磷脂类	PG	磷脂酰甘油	-	35374	16442	19235	4761.4	9738.3	36388	15793	8671.1	18150	3361.8	29613	15524	36864	33372	38849	-	--	--	--
LIPID-N-0463	C46H79O10P	PG(18:1_22:5)	磷脂酰甘油_PG(18:1_22:5)	GP	甘油磷脂类	PG	磷脂酰甘油	-	80488	79587	165980	158420	138420	200990	114860	168160	288560	149030	346840	116990	128810	107860	113890	-	--	--	--
LIPID-N-0465	C46H77O10P	PG(18:1_22:6)	磷脂酰甘油_PG(18:1_22:6)	GP	甘油磷脂类	PG	磷脂酰甘油	-	130630	76973	82286	53207	43074	81676	6515.3	48927	30770	29694	19876	20810	27553	65712	38071	-	HMDB0010644	--	--
LIPID-N-0469	C43H83O13P	PI(16:0_18:0)	磷脂酰肌醇_PI(16:0_18:0)	GP	甘油磷脂类	PI	磷脂酰肌醇	-	102750	73824	121290	82659	44525	7187	60454	72132	50157	76223	52637	43878	143780	102340	99232	C00626	HMDB0009781	--	--
LIPID-N-0475	C41H77O13P	PI(16:0_16:1)	磷脂酰肌醇_PI(16:0_16:1)	GP	甘油磷脂类	PI	磷脂酰肌醇	-	262630	76335	153870	78770	58208	49444	67728	61183	51125	55571	153690	53388	133500	202230	77792	C00626	HMDB0009779	--	--
LIPID-N-0477	C43H81O13P	PI(16:0_18:1)	磷脂酰肌醇_PI(16:0_18:1)	GP	甘油磷脂类	PI	磷脂酰肌醇	-	1431300	642190	1184600	696220	898940	552200	792250	706280	833170	857630	890310	669770	1265100	1205400	1383600	C00626	HMDB0009782	--	--
LIPID-N-0480	C44H83O13P	PI(17:0_18:1)	磷脂酰肌醇_PI(17:0_18:1)	GP	甘油磷脂类	PI	磷脂酰肌醇	-	674350	817140	804880	528930	625910	823980	177920	662100	517470	561370	449670	768300	581660	486380	580190	C00626	--	--	--
LIPID-N-0482	C45H85O13P	PI(18:0_18:1)	磷脂酰肌醇_PI(18:0_18:1)	GP	甘油磷脂类	PI	磷脂酰肌醇	-	824950	260340	576310	306100	368800	332820	284250	386880	515400	346410	380840	452220	569810	650800	623730	C00626	--	--	--
LIPID-N-0490	C43H79O13P	PI(18:2_16:0)	磷脂酰肌醇_PI(18:2_16:0)	GP	甘油磷脂类	PI	磷脂酰肌醇	-	154880	155740	156850	105880	280860	88423	150030	163310	136500	63031	110870	153800	320820	320160	421590	C00626	HMDB0009846	--	--
LIPID-N-0491	C43H79O13P	PI(16:1_18:1)	磷脂酰肌醇_PI(16:1_18:1)	GP	甘油磷脂类	PI	磷脂酰肌醇	-	206190	265620	260590	64904	207330	140010	95644	141650	124820	125510	131520	106080	246850	238470	275110	C00626	--	--	--
LIPID-N-0493	C44H81O13P	PI(17:1_18:1)	磷脂酰肌醇_PI(17:1_18:1)	GP	甘油磷脂类	PI	磷脂酰肌醇	-	103320	273960	284560	203880	139850	231980	221640	178380	181720	261430	226750	119640	174510	243990	161950	C00626	--	--	--
LIPID-N-0495	C45H83O13P	PI(18:0_18:2)	磷脂酰肌醇_PI(18:0_18:2)	GP	甘油磷脂类	PI	磷脂酰肌醇	-	4898900	3174000	3398200	3006300	2939000	3692000	2711000	3099100	2758100	2747000	2949100	3804100	4532600	4310300	4415200	C00626	HMDB0009809	--	--
LIPID-N-0496	C45H83O13P	PI(18:1_18:1)	磷脂酰肌醇_PI(18:1_18:1)	GP	甘油磷脂类	PI	磷脂酰肌醇	-	2875300	1356800	2437300	1000800	1511100	1323500	971580	1309400	1614300	966440	1066300	1183400	1874400	1907200	2083100	C00626	--	--	--
LIPID-N-0499	C46H85O13P	PI(18:0_19:2)	磷脂酰肌醇_PI(18:0_19:2)	GP	甘油磷脂类	PI	磷脂酰肌醇	-	579720	664210	480420	346380	535690	388340	631280	596710	542790	455320	455280	654680	617360	476200	575290	C00626	--	--	--
LIPID-N-0508	C45H81O13P	PI(18:1_18:2)	磷脂酰肌醇_PI(18:1_18:2)	GP	甘油磷脂类	PI	磷脂酰肌醇	-	1415700	1071000	1342200	974950	736190	812540	811400	809260	662310	541590	550560	963850	1404800	1469000	1357500	C00626	HMDB0009838	--	--
LIPID-N-0509	C45H81O13P	PI(16:0_20:3)	磷脂酰肌醇_PI(16:0_20:3)	GP	甘油磷脂类	PI	磷脂酰肌醇	-	3007.7	27409	9515.5	14999	10470	499	14616	20409	6776.5	1249.2	36021	10074	30498	40039	48927	C00626	HMDB0009788	--	--
LIPID-N-0512	C46H83O13P	PI(18:1_19:2)	磷脂酰肌醇_PI(18:1_19:2)	GP	甘油磷脂类	PI	磷脂酰肌醇	-	114790	130340	110310	32953	111590	92295	124930	80114	71494	132490	98740	147720	93762	81397	56110	C00626	--	--	--
LIPID-N-0514	C47H85O13P	PI(20:3_18:0)	磷脂酰肌醇_PI(20:3_18:0)	GP	甘油磷脂类	PI	磷脂酰肌醇	-	220120	513680	324580	260330	131490	153840	238010	186350	176950	244100	311240	46897	378820	338060	350400	C00626	HMDB0009880	--	--
LIPID-N-0515	C47H85O13P	PI(18:1_20:2)	磷脂酰肌醇_PI(18:1_20:2)	GP	甘油磷脂类	PI	磷脂酰肌醇	-	24996	32453	54013	3465.5	24432	3868.5	10168	3756	1713.6	22386	34400	7085.4	30591	14841	30111	C00626	--	--	--
LIPID-N-0521	C45H79O13P	PI(18:2_18:2)	磷脂酰肌醇_PI(18:2_18:2)	GP	甘油磷脂类	PI	磷脂酰肌醇	-	63932	30064	119560	48395	34916	26009	49075	68032	27662	52717	26714	28068	84003	84221	74754	C00626	HMDB0009850	--	--
LIPID-N-0522	C45H79O13P	PI(16:0_20:4)	磷脂酰肌醇_PI(16:0_20:4)	GP	甘油磷脂类	PI	磷脂酰肌醇	-	225210	105030	163750	201580	208610	239530	249580	107010	115140	198340	272010	137060	287390	267110	295780	C00626	HMDB0009789	--	--
LIPID-N-0523	C46H81O13P	PI(17:0_20.4)	磷脂酰肌醇_PI(17:0_20.4)	GP	甘油磷脂类	PI	磷脂酰肌醇	-	164780	104940	77538	50490	38816	77254	141710	59992	46244	73765	97174	106610	88628	33806	53362	C00626	--	--	--
LIPID-N-0524	C47H83O13P	PI(18:0_20:4)	磷脂酰肌醇_PI(18:0_20:4)	GP	甘油磷脂类	PI	磷脂酰肌醇	-	9097900	8388600	7779300	7012100	7676700	8314800	7254900	6818200	7477800	7222300	8382900	8192400	10479000	10257000	10135000	C00626	HMDB0009815	--	--
LIPID-N-0529	C49H87O13P	PI(18:0_22:4)	磷脂酰肌醇_PI(18:0_22:4)	GP	甘油磷脂类	PI	磷脂酰肌醇	-	70509	34920	69630	61640	64981	35257	69641	27046	68282	38253	93609	27052	83253	81448	75927	C00626	HMDB0009817	--	--
LIPID-N-0538	C47H81O13P	PI(20:4_18:1)	磷脂酰肌醇_PI(20:4_18:1)	GP	甘油磷脂类	PI	磷脂酰肌醇	-	545040	806690	593180	319780	454910	492840	388140	460700	549110	429180	378100	404400	724110	747850	773600	C00626	HMDB0009895	--	--
LIPID-N-0544	C49H85O13P	PI(18:0_22:5)	磷脂酰肌醇_PI(18:0_22:5)	GP	甘油磷脂类	PI	磷脂酰肌醇	-	54128	20859	33075	18675	29550	48016	71295	44191	73858	50252	46437	1359.3	54649	67202	24940	C00626	--	--	--
LIPID-N-0551	C49H83O13P	PI(18:0_22:6)	磷脂酰肌醇_PI(18:0_22:6)	GP	甘油磷脂类	PI	磷脂酰肌醇	-	192450	79857	76710	44658	98217	59007	134110	105030	41108	79024	5288	112580	119190	139390	48206	C00626	HMDB0009821	--	--
LIPID-N-0552	C49H83O13P	PI(20:2_20:4)	磷脂酰肌醇_PI(20:2_20:4)	GP	甘油磷脂类	PI	磷脂酰肌醇	-	1419.6	4298.2	12403	503	25808	15289	472.53	2856	12140	24009	1003.2	1454.5	7607.5	7786.1	6776.7	C00626	--	--	--
LIPID-N-0556	C49H81O13P	PI(18:1_22:6)	磷脂酰肌醇_PI(18:1_22:6)	GP	甘油磷脂类	PI	磷脂酰肌醇	-	19116	64503	23549	3194.3	56496	36905	9693.9	26589	12000	57243	26782	10146	48891	56332	39250	C00626	--	--	--
LIPID-N-0557	C49H79O13P	PI(20:4_20:4)	磷脂酰肌醇_PI(20:4_20:4)	GP	甘油磷脂类	PI	磷脂酰肌醇	-	25247	2470.4	63187	3260.9	43043	1142.2	16970	36202	3619.2	3231.3	18040	10893	55596	37620	19424	C00626	--	--	--
LIPID-N-0560	C38H74NO10P	PS(16:0_16:0)	磷脂酰丝氨酸_PS(16:0_16:0)	GP	甘油磷脂类	PS	磷脂酰丝氨酸	-	289100	41935	109150	87328	56938	48117	74212	78481	48844	46331	114960	36511	82402	100590	120960	C02737	HMDB0000614	SMP0000025	Phospholipid Biosynthesis
LIPID-N-0561	C40H78NO10P	PS(18:0_16:0)	磷脂酰丝氨酸_PS(18:0_16:0)	GP	甘油磷脂类	PS	磷脂酰丝氨酸	-	136830	71756	82272	54868	37552	106070	67097	71351	48516	40284	73313	164980	96156	99254	109130	C02737	HMDB0012376	--	--
LIPID-N-0563	C42H82NO10P	PS(18:0_18:0)	磷脂酰丝氨酸_PS(18:0_18:0)	GP	甘油磷脂类	PS	磷脂酰丝氨酸	-	11650000	9650500	9226400	8647300	9740200	9630600	11612000	11624000	9069700	8664000	7232200	12175000	10646000	10712000	10482000	C02737	HMDB0012378	--	--
LIPID-N-0567	C40H76NO10P	PS(16:0_18:1)	磷脂酰丝氨酸_PS(16:0_18:1)	GP	甘油磷脂类	PS	磷脂酰丝氨酸	-	552140	128020	364100	239900	208100	125630	97904	174330	188730	150480	172230	88102	246500	354620	296060	C02737	HMDB0012357	--	--
LIPID-N-0568	C40H76NO10P	PS(18:0_16:1)	磷脂酰丝氨酸_PS(18:0_16:1)	GP	甘油磷脂类	PS	磷脂酰丝氨酸	-	704720	457300	443260	351220	247700	306730	190790	397710	723330	555510	789670	337670	485170	587990	713860	C02737	HMDB0012377	--	--
LIPID-N-0569	C41H78NO10P	PS(18:0_17:1)	磷脂酰丝氨酸_PS(18:0_17:1)	GP	甘油磷脂类	PS	磷脂酰丝氨酸	-	531830	423680	294500	373160	496740	391890	339000	575980	322810	417720	351380	392120	539110	350520	280610	C02737	--	--	--
LIPID-N-0570	C42H80NO10P	PS(18:0_18:1)	磷脂酰丝氨酸_PS(18:0_18:1)	GP	甘油磷脂类	PS	磷脂酰丝氨酸	-	2664300	2718700	3244800	2053300	2272100	2294800	2135400	2041600	2351800	2359600	2477400	2203200	3355400	3235200	3181900	C02737	HMDB0010163	--	--
LIPID-N-0577	C42H78NO10P	PS(18:0_18:2)	磷脂酰丝氨酸_PS(18:0_18:2)	GP	甘油磷脂类	PS	磷脂酰丝氨酸	-	1036200	666300	909020	862540	674950	734870	582900	642080	747850	648580	640550	771450	910410	1065600	983320	C02737	HMDB0012380	--	--
LIPID-N-0579	C44H82NO10P	PS(18:1_20:1)	磷脂酰丝氨酸_PS(18:1_20:1)	GP	甘油磷脂类	PS	磷脂酰丝氨酸	-	3086400	1404200	1190500	1454600	1344500	2219700	1001800	1371500	1980300	1965700	2125600	2182600	1701200	1726800	1537000	C02737	HMDB0112412	--	--
LIPID-N-0584	C44H80NO10P	PS(18:0_20:3)	磷脂酰丝氨酸_PS(18:0_20:3)	GP	甘油磷脂类	PS	磷脂酰丝氨酸	-	929290	695780	846360	606230	684630	692840	818220	518260	997470	609540	690040	476930	1038100	1104900	1091100	C02737	HMDB0012382	--	--
LIPID-N-0588	C43H76NO10P	PS(17:0_20:4)	磷脂酰丝氨酸_PS(17:0_20:4)	GP	甘油磷脂类	PS	磷脂酰丝氨酸	-	205350	146580	57271	181160	205600	122070	86169	169500	211980	175060	190150	123640	105250	125410	197330	C02737	--	--	--
LIPID-N-0589	C44H78NO10P	PS(18:0_20:4)	磷脂酰丝氨酸_PS(18:0_20:4)	GP	甘油磷脂类	PS	磷脂酰丝氨酸	-	10072000	4988500	5107000	7348600	7663800	7052800	6148400	9383700	8477800	9422400	11478000	10159000	7672200	7464700	7393200	C02737	HMDB0012383	--	--
LIPID-N-0595	C46H80NO10P	PS(18:0_22:5)	磷脂酰丝氨酸_PS(18:0_22:5)	GP	甘油磷脂类	PS	磷脂酰丝氨酸	-	350450	445140	448270	300600	415520	380590	439310	293320	672420	538310	1185800	201550	697610	774370	640790	C02737	HMDB0010166	--	--
LIPID-N-0598	C46H78NO10P	PS(18:0_22:6)	磷脂酰丝氨酸_PS(18:0_22:6)	GP	甘油磷脂类	PS	磷脂酰丝氨酸	-	5710900	4854400	6373900	4202300	4346000	4392800	5601100	5172700	3624600	5086200	4674600	5669200	6762000	6635300	6733300	C02737	HMDB0010163	--	--
LIPID-N-0599	C46H76NO10P	PS(18:1_22:6)	磷脂酰丝氨酸_PS(18:1_22:6)	GP	甘油磷脂类	PS	磷脂酰丝氨酸	-	120170	189800	317790	52070	48109	134000	211580	260680	51360	154040	58563	45018	201500	215820	190670	C02737	HMDB0012395	--	--
LIPID-N-0602	C34H68NO6P	CerP(d18:1/16:0)	1-磷酸神经酰胺_CerP(d18:1/16:0)	SL	鞘脂类	CerP	1-磷酸神经酰胺	-	145450	124190	51051	80325	83363	99551	82925	101480	78131	114340	107610	53954	66212	167100	106420	-	HMDB0010700	--	--
LIPID-N-0606	C42H84NO6P	CerP(d18:1/24:0)	1-磷酸神经酰胺_CerP(d18:1/24:0)	SL	鞘脂类	CerP	1-磷酸神经酰胺	-	42249	33979	41662	37716	36991	38954	29945	39129	31528	31243	28267	25048	47152	38365	33850	-	HMDB0010704	--	--
LIPID-N-0609	C36H70NO6P	CerP(d18:1/18:1)	1-磷酸神经酰胺_CerP(d18:1/18:1)	SL	鞘脂类	CerP	1-磷酸神经酰胺	-	2119800	1157500	1163800	1268400	1361200	1032300	789130	965970	1425200	1454800	1079800	762180	1190900	1131700	1098100	-	--	--	--
LIPID-N-0613	C38H70NO6P	CerP(d18:1/20:3)	1-磷酸神经酰胺_CerP(d18:1/20:3)	SL	鞘脂类	CerP	1-磷酸神经酰胺	-	13659	25765	8590.3	90779	34845	20208	62782	13646	52139	15153	51986	17146	34280	57054	37911	-	--	--	--
LIPID-N-0628	C35H67O8P	PA(16:0_16:1)	磷脂酸_PA(16:0_16:1)	GP	甘油磷脂类	PA	磷脂酸	-	83169	13618	38396	10612	41245	18188	6005.3	31878	19000	31354	46464	10101	25252	23700	49843	C00416	--	--	--
LIPID-N-0635	C39H73O8P	PA(18:1_18:1)	磷脂酸_PA(18:1_18:1)	GP	甘油磷脂类	PA	磷脂酸	-	289590	174340	245930	266490	353800	141650	123190	348780	293650	144620	257490	240780	207330	160310	204390	C00416	HMDB0000674	SMP0000025;SMP0000039;SMP0000187;SMP0000529;SMP0000530	Phospholipid Biosynthesis;Glycerolipid Metabolism;Glycerol Kinase Deficiency;D-Glyceric Acidura;Familial Lipoprotein Lipase Deficiency
LIPID-N-0647	C43H73O8P	PA(18:0_22:6)	磷脂酸_PA(18:0_22:6)	GP	甘油磷脂类	PA	磷脂酸	-	1036300	579420	566100	731400	768160	615780	1171100	996720	647130	860710	597240	813690	961310	785260	782390	C00416	--	--	--
LIPID-N-0650	C43H71O8P	PA(18:1_22:6)	磷脂酸_PA(18:1_22:6)	GP	甘油磷脂类	PA	磷脂酸	-	27342	99097	12278	61761	52947	55727	84128	54795	108120	117880	121610	41321	88672	96219	138850	C00416	--	--	--
LIPID-P-0001	C7H15NO3	DL-Carnitine	DL-肉碱	FA	脂肪酰类	CAR	酰基肉碱	541-15-1	1347500	2844800	2068500	2957800	1719400	3329800	2012000	4154800	3301000	5813800	5324700	5356700	3269900	2917600	3007700	C00318	HMDB0000062	SMP0000465;SMP0000051;SMP0000181;SMP0000185;SMP0000235;SMP0000030;SMP0000052;SMP0000482;SMP0000516;SMP0000517;SMP0000538;SMP0000539;SMP0000540;SMP0000541;SMP0000542;SMP0000545	Carnitine Synthesis;Fatty Acid Metabolism;Ethylmalonic Encephalopathy;Glutaric Aciduria Type I;Short-Chain Acyl-CoA Dehydrogenase Deficiency (SCAD Deficiency);Oxidation of Branched-Chain Fatty Acids;Beta Oxidation of Very Long Chain Fatty Acids;Mitochondrial Beta-Oxidation of Long Chain Saturated Fatty Acids;Adrenoleukodystrophy, X-Linked;Carnitine-Acylcarnitine Translocase Deficiency;Carnitine P…
LIPID-P-0002	C9H17NO4	Carnitine C2:0	O-乙酰肉碱	FA	脂肪酰类	CAR	酰基肉碱	3040-38-8	27230000	26756000	27606000	31766000	25284000	35627000	38670000	40424000	18041000	40592000	23457000	19609000	27161000	25765000	26623000	C02571	HMDB0000201	SMP0000030;SMP0000052;SMP0000516;SMP0000517	Oxidation of Branched-Chain Fatty Acids;Beta Oxidation of Very Long Chain Fatty Acids;Adrenoleukodystrophy, X-Linked;Carnitine-Acylcarnitine Translocase Deficiency
LIPID-P-0003	C10H19NO4	Carnitine C3:0	肉碱 C3:0	FA	脂肪酰类	CAR	酰基肉碱	17298-37-2	158070	237640	236140	213570	164030	194220	514180	305720	119000	302030	221980	252440	253960	237670	244800	C03017	HMDB0000824	SMP0000030	Oxidation of Branched-Chain Fatty Acids
LIPID-P-0004	C11H21NO4	Carnitine C4:0	肉碱 C4:0	FA	脂肪酰类	CAR	酰基肉碱	25576-40-3	1531600	987570	1272300	921160	1173200	790060	5133300	1781500	648770	1684200	906690	1088000	1439900	1251300	1360300	C02862	HMDB0002013	--	--
LIPID-P-0005	C12H23NO4	Carnitine C5:0	肉碱 C5:0	FA	脂肪酰类	CAR	酰基肉碱	31023-24-2	314580	535200	317460	536430	533260	285460	280560	565640	665300	552070	334060	398970	834850	905750	884340	C02301	HMDB0000688	--	--
LIPID-P-0006	C11H21NO5	Carnitine C4-OH	肉碱 C4-OH	FA	脂肪酰类	CAR	酰基肉碱	-	5559400	2004500	5784100	1272300	3726200	1291400	7069800	12561000	4441400	3592500	1623300	6890100	3996300	3627200	3716000	C02301	--	--	--
LIPID-P-0007	C13H25NO4	Carnitine C6:0	肉碱 C6:0	FA	脂肪酰类	CAR	酰基肉碱	6418-78-6	314510	179880	201790	303400	188700	185960	1961800	354860	141990	525640	233290	190840	388160	351380	346130	C02301	HMDB0000705	--	--
LIPID-P-0008	C12H23NO5	Carnitine C5-OH	肉碱 C5-OH	FA	脂肪酰类	CAR	酰基肉碱	-	222230	199800	173520	189490	167520	190360	485380	333040	179130	324940	140920	531300	247310	229600	227020	C02301	HMDB0062555	--	--
LIPID-P-0009	C13H25NO5	Carnitine C6-OH	肉碱 C6-OH	FA	脂肪酰类	CAR	酰基肉碱	-	175430	101440	338720	84239	329750	74867	208560	877400	384380	204660	187490	262830	204890	191890	201580	C02301	HMDB0013130	--	--
LIPID-P-0010	C15H29NO4	Carnitine C8:0	肉碱 C8:0	FA	脂肪酰类	CAR	酰基肉碱	25243-95-2	46170	39287	35880	82263	34923	55373	482660	122710	36276	122790	74386	23795	163820	169720	166000	C02301	HMDB0000791	--	--
LIPID-P-0011	C13H23NO6	Carnitine C6-2OH	肉碱 C6-2OH	FA	脂肪酰类	CAR	酰基肉碱	102673-95-0	75636	69152	70049	77083	67313	82313	64256	153460	73730	143120	81933	90130	99685	98246	90684	C02301	HMDB0000552	--	--
LIPID-P-0013	C17H33NO4	Carnitine C10:0	肉碱 C10:0	FA	脂肪酰类	CAR	酰基肉碱	1492-27-9	18042	17182	29875	15614	16820	27384	66611	45399	25808	61905	74655	20027	209020	208270	211970	C02301	HMDB0000651	--	--
LIPID-P-0014	C19H37NO4	Carnitine C12:0	肉碱 C12:0	FA	脂肪酰类	CAR	酰基肉碱	25518-54-1	43251	31741	42746	26539	45850	26780	54125	51980	33110	100060	99753	29062	78405	90032	81854	C02301	HMDB0002250	--	--
LIPID-P-0015	C20H39NO4	Carnitine C13:0	肉碱 C13:0	FA	脂肪酰类	CAR	酰基肉碱	-	15826	67592	69075	139570	76456	102770	30104	98485	53511	43920	17574	19413	58429	65520	51004	C02301	--	--	--
LIPID-P-0016	C19H37NO5	Carnitine C12-OH	肉碱 C12-OH	FA	脂肪酰类	CAR	酰基肉碱	-	58666	38536	57990	27421	52569	46077	134080	69944	54465	136640	109020	57129	65252	63667	70243	C02301	--	--	--
LIPID-P-0017	C21H41NO4	Carnitine C14:0	肉碱 C14:0	FA	脂肪酰类	CAR	酰基肉碱	25597-07-3	732670	313730	631480	403610	673650	372700	548630	1150400	490140	1610900	1309500	482310	588710	656510	598470	C02301	HMDB0005066	--	--
LIPID-P-0018	C22H43NO4	Carnitine C15:0	肉碱 C15:0	FA	脂肪酰类	CAR	酰基肉碱	-	30344	24725	49435	34899	33831	24924	29525	119510	80185	80332	25878	20118	37125	36185	35296	C02301	--	--	--
LIPID-P-0019	C19H35NO6	Carnitine C12:1-2OH	肉碱 C12:1-2OH	FA	脂肪酰类	CAR	酰基肉碱	-	62169	55107	61762	54760	61675	57560	49063	104190	60910	116400	59067	58328	85133	71648	82549	C02301	--	--	--
LIPID-P-0020	C21H41NO5	Carnitine C14-OH	肉碱 C14-OH	FA	脂肪酰类	CAR	酰基肉碱	-	67485	28384	35156	18797	38379	21303	42620	41367	29881	71067	51424	37126	35482	39335	43703	C02301	--	--	--
LIPID-P-0021	C23H45NO4	Carnitine C16:0	肉碱 C16:0	FA	脂肪酰类	CAR	酰基肉碱	2364-67-2	2410400	746070	1987100	1419700	2434600	1083600	1212200	3576600	1601600	3841100	2810200	1133900	1741600	1676500	1806800	C02990	HMDB0000222	SMP0000051;SMP0000181;SMP0000185;SMP0000235;SMP0000538;SMP0000539;SMP0000540;SMP0000541;SMP0000542;SMP0000545	Fatty Acid Metabolism;Ethylmalonic Encephalopathy;Glutaric Aciduria Type I;Short-Chain Acyl-CoA Dehydrogenase Deficiency (SCAD Deficiency);Carnitine Palmitoyl Transferase Deficiency I;Long Chain Acyl-CoA Dehydrogenase Deficiency (LCAD);Very-Long-Chain Acyl-CoA Dehydrogenase Deficiency (VLCAD);Carnitine Palmitoyl Transferase Deficiency II;Medium Chain Acyl-CoA Dehydrogenase Deficiency (MCAD);Trifu…
LIPID-P-0022	C23H45NO5	Carnitine C16-OH	肉碱 C16-OH	FA	脂肪酰类	CAR	酰基肉碱	195207-76-2	238190	55517	129980	51091	160440	60026	92399	180130	123500	306170	208000	98187	132290	126990	130070	C02301	HMDB0013336	--	--
LIPID-P-0023	C25H49NO4	Carnitine C18:0	肉碱 C18:0	FA	脂肪酰类	CAR	酰基肉碱	25597-09-5	1927900	688270	1850700	910910	1856700	829100	866730	2588000	1069300	2649000	1842000	1083600	1277100	1374700	1315900	C02301	HMDB0000848	SMP0000482	Mitochondrial Beta-Oxidation of Long Chain Saturated Fatty Acids
LIPID-P-0024	C27H53NO4	Carnitine C20:0	肉碱 C20:0	FA	脂肪酰类	CAR	酰基肉碱	-	157230	27888	390060	22946	278120	24726	47344	454670	65951	59649	22580	79512	124410	116310	121520	C02301	--	--	--
LIPID-P-0025	C25H49NO5	Carnitine C18-OH	肉碱 C18-OH	FA	脂肪酰类	CAR	酰基肉碱	-	246180	60641	166240	39369	142590	46045	73482	156680	86787	161380	91750	106280	125870	112960	120740	C02301	--	--	--
LIPID-P-0026	C10H17NO6	Carnitine C3:1-2OH	肉碱 C3:1-OH	FA	脂肪酰类	CAR	酰基肉碱	910825-21-7	4800600	1734800	5348100	1139600	3423800	1191400	5977800	10647000	3681900	3502500	1467700	6846600	3541500	3070500	3458100	C02301	HMDB0002095	--	--
LIPID-P-0027	C11H19NO6	Carnitine C4:1-2OH	肉碱 C4:1-OH	FA	脂肪酰类	CAR	酰基肉碱	-	249230	214480	193170	215660	186510	206040	541760	378030	187840	383200	151740	620220	260270	247990	239050	C02301	HMDB0061717	--	--
LIPID-P-0028	C12H21NO4	Carnitine C5:1	肉碱 C5:1	FA	脂肪酰类	CAR	酰基肉碱	64681-36-3	39286	33550	37591	30054	40807	31810	84838	83293	30158	35657	21992	59720	38687	39436	39064	C02301	HMDB0002366	--	--
LIPID-P-0029	C13H23NO4	Carnitine C6:1	肉碱 C6:1	FA	脂肪酰类	CAR	酰基肉碱	-	30980	18624	19307	18347	17003	20606	89729	45044	23259	38833	11106	22338	24951	23352	27974	C02301	HMDB0013161	--	--
LIPID-P-0030	C12H19NO6	Carnitine C5:1-2OH	肉碱 C5:1-2OH	FA	脂肪酰类	CAR	酰基肉碱	-	2892000	2690800	2688900	2948400	2751400	3012000	2744700	4085100	2975400	4039800	2435200	2653900	3135400	3130000	3063500	C02301	--	--	--
LIPID-P-0031	C15H27NO4	Carnitine C8:1	肉碱 C8:1	FA	脂肪酰类	CAR	酰基肉碱	-	114710	132920	98263	183190	145330	102690	230500	332830	60900	169890	47297	92105	153260	141430	140340	C02301	HMDB0013324	--	--
LIPID-P-0033	C17H31NO4	Carnitine C10:1	肉碱 C10:1	FA	脂肪酰类	CAR	酰基肉碱	-	13269	15634	14174	20463	14573	21187	25872	35112	8995.5	28266	20451	35133	63340	66059	65072	C02301	HMDB0013205	--	--
LIPID-P-0035	C19H35NO4	Carnitine C12:1	肉碱 C12:1	FA	脂肪酰类	CAR	酰基肉碱	-	18192	18985	28383	13540	10906	16802	19549	47974	23827	78589	62838	16291	131780	122470	136010	C02301	HMDB0013326	--	--
LIPID-P-0036	C19H35NO5	Carnitine C12:1-OH	肉碱 C12:1-OH	FA	脂肪酰类	CAR	酰基肉碱	-	9285.8	15363	13020	8662	12837	15694	18526	24201	10510	46083	22726	16251	20540	14500	15816	C02301	--	--	--
LIPID-P-0037	C21H39NO4	Carnitine C14:1	肉碱 C14:1	FA	脂肪酰类	CAR	酰基肉碱	835598-21-5	374810	527160	583630	398180	311950	673200	345860	1844800	743280	2611600	1857600	1267200	739110	686210	686650	C02301	HMDB0002014	--	--
LIPID-P-0038	C21H39NO5	Carnitine C14:1-OH	肉碱 C14:1-OH	FA	脂肪酰类	CAR	酰基肉碱	-	33727	39986	35725	28738	38974	46905	38859	38357	43135	160940	102110	52461	58360	56981	54074	C02301	HMDB0013330	--	--
LIPID-P-0039	C23H43NO4	Carnitine C16:1	肉碱 C16:1	FA	脂肪酰类	CAR	酰基肉碱	-	438720	332730	612800	407310	486940	606340	333570	1922600	594920	1825800	1062000	615800	584620	619040	602270	C02301	HMDB0006317	--	--
LIPID-P-0040	C23H43NO5	Carnitine C16:1-OH	肉碱 C16:1-OH	FA	脂肪酰类	CAR	酰基肉碱	-	94582	48892	50561	38323	48339	59735	40944	76362	73021	240140	125690	74221	69363	76221	65919	C02301	HMDB0013333	--	--
LIPID-P-0042	C25H47NO4	Carnitine C18:1	肉碱 C18:1	FA	脂肪酰类	CAR	酰基肉碱	38677-66-6	1523200	823090	1936800	1326200	1710200	1239000	1036600	5464600	1473800	3021200	2011800	1094400	1415200	1486500	1543500	C02301	HMDB0005065	--	--
LIPID-P-0044	C29H55NO4	Carnitine C22:1	肉碱 C22:1	FA	脂肪酰类	CAR	酰基肉碱	-	68874	19876	58560	14864	63347	22478	26158	47964	14244	21138	8558.3	38098	41032	41452	39742	C02301	--	--	--
LIPID-P-0045	C25H47NO5	Carnitine C18:1-OH	肉碱 C18:1-OH	FA	脂肪酰类	CAR	酰基肉碱	-	320400	81308	109440	76767	109340	112550	64829	188480	167260	584030	227800	176920	152380	154360	156020	C02301	HMDB0013339	--	--
LIPID-P-0047	C21H37NO4	Carnitine C14:2	肉碱 C14:2	FA	脂肪酰类	CAR	酰基肉碱	-	24422	74634	54998	40839	29795	57560	51240	117520	66165	200870	171450	106360	97992	95778	95481	C02301	HMDB0013331	--	--
LIPID-P-0048	C23H41NO4	Carnitine C16:2	肉碱 C16:2	FA	脂肪酰类	CAR	酰基肉碱	1911579-97-9	62103	69371	93074	97139	76908	151290	85625	371370	97127	334580	219480	128430	112570	113540	118900	C02301	HMDB0013334	--	--
LIPID-P-0049	C25H45NO4	Carnitine C18:2	肉碱 C18:2	FA	脂肪酰类	CAR	酰基肉碱	36816-10-1	335620	278300	423180	367250	413360	369980	360060	1507200	378510	852980	604830	309300	368730	413640	444190	C02301	HMDB0006469	--	--
LIPID-P-0050	C27H49NO4	Carnitine C20:2	肉碱 C20:2	FA	脂肪酰类	CAR	酰基肉碱	-	117140	9739	78086	17443	61923	17459	40258	68110	22825	42796	17873	24428	38604	38664	33634	C02301	--	--	--
LIPID-P-0051	C25H45NO5	Carnitine C18:2-OH	肉碱 C18:2-OH	FA	脂肪酰类	CAR	酰基肉碱	-	65209	20313	22597	16810	24933	31504	20906	52751	30786	113540	62110	43522	42420	34667	39789	C02301	--	--	--
LIPID-P-0052	C27H46O	Cholesterol	胆固醇	ST	甾醇脂类	Cho	胆固醇	-	5409100	4754500	4785800	4534000	5102500	4815700	4914400	5868400	4526700	5756700	4937700	4470200	5010700	5006600	5026900	C00187	HMDB0000067	SMP0000023;SMP0000389;SMP0000387;SMP0000386;SMP0000388;SMP0000319;SMP0000079;SMP0000082;SMP0000089;SMP0000092;SMP0000095;SMP0000130;SMP0000035;SMP0000373;SMP0000371;SMP0000372;SMP0000314;SMP0000318;SMP0000317;SMP0000316;SMP0000315;SMP0000209;SMP0000099;SMP0000107;SMP0000111;SMP0000112;SMP0000117;SMP0000119;SMP0000131;SMP0000508;SMP0000509;SMP0000510;SMP0000511;SMP0000566;SMP0000575;SMP0000576;SMP…	Steroid Biosynthesis;Smith-Lemli-Opitz Syndrome (SLOS);CHILD Syndrome;Desmosterolosis;Chondrodysplasia Punctata II, X-Linked Dominant (CDPX2);Lysosomal Acid Lipase Deficiency (Wolman Disease);Ibandronate Action Pathway;Simvastatin Action Pathway;Pravastatin Action Pathway;Rosuvastatin Action Pathway;Alendronate Action Pathway;Steroidogenesis;Bile Acid Biosynthesis;Adrenal Hyperplasia Type 3 or Co…
LIPID-P-0056	C43H76O2	CE(16:0)	胆固醇脂_CE(16:0)	ST	甾醇脂类	CE	胆固醇脂	601-34-3	2214.1	471.39	594.87	6116.5	3350.2	735.75	8701.9	3219	731.39	8443.4	8641.4	6976.6	38817	50905	40043	C11251	HMDB0000885	--	--
LIPID-P-0066	C45H78O2	CE(18:1)	胆固醇脂_CE(18:1)	ST	甾醇脂类	CE	胆固醇脂	303-43-5	14903	9668.7	8979.1	9214.6	9834.4	29678	6983.2	15337	6574.8	57192	11309	23618	90159	174180	148310	C14641	HMDB0000918	--	--
LIPID-P-0073	C45H76O2	CE(18:2)	胆固醇脂_CE(18:2)	ST	甾醇脂类	CE	胆固醇脂	604-33-1	33741	62766	122220	58110	96563	129680	150280	115290	37997	257380	172910	235660	1363100	731410	1479900	C15441	HMDB0000610	--	--
LIPID-P-0083	C47H76O2	CE(20:4)	胆固醇脂_CE(20:4)	ST	甾醇脂类	CE	胆固醇脂	604-34-2	33521	25555	16918	21936	27207	24947	50002	117830	4599.7	369840	46882	70384	416860	330390	440710	C02530	HMDB0006726	--	--
LIPID-P-0092	C49H76O2	CE(22:6)	胆固醇脂_CE(22:6)	ST	甾醇脂类	CE	胆固醇脂	70110-50-8	11390	6163.4	20857	7326	5024.5	2570.7	19702	5683.4	7451.9	40779	733.65	13944	67518	72533	64461	C02530	HMDB0006733	--	--
LIPID-P-0094	C18H39NO2	SPH(d18:0)	鞘氨醇_SPH(d18:0)	SL	鞘脂类	SPH	鞘氨醇	-	36646	32964	29641	12802	52578	17866	21022	65058	24571	50156	12177	27421	37666	43871	29653	C00836	HMDB0000269	SMP0000034;SMP0000349;SMP0000348;SMP0000347;SMP0000525;SMP0000526	Sphingolipid Metabolism;Gaucher Disease;Globoid Cell Leukodystrophy;Metachromatic Leukodystrophy (MLD);Fabry Disease;Krabbe Disease
LIPID-P-0095	C16H33NO2	SPH(d16:1)	鞘氨醇_SPH(d16:1)	SL	鞘脂类	SPH	鞘氨醇	-	3164300	2957900	3144000	2471300	3038600	3501700	2292400	4508600	3657800	4656600	2458400	2433800	3497600	3493000	3494700	C00836	--	--	--
LIPID-P-0096	C18H37NO2	SPH(d18:1)	鞘氨醇_SPH(d18:1)	SL	鞘脂类	SPH	鞘氨醇	-	698010	562130	655780	669100	951280	845890	628290	1037400	654950	1042800	443040	525430	896090	980950	1030400	C00836	--	--	--
LIPID-P-0097	C18H35NO2	SPH(d18:2)	鞘氨醇_SPH(d18:2)	SL	鞘脂类	SPH	鞘氨醇	-	74096	62615	106170	104220	139250	148980	77261	162610	103730	216490	67282	80993	129020	160720	142480	C00836	--	--	--
LIPID-P-0102	C34H69NO3	Cer(d18:0/16:0)	神经酰胺_Cer(d18:0/16:0)	SL	鞘脂类	Cer	神经酰胺	-	70339	33868	73299	40238	72623	43787	46545	68698	42484	41890	35283	40516	41877	48638	49679	C00195	HMDB0011760	--	--
LIPID-P-0103	C36H73NO3	Cer(d18:0/18:0)	神经酰胺_Cer(d18:0/18:0)	SL	鞘脂类	Cer	神经酰胺	-	17568	7976.3	14520	6706.6	12392	10876	11525	30114	10022	14344	8256.4	8930.5	12389	10975	8953.2	C00195	HMDB0011761	--	--
LIPID-P-0106	C42H85NO3	Cer(d18:0/24:0)	神经酰胺_Cer(d18:0/24:0)	SL	鞘脂类	Cer	神经酰胺	-	62191	46804	71714	45618	85319	58046	42114	110900	52467	104160	33663	67831	84430	100320	95742	C00195	HMDB0011768	--	--
LIPID-P-0107	C42H83NO3	Cer(d18:0/24:1)	神经酰胺_Cer(d18:0/24:1)	SL	鞘脂类	Cer	神经酰胺	-	87064	29252	64673	42630	83109	55303	39204	91292	60187	74986	30275	40640	69237	60551	57098	C00195	HMDB0011769	--	--
LIPID-P-0109	C34H67NO3	Cer(d18:1/16:0)	神经酰胺_Cer(d18:1/16:0)	SL	鞘脂类	Cer	神经酰胺	-	350910	198410	448520	232190	410570	502800	179010	886720	390940	373310	149610	209000	342460	270500	155880	C00195	HMDB0004949	--	--
LIPID-P-0111	C36H71NO3	Cer(d18:1/18:0)	神经酰胺_Cer(d18:1/18:0)	SL	鞘脂类	Cer	神经酰胺	-	189020	151700	208440	92808	174080	129310	179540	965210	216440	352990	224610	112330	176680	136820	146730	C00195	HMDB0004950	SMP0000034;SMP0000349;SMP0000348;SMP0000347;SMP0000525;SMP0000526	Sphingolipid Metabolism;Gaucher Disease;Globoid Cell Leukodystrophy;Metachromatic Leukodystrophy (MLD);Fabry Disease;Krabbe Disease
LIPID-P-0113	C38H75NO3	Cer(d18:1/20:0)	神经酰胺_Cer(d18:1/20:0)	SL	鞘脂类	Cer	神经酰胺	-	39214	17923	16730	47503	94997	28561	25616	52481	42207	53924	13962	18489	37836	34952	27997	C00195	HMDB0004951	--	--
LIPID-P-0115	C40H79NO3	Cer(d18:1/22:0)	神经酰胺_Cer(d18:1/22:0)	SL	鞘脂类	Cer	神经酰胺	-	435620	84381	379280	151760	221600	107630	368990	455200	113210	149620	289230	179200	89608	108210	141860	C00195	HMDB0004952	--	--
LIPID-P-0117	C42H83NO3	Cer(d18:1/24:0)	神经酰胺_Cer(d18:1/24:0)	SL	鞘脂类	Cer	神经酰胺	-	212150	117030	937560	502830	217850	626580	135640	1107300	129570	521720	438760	337050	816890	366020	814560	C00195	HMDB0004956	--	--
LIPID-P-0120	C34H65NO3	Cer(d18:1/16:1)	神经酰胺_Cer(d18:1/16:1)	SL	鞘脂类	Cer	神经酰胺	-	188710	115190	146190	144220	205110	158140	138200	243560	151070	168520	126350	127600	160530	136230	121310	C00195	HMDB0035480	--	--
LIPID-P-0122	C38H73NO3	Cer(d18:1/20:1)	神经酰胺_Cer(d18:1/20:1)	SL	鞘脂类	Cer	神经酰胺	-	11738	9446.8	15865	6539	17748	5509.6	7571.8	39199	15375	22810	8035.1	9075.3	9959.3	11343	15211	C00195	--	--	--
LIPID-P-0123	C40H77NO3	Cer(d18:1/22:1)	神经酰胺_Cer(d18:1/22:1)	SL	鞘脂类	Cer	神经酰胺	-	20238	16352	20272	11862	18224	14301	9815.6	24763	13419	23339	8936.8	8317.7	22695	22385	16974	C00195	HMDB0011775	--	--
LIPID-P-0124	C42H81NO3	Cer(d18:1/24:1)	神经酰胺_Cer(d18:1/24:1)	SL	鞘脂类	Cer	神经酰胺	-	476290	438500	261810	372080	387190	389190	206340	1167900	326080	239460	197910	155730	426460	410430	398490	C00195	HMDB0004953	--	--
LIPID-P-0128	C36H71NO3	Cer(d16:1/20:0)	神经酰胺_Cer(d16:1/20:0)	SL	鞘脂类	Cer	神经酰胺	-	29982	9476.8	14604	17043	18987	3398.4	17754	16427	4087.8	21275	16085	10983	14058	13128	23437	C00195	--	--	--
LIPID-P-0129	C38H75NO3	Cer(d16:1/22:0)	神经酰胺_Cer(d16:1/22:0)	SL	鞘脂类	Cer	神经酰胺	-	37867	16325	22257	21895	32538	6993.6	11225	84048	7694.3	27458	16501	41675	12955	20747	17355	C00195	--	--	--
LIPID-P-0140	C41H79NO3	Cer(d18:2/23:0)	神经酰胺_Cer(d18:2/23:0)	SL	鞘脂类	Cer	神经酰胺	-	18628	15333	29098	10870	46468	20234	17639	44040	12329	25753	27061	15638	10919	21984	14913	C00195	--	--	--
LIPID-P-0141	C42H81NO3	Cer(d18:2/24:0)	神经酰胺_Cer(d18:2/24:0)	SL	鞘脂类	Cer	神经酰胺	-	68326	48435	62399	92642	111610	43985	122800	183230	109320	121270	137420	105220	87894	88719	123130	C00195	--	--	--
LIPID-P-0160	C54H82O4	Coenzyme Q9	辅酶Q_Coenzyme Q9	PR	异戊烯醇脂类	CoQ	辅酶Q	303-97-9	130080	49612	50747	131440	131090	128020	105300	418380	127720	246880	68621	139890	130600	108820	111420	C01967	HMDB0006707	--	--
LIPID-P-0161	C59H90O4	Coenzyme Q10	辅酶Q_Coenzyme Q10	PR	异戊烯醇脂类	CoQ	辅酶Q	303-98-0	4593100	1009600	1230900	2777700	2279700	2200300	1631900	8201800	2356300	6003500	1871200	2850800	2121900	2686700	2177600	C11378	HMDB0001072	SMP0000057;SMP0000355;SMP0000546;SMP0000547;SMP0000548;SMP0000549;SMP0000550;SMP0000551;SMP0000654;SMP0002291;SMP0002292;SMP0002295;SMP0002298;SMP0002358;SMP0002359	Citric Acid Cycle;Mitochondrial Electron Transport Chain;Congenital Lactic Acidosis;Fumarase Deficiency;Mitochondrial Complex II Deficiency;2-Ketoglutarate Dehydrogenase Complex Deficiency;Pyruvate Dehydrogenase Deficiency (E3);Pyruvate Dehydrogenase Deficiency (E2);Warburg Effect;The Oncogenic Action of 2-Hydroxyglutarate;The Oncogenic Action of Succinate;The Oncogenic Action of Fumarate;Glutami…
LIPID-P-0174	C37H72O5	DG(16:0_18:0)	甘油二酯_DG(16:0_18:0)	GL	甘油脂类	DG	甘油二酯	-	1442600	336690	691990	1206600	977380	749560	1263100	1143500	704740	820290	791760	978050	578910	774020	1368600	C00641	HMDB0007100	--	--
LIPID-P-0178	C39H76O5	DG(18:0_18:0)	甘油二酯_DG(18:0_18:0)	GL	甘油脂类	DG	甘油二酯	-	698450	520350	1275900	525300	267240	736260	969080	642540	546230	1532500	1153400	946670	906450	1397200	941120	C00641	HMDB0007158	--	--
LIPID-P-0181	C40H78O5	DG(19:0_18:0)	甘油二酯_DG(19:0_18:0)	GL	甘油脂类	DG	甘油二酯	-	30791	12821	30419	26720	14419	19557	26562	34794	16574	35640	30001	23756	24484	31823	30900	C00641	HMDB0094065	--	--
LIPID-P-0188	C33H62O5	DG(14:0_16:1)	甘油二酯_DG(14:0_16:1)	GL	甘油脂类	DG	甘油二酯	-	88097	121040	87010	84840	103640	101880	82194	110580	102230	87556	85974	84486	129750	117330	111350	C00641	HMDB0007012	--	--
LIPID-P-0196	C37H70O5	DG(16:0_18:1)	甘油二酯_DG(16:0_18:1)	GL	甘油脂类	DG	甘油二酯	-	324170	204800	259210	101890	315520	148020	149430	1333300	334140	750890	219130	239030	341460	187430	333690	C00641	HMDB0007102	SMP0000463;SMP0000582	Phosphatidylinositol Phosphate Metabolism;Joubert Syndrome
LIPID-P-0201	C39H74O5	DG(18:0_18:1)	甘油二酯_DG(18:0_18:1)	GL	甘油脂类	DG	甘油二酯	-	249210	86162	109700	56203	108090	108770	109890	614750	135560	520600	37384	215090	77504	71429	145620	C00641	HMDB0007160	--	--
LIPID-P-0213	C37H68O5	DG(16:1_18:1)	甘油二酯_DG(16:1_18:1)	GL	甘油脂类	DG	甘油二酯	-	66821	12495	51043	20239	42944	19601	16425	112630	69522	160440	31023	40822	37079	40841	38443	C00641	HMDB0007131	--	--
LIPID-P-0214	C37H68O5	DG(16:0_18:2)	甘油二酯_DG(16:0_18:2)	GL	甘油脂类	DG	甘油二酯	-	212430	205700	234370	199730	547610	177480	237190	715870	210960	424310	153680	216400	251570	174540	271550	C00641	HMDB0007103	--	--
LIPID-P-0219	C41H76O5	DG(18:1_20:1)	甘油二酯_DG(18:1_20:1)	GL	甘油脂类	DG	甘油二酯	-	11238	10228	25517	5328.2	26705	15965	2077.1	55997	20775	6447.5	13064	9534.9	11773	16244	9600.2	C00165	HMDB0007224	--	--
LIPID-P-0225	C37H66O5	DG(16:0_18:3)	甘油二酯_DG(16:0_18:3)	GL	甘油脂类	DG	甘油二酯	-	6024.8	5910.9	8386.7	4847	19259	4474.4	4629	68486	9978.8	5429.9	4817.7	9485.5	8976.4	9801.9	9805.5	C00641	HMDB0007105	--	--
LIPID-P-0228	C39H70O5	DG(16:0_20:3)	甘油二酯_DG(16:0_20:3)	GL	甘油脂类	DG	甘油二酯	-	22688	18751	13520	15318	11421	11330	13608	49457	8311.6	33053	2017.7	10210	21645	10799	16959	C00641	HMDB0007111	--	--
LIPID-P-0229	C39H70O5	DG(18:1_18:2)	甘油二酯_DG(18:1_18:2)	GL	甘油脂类	DG	甘油二酯	-	216750	265970	381690	196110	291610	168600	183040	1169700	310490	875250	162930	504040	256930	325170	200540	C00641	HMDB0007219	--	--
LIPID-P-0232	C41H74O5	DG(18:2_20:1)	甘油二酯_DG(18:2_20:1)	GL	甘油脂类	DG	甘油二酯	-	4687.4	8333.9	5381.7	4848	8480.2	2862.7	2269	15172	5678.4	793.97	3849.6	2815.1	8296.2	6962.6	3428.1	C00641	HMDB0007253	--	--
LIPID-P-0234	C41H74O5	DG(18:0_20:3)	甘油二酯_DG(18:0_20:3)	GL	甘油脂类	DG	甘油二酯	-	15594	19912	36042	21875	34728	16528	29084	34478	10725	32153	7957.3	5223.8	16890	15631	17757	C00641	HMDB0007168	--	--
LIPID-P-0239	C39H68O5	DG(16:0_20:4)	甘油二酯_DG(16:0_20:4)	GL	甘油脂类	DG	甘油二酯	-	219440	55089	150570	121810	251930	53001	107340	348980	159530	159600	77520	133610	149930	123240	134240	C00165	HMDB0007112	SMP0084634	Succinate Signalling During Inflammation
LIPID-P-0240	C39H68O5	DG(18:2_18:2)	甘油二酯_DG(18:2_18:2)	GL	甘油脂类	DG	甘油二酯	-	131980	50807	125030	108880	114300	156990	145980	403370	81347	237970	88502	166490	193760	190280	96974	C00641	HMDB0007248	--	--
LIPID-P-0245	C43H76O5	DG(18:0_22:4)	甘油二酯_DG(18:0_22:4)	GL	甘油脂类	DG	甘油二酯	-	6327.7	1468.5	21761	7146.1	6589.5	9136.1	20838	25076	7103.4	7868.1	12875	5756.9	7960.7	14564	7231.6	C00641	HMDB0007176	--	--
LIPID-P-0252	C41H70O5	DG(18:1_20:4)	甘油二酯_DG(18:1_20:4)	GL	甘油脂类	DG	甘油二酯	-	221780	106410	267640	61885	290410	82617	109340	377140	239170	250850	39501	140720	61827	106170	82905	C00641	HMDB0007228	--	--
LIPID-P-0257	C43H74O5	DG(18:1_22:4)	甘油二酯_DG(18:1_22:4)	GL	甘油脂类	DG	甘油二酯	-	8926.2	3204.8	6443.7	7970	9194.4	4671.2	5135	27126	10083	7331.8	5665.4	11501	9088	6074.7	5952.9	C00641	HMDB0007234	--	--
LIPID-P-0261	C41H68O5	DG(16:0_22:6)	甘油二酯_DG(16:0_22:6)	GL	甘油脂类	DG	甘油二酯	-	123810	101130	91594	96157	132580	72443	156670	415140	81050	184070	68315	107360	188290	125810	120030	C00641	HMDB0007121	--	--
LIPID-P-0266	C43H72O5	DG(18:0_22:6)	甘油二酯_DG(18:0_22:6)	GL	甘油脂类	DG	甘油二酯	-	65549	12355	54374	27998	53430	23595	67173	254730	41603	45252	24588	24132	42167	31983	59650	C00641	HMDB0007179	--	--
LIPID-P-0269	C43H70O5	DG(18:1_22:6)	甘油二酯_DG(18:1_22:6)	GL	甘油脂类	DG	甘油二酯	-	140190	85927	107550	53064	102800	123460	83654	570650	80036	133840	48627	196530	79908	102070	86912	C00641	HMDB0007208	--	--
LIPID-P-0271	C43H68O5	DG(18:2_22:6)	甘油二酯_DG(18:2_22:6)	GL	甘油脂类	DG	甘油二酯	-	108090	28126	54834	48103	35540	36258	38808	171670	54130	96248	17373	138960	52614	42102	51929	C00641	HMDB0007266	--	--
LIPID-P-0274	C19H38O4	MG(16:0)	单甘油酯_MG(16:0)	GL	甘油脂类	MG	单甘油酯	32899-41-5	277320	198180	247020	262600	210890	261100	211620	485990	206210	449970	221070	223080	299950	274460	251510	C01885	HMDB0011564	--	--
LIPID-P-0276	C21H42O4	MG(18:0)	单甘油酯_MG(18:0)	GL	甘油脂类	MG	单甘油酯	22610-61-3	148610	183410	149520	140020	208290	166960	152630	272740	135680	444200	201330	189120	206190	196190	177330	C01885	HMDB0011131	--	--
LIPID-P-0282	C21H40O4	MG(18:1)	单甘油酯_MG(18:1)	GL	甘油脂类	MG	单甘油酯	-	6466	594.43	3532.5	189.05	4255.2	1176.7	589.33	8784.1	2214	3511.4	1127	2429.1	12936	9251.4	8404.5	C01885	HMDB0011566	--	--
LIPID-P-0283	C21H38O4	MG(18:2)	单甘油酯_MG(18:2)	GL	甘油脂类	MG	单甘油酯	-	1488.4	266.81	566.06	321.9	1332.5	189.86	817.1	2683	209.25	546.24	340.65	630.85	16434	11198	11562	C01885	--	--	--
LIPID-P-0294	C42H81NO8	HexCer(d18:1/18:0)	糖鞘脂_HexCer(d18:1/18:0)	SL	鞘脂类	HexCer	糖鞘脂	-	17315	7313.9	21067	11565	48841	9432.8	6841.8	10360	28042	25390	10415	4167.7	12244	13875	12692	C01190	HMDB0004972	--	--
LIPID-P-0297	C46H89NO8	HexCer(d18:1/22:0)	糖鞘脂_HexCer(d18:1/22:0)	SL	鞘脂类	HexCer	糖鞘脂	-	8282.5	8780.7	14230	8545.3	17256	12108	4176.7	18272	19407	21759	5231.4	8646.9	29536	40052	25724	C01190	HMDB0004974	--	--
LIPID-P-0302	C40H75NO8	HexCer(d18:1/16:1)	糖鞘脂_HexCer(d18:1/16:1)	SL	鞘脂类	HexCer	糖鞘脂	-	35570	11913	26970	26001	45933	26684	37466	79281	18829	63815	33655	29308	69093	60594	93473	C01190	HMDB0034623	--	--
LIPID-P-0306	C48H91NO8	HexCer(d18:1/24:1)	糖鞘脂_HexCer(d18:1/24:1)	SL	鞘脂类	HexCer	糖鞘脂	-	8991.4	16711	22260	12495	13856	10695	10397	29234	6511.9	21350	5589	9494.9	34347	30758	33230	C01190	HMDB0004975	--	--
LIPID-P-0317	C46H87NO13	Hex2Cer(d18:1/16:0)	糖鞘脂_Hex2Cer(d18:1/16:0)	SL	鞘脂类	HexCer	糖鞘脂	-	66993	5458.8	20063	22540	25063	47469	129890	54788	36938	5709.6	18650	14774	56636	44488	43050	C01290	HMDB0004868	--	--
LIPID-P-0332	C40H77NO11S	SHexCer(d18:1:/16:0)	糖鞘脂_SHexCer(d18:1:/16:0)	SL	鞘脂类	HexCer	糖鞘脂	-	51623	35345	54807	52132	63705	43843	88463	121160	45773	76913	34362	36969	101790	104630	110390	C06125	HMDB0012313	--	--
LIPID-P-0350	C22H46NO7P	LPC(14:0/0:0)	溶血磷脂酰胆碱_LPC(14:0/0:0)	GP	甘油磷脂类	LPC	溶血磷脂酰胆碱	20559-16-4	1012600	288770	518990	392710	1153800	362760	538940	1416900	227730	394610	451470	665680	850330	903620	894090	C04230	HMDB0010379	SMP0000075;SMP0000353;SMP0000077;SMP0000083;SMP0000084;SMP0000085;SMP0000086;SMP0000087;SMP0000093;SMP0000094;SMP0000096;SMP0000098;SMP0000101;SMP0000102;SMP0000104;SMP0000109;SMP0000113;SMP0000114;SMP0000120;SMP0000289;SMP0000106;SMP0000116;SMP0000692;SMP0000693;SMP0000694;SMP0000695;SMP0000696;SMP0000697;SMP0000698;SMP0000699;SMP0000700;SMP0000701;SMP0000702;SMP0000703;SMP0000704;SMP0000705;SMP…	Arachidonic Acid Metabolism;Leukotriene C4 Synthesis Deficiency;Piroxicam Action Pathway;Acetylsalicylic Acid Action Pathway;Etodolac Action Pathway;Ketoprofen Action Pathway;Ibuprofen Action Pathway;Rofecoxib Action Pathway;Diclofenac Action Pathway;Sulindac Action Pathway;Celecoxib Action Pathway;Ketorolac Action Pathway;Suprofen Action Pathway;Bromfenac Action Pathway;Indomethacin Action Pathw…
LIPID-P-0351	C23H48NO7P	LPC(0:0/15:0)	溶血磷脂酰胆碱_LPC(0:0/15:0)	GP	甘油磷脂类	LPC	溶血磷脂酰胆碱	-	78857	45449	61955	25633	41533	62216	88014	188680	19962	30909	13149	28943	86197	87954	83640	C04230	--	--	--
LIPID-P-0352	C23H48NO7P	LPC(15:0/0:0)	溶血磷脂酰胆碱_LPC(15:0/0:0)	GP	甘油磷脂类	LPC	溶血磷脂酰胆碱	-	286340	191020	334400	91468	231650	165740	413810	626360	61341	91762	70352	135860	301860	274180	327960	C04230	HMDB0010381	--	--
LIPID-P-0353	C24H50NO7P	LPC(0:0/16:0)	溶血磷脂酰胆碱_LPC(0:0/16:0)	GP	甘油磷脂类	LPC	溶血磷脂酰胆碱	-	408420	151240	216880	167280	260510	257750	204450	416900	151710	276960	102740	220020	517620	490540	527190	C04230	--	--	--
LIPID-P-0356	C25H52NO7P	LPC(17:0/0:0)	溶血磷脂酰胆碱_LPC(17:0/0:0)	GP	甘油磷脂类	LPC	溶血磷脂酰胆碱	50930-23-9	564400	318220	632540	225090	568740	443170	539710	957270	192840	378420	200820	435830	593220	667520	616980	C04230	HMDB0012108	--	--
LIPID-P-0357	C26H54NO7P	LPC(0:0/18:0)	溶血磷脂酰胆碱_LPC(0:0/18:0)	GP	甘油磷脂类	LPC	溶血磷脂酰胆碱	-	17127	14509	559.65	25893	30010	33293	19011	41377	24271	44157	26573	38393	94784	105000	108320	C04230	HMDB0011128	--	--
LIPID-P-0360	C27H56NO7P	LPC(19:0/0:0)	溶血磷脂酰胆碱_LPC(19:0/0:0)	GP	甘油磷脂类	LPC	溶血磷脂酰胆碱	-	15049	11549	21195	6548.8	20106	14628	15274	33031	8250	17324	8965.5	11237	22951	23133	17994	C04230	--	--	--
LIPID-P-0361	C28H58NO7P	LPC(0:0/20:0)	溶血磷脂酰胆碱_LPC(0:0/20:0)	GP	甘油磷脂类	LPC	溶血磷脂酰胆碱	-	21710	11384	22345	18210	38168	20673	16831	24367	10530	21639	11951	29730	31024	34449	30149	C04230	--	--	--
LIPID-P-0362	C28H58NO7P	LPC(20:0/0:0)	溶血磷脂酰胆碱_LPC(20:0/0:0)	GP	甘油磷脂类	LPC	溶血磷脂酰胆碱	108341-80-6	24559	11719	18211	15978	41118	23457	15077	28147	9016	25537	11257	26892	31396	30221	35375	C04230	HMDB0010390	--	--
LIPID-P-0363	C30H62NO7P	LPC(22:0/0:0)	溶血磷脂酰胆碱_LPC(22:0/0:0)	GP	甘油磷脂类	LPC	溶血磷脂酰胆碱	-	4117.1	3419.7	4552.1	5942.9	9061.4	5947.3	3904	7528.5	1806.7	7061	3344.5	12320	9151.1	9689	8127.6	C04230	HMDB0010398	--	--
LIPID-P-0364	C32H66NO7P	LPC(24:0/0:0)	溶血磷脂酰胆碱_LPC(24:0/0:0)	GP	甘油磷脂类	LPC	溶血磷脂酰胆碱	-	7325.4	8455.8	6878	7738.1	15064	9394.5	6040.9	16910	3568.8	15458	4706.4	24997	15527	19061	17196	C04230	HMDB0010405	--	--
LIPID-P-0370	C26H52NO7P	LPC(0:0/18:1)	溶血磷脂酰胆碱_LPC(0:0/18:1)	GP	甘油磷脂类	LPC	溶血磷脂酰胆碱	-	1238000	350180	441500	447830	853220	641050	335690	1210700	450790	596990	211050	784330	610960	676790	670070	C04230	--	--	--
LIPID-P-0371	C26H52NO7P	LPC(18:1/0:0)	溶血磷脂酰胆碱_LPC(18:1/0:0)	GP	甘油磷脂类	LPC	溶血磷脂酰胆碱	-	245270	89219	180320	64725	214730	109010	76388	155520	55972	87024	57507	128640	273470	277930	280600	C04230	HMDB0010385	--	--
LIPID-P-0374	C28H56NO7P	LPC(20:1/0:0)	溶血磷脂酰胆碱_LPC(20:1/0:0)	GP	甘油磷脂类	LPC	溶血磷脂酰胆碱	-	522100	204190	435700	206820	721920	354350	213130	477840	131340	274880	128720	327150	389910	454530	409430	C04230	HMDB0010391	--	--
LIPID-P-0376	C30H60NO7P	LPC(22:1/0:0)	溶血磷脂酰胆碱_LPC(22:1/0:0)	GP	甘油磷脂类	LPC	溶血磷脂酰胆碱	-	12878	6238.7	15910	5568.7	17040	6030.2	7076.7	19002	5553.9	11513	4621.7	9318.6	11425	8511.8	10785	C04230	HMDB0010399	--	--
LIPID-P-0378	C26H50NO7P	LPC(0:0/18:2)	溶血磷脂酰胆碱_LPC(0:0/18:2)	GP	甘油磷脂类	LPC	溶血磷脂酰胆碱	-	1523900	773140	842160	771520	1112400	1110600	786490	1721100	597640	1185300	357790	1288800	1077000	1209700	1151600	C04230	--	--	--
LIPID-P-0380	C28H54NO7P	LPC(0:0/20:2)	溶血磷脂酰胆碱_LPC(0:0/20:2)	GP	甘油磷脂类	LPC	溶血磷脂酰胆碱	-	302500	140980	152430	156220	246800	226310	202620	284610	124610	237080	99774	164590	229370	231200	258290	C04230	--	--	--
LIPID-P-0381	C28H54NO7P	LPC(20:2/0:0)	溶血磷脂酰胆碱_LPC(20:2/0:0)	GP	甘油磷脂类	LPC	溶血磷脂酰胆碱	-	305410	121560	188270	122550	390780	193480	221810	205940	93632	214550	119570	213170	310360	355430	369280	C04230	HMDB0010392	--	--
LIPID-P-0382	C30H58NO7P	LPC(22:2/0:0)	溶血磷脂酰胆碱_LPC(22:2/0:0)	GP	甘油磷脂类	LPC	溶血磷脂酰胆碱	-	14111	1809.6	5675.1	7599.9	14663	5708.2	7482.8	6720.8	3895.6	9634.1	3863.3	5200	7310.3	8661.8	8654.9	C04230	HMDB0010400	--	--
LIPID-P-0383	C26H48NO7P	LPC(18:3/0:0)	溶血磷脂酰胆碱_LPC(18:3/0:0)	GP	甘油磷脂类	LPC	溶血磷脂酰胆碱	-	1232100	350850	392200	628250	738930	1009500	378290	1987700	298230	413620	111360	881510	703960	737080	785240	C04230	HMDB0010388	--	--
LIPID-P-0384	C28H52NO7P	LPC(20:3/0:0)	溶血磷脂酰胆碱_LPC(20:3/0:0)	GP	甘油磷脂类	LPC	溶血磷脂酰胆碱	-	1226100	626410	605020	680790	954830	827370	647880	1489700	620140	1063800	530670	767650	1071000	1126500	1151900	C04230	HMDB0010393	--	--
LIPID-P-0386	C28H50NO7P	LPC(20:4/0:0)	溶血磷脂酰胆碱_LPC(20:4/0:0)	GP	甘油磷脂类	LPC	溶血磷脂酰胆碱	60701-99-7	467130	206700	161060	288620	478740	340270	248370	625670	254270	510760	227550	447940	323750	343380	353370	C04230	HMDB0010395	--	--
LIPID-P-0387	C30H54NO7P	LPC(0:0/22:4)	溶血磷脂酰胆碱_LPC(0:0/22:4)	GP	甘油磷脂类	LPC	溶血磷脂酰胆碱	-	596740	158090	181270	282310	500110	401480	345340	668930	273060	509140	278070	346120	419320	440450	462000	C04230	--	--	--
LIPID-P-0388	C30H54NO7P	LPC(22:4/0:0)	溶血磷脂酰胆碱_LPC(22:4/0:0)	GP	甘油磷脂类	LPC	溶血磷脂酰胆碱	-	625700	160720	187870	269470	462840	402850	339430	636960	275590	499980	268350	360090	442490	405690	450920	C04230	HMDB0010401	--	--
LIPID-P-0389	C28H48NO7P	LPC(20:5/0:0)	溶血磷脂酰胆碱_LPC(20:5/0:0)	GP	甘油磷脂类	LPC	溶血磷脂酰胆碱	-	420580	272580	261070	278820	347030	261820	91237	635450	94366	252220	59366	130730	305370	359310	376140	C04230	HMDB0010397	--	--
LIPID-P-0390	C30H52NO7P	LPC(0:0/22:5)	溶血磷脂酰胆碱_LPC(0:0/22:5)	GP	甘油磷脂类	LPC	溶血磷脂酰胆碱	-	146710	63960	60873	66359	153960	106670	122570	178950	51793	115390	62160	134440	88489	131690	123380	C04230	--	--	--
LIPID-P-0391	C30H52NO7P	LPC(22:5/0:0)	溶血磷脂酰胆碱_LPC(22:5/0:0)	GP	甘油磷脂类	LPC	溶血磷脂酰胆碱	-	403490	155570	182990	217580	357260	270520	262250	692340	263960	387450	225560	148690	241140	377420	362400	C04230	HMDB0010402	--	--
LIPID-P-0392	C30H50NO7P	LPC(22:6/0:0)	溶血磷脂酰胆碱_LPC(22:6/0:0)	GP	甘油磷脂类	LPC	溶血磷脂酰胆碱	-	1506000	642430	624780	690030	1349800	883650	1184200	2435800	606960	1284800	474210	1205200	966120	1164100	1172500	C04230	HMDB0010404	--	--
LIPID-P-0393	C22H48NO6P	LPC(O-14:0)	溶血磷脂酰胆碱_LPC(O-14:0)	GP	甘油磷脂类	LPC-O	溶血磷脂酰胆碱	-	8439.6	5551.5	12418	1414.9	7368.3	2059.4	5986.9	11738	1533.7	6512.7	3825.3	4436.7	6599.1	8122.4	9380.8	C04230	--	--	--
LIPID-P-0394	C24H52NO6P	LPC(O-16:0)	溶血磷脂酰胆碱_LPC(O-16:0)	GP	甘油磷脂类	LPC-O	溶血磷脂酰胆碱	-	1450800	383930	783060	542220	1502600	518660	848850	1249600	497670	957630	432780	541450	1025000	1038400	1088900	C04230	--	--	--
LIPID-P-0395	C26H56NO6P	LPC(O-18:0)	溶血磷脂酰胆碱_LPC(O-18:0)	GP	甘油磷脂类	LPC-O	溶血磷脂酰胆碱	-	138300	54725	159520	65114	196940	74182	136860	203900	76302	152100	62849	72335	132230	140700	137880	C04317	HMDB0011149	--	--
LIPID-P-0396	C28H60NO6P	LPC(O-20:0)	溶血磷脂酰胆碱_LPC(O-20:0)	GP	甘油磷脂类	LPC-O	溶血磷脂酰胆碱	-	4238	1815.9	3226.9	3348.5	6506.4	3569.4	5152.7	8652.5	4155.3	5729.8	2944.5	1558.5	7096.8	7318.5	7655.3	C04230	--	--	--
LIPID-P-0397	C30H64NO6P	LPC(O-22:0)	溶血磷脂酰胆碱_LPC(O-22:0)	GP	甘油磷脂类	LPC-O	溶血磷脂酰胆碱	-	4997.7	3398.2	7517	5347.3	8393.4	6059.9	7625.4	10033	4029.7	10123	3665	4741.6	11097	12714	11782	C04230	--	--	--
LIPID-P-0398	C22H46NO6P	LPC(O-14:1)	溶血磷脂酰胆碱_LPC(O-14:1)	GP	甘油磷脂类	LPC-O	溶血磷脂酰胆碱	-	14576	6414.3	21273	6097.7	16489	3370.4	4078.1	17193	282.27	1784.6	215.18	3822.7	7516.1	10523	7157.1	C04230	--	--	--
LIPID-P-0399	C24H50NO6P	LPC(O-16:1)	溶血磷脂酰胆碱_LPC(O-16:1)	GP	甘油磷脂类	LPC-O	溶血磷脂酰胆碱	-	8875700	1404000	4358600	1439700	6579200	2206600	3115600	6588100	1442100	3721000	2190500	4787800	3582300	3748900	4036300	C04230	--	--	--
LIPID-P-0400	C26H54NO6P	LPC(O-18:1)	溶血磷脂酰胆碱_LPC(O-18:1)	GP	甘油磷脂类	LPC-O	溶血磷脂酰胆碱	-	1574800	387570	848630	441830	1447700	644220	539210	910250	402440	788370	312230	625390	927630	922580	958950	C04230	--	--	--
LIPID-P-0401	C28H58NO6P	LPC(O-20:1)	溶血磷脂酰胆碱_LPC(O-20:1)	GP	甘油磷脂类	LPC-O	溶血磷脂酰胆碱	-	7753.5	2836.1	7445.9	2539.9	7756.4	5568.3	5454.5	10638	2530.1	3410.5	1955.8	3385.1	6708.6	7509.5	8229.3	C04230	--	--	--
LIPID-P-0403	C26H52NO6P	LPC(O-18:2)	溶血磷脂酰胆碱_LPC(O-18:2)	GP	甘油磷脂类	LPC-O	溶血磷脂酰胆碱	-	62968	10482	22570	15143	46178	21210	24799	35811	13386	23731	10557	31325	27013	27819	29016	C04230	HMDB0010408	--	--
LIPID-P-0404	C28H56NO6P	LPC(O-20:2)	溶血磷脂酰胆碱_LPC(O-20:2)	GP	甘油磷脂类	LPC-O	溶血磷脂酰胆碱	-	24371	7380.1	20513	7763.4	21707	18065	22688	19756	8188.5	13182	6001.8	13343	15432	16062	14125	C04230	--	--	--
LIPID-P-0407	C21H44NO7P	LPE(0:0/16:0)	溶血磷脂酰乙醇胺_LPE(0:0/16:0)	GP	甘油磷脂类	LPE	溶血磷脂酰乙醇胺	-	67929	28029	46555	26302	57218	43667	30221	76196	32997	50396	19937	43438	72473	119790	73419	-	HMDB0011473	--	--
LIPID-P-0411	C23H48NO7P	LPE(18:0/0:0)	溶血磷脂酰乙醇胺_LPE(18:0/0:0)	GP	甘油磷脂类	LPE	溶血磷脂酰乙醇胺	-	9004300	2783900	7469900	1876600	7666800	2484500	3678400	6329400	1719200	2757300	1229300	5182300	5623300	5563500	5510300	-	HMDB0011130	--	--
LIPID-P-0413	C27H56NO7P	LPE(22:0/0:0)	溶血磷脂酰乙醇胺_LPE(22:0/0:0)	GP	甘油磷脂类	LPE	溶血磷脂酰乙醇胺	-	19302	3720.8	22512	3852.2	25153	3340.6	6323	19509	2790.6	6379.7	2000.4	22900	15913	20160	14381	-	HMDB0011490	--	--
LIPID-P-0415	C21H42NO7P	LPE(16:1/0:0)	溶血磷脂酰乙醇胺_LPE(16:1/0:0)	GP	甘油磷脂类	LPE	溶血磷脂酰乙醇胺	-	9110.3	4678.4	6859.1	2185.6	9427.5	3379	1067.9	12261	6019.3	6606	5842.3	3350.5	11482	24279	16194	-	HMDB0011474	--	--
LIPID-P-0418	C23H46NO7P	LPE(18:1/0:0)	溶血磷脂酰乙醇胺_LPE(18:1/0:0)	GP	甘油磷脂类	LPE	溶血磷脂酰乙醇胺	-	1848100	776600	1368700	375020	1643000	668880	375680	1025300	326380	502470	251890	1056500	1281100	1344200	1219800	-	HMDB0011506	--	--
LIPID-P-0421	C27H54NO7P	LPE(22:1/0:0)	溶血磷脂酰乙醇胺_LPE(22:1/0:0)	GP	甘油磷脂类	LPE	溶血磷脂酰乙醇胺	-	14072	2308.8	8804.6	2705	10220	3087	2142.8	8559.2	2972.6	4030.1	2791.4	4148.1	7289.8	9500.6	8027.1	-	HMDB0011491	--	--
LIPID-P-0423	C23H44NO7P	LPE(0:0/18:2)	溶血磷脂酰乙醇胺_LPE(0:0/18:2)	GP	甘油磷脂类	LPE	溶血磷脂酰乙醇胺	-	340340	197650	248830	229520	383870	371780	147680	562010	194560	363760	120030	358230	377880	500710	468020	-	HMDB0011477	--	--
LIPID-P-0429	C25H46NO7P	LPE(0:0/20:3)	溶血磷脂酰乙醇胺_LPE(0:0/20:3)	GP	甘油磷脂类	LPE	溶血磷脂酰乙醇胺	-	53930	30142	36874	39214	62658	45895	23413	49982	33238	54474	31944	28210	39273	66624	47426	-	--	--	--
LIPID-P-0431	C27H50NO7P	LPE(22:3/0:0)	溶血磷脂酰乙醇胺_LPE(22:3/0:0)	GP	甘油磷脂类	LPE	溶血磷脂酰乙醇胺	-	49635	67948	82352	67255	65688	72391	46785	102060	56299	109840	74749	31812	67062	79055	85384	-	--	--	--
LIPID-P-0435	C27H46NO7P	LPE(0:0/22:5)	溶血磷脂酰乙醇胺_LPE(0:0/22:5)	GP	甘油磷脂类	LPE	溶血磷脂酰乙醇胺	-	32021	26373	37728	42435	54661	64166	27773	87339	33119	69861	42394	20860	46791	118690	69977	-	HMDB0011494	--	--
LIPID-P-0436	C27H46NO7P	LPE(22:5/0:0)	溶血磷脂酰乙醇胺_LPE(22:5/0:0)	GP	甘油磷脂类	LPE	溶血磷脂酰乙醇胺	-	43806	21876	33705	35924	56600	60968	40101	86522	49593	80540	63169	33030	64793	91712	84446	-	HMDB0011524	--	--
LIPID-P-0438	C21H44NO6P	LPE(P-16:0)	溶血磷脂酰乙醇胺_LPE(P-16:0)	GP	甘油磷脂类	LPE-P	溶血磷脂酰乙醇胺	174062-72-7	7338400	2438500	6338000	1873300	8300200	2803700	3873600	7100200	1548700	3439200	1447200	4104400	4953900	5807200	5697600	-	HMDB0011152	--	--
LIPID-P-0440	C23H48NO6P	LPE(P-18:0)	溶血磷脂酰乙醇胺_LPE(P-18:0)	GP	甘油磷脂类	LPE-P	溶血磷脂酰乙醇胺	174062-73-8	3992000	1963300	7259000	1277400	5514300	1958100	1941800	4547600	1197200	1978400	1095800	2360500	3526800	3627100	3533200	-	HMDB0240598	--	--
LIPID-P-0441	C25H52NO6P	LPE(P-20:0)	溶血磷脂酰乙醇胺_LPE(P-20:0)	GP	甘油磷脂类	LPE-P	溶血磷脂酰乙醇胺	-	44657	23775	76711	12984	42246	29422	26320	50794	20759	19085	18322	35862	42833	45349	47908	-	--	--	--
LIPID-P-0445	C23H46NO6P	LPE(P-18:1)	溶血磷脂酰乙醇胺_LPE(P-18:1)	GP	甘油磷脂类	LPE-P	溶血磷脂酰乙醇胺	-	4935200	1257100	4381600	948410	3987400	1991100	1911100	3395500	931260	1634900	773120	2429600	2666000	3068900	2998500	-	--	--	--
LIPID-P-0455	C22H44NO9P	LPS(16:0/0:0)	溶血磷脂酰丝氨酸_LPS(16:0/0:0)	GP	甘油磷脂类	LPS	溶血磷脂酰丝氨酸	116947-34-3	26837	4121	16451	9250.9	29778	8209.3	10600	22298	6869.7	8576.3	7467.8	10691	16660	19471	20361	-	HMDB0240605	--	--
LIPID-P-0466	C26H46NO9P	LPS(20:3/0:0)	溶血磷脂酰丝氨酸_LPS(20:3/0:0)	GP	甘油磷脂类	LPS	溶血磷脂酰丝氨酸	-	19398	8503	15316	5097	15774	6577.7	4489.4	21993	7019.6	16868	3723.2	6994.5	17191	20434	17739	-	--	--	--
LIPID-P-0469	C28H46NO9P	LPS(22:5/0:0)	溶血磷脂酰丝氨酸_LPS(22:5/0:0)	GP	甘油磷脂类	LPS	溶血磷脂酰丝氨酸	-	17655	3354.8	12261	6612.4	6244.4	5794.3	1981.7	17650	9015.3	3812.2	6092.2	1604.7	10809	17224	12167	-	--	--	--
LIPID-P-0470	C28H44NO9P	LPS(22:6/0:0)	溶血磷脂酰丝氨酸_LPS(22:6/0:0)	GP	甘油磷脂类	LPS	溶血磷脂酰丝氨酸	-	376940	92715	222040	64408	160670	91541	76463	383080	52400	144090	46800	128210	208630	220840	222490	-	--	--	--
LIPID-P-0471	C36H72NO8P	PC(14:0_14:0)	磷脂酰胆碱_PC(14:0_14:0)	GP	甘油磷脂类	PC	磷脂酰胆碱	-	2403700	1077800	1191200	2133100	2469800	1106800	1155800	9947600	878430	2619400	2699700	2163900	1739600	1716700	1697100	C00157	HMDB0007866	--	--
LIPID-P-0473	C39H78NO8P	PC(15:0_16:0)	磷脂酰胆碱_PC(15:0_16:0)	GP	甘油磷脂类	PC	磷脂酰胆碱	-	9689400	13364000	15253000	7520000	7505300	12001000	21554000	51664000	6126300	14572000	6222400	5988500	9694400	9932900	10444000	C00157	HMDB0007935	--	--
LIPID-P-0477	C46H92NO8P	PC(16:0_22:0)	磷脂酰胆碱_PC(16:0_22:0)	GP	甘油磷脂类	PC	磷脂酰胆碱	-	731040	565010	595000	468220	537500	651930	413260	1469000	301270	896850	494150	742630	567100	586650	661440	C00157	HMDB0007985	--	--
LIPID-P-0479	C38H74NO8P	PC(14:0_16:1)	磷脂酰胆碱_PC(14:0_16:1)	GP	甘油磷脂类	PC	磷脂酰胆碱	-	2941500	1792600	1878700	2042200	2289100	1653600	1344000	10288000	2543500	3724200	4212600	1857200	2201200	2168300	2336800	C00157	HMDB0007870	--	--
LIPID-P-0480	C39H76NO8P	PC(15:0_16:1)	磷脂酰胆碱_PC(15:0_16:1)	GP	甘油磷脂类	PC	磷脂酰胆碱	-	262380	554370	579190	215420	197440	329700	462680	2712300	348210	495610	399710	138070	287620	325150	338740	C00157	--	--	--
LIPID-P-0481	C40H78NO8P	PC(16:0_16:1)	磷脂酰胆碱_PC(16:0_16:1)	GP	甘油磷脂类	PC	磷脂酰胆碱	-	2788500	2089100	2353700	2045100	2031600	1897000	1522600	5888200	3470500	4089400	3311100	1653300	2327100	2501300	2428300	C00157	HMDB0007969	--	--
LIPID-P-0482	C42H82NO8P	PC(16:0_18:1)	磷脂酰胆碱_PC(16:0_18:1)	GP	甘油磷脂类	PC	磷脂酰胆碱	-	34382000	21620000	22737000	27927000	31701000	28175000	19621000	51955000	26673000	41106000	21530000	27702000	28586000	28770000	27446000	C00157	HMDB0007972	--	--
LIPID-P-0483	C43H84NO8P	PC(17:0_18:1)	磷脂酰胆碱_PC(17:0_18:1)	GP	甘油磷脂类	PC	磷脂酰胆碱	-	6545800	6760600	7726100	5887800	6153000	9505300	5119900	27835000	5905200	15951000	5841300	8054100	7113100	7629600	6414100	C00157	--	--	--
LIPID-P-0487	C48H94NO8P	PC(18:1_22:0)	磷脂酰胆碱_PC(18:1_22:0)	GP	甘油磷脂类	PC	磷脂酰胆碱	-	212530	208570	228240	222740	265540	256130	140380	476020	122230	272240	158580	215200	193770	253610	202540	C00157	HMDB0008307	--	--
LIPID-P-0488	C50H98NO8P	PC(24:0_18:1)	磷脂酰胆碱_PC(24:0_18:1)	GP	甘油磷脂类	PC	磷脂酰胆碱	-	64085	63942	62051	82556	63065	64776	44603	226160	39138	172750	51616	162340	92891	94295	113050	C00157	HMDB0008283	--	--
LIPID-P-0489	C40H76NO8P	PC(14:0_18:2)	磷脂酰胆碱_PC(14:0_18:2)	GP	甘油磷脂类	PC	磷脂酰胆碱	-	25786000	18133000	18897000	24276000	24823000	19114000	19719000	102610000	16717000	39669000	25936000	28261000	21822000	22138000	22712000	C00157	HMDB0008002	--	--
LIPID-P-0491	C43H82NO8P	PC(17:1_18:1)	磷脂酰胆碱_PC(17:1_18:1)	GP	甘油磷脂类	PC	磷脂酰胆碱	-	9788700	16348000	16108000	10693000	10940000	20512000	16801000	35421000	8848900	24588000	9203000	16533000	14651000	14457000	15964000	C00157	HMDB0007935	--	--
LIPID-P-0493	C45H86NO8P	PC(19:0_18:2)	磷脂酰胆碱_PC(19:0_18:2)	GP	甘油磷脂类	PC	磷脂酰胆碱	-	447570	789540	803360	455920	417930	841220	371630	3012200	611270	1263600	531920	461360	645140	611020	682930	C00157	--	--	--
LIPID-P-0494	C46H88NO8P	PC(18:0_20:2)	磷脂酰胆碱_PC(18:0_20:2)	GP	甘油磷脂类	PC	磷脂酰胆碱	-	2905300	1747000	2081700	2229900	2851800	3671800	650140	5576800	1791000	4394400	1450700	2586600	2165700	2219800	1971200	C00157	HMDB0008045	--	--
LIPID-P-0496	C50H96NO8P	PC(18:1_24:1)	磷脂酰胆碱_PC(18:1_24:1)	GP	甘油磷脂类	PC	磷脂酰胆碱	-	65074	52474	61748	53571	85433	92789	25473	132530	50618	105720	38092	62429	65618	65237	56718	C00157	HMDB0008092	--	--
LIPID-P-0497	C40H74NO8P	PC(14:0_18:3)	磷脂酰胆碱_PC(14:0_18:3)	GP	甘油磷脂类	PC	磷脂酰胆碱	-	871160	422350	505770	667590	626550	609640	377770	3712800	369090	653260	418080	723810	574300	533700	513530	C00157	HMDB0007876	--	--
LIPID-P-0499	C43H80NO8P	PC(17:1_18:2)	磷脂酰胆碱_PC(17:1_18:2)	GP	甘油磷脂类	PC	磷脂酰胆碱	-	1343900	2321000	1947800	1391500	1279900	2127800	1845100	7246300	1063000	2590100	962080	1035000	1664000	1634200	1805800	C00157	--	--	--
LIPID-P-0500	C44H82NO8P	PC(16:0_20:3)	磷脂酰胆碱_PC(16:0_20:3)	GP	甘油磷脂类	PC	磷脂酰胆碱	-	8794800	9490000	9288000	7364800	7210100	9952700	3428700	10423000	6050300	11061000	5044700	9197100	7304800	7213900	7472900	C00157	HMDB0007980	--	--
LIPID-P-0501	C45H84NO8P	PC(17:0_20:3)	磷脂酰胆碱_PC(17:0_20:3)	GP	甘油磷脂类	PC	磷脂酰胆碱	-	764300	1594200	1923600	1226200	1066500	1689900	963190	4042800	1076000	2468100	1042900	1320400	1202100	1292400	1233100	C00157	--	--	--
LIPID-P-0502	C46H86NO8P	PC(18:0_20:3)	磷脂酰胆碱_PC(18:0_20:3)	GP	甘油磷脂类	PC	磷脂酰胆碱	-	162980	224010	183910	197700	207600	210820	205670	542530	191780	576030	206970	156880	269470	304640	268170	C00157	HMDB0008046	--	--
LIPID-P-0504	C50H94NO8P	PC(18:0_24:3)	磷脂酰胆碱_PC(18:0_24:3)	GP	甘油磷脂类	PC	磷脂酰胆碱	-	80956	97881	113070	84016	93107	127610	47802	230640	57227	173870	69689	109690	93514	83292	100800	C00157	HMDB0008317	--	--
LIPID-P-0505	C42H76NO8P	PC(14:0_20:4)	磷脂酰胆碱_PC(14:0_20:4)	GP	甘油磷脂类	PC	磷脂酰胆碱	-	5215100	2862200	2594000	5703600	5717400	3742800	3710300	24060000	4328000	8764600	8428700	6268900	4802400	4803200	4831100	C00157	HMDB0007883	SMP0000075;SMP0000353;SMP0000077;SMP0000083;SMP0000084;SMP0000085;SMP0000086;SMP0000087;SMP0000093;SMP0000094;SMP0000096;SMP0000098;SMP0000101;SMP0000102;SMP0000104;SMP0000109;SMP0000113;SMP0000114;SMP0000120;SMP0000289;SMP0000106;SMP0000116;SMP0000692;SMP0000693;SMP0000694;SMP0000695;SMP0000696;SMP0000697;SMP0000698;SMP0000699;SMP0000700;SMP0000701;SMP0000702;SMP0000703;SMP0000704;SMP0000705;SMP…	Arachidonic Acid Metabolism;Leukotriene C4 Synthesis Deficiency;Piroxicam Action Pathway;Acetylsalicylic Acid Action Pathway;Etodolac Action Pathway;Ketoprofen Action Pathway;Ibuprofen Action Pathway;Rofecoxib Action Pathway;Diclofenac Action Pathway;Sulindac Action Pathway;Celecoxib Action Pathway;Ketorolac Action Pathway;Suprofen Action Pathway;Bromfenac Action Pathway;Indomethacin Action Pathw…
LIPID-P-0506	C43H78NO8P	PC(15:0_20:4)	磷脂酰胆碱_PC(15:0_20:4)	GP	甘油磷脂类	PC	磷脂酰胆碱	-	1225100	1621600	1443200	1246700	1235300	1622800	2476100	12020000	1124900	2238800	969350	1026400	1452300	1357000	1500000	C00157	HMDB0007949	--	--
LIPID-P-0507	C44H80NO8P	PC(16:0_20:4)	磷脂酰胆碱_PC(16:0_20:4)	GP	甘油磷脂类	PC	磷脂酰胆碱	-	10204000	6092200	5466900	11081000	11374000	8668900	8943500	18412000	11781000	17410000	11413000	9467500	9813200	10189000	10539000	C00157	HMDB0007982	--	--
LIPID-P-0508	C45H80NO8P	PC(20:4_17:0)	磷脂酰胆碱_PC(20:4_17:0)	GP	甘油磷脂类	PC	磷脂酰胆碱	-	788780	2162700	1946400	1102600	958950	1559700	3711400	10487000	1346100	2843900	1231100	815670	1358700	1715600	1392500	C00157	--	--	--
LIPID-P-0511	C48H88NO8P	PC(18:0_22:4)	磷脂酰胆碱_PC(18:0_22:4)	GP	甘油磷脂类	PC	磷脂酰胆碱	-	4898200	3133700	3961100	5963300	6198000	7295300	4875700	17043000	7364700	16417000	6717500	6372700	6529500	7173600	6421700	C00157	HMDB0008054	--	--
LIPID-P-0513	C42H74NO8P	PC(14:0_20:5)	磷脂酰胆碱_PC(14:0_20:5)	GP	甘油磷脂类	PC	磷脂酰胆碱	-	124780	172750	149160	167410	145910	121370	79409	627700	125160	274410	110640	103130	120060	119170	103640	C00157	HMDB0007885	--	--
LIPID-P-0515	C44H78NO8P	PC(16:0_20:5)	磷脂酰胆碱_PC(16:0_20:5)	GP	甘油磷脂类	PC	磷脂酰胆碱	-	7570900	8364800	7047800	8426800	7630900	4997300	2596500	23981000	2890400	9992800	2264400	2097800	5818600	5907700	5823000	C00157	HMDB0007984	--	--
LIPID-P-0516	C45H80NO8P	PC(17:1_20:4)	磷脂酰胆碱_PC(17:1_20:4)	GP	甘油磷脂类	PC	磷脂酰胆碱	-	108550	87330	88892	57029	143900	185780	120290	438470	204860	208030	111770	51264	115670	130380	143210	C00157	--	--	--
LIPID-P-0517	C46H82NO8P	PC(16:0_22:5)	磷脂酰胆碱_PC(16:0_22:5)	GP	甘油磷脂类	PC	磷脂酰胆碱	-	2132000	1507500	1362900	1709600	1811000	2071200	887770	3841200	1749000	3250600	1855400	1845700	1718900	1796500	1869700	C00157	HMDB0007989	--	--
LIPID-P-0518	C48H86NO8P	PC(18:0_22:5)	磷脂酰胆碱_PC(18:0_22:5)	GP	甘油磷脂类	PC	磷脂酰胆碱	-	6002000	4789000	5202900	6415500	7798900	7284600	4754100	18108000	7894300	13839000	7570400	5557300	7442900	7624700	6968700	C00157	HMDB0008055	--	--
LIPID-P-0520	C44H76NO8P	PC(14:0_22:6)	磷脂酰胆碱_PC(14:0_22:6)	GP	甘油磷脂类	PC	磷脂酰胆碱	-	1046200	595590	587960	972570	983760	630310	1194500	4781900	620360	1366900	1242000	1120400	942120	887600	900780	C00157	HMDB0007892	--	--
LIPID-P-0521	C45H78NO8P	PC(15:1_22:5)	磷脂酰胆碱_PC(15:1_22:5)	GP	甘油磷脂类	PC	磷脂酰胆碱	-	241300	342080	336690	238900	179030	301820	775480	1987100	185450	397650	141160	191470	361380	324650	299200	C00157	--	--	--
LIPID-P-0523	C47H82NO8P	PC(22:6_17:0)	磷脂酰胆碱_PC(22:6_17:0)	GP	甘油磷脂类	PC	磷脂酰胆碱	-	630460	800490	681990	597270	550370	851500	1517800	2637000	550910	1269700	795440	843650	918890	930010	874840	C00157	--	--	--
LIPID-P-0524	C48H84NO8P	PC(18:0_22:6)	磷脂酰胆碱_PC(18:0_22:6)	GP	甘油磷脂类	PC	磷脂酰胆碱	-	29368000	25884000	24597000	30974000	33716000	32421000	41833000	104400000	26021000	71832000	26920000	40590000	36621000	41145000	42130000	C00157	HMDB0008057	--	--
LIPID-P-0526	C46H78NO8P	PC(16:1_22:6)	磷脂酰胆碱_PC(16:1_22:6)	GP	甘油磷脂类	PC	磷脂酰胆碱	-	927080	942480	984480	722200	803120	795140	692420	2471300	756330	1198500	716340	511580	845200	770170	804980	C00157	HMDB0008023	--	--
LIPID-P-0527	C48H82NO8P	PC(18:1_22:6)	磷脂酰胆碱_PC(18:1_22:6)	GP	甘油磷脂类	PC	磷脂酰胆碱	-	20050000	18230000	17053000	14498000	16652000	16874000	13549000	45195000	12048000	29811000	11271000	18185000	15904000	16253000	16505000	C00157	HMDB0008090	--	--
LIPID-P-0528	C50H86NO8P	PC(20:1_22:6)	磷脂酰胆碱_PC(20:1_22:6)	GP	甘油磷脂类	PC	磷脂酰胆碱	-	585770	582600	498650	632740	720220	776720	415300	1508900	450590	1047800	474170	689390	517560	604780	638210	C00157	HMDB0008321	--	--
LIPID-P-0529	C48H80NO8P	PC(20:4_20:4)	磷脂酰胆碱_PC(20:4_20:4)	GP	甘油磷脂类	PC	磷脂酰胆碱	-	3441000	2914900	3030200	2902500	3416900	2778600	2629500	8840500	2400100	5540000	2268400	3362700	2899800	2959200	2900500	C00157	HMDB0008156	--	--
LIPID-P-0530	C50H84NO8P	PC(20:2_22:6)	磷脂酰胆碱_PC(20:2_22:6)	GP	甘油磷脂类	PC	磷脂酰胆碱	-	796800	530860	521980	746810	871620	772220	856110	1494900	772530	1654000	717650	798490	759340	711010	669070	C00157	HMDB0008354	--	--
LIPID-P-0531	C38H78NO7P	PC(O-16:0_14:0)	磷脂酰胆碱_PC(O-16:0_14:0)	GP	甘油磷脂类	PC-O	磷脂酰胆碱	-	1130700	862870	973640	1170300	1214600	727320	1149500	4217100	700350	2008900	1093600	735120	1012000	1064700	1017300	C00157	--	--	--
LIPID-P-0532	C40H82NO7P	PC(O-16:0_16:0)	磷脂酰胆碱_PC(O-16:0_16:0)	GP	甘油磷脂类	PC-O	磷脂酰胆碱	-	6453800	4932600	5656400	9125100	9895500	5499300	7339500	17506000	7550200	19523000	5959300	3754800	7074200	7251400	7528800	C00157	--	--	--
LIPID-P-0535	C46H94NO7P	PC(O-16:0_22:0)	磷脂酰胆碱_PC(O-16:0_22:0)	GP	甘油磷脂类	PC-O	磷脂酰胆碱	-	210300	156420	204170	171420	215150	145800	197200	502090	108620	284490	74240	267690	204620	194430	192080	C00157	HMDB0013408	--	--
LIPID-P-0536	C38H76NO7P	PC(O-16:0_14:1)	磷脂酰胆碱_PC(O-16:0_14:1)	GP	甘油磷脂类	PC-O	磷脂酰胆碱	-	2195400	1836300	1920700	1731000	1950600	1292700	1784700	4743700	671740	2217600	724360	1408700	1866500	1742400	1921600	C00157	HMDB0013403	--	--
LIPID-P-0537	C40H80NO7P	PC(O-16:0_16:1)	磷脂酰胆碱_PC(O-16:0_16:1)	GP	甘油磷脂类	PC-O	磷脂酰胆碱	-	2391300	1878400	2530000	1647000	1607500	1767000	2034900	4846800	1442100	3180300	1499700	1387100	1754500	1990600	2001900	C00157	HMDB0013404	--	--
LIPID-P-0538	C42H84NO7P	PC(O-18:1_16:0)	磷脂酰胆碱_PC(O-18:1_16:0)	GP	甘油磷脂类	PC-O	磷脂酰胆碱	-	28636000	17457000	20463000	24668000	27326000	24765000	13479000	57364000	21615000	63566000	23104000	24886000	23306000	24335000	23225000	C00157	HMDB0013426	--	--
LIPID-P-0541	C48H96NO7P	PC(O-18:1_22:0)	磷脂酰胆碱_PC(O-18:1_22:0)	GP	甘油磷脂类	PC-O	磷脂酰胆碱	-	259490	206040	284590	257600	240300	234760	291030	532290	125420	288950	122840	276180	227490	268680	254710	C00157	--	--	--
LIPID-P-0544	C42H82NO7P	PC(O-16:0_18:2)	磷脂酰胆碱_PC(O-16:0_18:2)	GP	甘油磷脂类	PC-O	磷脂酰胆碱	88542-95-4	49086000	27125000	24940000	33604000	36547000	31455000	29608000	74496000	34176000	69581000	34574000	38747000	34822000	34988000	35624000	C00157	HMDB0011151	--	--
LIPID-P-0547	C48H94NO7P	PC(O-18:1_22:1)	磷脂酰胆碱_PC(O-18:1_22:1)	GP	甘油磷脂类	PC-O	磷脂酰胆碱	-	206500	182370	185730	142670	113330	180120	51867	665120	85834	153680	95191	106130	187410	134620	137050	C00157	--	--	--
LIPID-P-0549	C42H80NO7P	PC(O-16:1_18:2)	磷脂酰胆碱_PC(O-16:1_18:2)	GP	甘油磷脂类	PC-O	磷脂酰胆碱	-	402320000	211290000	219890000	260860000	281770000	252110000	224320000	553430000	269150000	540740000	311200000	397380000	276780000	278350000	275200000	C00157	--	--	--
LIPID-P-0550	C44H84NO7P	PC(O-18:1_18:2)	磷脂酰胆碱_PC(O-18:1_18:2)	GP	甘油磷脂类	PC-O	磷脂酰胆碱	155575-01-2	18004000	10659000	10716000	13325000	14750000	17324000	9694400	22492000	15548000	31386000	13623000	17856000	13336000	15680000	14631000	C00157	--	--	--
LIPID-P-0553	C42H78NO7P	PC(O-14:0_20:4)	磷脂酰胆碱_PC(O-14:0_20:4)	GP	甘油磷脂类	PC-O	磷脂酰胆碱	-	9115100	2595100	2478500	4041900	4286100	4543100	2997500	16692000	3435300	5279100	2452600	7174300	4373700	4240500	4456300	C00157	--	--	--
LIPID-P-0554	C44H82NO7P	PC(O-16:0_20:4)	磷脂酰胆碱_PC(O-16:0_20:4)	GP	甘油磷脂类	PC-O	磷脂酰胆碱	-	11384000	5498500	5794700	7186100	7149900	10008000	6429700	12821000	8380500	20150000	8813200	11208000	9302500	8672600	8877600	C00157	--	--	--
LIPID-P-0555	C46H86NO7P	PC(O-18:0_20:4)	磷脂酰胆碱_PC(O-18:0_20:4)	GP	甘油磷脂类	PC-O	磷脂酰胆碱	-	2670700	2665000	2783700	2409900	2512000	2971000	1403400	7022100	3186800	10624000	6315000	4095000	2636600	2739900	2750300	C00157	--	--	--
LIPID-P-0559	C44H80NO7P	PC(O-16:1_20:4)	磷脂酰胆碱_PC(O-16:1_20:4)	GP	甘油磷脂类	PC-O	磷脂酰胆碱	-	342680000	129670000	133050000	225800000	253040000	214240000	195510000	621470000	295850000	597200000	386320000	377340000	253190000	255690000	270300000	C00157	--	--	--
LIPID-P-0560	C46H84NO7P	PC(O-18:1_20:4)	磷脂酰胆碱_PC(O-18:1_20:4)	GP	甘油磷脂类	PC-O	磷脂酰胆碱	-	1745700	1139000	1079100	1871600	2253500	1850600	841220	2868100	1826200	3596500	1512000	1708500	2049800	2234200	2040800	C00157	--	--	--
LIPID-P-0561	C48H88NO7P	PC(O-20:1_20:4)	磷脂酰胆碱_PC(O-20:1_20:4)	GP	甘油磷脂类	PC-O	磷脂酰胆碱	-	281440	185650	186980	355630	460670	508320	312630	931850	370020	815800	249400	448130	500300	567390	572080	C00157	--	--	--
LIPID-P-0563	C52H96NO7P	PC(O-24:1_20:4)	磷脂酰胆碱_PC(O-24:1_20:4)	GP	甘油磷脂类	PC-O	磷脂酰胆碱	-	123620	86144	113040	150280	159580	171110	133980	383230	161640	220110	90283	163410	300740	285960	328820	C00157	--	--	--
LIPID-P-0564	C44H78NO7P	PC(O-16:1_20:5)	磷脂酰胆碱_PC(O-16:1_20:5)	GP	甘油磷脂类	PC-O	磷脂酰胆碱	-	7124400	5128300	4528200	4519400	5022500	2829400	1561600	17572000	2628200	9174100	2436100	1899500	3433500	3583400	3608700	C00157	--	--	--
LIPID-P-0567	C50H90NO7P	PC(O-22:2_20:4)	磷脂酰胆碱_PC(O-22:2_20:4)	GP	甘油磷脂类	PC-O	磷脂酰胆碱	-	15663	19154	51497	81124	38920	61202	85290	254130	108370	86693	52965	69944	139090	154090	137290	C00157	--	--	--
LIPID-P-0568	C46H80NO7P	PC(O-16:1_22:6)	磷脂酰胆碱_PC(O-16:1_22:6)	GP	甘油磷脂类	PC-O	磷脂酰胆碱	-	90974000	37258000	40197000	47088000	56334000	44617000	81105000	146860000	56692000	122370000	89170000	81139000	59096000	58190000	58886000	C00157	--	--	--
LIPID-P-0569	C48H84NO7P	PC(O-18:1_22:6)	磷脂酰胆碱_PC(O-18:1_22:6)	GP	甘油磷脂类	PC-O	磷脂酰胆碱	-	4987300	2881500	3025700	3547200	3619100	3406700	4680900	7381500	3080300	7776900	3619500	5375200	4093300	4209500	4422800	C00157	--	--	--
LIPID-P-0575	C35H68NO8P	PE(16:1_14:0)	磷脂酰乙醇胺_PE(16:1_14:0)	GP	甘油磷脂类	PE	磷脂酰乙醇胺	-	94985	50237	59531	85512	126670	56645	25974	270360	70500	79655	71981	91489	91769	79994	63079	C00350	HMDB0008953	--	--
LIPID-P-0578	C38H74NO8P	PE(15:0_18:1)	磷脂酰乙醇胺_PE(15:0_18:1)	GP	甘油磷脂类	PE	磷脂酰乙醇胺	-	110870	133830	200630	103450	101560	86559	177680	553720	123790	160720	49485	61419	150120	131120	162860	C00350	HMDB0008893	--	--
LIPID-P-0580	C40H78NO8P	PE(17:0_18:1)	磷脂酰乙醇胺_PE(17:0_18:1)	GP	甘油磷脂类	PE	磷脂酰乙醇胺	-	350790	372640	388760	277020	348820	324690	217110	1194300	288240	694140	192450	271670	449770	356150	486160	C00350	--	--	--
LIPID-P-0581	C41H80NO8P	PE(20:1_16:0)	磷脂酰乙醇胺_PE(20:1_16:0)	GP	甘油磷脂类	PE	磷脂酰乙醇胺	-	16537000	20373000	25130000	18321000	21846000	16882000	15874000	40156000	18789000	35535000	13840000	20063000	25972000	24887000	24076000	C00350	HMDB0009253	--	--
LIPID-P-0582	C43H84NO8P	PE(20:1_18:0)	磷脂酰乙醇胺_PE(20:1_18:0)	GP	甘油磷脂类	PE	磷脂酰乙醇胺	-	205090	147980	364250	161670	208600	117150	133890	352220	290200	311640	83620	188480	248560	244470	281260	C00350	HMDB0009255	--	--
LIPID-P-0583	C45H88NO8P	PE(24:0_16:1)	磷脂酰乙醇胺_PE(24:0_16:1)	GP	甘油磷脂类	PE	磷脂酰乙醇胺	-	404760	344050	209960	393520	434470	319750	263870	534780	212890	631460	124030	485870	301030	417250	530210	C00350	HMDB0009716	--	--
LIPID-P-0585	C37H70NO8P	PE(18:2_14:0)	磷脂酰乙醇胺_PE(18:2_14:0)	GP	甘油磷脂类	PE	磷脂酰乙醇胺	-	560660	442430	451820	807230	954290	416170	429510	2397900	439060	645960	378520	441390	636090	595040	657580	C00350	HMDB0009085	--	--
LIPID-P-0586	C38H72NO8P	PE(16:1_17:1)	磷脂酰乙醇胺_PE(16:1_17:1)	GP	甘油磷脂类	PE	磷脂酰乙醇胺	-	64041	109660	127730	72865	76198	68134	140060	270880	40070	65648	32761	44950	116210	91705	97428	C00350	--	--	--
LIPID-P-0587	C39H74NO8P	PE(18:1_16:1)	磷脂酰乙醇胺_PE(18:1_16:1)	GP	甘油磷脂类	PE	磷脂酰乙醇胺	-	26740000	20839000	22767000	33607000	34840000	17018000	20655000	37975000	18478000	33355000	12347000	18609000	28269000	25369000	23020000	C00350	HMDB0009056	--	--
LIPID-P-0588	C40H76NO8P	PE(17:1_18:1)	磷脂酰乙醇胺_PE(17:1_18:1)	GP	甘油磷脂类	PE	磷脂酰乙醇胺	-	533720	552370	998580	605380	494890	604160	902220	1681700	530180	916210	373110	721590	967870	568980	635970	C00350	--	--	--
LIPID-P-0591	C43H82NO8P	PE(20:2_18:0)	磷脂酰乙醇胺_PE(20:2_18:0)	GP	甘油磷脂类	PE	磷脂酰乙醇胺	-	640340	1146400	1197200	960440	1223900	1003200	395630	1157800	861930	1524900	512160	626980	882860	1082700	793240	C00350	HMDB0009225	--	--
LIPID-P-0592	C45H86NO8P	PE(22:2_18:0)	磷脂酰乙醇胺_PE(22:2_18:0)	GP	甘油磷脂类	PE	磷脂酰乙醇胺	-	443860	405150	405370	445620	403590	389400	204630	439600	342940	674820	223700	352030	425780	499850	426890	C00350	HMDB0009552	--	--
LIPID-P-0594	C37H68NO8P	PE(14:0_18:3)	磷脂酰乙醇胺_PE(14:0_18:3)	GP	甘油磷脂类	PE	磷脂酰乙醇胺	-	28177	9589.2	10944	15855	18471	10262	9121.8	61306	9582.4	3935.6	4515.1	9298.4	21121	19057	13737	C00350	HMDB0008830	--	--
LIPID-P-0598	C42H78NO8P	PE(18:2_19:1)	磷脂酰乙醇胺_PE(18:2_19:1)	GP	甘油磷脂类	PE	磷脂酰乙醇胺	-	201210	335460	261810	173580	198900	266850	226020	468350	188510	323060	207560	294730	277060	242950	237390	C00350	--	--	--
LIPID-P-0602	C47H88NO8P	PE(18:0_24:3)	磷脂酰乙醇胺_PE(18:0_24:3)	GP	甘油磷脂类	PE	磷脂酰乙醇胺	-	152390	133750	151160	188230	209850	203440	130860	343010	111120	323580	80714	284870	206770	210010	212630	C00350	--	--	--
LIPID-P-0603	C39H70NO8P	PE(20:4_14:0)	磷脂酰乙醇胺_PE(20:4_14:0)	GP	甘油磷脂类	PE	磷脂酰乙醇胺	-	453770	406030	263290	549380	568150	308300	252500	1413300	343230	646600	433980	339280	418960	486450	470300	C00350	HMDB0009382	--	--
LIPID-P-0605	C42H76NO8P	PE(17:0_20:4)	磷脂酰乙醇胺_PE(17:0_20:4)	GP	甘油磷脂类	PE	磷脂酰乙醇胺	-	2499400	3075600	3352500	2162800	2130300	2704500	2181800	5474900	2081200	3614800	2179000	3475000	2936900	2728400	2952300	C00350	--	--	--
LIPID-P-0607	C44H80NO8P	PE(19:0_20:4)	磷脂酰乙醇胺_PE(19:0_20:4)	GP	甘油磷脂类	PE	磷脂酰乙醇胺	-	556450	1193800	1006600	648520	680140	809060	449890	1615900	398960	1171800	524840	796770	817340	763090	937850	C00350	--	--	--
LIPID-P-0610	C41H72NO8P	PE(16:1_20:4)	磷脂酰乙醇胺_PE(16:1_20:4)	GP	甘油磷脂类	PE	磷脂酰乙醇胺	-	966310	1136500	957740	963020	929430	503470	314600	1470800	315270	756910	260920	149880	642500	652560	746810	C00350	HMDB0008970	--	--
LIPID-P-0612	C43H76NO8P	PE(18:1_20:4)	磷脂酰乙醇胺_PE(18:1_20:4)	GP	甘油磷脂类	PE	磷脂酰乙醇胺	-	6444300	6202100	8398400	7837200	8198700	6081400	2448500	7310800	6190400	7100900	5052200	6203600	6978300	6452500	5886500	C00350	HMDB0009069	--	--
LIPID-P-0614	C45H80NO8P	PE(18:0_22:5)	磷脂酰乙醇胺_PE(18:0_22:5)	GP	甘油磷脂类	PE	磷脂酰乙醇胺	-	8163300	7342400	7304300	8825400	9992600	7609400	5559200	19039000	14669000	14206000	7154600	5382100	9239100	8173600	8488700	C00350	HMDB0009010	--	--
LIPID-P-0615	C47H84NO8P	PE(18:0_24:5)	磷脂酰乙醇胺_PE(18:0_24:5)	GP	甘油磷脂类	PE	磷脂酰乙醇胺	-	532670	326700	309200	467740	469480	425610	155680	662360	497210	923020	343280	400120	400860	434740	415700	C00350	--	--	--
LIPID-P-0616	C49H88NO8P	PE(24:1_20:4)	磷脂酰乙醇胺_PE(24:1_20:4)	GP	甘油磷脂类	PE	磷脂酰乙醇胺	-	243350	184180	144130	197480	192220	257920	109390	415340	285080	390340	164390	221570	251830	239820	247090	C00350	HMDB0009762	--	--
LIPID-P-0617	C41H70NO8P	PE(14:0_22:6)	磷脂酰乙醇胺_PE(14:0_22:6)	GP	甘油磷脂类	PE	磷脂酰乙醇胺	-	278100	191110	225200	284020	341370	201600	323050	992300	165320	252260	191960	219690	279940	263510	268300	C00350	HMDB0008847	--	--
LIPID-P-0618	C42H72NO8P	PE(15:0_22:6)	磷脂酰乙醇胺_PE(15:0_22:6)	GP	甘油磷脂类	PE	磷脂酰乙醇胺	-	61450	75647	104020	54062	55605	46186	226370	453310	70375	58081	36890	44997	99402	86905	105750	C00350	HMDB0008913	--	--
LIPID-P-0619	C43H74NO8P	PE(20:5_18:1)	磷脂酰乙醇胺_PE(20:5_18:1)	GP	甘油磷脂类	PE	磷脂酰乙醇胺	-	2977400	2132500	2227900	2295800	2843800	1591500	4144000	4862700	2065900	2514100	1386400	1648600	3018800	2716400	2727200	C00350	HMDB0009455	--	--
LIPID-P-0620	C44H76NO8P	PE(17:0_22:6)	磷脂酰乙醇胺_PE(17:0_22:6)	GP	甘油磷脂类	PE	磷脂酰乙醇胺	-	916480	1290200	1053900	664720	740610	754880	1658500	3093900	500940	1201100	521480	1169800	1081500	934060	936310	C00350	--	--	--
LIPID-P-0622	C46H80NO8P	PE(19:0_22:6)	磷脂酰乙醇胺_PE(19:0_22:6)	GP	甘油磷脂类	PE	磷脂酰乙醇胺	-	127660	164280	143480	86954	108260	127020	217980	614560	91882	173440	49244	146210	203540	187480	138700	C00350	--	--	--
LIPID-P-0623	C47H82NO8P	PE(22:6_20:0)	磷脂酰乙醇胺_PE(22:6_20:0)	GP	甘油磷脂类	PE	磷脂酰乙醇胺	-	162870	146670	99194	186730	170010	190120	152540	445750	110380	234730	63077	165480	152920	194030	158210	C00350	HMDB0009691	--	--
LIPID-P-0624	C43H72NO8P	PE(16:1_22:6)	磷脂酰乙醇胺_PE(16:1_22:6)	GP	甘油磷脂类	PE	磷脂酰乙醇胺	-	277850	279140	251850	155570	291150	171370	203320	851690	310020	406380	160600	147200	310570	329630	296740	C00350	HMDB0008979	--	--
LIPID-P-0627	C46H78NO8P	PE(19:2_22:5)	磷脂酰乙醇胺_PE(19:2_22:5)	GP	甘油磷脂类	PE	磷脂酰乙醇胺	-	78333	117030	121820	76493	66579	94620	99122	454920	77237	132970	56087	101410	160050	150380	94328	C00350	--	--	--
LIPID-P-0629	C45H74NO8P	PE(22:6_18:2)	磷脂酰乙醇胺_PE(22:6_18:2)	GP	甘油磷脂类	PE	磷脂酰乙醇胺	-	1465600	1408400	1885100	1034500	1310300	974670	1318500	3416200	702630	1473700	597510	1212100	1047300	1286700	1264100	C00350	HMDB0009687	--	--
LIPID-P-0630	C39H78NO7P	PE(P-18:0_16:0)	磷脂酰乙醇胺_PE(P-18:0_16:0)	GP	甘油磷脂类	PE-P	磷脂酰乙醇胺	-	897820	798050	901870	1189200	1070700	963200	577610	1350900	1012600	1607400	624020	830360	991230	1108100	1203000	C00350	HMDB0011371	--	--
LIPID-P-0632	C43H86NO7P	PE(P-18:0_20:0)	磷脂酰乙醇胺_PE(P-18:0_20:0)	GP	甘油磷脂类	PE-P	磷脂酰乙醇胺	-	22484	22189	40738	49288	50703	43369	33683	117820	42829	82311	19538	28422	53656	48791	48864	C00350	HMDB0011380	--	--
LIPID-P-0636	C39H76NO7P	PE(P-16:0_18:1)	磷脂酰乙醇胺_PE(P-16:0_18:1)	GP	甘油磷脂类	PE-P	磷脂酰乙醇胺	-	553590	516270	486780	524660	640940	544710	345540	960340	471330	750840	387820	598010	600800	579430	584790	C00350	HMDB0011342	--	--
LIPID-P-0640	C39H74NO7P	PE(P-16:0_18:2)	磷脂酰乙醇胺_PE(P-16:0_18:2)	GP	甘油磷脂类	PE-P	磷脂酰乙醇胺	-	576760	403200	502510	874610	626510	507610	521540	935960	319860	850600	465800	991820	797460	792490	383980	C00350	HMDB0011343	--	--
LIPID-P-0647	C41H76NO7P	PE(P-18:1_18:2)	磷脂酰乙醇胺_PE(P-18:1_18:2)	GP	甘油磷脂类	PE-P	磷脂酰乙醇胺	-	3610600	2698600	2480200	6318600	5384500	3016500	3155100	5947700	6245600	7351000	4295200	3565600	3205800	4308400	4966500	C00350	HMDB0011377	--	--
LIPID-P-0648	C42H78NO7P	PE(P-17:0_20:3)	磷脂酰乙醇胺_PE(P-17:0_20:3)	GP	甘油磷脂类	PE-P	磷脂酰乙醇胺	-	501500	366560	536600	452270	532290	358520	299130	1028600	500600	804800	318120	393100	577680	483180	462660	C00350	--	--	--
LIPID-P-0649	C43H80NO7P	PE(P-18:0_20:3)	磷脂酰乙醇胺_PE(P-18:0_20:3)	GP	甘油磷脂类	PE-P	磷脂酰乙醇胺	-	1829000	1598700	1633900	2444900	2966400	2514200	1532900	7103900	2946000	7218400	1751000	2098200	2998400	2368000	2832100	C00350	HMDB0011383	--	--
LIPID-P-0650	C45H84NO7P	PE(P-18:0_22:3)	磷脂酰乙醇胺_PE(P-18:0_22:3)	GP	甘油磷脂类	PE-P	磷脂酰乙醇胺	-	307450	320730	370190	553070	542160	427320	478070	1017500	773450	1465400	501200	388690	650140	533390	609030	C00350	--	--	--
LIPID-P-0652	C41H74NO7P	PE(P-16:0_20:4)	磷脂酰乙醇胺_PE(P-16:0_20:4)	GP	甘油磷脂类	PE-P	磷脂酰乙醇胺	-	13523000	5378200	5593400	9104900	9726400	6659500	9353300	20333000	8660800	10899000	10010000	9844800	9249500	9675600	8789900	C00350	HMDB0011352	--	--
LIPID-P-0653	C42H76NO7P	PE(P-17:0_20:4)	磷脂酰乙醇胺_PE(P-17:0_20:4)	GP	甘油磷脂类	PE-P	磷脂酰乙醇胺	-	280760	675660	670260	404380	371580	622260	318530	1334000	354520	571510	752440	644720	558090	344640	475350	C00350	--	--	--
LIPID-P-0654	C43H78NO7P	PE(P-18:0_20:4)	磷脂酰乙醇胺_PE(P-18:0_20:4)	GP	甘油磷脂类	PE-P	磷脂酰乙醇胺	-	11028000	13252000	14121000	13448000	22107000	13130000	8205600	26237000	11281000	30729000	17048000	14765000	17495000	14013000	15700000	C00350	HMDB0005779	--	--
LIPID-P-0655	C45H82NO7P	PE(P-18:0_22:4)	磷脂酰乙醇胺_PE(P-18:0_22:4)	GP	甘油磷脂类	PE-P	磷脂酰乙醇胺	-	191960	234650	232340	177390	288930	337460	160490	606700	345080	524570	291330	163340	242730	234010	271330	C00350	HMDB0011391	--	--
LIPID-P-0657	C41H72NO7P	PE(P-16:0_20:5)	磷脂酰乙醇胺_PE(P-16:0_20:5)	GP	甘油磷脂类	PE-P	磷脂酰乙醇胺	-	169800	420940	204260	178590	173850	153860	120510	494060	40917	138630	55547	99621	136710	102400	173940	C00350	HMDB0011354	--	--
LIPID-P-0658	C43H76NO7P	PE(P-18:1_20:4)	磷脂酰乙醇胺_PE(P-18:1_20:4)	GP	甘油磷脂类	PE-P	磷脂酰乙醇胺	-	10510000	8175500	11406000	12886000	12990000	10686000	11955000	29382000	7349200	28691000	12188000	13538000	11231000	15455000	14508000	C00350	HMDB0011387	--	--
LIPID-P-0661	C43H74NO7P	PE(P-16:0_22:6)	磷脂酰乙醇胺_PE(P-16:0_22:6)	GP	甘油磷脂类	PE-P	磷脂酰乙醇胺	-	3552400	4309400	4765400	3213100	4844700	3407000	6278000	9267900	3221000	4497100	3373600	3335500	4017600	4772600	3636800	C00350	HMDB0005780	--	--
LIPID-P-0662	C45H78NO7P	PE(P-18:0_22:6)	磷脂酰乙醇胺_PE(P-18:0_22:6)	GP	甘油磷脂类	PE-P	磷脂酰乙醇胺	-	2983800	4119400	6254300	3238800	5016000	4141700	4153900	9515300	2121000	8378800	4192900	3102000	6498400	5707800	4442400	C00350	HMDB0011394	--	--
LIPID-P-0663	C47H82NO7P	PE(P-20:0_22:6)	磷脂酰乙醇胺_PE(P-20:0_22:6)	GP	甘油磷脂类	PE-P	磷脂酰乙醇胺	-	11862	28102	43990	16170	27585	36584	39010	61666	31979	32868	43351	39972	33319	38926	40449	C00350	--	--	--
LIPID-P-0664	C45H76NO7P	PE(P-18:1_22:6)	磷脂酰乙醇胺_PE(P-18:1_22:6)	GP	甘油磷脂类	PE-P	磷脂酰乙醇胺	-	2632300	4261200	3178000	2033400	3304800	5840700	3777400	6650400	2702200	4745100	3476500	3297400	3710100	4384900	4619500	C00350	HMDB0011460	--	--
LIPID-P-0665	C45H74NO7P	PE(P-20:2_20:6)	磷脂酰乙醇胺_PE(P-20:2_20:6)	GP	甘油磷脂类	PE-P	磷脂酰乙醇胺	-	218270	119410	116310	170410	117540	131170	222730	403980	78330	300980	101460	183420	180430	176030	176200	C00350	--	--	--
LIPID-P-0674	C40H75O10P	PG(18:1_16:1)	磷脂酰甘油_PG(18:1_16:1)	GP	甘油磷脂类	PG	磷脂酰甘油	-	248220	26832	53550	151570	37362	103850	251510	459790	47927	174420	67590	106520	101990	112840	48584	-	HMDB0010631	--	--
LIPID-P-0689	C46H75O10P	PG(18:2_22:6)	磷脂酰甘油_PG(18:2_22:6)	GP	甘油磷脂类	PG	磷脂酰甘油	-	3891.7	1023	4745.3	951.89	4184	2986.6	1821.3	1384.8	798.65	368.75	2621.9	582.4	2875.9	5374.6	4127.8	-	HMDB0010659	--	--
LIPID-P-0703	C40H74NO10P	PS(18:2_16:0)	磷脂酰丝氨酸_PS(18:2_16:0)	GP	甘油磷脂类	PS	磷脂酰丝氨酸	-	395000	327790	409340	267980	275070	191890	187470	533970	219620	254440	210080	130940	382190	383030	337510	C02737	HMDB0012398	--	--
LIPID-P-0704	C41H76NO10P	PS(18:0_17:2)	磷脂酰丝氨酸_PS(18:0_17:2)	GP	甘油磷脂类	PS	磷脂酰丝氨酸	-	24505	28606	27557	13663	18779	8700.5	17010	62970	17741	21956	14336	12648	31766	13832	33860	C02737	--	--	--
LIPID-P-0708	C46H86NO10P	PS(18:1_22:1)	磷脂酰丝氨酸_PS(18:1_22:1)	GP	甘油磷脂类	PS	磷脂酰丝氨酸	-	481650	432700	635660	448730	558310	459340	256710	771870	397650	1112000	410140	501940	693040	629460	624840	C02737	HMDB0112417	--	--
LIPID-P-0709	C42H76NO10P	PS(18:2_18:1)	磷脂酰丝氨酸_PS(18:2_18:1)	GP	甘油磷脂类	PS	磷脂酰丝氨酸	-	273490	249980	212380	136830	104970	93327	94362	395960	213890	87204	74964	64434	290680	256680	244280	C02737	HMDB0012401	--	--
LIPID-P-0714	C42H74NO10P	PS(16:0_20:4)	磷脂酰丝氨酸_PS(16:0_20:4)	GP	甘油磷脂类	PS	磷脂酰丝氨酸	-	293560	108270	212220	96258	207080	101800	66975	199370	146520	123400	160440	75862	188910	208400	244800	C02737	HMDB0012361	--	--
LIPID-P-0718	C46H82NO10P	PS(22:4_18:0)	磷脂酰丝氨酸_PS(22:4_18:0)	GP	甘油磷脂类	PS	磷脂酰丝氨酸	-	2303000	881240	1856300	1939700	2396400	1658900	1913600	2872800	3485800	3269200	2480400	1775500	1957900	2506300	3108700	C02737	HMDB0112793	--	--
LIPID-P-0723	C44H74NO10P	PS(16:0_22:6)	磷脂酰丝氨酸_PS(16:0_22:6)	GP	甘油磷脂类	PS	磷脂酰丝氨酸	-	412620	246740	423560	256400	285040	195460	330410	329190	79893	350110	199180	143630	404820	439830	430150	C02737	HMDB0012362	--	--
LIPID-P-0724	C45H76NO10P	PS(17:0_22:6)	磷脂酰丝氨酸_PS(17:0_22:6)	GP	甘油磷脂类	PS	磷脂酰丝氨酸	-	53739	104090	95884	16684	45592	67775	92563	229310	44082	112260	54569	53526	153590	117490	96418	C02737	--	--	--
LIPID-P-0727	C35H73N2O6P	SM(d18:0/12:0)	鞘磷脂_SM(d18:0/12:0)	SL	鞘脂类	SM	鞘磷脂	-	45001	31602	42139	55843	62587	44749	30943	115900	19444	54289	49137	70517	60016	49445	49662	C00550	HMDB0012084	--	--
LIPID-P-0729	C37H77N2O6P	SM(d18:0/14:0)	鞘磷脂_SM(d18:0/14:0)	SL	鞘脂类	SM	鞘磷脂	-	837200	765390	1051700	709900	899600	470410	592820	1635900	276300	829090	589230	917180	884360	775110	840980	C00550	HMDB0012085	--	--
LIPID-P-0730	C39H81N2O6P	SM(d18:0/16:0)	鞘磷脂_SM(d18:0/16:0)	SL	鞘脂类	SM	鞘磷脂	-	922680	705100	813260	730180	797340	694430	652190	904180	878170	1071600	657180	574720	882430	892200	917490	C00550	HMDB0010168	--	--
LIPID-P-0731	C40H83N2O6P	SM(d18:0/17:0)	鞘磷脂_SM(d18:0/17:0)	SL	鞘脂类	SM	鞘磷脂	-	510610	429860	520480	380580	467520	408920	539930	1208500	299530	720000	255680	290150	416000	485040	423590	C00550	--	--	--
LIPID-P-0732	C41H85N2O6P	SM(d18:0/18:0)	鞘磷脂_SM(d18:0/18:0)	SL	鞘脂类	SM	鞘磷脂	-	12071000	9405800	9930900	10200000	10613000	10726000	9441900	18762000	13097000	20106000	11299000	8809600	10190000	10385000	11438000	C00550	HMDB0012087	--	--
LIPID-P-0734	C45H93N2O6P	SM(d18:0/22:0)	鞘磷脂_SM(d18:0/22:0)	SL	鞘脂类	SM	鞘磷脂	-	4526900	3496100	3877100	3461400	3769600	3617700	1816000	6502000	2123100	6631100	2262800	4700200	3067800	3892200	3390600	C00550	HMDB0012091	--	--
LIPID-P-0735	C35H71N2O6P	SM(d18:1/12:0)	鞘磷脂_SM(d18:1/12:0)	SL	鞘脂类	SM	鞘磷脂	-	594710	474100	569060	688990	775860	314770	459220	1675700	131890	683450	385360	811260	656860	627320	647750	C00550	HMDB0012096	--	--
LIPID-P-0736	C37H75N2O6P	SM(d18:1/14:0)	鞘磷脂_SM(d18:1/14:0)	SL	鞘脂类	SM	鞘磷脂	-	583620	412190	431970	527580	548070	237760	399210	1001400	154920	531800	318070	474150	495520	467400	427140	C00550	HMDB0012097	--	--
LIPID-P-0737	C38H77N2O6P	SM(d18:1/15:0)	鞘磷脂_SM(d18:1/15:0)	SL	鞘脂类	SM	鞘磷脂	-	8653600	6661000	7284900	6899900	7439100	4667200	7203200	18786000	2344300	8431800	2764700	4734100	6521800	7058300	6978900	C00550	--	--	--
LIPID-P-0738	C39H79N2O6P	SM(d18:1/16:0)	鞘磷脂_SM(d18:1/16:0)	SL	鞘脂类	SM	鞘磷脂	-	9586300	6209400	7182300	7451200	8311000	6757900	4908500	13590000	6612500	13717000	5967300	5494500	7607500	8262900	7944200	C00550	HMDB0010169	--	--
LIPID-P-0739	C40H81N2O6P	SM(d18:1/17:0)	鞘磷脂_SM(d18:1/17:0)	SL	鞘脂类	SM	鞘磷脂	-	9541000	8843100	10616000	7669900	8199100	8271800	8834100	26705000	7285400	16458000	7082800	5878600	8582500	7928000	7888300	C00550	--	--	--
LIPID-P-0740	C41H83N2O6P	SM(d18:1/18:0)	鞘磷脂_SM(d18:1/18:0)	SL	鞘脂类	SM	鞘磷脂	-	4232800	3167600	3269500	3308000	3513000	3478000	3154400	6691100	4656100	7250800	3863200	2926300	3552500	3699200	3876700	C00550	HMDB0001348	SMP0000034;SMP0000349;SMP0000348;SMP0000347;SMP0000525;SMP0000526	Sphingolipid Metabolism;Gaucher Disease;Globoid Cell Leukodystrophy;Metachromatic Leukodystrophy (MLD);Fabry Disease;Krabbe Disease
LIPID-P-0745	C46H93N2O6P	SM(d18:1/23:0)	鞘磷脂_SM(d18:1/23:0)	SL	鞘脂类	SM	鞘磷脂	-	12253000	12739000	11634000	8651300	11320000	9125200	11519000	30930000	5887600	15008000	6233800	14610000	11146000	11617000	11013000	C00550	HMDB0012105	--	--
LIPID-P-0746	C47H95N2O6P	SM(d18:1/24:0)	鞘磷脂_SM(d18:1/24:0)	SL	鞘脂类	SM	鞘磷脂	-	1021800	713650	882240	737820	832930	1080800	619520	1411600	430360	1534500	591640	850700	791350	866260	897430	C00550	HMDB0011697	--	--
LIPID-P-0747	C48H97N2O6P	SM(d18:1/25:0)	鞘磷脂_SM(d18:1/25:0)	SL	鞘脂类	SM	鞘磷脂	-	544450	675910	794670	420110	494510	707680	697350	1450300	236450	767200	322950	604550	627770	626410	699610	C00550	--	--	--
LIPID-P-0748	C49H99N2O6P	SM(d20:0/24:1)	鞘磷脂_SM(d20:0/24:1)	SL	鞘脂类	SM	鞘磷脂	-	303620	423340	453300	291460	422990	461570	264470	1180600	224030	858210	321800	358120	471450	532730	556780	C00550	--	--	--
LIPID-P-0749	C37H73N2O6P	SM(d18:2/14:0)	鞘磷脂_SM(d18:2/14:0)	SL	鞘脂类	SM	鞘磷脂	2292199-25-6	331230	366150	429370	351240	384780	326390	275690	1027600	144430	594500	387950	366430	485580	466240	471630	C00550	HMDB0240637	--	--
LIPID-P-0750	C39H77N2O6P	SM(d18:1/16:1)	鞘磷脂_SM(d18:1/16:1)	SL	鞘脂类	SM	鞘磷脂	222403-66-9	236930	155590	206580	199930	231640	169240	141450	375470	193310	474360	196330	151430	261540	258710	284630	C00550	HMDB0240613	--	--
LIPID-P-0751	C40H79N2O6P	SM(d18:1/17:1)	鞘磷脂_SM(d18:1/17:1)	SL	鞘脂类	SM	鞘磷脂	-	195140	276550	246230	159630	168590	151650	217770	854410	115870	369510	112120	126030	251590	210150	261690	C00550	--	--	--
LIPID-P-0752	C41H81N2O6P	SM(d18:1/18:1)	鞘磷脂_SM(d18:1/18:1)	SL	鞘脂类	SM	鞘磷脂	108392-10-5	480320	362780	384770	426330	515020	400810	352970	1001500	508470	1211100	502830	361970	520530	488880	530430	C00550	HMDB0012101	--	--
LIPID-P-0753	C42H81N2O6P	SM(d18:1/19:1)	鞘磷脂_SM(d18:1/19:1)	SL	鞘脂类	SM	鞘磷脂	-	3447700	1001200	850750	1433100	1556900	1570600	1066300	6177500	1169200	1855200	966290	2706100	1549200	1410200	1524400	C00550	--	--	--
LIPID-P-0755	C44H87N2O6P	SM(d18:1/21:1)	鞘磷脂_SM(d18:1/21:1)	SL	鞘脂类	SM	鞘磷脂	-	4737200	1877800	1767200	2259100	2059700	3303800	1237200	5249500	3118000	8430000	3582400	3776800	2755400	2968000	2643400	C00550	--	--	--
LIPID-P-0756	C45H89N2O6P	SM(d18:1/22:1)	鞘磷脂_SM(d18:1/22:1)	SL	鞘脂类	SM	鞘磷脂	222403-68-1	4889400	3139600	3984600	3396500	3842200	2158500	2558900	8472500	1726600	5530800	2623200	2432600	4330800	3359500	4456000	C00550	HMDB0012104	--	--
LIPID-P-0757	C46H91N2O6P	SM(d18:1/23:1)	鞘磷脂_SM(d18:1/23:1)	SL	鞘脂类	SM	鞘磷脂	2124199-71-7	1835200	1388800	1561600	1119500	1068700	1273700	1254500	4071600	760050	1657500	852400	549030	1365000	1496100	1500200	C00550	HMDB0240614	--	--
LIPID-P-0759	C48H95N2O6P	SM(d18:1/25:1)	鞘磷脂_SM(d18:1/25:1)	SL	鞘脂类	SM	鞘磷脂	-	131690	330930	367590	70508	90573	188970	399190	799120	59778	242070	82777	38398	235800	180360	213400	C00550	--	--	--
LIPID-P-0760	C49H97N2O6P	SM(d18:1/26:1)	鞘磷脂_SM(d18:1/26:1)	SL	鞘脂类	SM	鞘磷脂	-	524110	438760	433140	312270	413270	528240	288820	600510	393920	571310	352980	237550	379230	440080	444400	C00550	HMDB0013461	--	--
LIPID-P-0761	C41H79N2O6P	SM(d18:2/18:1)	鞘磷脂_SM(d18:2/18:1)	SL	鞘脂类	SM	鞘磷脂	-	172260	212160	183070	130770	137460	161700	186470	820250	120460	417100	103930	151800	287540	277120	316390	C00550	--	--	--
LIPID-P-0762	C43H83N2O6P	SM(d18:2/20:1)	鞘磷脂_SM(d18:2/20:1)	SL	鞘脂类	SM	鞘磷脂	-	407630	379620	326110	346340	312550	268920	291890	979770	234040	540430	280030	349520	407170	437980	464940	C00550	--	--	--
LIPID-P-0763	C45H87N2O6P	SM(d18:2/22:1)	鞘磷脂_SM(d18:2/22:1)	SL	鞘脂类	SM	鞘磷脂	-	1774500	1275500	1474200	1429200	1750900	1388400	1493200	1993000	1168800	2695700	1353400	956170	1760000	1945300	1916100	C00550	--	--	--
LIPID-P-0769	C39H74O6	TG(10:0_12:0_14:0)	甘油三酯_TG(10:0_12:0_14:0)	GL	甘油脂类	TG	甘油三酯	-	3375.1	12591	13898	8439.9	33283	1350900	6912.4	8615	22548	18299	41799	41043	161390	187060	145060	C00422	HMDB0011188	--	--
LIPID-P-0770	C41H78O6	TG(8:0_14:0_16:0)	甘油三酯_TG(8:0_14:0_16:0)	GL	甘油脂类	TG	甘油三酯	-	3294.2	4984.5	7779.3	12251	14345	673760	8320	12189	77756	1292.3	23768	6101.9	131520	85167	136080	C00422	HMDB0071936	--	--
LIPID-P-0771	C41H78O6	TG(10:0_16:0_12:0)	甘油三酯_TG(10:0_16:0_12:0)	GL	甘油脂类	TG	甘油三酯	-	35012	28836	10565	196120	281740	103990	20439	38488	108880	29418	196280	62072	113610	95990	107320	C00422	HMDB0071588	--	--
LIPID-P-0772	C43H82O6	TG(8:0_16:0_16:0)	甘油三酯_TG(8:0_16:0_16:0)	GL	甘油脂类	TG	甘油三酯	-	14702	51719	63654	130580	218530	2313100	32178	71649	228130	34505	133430	38580	385440	338140	324510	C00422	HMDB0071914	--	--
LIPID-P-0774	C43H82O6	TG(10:0_14:0_16:0)	甘油三酯_TG(10:0_14:0_16:0)	GL	甘油脂类	TG	甘油三酯	-	3430	18439	37991	44459	39231	842880	9311.4	21158	138660	11753	25966	13076	134350	116000	150650	C00422	HMDB0071634	--	--
LIPID-P-0775	C43H82O6	TG(8:0_14:0_18:0)	甘油三酯_TG(8:0_14:0_18:0)	GL	甘油脂类	TG	甘油三酯	-	2825	4625.1	18026	16708	1732.1	1341500	22335	22997	115810	16543	2868.6	3326.9	191230	151730	110070	C00422	HMDB0072111	--	--
LIPID-P-0777	C45H86O6	TG(12:0_14:0_16:0)	甘油三酯_TG(12:0_14:0_16:0)	GL	甘油脂类	TG	甘油三酯	-	7066.4	91085	179880	105280	549240	1629000	3746.8	81585	364420	31119	284620	23668	463070	432140	276510	C00422	HMDB0095276	--	--
LIPID-P-0778	C45H86O6	TG(12:0_12:0_18:0)	甘油三酯_TG(12:0_12:0_18:0)	GL	甘油脂类	TG	甘油三酯	-	6714.9	11441	20670	18353	30379	664630	7818.9	29844	45453	7673.5	30744	10418	109110	59511	54671	C00422	HMDB0095006	--	--
LIPID-P-0782	C47H90O6	TG(14:0_14:0_16:0)	甘油三酯_TG(14:0_14:0_16:0)	GL	甘油脂类	TG	甘油三酯	-	142200	79167	415820	399680	986260	671130	90220	333500	1674100	205530	198040	96922	553600	489050	314320	C00422	HMDB0042063	--	--
LIPID-P-0783	C47H90O6	TG(12:0_14:0_18:0)	甘油三酯_TG(12:0_14:0_18:0)	GL	甘油脂类	TG	甘油三酯	-	10995	9986.1	26924	32402	57698	493960	26319	67493	121930	13903	22838	20706	105240	82661	109590	C00422	HMDB0095296	--	--
LIPID-P-0784	C47H90O6	TG(12:0_16:0_16:0)	甘油三酯_TG(12:0_16:0_16:0)	GL	甘油脂类	TG	甘油三酯	-	52514	59226	147400	166700	357050	119080	19655	182490	607150	73924	98862	38851	207750	142970	144810	C00422	HMDB0095566	--	--
LIPID-P-0786	C49H94O6	TG(14:0_16:0_16:0)	甘油三酯_TG(14:0_16:0_16:0)	GL	甘油脂类	TG	甘油三酯	-	458770	338090	1111100	839150	803970	1813700	265690	1636000	5270800	617210	547400	181930	1270600	1130900	1246500	C00422	HMDB0010411	--	--
LIPID-P-0788	C51H98O6	TG(16:0_16:0_16:0)	甘油三酯_TG(16:0_16:0_16:0)	GL	甘油脂类	TG	甘油三酯	555-44-2	1234600	573640	2232400	1075900	2359800	4490500	1425000	3958400	11606000	2183900	1268200	737150	4292400	2252600	3172800	C00422	HMDB0005356	SMP0000039;SMP0000187;SMP0000529;SMP0000530	Glycerolipid Metabolism;Glycerol Kinase Deficiency;D-Glyceric Acidura;Familial Lipoprotein Lipase Deficiency
LIPID-P-0789	C51H98O6	TG(14:0_16:0_18:0)	甘油三酯_TG(14:0_16:0_18:0)	GL	甘油脂类	TG	甘油三酯	-	54361	69348	252400	70707	121080	568190	39884	397030	586350	136410	141910	56058	306040	199710	228400	C00422	HMDB0042124	--	--
LIPID-P-0793	C53H102O6	TG(16:0_16:0_18:0)	甘油三酯_TG(16:0_16:0_18:0)	GL	甘油脂类	TG	甘油三酯	-	1001200	414920	871820	595880	1421200	1341000	535190	2405300	2397000	2942500	706990	472290	1804900	1855700	1964000	C00422	HMDB0005357	--	--
LIPID-P-0797	C55H106O6	TG(16:0_18:0_18:0)	甘油三酯_TG(16:0_18:0_18:0)	GL	甘油脂类	TG	甘油三酯	-	267410	194720	238950	275230	268360	301900	234920	638240	420100	488850	284810	321630	555800	497280	430540	C00422	HMDB0005365	--	--
LIPID-P-0798	C55H106O6	TG(14:0_18:0_20:0)	甘油三酯_TG(14:0_18:0_20:0)	GL	甘油脂类	TG	甘油三酯	-	3183	5394.7	7472.1	5519.4	7969.1	12943	6890.8	17505	26344	14354	2631.7	1930.3	22136	12789	25299	C00422	HMDB0042155	--	--
LIPID-P-0802	C56H108O6	TG(17:0_18:0_18:0)	甘油三酯_TG(17:0_18:0_18:0)	GL	甘油脂类	TG	甘油三酯	-	25175	11768	20610	5923.1	20051	14234	12652	33608	18353	38382	11725	10514	17193	13677	15520	C00422	HMDB0106781	--	--
LIPID-P-0804	C57H110O6	TG(18:0_18:0_18:0)	甘油三酯_TG(18:0_18:0_18:0)	GL	甘油脂类	TG	甘油三酯	-	248180	142280	237800	162720	222470	198430	149300	306300	146810	225540	181020	120280	225800	211220	219560	C00422	HMDB0005393	--	--
LIPID-P-0818	C41H76O6	TG(10:0_14:0_14:1)	甘油三酯_TG(10:0_14:0_14:1)	GL	甘油脂类	TG	甘油三酯	-	1175.3	1717.9	7824.9	12398	17058	2695700	3819.4	15315	41408	4379.1	23129	28591	414260	476400	289900	C00422	--	--	--
LIPID-P-0819	C43H80O6	TG(8:0_16:0_16:1)	甘油三酯_TG(8:0_16:0_16:1)	GL	甘油脂类	TG	甘油三酯	-	6164.6	10704	31178	42637	74388	316450	6073.2	16960	161310	19697	17984	7248.7	82491	82612	83017	C00422	--	--	--
LIPID-P-0820	C43H80O6	TG(8:0_14:0_18:1)	甘油三酯_TG(8:0_14:0_18:1)	GL	甘油脂类	TG	甘油三酯	-	481.43	6513.3	28453	31907	65652	424680	1884.1	13795	87979	2080.7	39545	14474	94659	101400	135200	C00422	--	--	--
LIPID-P-0821	C43H80O6	TG(10:0_12:0_18:1)	甘油三酯_TG(10:0_12:0_18:1)	GL	甘油脂类	TG	甘油三酯	-	1635.3	16644	27398	40421	71295	317660	2610	9601.9	97184	4113.5	62616	62687	72393	73542	96947	C00422	--	--	--
LIPID-P-0822	C45H84O6	TG(8:0_16:0_18:1)	甘油三酯_TG(8:0_16:0_18:1)	GL	甘油脂类	TG	甘油三酯	-	6869.8	30395	144190	255190	369350	4355500	29326	79004	445740	42806	217910	61547	399700	704480	462360	C00422	--	--	--
LIPID-P-0823	C45H84O6	TG(12:0_14:0_16:1)	甘油三酯_TG(12:0_14:0_16:1)	GL	甘油脂类	TG	甘油三酯	-	2399.6	43284	141890	95613	133980	1057000	20518	37723	289940	55208	175330	37903	293030	128710	137430	C00422	--	--	--
LIPID-P-0824	C45H84O6	TG(10:0_16:0_16:1)	甘油三酯_TG(10:0_16:0_16:1)	GL	甘油脂类	TG	甘油三酯	-	3777.9	19299	78763	30490	38830	1963200	3083.8	16378	337550	26868	88819	30828	327730	195140	148090	C00422	--	--	--
LIPID-P-0827	C47H88O6	TG(12:0_16:0_16:1)	甘油三酯_TG(12:0_16:0_16:1)	GL	甘油脂类	TG	甘油三酯	-	60877	91320	208230	179590	211100	291850	26775	125710	446230	100560	179930	14471	224580	191660	178910	C00422	--	--	--
LIPID-P-0828	C47H88O6	TG(10:0_16:0_18:1)	甘油三酯_TG(10:0_16:0_18:1)	GL	甘油脂类	TG	甘油三酯	-	11698	60014	139150	61815	130410	8887600	31197	149150	672820	65961	141500	81163	867880	1055300	895710	C00422	--	--	--
LIPID-P-0829	C47H88O6	TG(12:0_14:0_18:1)	甘油三酯_TG(12:0_14:0_18:1)	GL	甘油脂类	TG	甘油三酯	-	76691	70324	284580	219120	427850	219370	44102	167140	555210	87858	298950	97612	260490	312380	199970	C00422	--	--	--
LIPID-P-0833	C49H92O6	TG(12:0_16:0_18:1)	甘油三酯_TG(12:0_16:0_18:1)	GL	甘油脂类	TG	甘油三酯	-	149060	126860	1122400	720480	1043600	2295900	56427	587620	2264300	147710	396530	183000	924380	918140	828310	C00422	--	--	--
LIPID-P-0834	C49H92O6	TG(14:0_16:0_16:1)	甘油三酯_TG(14:0_16:0_16:1)	GL	甘油脂类	TG	甘油三酯	-	114650	134950	633440	331710	468310	480640	68692	403830	1568100	111920	360810	62364	619090	669550	538930	C00422	HMDB0042129	--	--
LIPID-P-0837	C51H96O6	TG(16:0_16:0_16:1)	甘油三酯_TG(16:0_16:0_16:1)	GL	甘油脂类	TG	甘油三酯	-	370670	369380	4495800	1208000	1511700	4051900	298640	2072300	9390400	1068700	677480	217030	3083500	3103500	2871000	C00422	HMDB0005359	--	--
LIPID-P-0838	C51H96O6	TG(14:0_16:0_18:1)	甘油三酯_TG(14:0_16:0_18:1)	GL	甘油脂类	TG	甘油三酯	-	302650	239560	2392400	757810	1124200	3068000	164960	1489700	7757900	536140	654530	345250	2313200	1702300	2421100	C00422	HMDB0042131	--	--
LIPID-P-0843	C53H100O6	TG(16:0_16:0_18:1)	甘油三酯_TG(16:0_16:0_18:1)	GL	甘油脂类	TG	甘油三酯	-	310500	160240	1005700	288690	426330	2494000	260560	1263500	3817200	1109900	278950	158650	1300400	1195700	1331000	C00422	HMDB0005360	--	--
LIPID-P-0847	C55H104O6	TG(16:0_18:0_18:1)	甘油三酯_TG(16:0_18:0_18:1)	GL	甘油脂类	TG	甘油三酯	-	438330	391650	794060	364340	885710	3016100	460410	1297700	5986600	1804100	571190	386000	2083800	2189900	2140600	C00422	HMDB0005367	--	--
LIPID-P-0851	C57H108O6	TG(16:0_18:0_20:1)	甘油三酯_TG(16:0_18:0_20:1)	GL	甘油脂类	TG	甘油三酯	-	5880.4	3409.6	6413.2	2847.2	3551.7	14897	4126.6	18381	20768	29643	2796.6	3841.3	15374	11648	17426	C00422	HMDB0005368	--	--
LIPID-P-0852	C57H108O6	TG(18:0_18:0_18:1)	甘油三酯_TG(18:0_18:0_18:1)	GL	甘油脂类	TG	甘油三酯	-	119790	84173	177610	68988	149170	541790	87275	347450	601430	312550	124890	117760	492330	375080	370560	C00422	HMDB0005395	--	--
LIPID-P-0853	C57H108O6	TG(16:0_20:0_18:1)	甘油三酯_TG(16:0_20:0_18:1)	GL	甘油脂类	TG	甘油三酯	-	9125	5449.6	26176	6115.6	21731	40847	10880	17389	53779	28834	5912.1	8594.2	32692	17523	40439	C00422	HMDB0005368	--	--
LIPID-P-0875	C43H78O6	TG(8:0_14:0_18:2)	甘油三酯_TG(8:0_14:0_18:2)	GL	甘油脂类	TG	甘油三酯	-	295.3	580.26	3339.7	7495.2	4844.9	350360	2792.8	2612.2	27775	443.66	4563.3	6022.6	37953	41805	41035	C00422	--	--	--
LIPID-P-0876	C43H78O6	TG(8:0_16:1_16:1)	甘油三酯_TG(8:0_16:1_16:1)	GL	甘油脂类	TG	甘油三酯	-	593.54	438.35	726.56	2787.7	10767	355340	1035.1	6610.5	31633	146.96	1477.7	3952.9	61680	46218	37500	C00422	--	--	--
LIPID-P-0877	C43H78O6	TG(10:0_12:0_18:2)	甘油三酯_TG(10:0_12:0_18:2)	GL	甘油脂类	TG	甘油三酯	-	472.24	5051.1	7817.1	28626	44696	198540	148.96	1754	57712	1929.3	24454	32988	49770	41355	37522	C00422	--	--	--
[truncated: 95 more rows]
